# Supplementary material for: Mutational signatures are jointly shaped by DNA damage and repair
Source: Nat Commun. 2020 May 1;11:2169. doi: 10.1038/s41467-020-15912-7 (PMC7195458; doi:10.1038/s41467-020-15912-7)
Supplement: Supplementary file 4 — Supplementary Data 1 [file 41467_2020_15912_MOESM4_ESM.xlsx]

## Sheet: Sample_description
Supplementary Data 1A. Sample description
Sample	Genotype	Generation	Replicate	Mutagen	Normal	Type	Drug.concentration	Comments					Vocabulary:
CD0001a	N2	20	2	NA	CD0001b if not stated otherwise	mut.acc.	NA						N2 - wildtype
CD0001b	N2	0	0	NA		mut.acc.	NA	Reference sample, not used in the downstream analyses					Radiation - Cs-137 source (γ-rays)
CD0001c	N2	20	4	NA		mut.acc.	NA						mut.acc. - mutation accumulation
CD0001d	N2	20	5	NA		mut.acc.	NA
CD0002a	ung-1	20	1	NA	CD0002b	mut.acc.	NA
CD0002b	ung-1	0	0	NA		mut.acc.	NA						Mutagen concentration units:
CD0002c	ung-1	20	2	NA	CD0002b	mut.acc.	NA						Aflatoxin-B1		μM
CD0002d	ung-1	20	5	NA	CD0002b	mut.acc.	NA						Aristolochic Acid		μM
CD0003a	cep-1	20	2	NA	CD0003b	mut.acc.	NA						Cisplatin		μM
CD0003b	cep-1	0	0	NA		mut.acc.	NA						DMS		mM
CD0003c	cep-1	20	4	NA	CD0003b	mut.acc.	NA						EMS		mM
CD0003d	cep-1	20	5	NA	CD0003b	mut.acc.	NA						HU		mM
CD0004a	xpa-1	20	2	NA	CD0004b	mut.acc.	NA						Mechlorethamine		μM
CD0004b	xpa-1	0	0	NA		mut.acc.	NA						Mitomycin C		mM
CD0004c	xpa-1	20	4	NA	CD0004b	mut.acc.	NA						MMS		mM
CD0004d	xpa-1	20	5	NA	CD0004b	mut.acc.	NA						γ-rays		Gray (Gy)
CD0005a	fcd-2	20	2	NA	CD0005b	mut.acc.	NA						UV-B rays		Joule / meter squared (J/m2)
CD0005b	fcd-2	0	0	NA		mut.acc.	NA						X-rays		Gray (Gy)
CD0005c	fcd-2	20	3	NA	CD0005b	mut.acc.	NA
CD0005d	fcd-2	20	2	NA	CD0005b	mut.acc.	NA
CD0006a	lig-4	20	1	NA		mut.acc.	NA
CD0006c	lig-4	20	4	NA		mut.acc.	NA
CD0006d	lig-4	20	5	NA		mut.acc.	NA
CD0007a	helq-1	20	1	NA	CD0091b	mut.acc.	NA
CD0007c	helq-1	20	2	NA	CD0091b	mut.acc.	NA
CD0007d	helq-1	20	4	NA	CD0091b	mut.acc.	NA
CD0009a	mrt-2	5	2	NA	CD0009b	mut.acc.	NA
CD0009b	mrt-2	0	0	NA		mut.acc.	NA
CD0009c	mrt-2	10	2	NA	CD0009b	mut.acc.	NA
CD0009e	mrt-2	10	3	NA	CD0009b	mut.acc.	NA
CD0009f	mrt-2	20	3	NA	CD0009b	mut.acc.	NA
CD0009g	mrt-2	5	4	NA	CD0009b	mut.acc.	NA
CD0009h	mrt-2	10	4	NA	CD0009b	mut.acc.	NA
CD0010a	N2	1	1	Aflatoxin-B1	CD0010a,CD0010c,CD0010d	mutagen	0
CD0010c	N2	1	2	Aflatoxin-B1	CD0010a,CD0010c,CD0010d	mutagen	0
CD0010d	N2	1	3	Aflatoxin-B1	CD0010a,CD0010c,CD0010d	mutagen	0
CD0011a	xpa-1	1	1	Aflatoxin-B1	CD0011a,CD0011c,CD0011d	mutagen	0
CD0011c	xpa-1	1	2	Aflatoxin-B1	CD0011a,CD0011c,CD0011d	mutagen	0
CD0011d	xpa-1	1	3	Aflatoxin-B1	CD0011a,CD0011c,CD0011d	mutagen	0
CD0012a	csb-1	1	1	Aflatoxin-B1		mutagen	0
CD0012c	csb-1	1	2	Aflatoxin-B1		mutagen	0
CD0012d	csb-1	1	3	Aflatoxin-B1		mutagen	0
CD0013a	xpc-1	1	1	Aflatoxin-B1		mutagen	0
CD0013c	xpc-1	1	2	Aflatoxin-B1		mutagen	0
CD0013d	xpc-1	1	3	Aflatoxin-B1		mutagen	0
CD0014a	xpf-1	1	1	Aflatoxin-B1		mutagen	0
CD0014c	xpf-1	1	2	Aflatoxin-B1		mutagen	0
CD0014d	xpf-1	1	3	Aflatoxin-B1		mutagen	0
CD0015a	polq-1	1	1	Aflatoxin-B1		mutagen	0
CD0015c	polq-1	1	2	Aflatoxin-B1		mutagen	0
CD0015d	polq-1	1	3	Aflatoxin-B1		mutagen	0
CD0016a	N2	1	1	Aflatoxin-B1	CD0010a,CD0010c,CD0010d	mutagen	0.3
CD0016c	N2	1	2	Aflatoxin-B1	CD0010a,CD0010c,CD0010d	mutagen	0.3
CD0016d	N2	1	3	Aflatoxin-B1	CD0010a,CD0010c,CD0010d	mutagen	0.3
CD0017a	xpa-1	1	1	Aflatoxin-B1	CD0011a,CD0011c,CD0011d	mutagen	0.3
CD0017c	xpa-1	1	2	Aflatoxin-B1	CD0011a,CD0011c,CD0011d	mutagen	0.3
CD0017d	xpa-1	1	3	Aflatoxin-B1	CD0011a,CD0011c,CD0011d	mutagen	0.3
CD0018a	csb-1	1	1	Aflatoxin-B1		mutagen	0.3
CD0018c	csb-1	1	2	Aflatoxin-B1		mutagen	0.3
CD0018d	csb-1	1	3	Aflatoxin-B1		mutagen	0.3
CD0019a	xpc-1	1	1	Aflatoxin-B1		mutagen	0.3
CD0019c	xpc-1	1	2	Aflatoxin-B1		mutagen	0.3
CD0019d	xpc-1	1	3	Aflatoxin-B1		mutagen	0.3
CD0020a	xpf-1	1	1	Aflatoxin-B1		mutagen	0.3
CD0020c	xpf-1	1	2	Aflatoxin-B1		mutagen	0.3
CD0020d	xpf-1	1	3	Aflatoxin-B1		mutagen	0.3
CD0021a	polq-1	1	1	Aflatoxin-B1		mutagen	0.3
CD0021c	polq-1	1	2	Aflatoxin-B1		mutagen	0.3
CD0021d	polq-1	1	3	Aflatoxin-B1		mutagen	0.3
CD0022a	N2	1	1	Aflatoxin-B1	CD0010a,CD0010c,CD0010d	mutagen	3
CD0022c	N2	1	2	Aflatoxin-B1	CD0010a,CD0010c,CD0010d	mutagen	3
CD0022d	N2	1	3	Aflatoxin-B1	CD0010a,CD0010c,CD0010d	mutagen	3
CD0023a	xpa-1	1	1	Aflatoxin-B1	CD0011a,CD0011c,CD0011d	mutagen	3
CD0023c	xpa-1	1	2	Aflatoxin-B1	CD0011a,CD0011c,CD0011d	mutagen	3
CD0023d	xpa-1	1	3	Aflatoxin-B1	CD0011a,CD0011c,CD0011d	mutagen	3
CD0024a	csb-1	1	1	Aflatoxin-B1		mutagen	3
CD0024c	csb-1	1	2	Aflatoxin-B1		mutagen	3
CD0024d	csb-1	1	3	Aflatoxin-B1		mutagen	3
CD0025a	xpc-1	1	1	Aflatoxin-B1		mutagen	3
CD0025c	xpc-1	1	2	Aflatoxin-B1		mutagen	3
CD0025d	xpc-1	1	3	Aflatoxin-B1		mutagen	3
CD0026a	xpf-1	1	1	Aflatoxin-B1		mutagen	3
CD0026c	xpf-1	1	2	Aflatoxin-B1		mutagen	3
CD0026d	xpf-1	1	3	Aflatoxin-B1		mutagen	3
CD0027a	polq-1	1	1	Aflatoxin-B1		mutagen	3
CD0027c	polq-1	1	2	Aflatoxin-B1		mutagen	3
CD0027d	polq-1	1	3	Aflatoxin-B1		mutagen	3
CD0028a	N2	1	1	NA		mut.acc.	NA
CD0028c	N2	1	3	NA		mut.acc.	NA
CD0028d	N2	1	5	NA		mut.acc.	NA
CD0029a	ced-4	1	2	NA		mut.acc.	NA
CD0029c	ced-4	1	4	NA		mut.acc.	NA
CD0029d	ced-4	1	5	NA		mut.acc.	NA
CD0030a	N2	20	1	NA		mut.acc.	NA
CD0030c	N2	20	3	NA		mut.acc.	NA
CD0030d	N2	20	5	NA		mut.acc.	NA
CD0031a	ced-4	20	2	NA		mut.acc.	NA
CD0031c	ced-4	20	4	NA		mut.acc.	NA
CD0031d	ced-4	20	5	NA		mut.acc.	NA
CD0032a	N2	1	1	Mechlorethamine		mutagen	0
CD0032c	N2	1	2	Mechlorethamine		mutagen	0
CD0032d	N2	1	3	Mechlorethamine		mutagen	0
CD0033a	fan-1	1	1	Mechlorethamine		mutagen	0
CD0033c	fan-1	1	2	Mechlorethamine		mutagen	0
CD0033d	fan-1	1	3	Mechlorethamine		mutagen	0
CD0034c	fcd-2	1	2	Mechlorethamine		mutagen	0
CD0034d	fcd-2	1	3	Mechlorethamine		mutagen	0
CD0035a	N2	1	1	Mechlorethamine		mutagen	20
CD0035c	N2	1	2	Mechlorethamine		mutagen	20
CD0035d	N2	1	3	Mechlorethamine		mutagen	20
CD0036a	fan-1	1	1	Mechlorethamine		mutagen	20
CD0036c	fan-1	1	2	Mechlorethamine		mutagen	20
CD0036d	fan-1	1	3	Mechlorethamine		mutagen	20
CD0037a	fcd-2	1	1	Mechlorethamine		mutagen	20
CD0037c	fcd-2	1	2	Mechlorethamine		mutagen	20
CD0037d	fcd-2	1	3	Mechlorethamine		mutagen	20
CD0039c	fan-1	1	2	Cisplatin		mutagen	0
CD0039d	fan-1	1	3	Cisplatin		mutagen	0
CD0040a	fcd-2	1	1	Cisplatin		mutagen	0
CD0040c	fcd-2	1	2	Cisplatin		mutagen	0
CD0040d	fcd-2	1	3	Cisplatin		mutagen	0
CD0042a	lig-4	1	1	Cisplatin		mutagen	0
CD0042c	lig-4	1	2	Cisplatin		mutagen	0
CD0042d	lig-4	1	3	Cisplatin		mutagen	0
CD0043a	mus-81	1	1	Cisplatin		mutagen	0
CD0043c	mus-81	1	2	Cisplatin		mutagen	0
CD0043d	mus-81	1	3	Cisplatin		mutagen	0
CD0044c	polq-1	1	2	Cisplatin		mutagen	0
CD0044d	polq-1	1	3	Cisplatin		mutagen	0
CD0045a	slx-1	1	1	Cisplatin		mutagen	0
CD0045c	slx-1	1	2	Cisplatin		mutagen	0
CD0045d	slx-1	1	3	Cisplatin		mutagen	0
CD0046a	xpf-1	1	1	Cisplatin		mutagen	0
CD0046c	xpf-1	1	2	Cisplatin		mutagen	0
CD0046d	xpf-1	1	3	Cisplatin		mutagen	0
CD0047c	N2	1	2	Cisplatin		mutagen	10
CD0047d	N2	1	3	Cisplatin		mutagen	10
CD0048a	fan-1	1	1	Cisplatin		mutagen	10
CD0048c	fan-1	1	2	Cisplatin		mutagen	10
CD0048d	fan-1	1	3	Cisplatin		mutagen	10
CD0049a	fcd-2	1	1	Cisplatin		mutagen	10
CD0049c	fcd-2	1	2	Cisplatin		mutagen	10
CD0049d	fcd-2	1	3	Cisplatin		mutagen	10
CD0051a	lig-4	1	1	Cisplatin		mutagen	10
CD0051c	lig-4	1	2	Cisplatin		mutagen	10
CD0051d	lig-4	1	3	Cisplatin		mutagen	10
CD0052a	mus-81	1	1	Cisplatin		mutagen	10
CD0052c	mus-81	1	2	Cisplatin		mutagen	10
CD0052d	mus-81	1	3	Cisplatin		mutagen	10
CD0053a	polq-1	1	1	Cisplatin		mutagen	10
CD0053c	polq-1	1	2	Cisplatin		mutagen	10
CD0053d	polq-1	1	3	Cisplatin		mutagen	10
CD0054a	slx-1	1	1	Cisplatin		mutagen	10
CD0054c	slx-1	1	2	Cisplatin		mutagen	10
CD0054d	slx-1	1	3	Cisplatin		mutagen	10
CD0055a	xpf-1	1	1	Cisplatin		mutagen	10
CD0055c	xpf-1	1	2	Cisplatin		mutagen	10
CD0055d	xpf-1	1	3	Cisplatin		mutagen	10
CD0056a	N2	1	1	Cisplatin		mutagen	50
CD0056c	N2	1	2	Cisplatin		mutagen	50
CD0056d	N2	1	3	Cisplatin		mutagen	50
CD0057a	fan-1	1	1	Cisplatin		mutagen	50
CD0057c	fan-1	1	2	Cisplatin		mutagen	50
CD0057d	fan-1	1	3	Cisplatin		mutagen	50
CD0058a	fcd-2	1	1	Cisplatin		mutagen	50
CD0058c	fcd-2	1	2	Cisplatin		mutagen	50
CD0058d	fcd-2	1	3	Cisplatin		mutagen	50
CD0060a	lig-4	1	1	Cisplatin		mutagen	50
CD0060c	lig-4	1	2	Cisplatin		mutagen	50
CD0060d	lig-4	1	3	Cisplatin		mutagen	50
CD0061a	mus-81	1	1	Cisplatin		mutagen	50
CD0061c	mus-81	1	2	Cisplatin		mutagen	50
CD0061d	mus-81	1	3	Cisplatin		mutagen	50
CD0062a	polq-1	1	1	Cisplatin		mutagen	50
CD0062c	polq-1	1	2	Cisplatin		mutagen	50
CD0062d	polq-1	1	3	Cisplatin		mutagen	50
CD0063a	slx-1	1	1	Cisplatin		mutagen	50
CD0063c	slx-1	1	2	Cisplatin		mutagen	50
CD0063d	slx-1	1	3	Cisplatin		mutagen	50
CD0064a	xpf-1	1	1	Cisplatin		mutagen	50
CD0064c	xpf-1	1	2	Cisplatin		mutagen	50
CD0064d	xpf-1	1	3	Cisplatin		mutagen	50
CD0091a	helq-1	5	1	NA	CD0091b	mut.acc.	NA
CD0091b	helq-1	0	0	NA	CD0001b	mut.acc.	NA
CD0091c	helq-1	5	2	NA	CD0091b	mut.acc.	NA
CD0091d	helq-1	5	3	NA	CD0091b	mut.acc.	NA
CD0091e	helq-1	5	4	NA	CD0091b	mut.acc.	NA
CD0091f	helq-1	5	5	NA	CD0091b	mut.acc.	NA
CD0091g	helq-1	10	1	NA	CD0091b	mut.acc.	NA
CD0091h	helq-1	10	2	NA	CD0091b	mut.acc.	NA
CD0091i	helq-1	10	3	NA	CD0091b	mut.acc.	NA
CD0091j	helq-1	10	4	NA	CD0091b	mut.acc.	NA
CD0091k	helq-1	10	5	NA	CD0091b	mut.acc.	NA
CD0091l	helq-1	20	3	NA	CD0091b	mut.acc.	NA
CD0091m	helq-1	20	5	NA	CD0091b	mut.acc.	NA
CD0093a	N2	1	1	NA	CD0130a	mut.acc.	NA
CD0093c	N2	1	2	NA	CD0130c	mut.acc.	NA
CD0093d	N2	1	3	NA	CD0130d	mut.acc.	NA
CD0094a	mus-81	1	1	NA	CD0131a	mut.acc.	NA
CD0094c	mus-81	1	3	NA	CD0131c	mut.acc.	NA
CD0094d	mus-81	1	4	NA	CD0131d	mut.acc.	NA
CD0095a	slx-1	1	1	NA	CD0132a	mut.acc.	NA
CD0095c	slx-1	1	2	NA	CD0132c	mut.acc.	NA
CD0095d	slx-1	1	3	NA	CD0132d	mut.acc.	NA
CD0096a	him-6	1	1	NA	CD0133a	mut.acc.	NA
CD0096c	him-6	1	3	NA	CD0133c	mut.acc.	NA
CD0096d	him-6	1	4	NA	CD0133d	mut.acc.	NA
CD0097a	mlh-1	1	2	NA	CD0134a	mut.acc.	NA
CD0097c	mlh-1	1	3	NA	CD0134c	mut.acc.	NA
CD0097d	mlh-1	1	4	NA	CD0134d	mut.acc.	NA
CD0099a	N2	20	1	NA	CD0099b	mut.acc.	NA
CD0099b	N2	0	0	NA		mut.acc.	NA
CD0099c	N2	20	3	NA	CD0099b	mut.acc.	NA
CD0099d	N2	20	4	NA	CD0099b	mut.acc.	NA
CD0100a	xpf-1	20	1	NA	CD0100b	mut.acc.	NA
CD0100b	xpf-1	0	0	NA		mut.acc.	NA
CD0100c	xpf-1	20	3	NA	CD0100b	mut.acc.	NA
CD0100d	xpf-1	20	5	NA	CD0100b	mut.acc.	NA
CD0101a	polq-1	20	1	NA	CD0101b	mut.acc.	NA
CD0101b	polq-1	0	0	NA		mut.acc.	NA
CD0101c	polq-1	20	2	NA	CD0101b	mut.acc.	NA
CD0101d	polq-1	20	3	NA	CD0101b	mut.acc.	NA
CD0102a	rip-1	20	3	NA	CD0102b	mut.acc.	NA
CD0102b	rip-1	0	0	NA		mut.acc.	NA
CD0102c	rip-1	20	4	NA	CD0102b	mut.acc.	NA
CD0102d	rip-1	20	5	NA	CD0102b	mut.acc.	NA
CD0103a	pole-4	20	1	NA	CD0103b	mut.acc.	NA
CD0103b	pole-4	0	0	NA		mut.acc.	NA
CD0103c	pole-4	20	2	NA	CD0103b	mut.acc.	NA
CD0103d	pole-4	20	4	NA	CD0103b	mut.acc.	NA
CD0104a	brc-1	20	1	NA	CD0104b	mut.acc.	NA
CD0104b	brc-1	0	0	NA		mut.acc.	NA
CD0104c	brc-1	20	2	NA	CD0104b	mut.acc.	NA
CD0104d	brc-1	20	3	NA	CD0104b	mut.acc.	NA
CD0106a	N2	1	1	Radiation		mutagen	0
CD0106c	N2	1	2	Radiation		mutagen	0
CD0106d	N2	1	3	Radiation		mutagen	0
CD0107a	lig-4	1	1	Radiation		mutagen	0
CD0107c	lig-4	1	2	Radiation		mutagen	0
CD0107d	lig-4	1	3	Radiation		mutagen	0
CD0108a	brc-1	1	2	Radiation		mutagen	0
CD0108c	brc-1	1	1	Radiation		mutagen	0
CD0108d	brc-1	1	3	Radiation		mutagen	0
CD0110a	N2	1	1	Radiation		mutagen	20
CD0110c	N2	1	2	Radiation		mutagen	20
CD0110d	N2	1	3	Radiation		mutagen	20
CD0111a	lig-4	1	1	Radiation		mutagen	20
CD0111c	lig-4	1	2	Radiation		mutagen	20
CD0111d	lig-4	1	3	Radiation		mutagen	20
CD0112c	brc-1	1	1	Radiation		mutagen	20
CD0112d	brc-1	1	2	Radiation		mutagen	20
CD0114a	lig-4	1	1	Radiation		mutagen	40
CD0114c	lig-4	1	2	Radiation		mutagen	40
CD0114d	lig-4	1	3	Radiation		mutagen	40
CD0115a	brc-1	1	1	Radiation		mutagen	40
CD0115c	brc-1	1	2	Radiation		mutagen	40
CD0115d	brc-1	1	3	Radiation		mutagen	40
CD0117a	N2	1	1	Radiation		mutagen	80
CD0117c	N2	1	2	Radiation		mutagen	80
CD0117d	N2	1	3	Radiation		mutagen	80
CD0118a	lig-4	1	1	Radiation		mutagen	80
CD0118c	lig-4	1	2	Radiation		mutagen	80
CD0118d	lig-4	1	3	Radiation		mutagen	80
CD0119a	brc-1	1	1	Radiation		mutagen	80
CD0119c	brc-1	1	2	Radiation		mutagen	80
CD0119d	brc-1	1	3	Radiation		mutagen	80
CD0121a	dog-1	20	1	NA	CD0121b	mut.acc.	NA
CD0121b	dog-1	0	0	NA		mut.acc.	NA
CD0121c	dog-1	20	3	NA	CD0121b	mut.acc.	NA
CD0121d	dog-1	20	4	NA	CD0121b	mut.acc.	NA
CD0122a	rcq-5	20	2	NA		mut.acc.	NA
CD0122c	rcq-5	20	3	NA		mut.acc.	NA
CD0122d	rcq-5	20	5	NA		mut.acc.	NA
CD0123a	polh-1	20	2	NA	CD0123b	mut.acc.	NA
CD0123b	polh-1	0	0	NA		mut.acc.	NA
CD0123c	polh-1	20	4	NA	CD0123b	mut.acc.	NA
CD0123d	polh-1	20	5	NA	CD0123b	mut.acc.	NA
CD0125a	polk-1	20	2	NA		mut.acc.	NA
CD0125c	polk-1	20	5	NA		mut.acc.	NA
CD0125d	polk-1	20	3	NA		mut.acc.	NA
CD0125e	polk-1	20	5	NA		mut.acc.	NA
CD0130a	N2	20	1	NA		mut.acc.	NA
CD0130c	N2	20	2	NA		mut.acc.	NA
CD0130d	N2	20	3	NA		mut.acc.	NA
CD0131a	mus-81	20	1	NA		mut.acc.	NA
CD0131c	mus-81	20	3	NA		mut.acc.	NA
CD0131d	mus-81	20	4	NA		mut.acc.	NA
CD0132a	slx-1	20	1	NA		mut.acc.	NA
CD0132c	slx-1	20	2	NA		mut.acc.	NA
CD0132d	slx-1	20	3	NA		mut.acc.	NA
CD0133a	him-6	20	1	NA		mut.acc.	NA
CD0133c	him-6	20	3	NA		mut.acc.	NA
CD0133d	him-6	20	4	NA		mut.acc.	NA
CD0134a	mlh-1	20	2	NA		mut.acc.	NA
CD0134c	mlh-1	20	3	NA		mut.acc.	NA
CD0134d	mlh-1	20	4	NA		mut.acc.	NA
CD0138a	N2	20	1	NA		mut.acc.	NA
CD0138b	N2	0	0	NA		mut.acc.	NA
CD0138c	N2	20	2	NA		mut.acc.	NA
CD0138d	N2	20	3	NA		mut.acc.	NA
CD0139a	parp-1	20	1	NA		mut.acc.	NA
CD0139b	parp-1	0	0	NA		mut.acc.	NA
CD0139c	parp-1	20	2	NA		mut.acc.	NA
CD0139d	parp-1	20	3	NA		mut.acc.	NA
CD0140a	exo-3	20	3	NA		mut.acc.	NA
CD0140b	exo-3	0	0	NA		mut.acc.	NA
CD0140c	exo-3	20	4	NA		mut.acc.	NA
CD0140d	exo-3	20	5	NA		mut.acc.	NA
CD0141a	tdp-1	20	2	NA		mut.acc.	NA
CD0141b	tdp-1	0	0	NA		mut.acc.	NA
CD0141c	tdp-1	20	3	NA		mut.acc.	NA
CD0141d	tdp-1	20	4	NA		mut.acc.	NA
CD0142a	parp-2	20	1	NA		mut.acc.	NA
CD0142b	parp-2	0	0	NA		mut.acc.	NA
CD0142c	parp-2	20	3	NA		mut.acc.	NA
CD0144a	rev-1	20	1	NA		mut.acc.	NA
CD0144b	rev-1	0	0	NA		mut.acc.	NA
CD0144c	rev-1	20	2	NA		mut.acc.	NA
CD0144d	rev-1	20	5	NA		mut.acc.	NA
CD0145a	N2	1	1	Cisplatin		mutagen	0
CD0145c	N2	1	2	Cisplatin		mutagen	0
CD0145d	N2	1	3	Cisplatin		mutagen	0
CD0146a	N2	1	1	Cisplatin		mutagen	10
CD0146c	N2	1	2	Cisplatin		mutagen	10
CD0146d	N2	1	3	Cisplatin		mutagen	10
CD0147a	N2	1	1	Cisplatin		mutagen	50
CD0147c	N2	1	2	Cisplatin		mutagen	50
CD0147d	N2	1	3	Cisplatin		mutagen	50
CD0148a	N2	1	1	Cisplatin		mutagen	100
CD0148c	N2	1	2	Cisplatin		mutagen	100
CD0148d	N2	1	3	Cisplatin		mutagen	100
CD0149a	xpc-1	1	1	Cisplatin		mutagen	0
CD0149c	xpc-1	1	2	Cisplatin		mutagen	0
CD0149d	xpc-1	1	3	Cisplatin		mutagen	0
CD0150a	xpc-1	1	1	Cisplatin		mutagen	10
CD0150c	xpc-1	1	2	Cisplatin		mutagen	10
CD0150d	xpc-1	1	3	Cisplatin		mutagen	10
CD0151a	xpc-1	1	1	Cisplatin		mutagen	50
CD0151c	xpc-1	1	2	Cisplatin		mutagen	50
CD0151d	xpc-1	1	3	Cisplatin		mutagen	50
CD0152a	xpc-1	1	1	Cisplatin		mutagen	100
CD0152c	xpc-1	1	2	Cisplatin		mutagen	100
CD0152d	xpc-1	1	3	Cisplatin		mutagen	100
CD0153a	csb-1	1	1	Cisplatin		mutagen	0
CD0153c	csb-1	1	2	Cisplatin		mutagen	0
CD0153d	csb-1	1	3	Cisplatin		mutagen	0
CD0154a	csb-1	1	1	Cisplatin		mutagen	10
CD0154c	csb-1	1	2	Cisplatin		mutagen	10
CD0154d	csb-1	1	3	Cisplatin		mutagen	10
CD0155a	csb-1	1	1	Cisplatin		mutagen	50
CD0155c	csb-1	1	2	Cisplatin		mutagen	50
CD0155d	csb-1	1	3	Cisplatin		mutagen	50
CD0156a	csb-1	1	1	Cisplatin		mutagen	100
CD0156c	csb-1	1	2	Cisplatin		mutagen	100
CD0156d	csb-1	1	3	Cisplatin		mutagen	100
CD0157a	xpf-1	1	1	Cisplatin		mutagen	0
CD0157c	xpf-1	1	3	Cisplatin		mutagen	0
CD0158a	xpf-1	1	1	Cisplatin		mutagen	10
CD0158c	xpf-1	1	2	Cisplatin		mutagen	10
CD0159a	xpf-1	1	1	Cisplatin		mutagen	50
CD0159c	xpf-1	1	2	Cisplatin		mutagen	50
CD0159d	xpf-1	1	3	Cisplatin		mutagen	50
CD0160a	xpf-1	1	1	Cisplatin		mutagen	100
CD0160c	xpf-1	1	3	Cisplatin		mutagen	100
CD0161a	fcd-2	1	1	Cisplatin		mutagen	0
CD0161c	fcd-2	1	2	Cisplatin		mutagen	0
CD0161d	fcd-2	1	3	Cisplatin		mutagen	0
CD0162a	fcd-2	1	1	Cisplatin		mutagen	10
CD0162c	fcd-2	1	2	Cisplatin		mutagen	10
CD0163a	fcd-2	1	1	Cisplatin		mutagen	50
CD0163c	fcd-2	1	2	Cisplatin		mutagen	50
CD0163d	fcd-2	1	3	Cisplatin		mutagen	50
CD0164a	fcd-2	1	1	Cisplatin		mutagen	100
CD0164c	fcd-2	1	2	Cisplatin		mutagen	100
CD0164d	fcd-2	1	3	Cisplatin		mutagen	100
CD0169a	polh-1	1	1	Cisplatin		mutagen	0
CD0169c	polh-1	1	2	Cisplatin		mutagen	0
CD0169d	polh-1	1	3	Cisplatin		mutagen	0
CD0170a	polh-1	1	1	Cisplatin		mutagen	10
CD0170c	polh-1	1	2	Cisplatin		mutagen	10
CD0170d	polh-1	1	3	Cisplatin		mutagen	10
CD0171a	polh-1	1	1	Cisplatin		mutagen	50
CD0171c	polh-1	1	3	Cisplatin		mutagen	50
CD0172a	polk-1	1	1	Cisplatin		mutagen	0
CD0172c	polk-1	1	2	Cisplatin		mutagen	0
CD0172d	polk-1	1	3	Cisplatin		mutagen	0
CD0173a	polk-1	1	1	Cisplatin		mutagen	10
CD0173c	polk-1	1	2	Cisplatin		mutagen	10
CD0173d	polk-1	1	3	Cisplatin		mutagen	10
CD0174a	polk-1	1	1	Cisplatin		mutagen	50
CD0174c	polk-1	1	2	Cisplatin		mutagen	50
CD0174d	polk-1	1	3	Cisplatin		mutagen	50
CD0175a	polk-1	1	1	Cisplatin		mutagen	100
CD0175c	polk-1	1	2	Cisplatin		mutagen	100
CD0175d	polk-1	1	3	Cisplatin		mutagen	100
CD0176a	helq-1	1	1	Cisplatin		mutagen	0
CD0176c	helq-1	1	2	Cisplatin		mutagen	0
CD0176d	helq-1	1	3	Cisplatin		mutagen	0
CD0177a	helq-1	1	1	Cisplatin		mutagen	10
CD0177c	helq-1	1	2	Cisplatin		mutagen	10
CD0178a	helq-1	1	1	Cisplatin		mutagen	50
CD0178c	helq-1	1	2	Cisplatin		mutagen	50
CD0178d	helq-1	1	3	Cisplatin		mutagen	50
CD0179a	helq-1	1	1	Cisplatin		mutagen	100
CD0179c	helq-1	1	2	Cisplatin		mutagen	100
CD0179d	helq-1	1	3	Cisplatin		mutagen	100
CD0183a	polq-1	1	2	DMS		mutagen	0
CD0183c	polq-1	1	4	DMS		mutagen	0
CD0183d	polq-1	1	5	DMS		mutagen	0
CD0184a	polq-1	1	2	DMS		mutagen	0.025
CD0184c	polq-1	1	3	DMS		mutagen	0.025
CD0184d	polq-1	1	6	DMS		mutagen	0.025
CD0185a	polq-1	1	1	DMS		mutagen	0.08
CD0185c	polq-1	1	3	DMS		mutagen	0.08
CD0185d	polq-1	1	6	DMS		mutagen	0.08
CD0186a	slx-1	1	1	DMS		mutagen	0
CD0186c	slx-1	1	4	DMS		mutagen	0
CD0186d	slx-1	1	6	DMS		mutagen	0
CD0187a	slx-1	1	1	DMS		mutagen	0.025
CD0187c	slx-1	1	4	DMS		mutagen	0.025
CD0187d	slx-1	1	5	DMS		mutagen	0.025
CD0188c	slx-1	1	3	DMS		mutagen	0.08
CD0188d	slx-1	1	6	DMS		mutagen	0.08
CD0189c	csb-1	1	4	DMS		mutagen	0
CD0189d	csb-1	1	5	DMS		mutagen	0
CD0190a	csb-1	1	2	DMS		mutagen	0.025
CD0191a	csb-1	1	2	DMS		mutagen	0.08
CD0191c	csb-1	1	3	DMS		mutagen	0.08
CD0191d	csb-1	1	5	DMS		mutagen	0.08
CD0192a	wrn-1	1	2	DMS		mutagen	0
CD0192c	wrn-1	1	3	DMS		mutagen	0
CD0192d	wrn-1	1	6	DMS		mutagen	0
CD0193a	wrn-1	1	1	DMS		mutagen	0.025
CD0193c	wrn-1	1	4	DMS		mutagen	0.025
CD0193d	wrn-1	1	5	DMS		mutagen	0.025
CD0194a	wrn-1	1	2	DMS		mutagen	0.08
CD0194c	wrn-1	1	3	DMS		mutagen	0.08
CD0194d	wrn-1	1	5	DMS		mutagen	0.08
CD0195a	brc-1	1	1	DMS		mutagen	0
CD0195c	brc-1	1	3	DMS		mutagen	0
CD0195d	brc-1	1	6	DMS		mutagen	0
CD0196a	brc-1	1	1	DMS		mutagen	0.025
CD0196c	brc-1	1	4	DMS		mutagen	0.025
CD0196d	brc-1	1	6	DMS		mutagen	0.025
CD0197a	brc-1	1	1	DMS		mutagen	0.08
CD0197c	brc-1	1	4	DMS		mutagen	0.08
CD0197d	brc-1	1	6	DMS		mutagen	0.08
CD0198a	xpc-1	1	1	DMS		mutagen	0
CD0198c	xpc-1	1	3	DMS		mutagen	0
CD0198d	xpc-1	1	5	DMS		mutagen	0
CD0199a	xpc-1	1	1	DMS		mutagen	0.025
CD0199c	xpc-1	1	3	DMS		mutagen	0.025
CD0199d	xpc-1	1	5	DMS		mutagen	0.025
CD0200a	xpc-1	1	2	DMS		mutagen	0.08
CD0200c	xpc-1	1	3	DMS		mutagen	0.08
CD0200d	xpc-1	1	5	DMS		mutagen	0.08
CD0201a	polk-1	1	1	DMS		mutagen	0
CD0201c	polk-1	1	4	DMS		mutagen	0
CD0201d	polk-1	1	5	DMS		mutagen	0
CD0202a	polk-1	1	2	DMS		mutagen	0.025
CD0202c	polk-1	1	4	DMS		mutagen	0.025
CD0202d	polk-1	1	6	DMS		mutagen	0.025
CD0203a	polk-1	1	2	DMS		mutagen	0.08
CD0203c	polk-1	1	3	DMS		mutagen	0.08
CD0203d	polk-1	1	6	DMS		mutagen	0.08
CD0204a	mlh-1	1	1	DMS		mutagen	0
CD0204c	mlh-1	1	3	DMS		mutagen	0
CD0204d	mlh-1	1	5	DMS		mutagen	0
CD0205a	mlh-1	1	1	DMS		mutagen	0.025
CD0205c	mlh-1	1	4	DMS		mutagen	0.025
CD0205d	mlh-1	1	6	DMS		mutagen	0.025
CD0206a	mlh-1	1	2	DMS		mutagen	0.08
CD0206c	mlh-1	1	3	DMS		mutagen	0.08
CD0206d	mlh-1	1	5	DMS		mutagen	0.08
CD0207a	xpf-1	1	1	DMS		mutagen	0
CD0207c	xpf-1	1	4	DMS		mutagen	0
CD0207d	xpf-1	1	5	DMS		mutagen	0
CD0208a	xpf-1	1	1	DMS		mutagen	0.025
CD0208c	xpf-1	1	4	DMS		mutagen	0.025
CD0208d	xpf-1	1	6	DMS		mutagen	0.025
CD0209a	xpf-1	1	1	DMS		mutagen	0.08
CD0209d	xpf-1	1	5	DMS		mutagen	0.08
CD0210a	rev-1	1	1	DMS		mutagen	0
CD0210c	rev-1	1	3	DMS		mutagen	0
CD0210d	rev-1	1	5	DMS		mutagen	0
CD0211a	rev-1	1	1	DMS		mutagen	0.025
CD0211c	rev-1	1	4	DMS		mutagen	0.025
CD0211d	rev-1	1	5	DMS		mutagen	0.025
CD0212a	rev-1	1	2	DMS		mutagen	0.08
CD0212c	rev-1	1	4	DMS		mutagen	0.08
CD0212d	rev-1	1	5	DMS		mutagen	0.08
CD0213a	N2	1	1A	Xray		mutagen	0
CD0213c	N2	1	2A	Xray		mutagen	0
CD0214a	N2	1	1A	Xray		mutagen	80
CD0214c	N2	1	2A	Xray		mutagen	80
CD0214d	N2	1	3A	Xray		mutagen	80
CD0215a	N2	1	1A	Xray		mutagen	160
CD0215c	N2	1	2A	Xray		mutagen	160
CD0215d	N2	1	3A	Xray		mutagen	160
CD0216a	N2	1	1A	Xray		mutagen	240
CD0216c	N2	1	1B	Xray		mutagen	240
CD0216d	N2	1	3B	Xray		mutagen	240
CD0217a	brc-1	1	1A	Xray		mutagen	0
CD0217c	brc-1	1	2A	Xray		mutagen	0
CD0217d	brc-1	1	3A	Xray		mutagen	0
CD0218a	brc-1	1	1A	Xray		mutagen	80
CD0218c	brc-1	1	2A	Xray		mutagen	80
CD0218d	brc-1	1	3A	Xray		mutagen	80
CD0219a	brc-1	1	1B	Xray		mutagen	160
CD0219c	brc-1	1	2**	Xray		mutagen	160	not completely independent
CD0219d	brc-1	1	3**	Xray		mutagen	160	not completely independent
CD0220a	brc-1	1	1**	Xray		mutagen	240	not completely independent
CD0220c	brc-1	1	2B	Xray		mutagen	240
CD0220d	brc-1	1	3B	Xray		mutagen	240
CD0221a	lig-4	1	1A	Xray		mutagen	0
CD0221c	lig-4	1	2A	Xray		mutagen	0
CD0221d	lig-4	1	3A	Xray		mutagen	0
CD0222a	lig-4	1	1A	Xray		mutagen	80
CD0222c	lig-4	1	2B	Xray		mutagen	80
CD0222d	lig-4	1	3A	Xray		mutagen	80
CD0223a	lig-4	1	1B	Xray		mutagen	160
CD0223c	lig-4	1	2B	Xray		mutagen	160
CD0223d	lig-4	1	3A	Xray		mutagen	160
CD0224a	lig-4	1	1B	Xray		mutagen	240
CD0224c	lig-4	1	2**	Xray		mutagen	240	not completely independent
CD0224d	lig-4	1	3A	Xray		mutagen	240
CD0229a	N2	1	1	DMS		mutagen	0
CD0229c	N2	1	3	DMS		mutagen	0
CD0229d	N2	1	6	DMS		mutagen	0
CD0230a	N2	1	2	DMS		mutagen	0.025
CD0230c	N2	1	3	DMS		mutagen	0.025
CD0230d	N2	1	6	DMS		mutagen	0.025
CD0231a	N2	1	1	DMS		mutagen	0.08
CD0231c	N2	1	4	DMS		mutagen	0.08
CD0231d	N2	1	6	DMS		mutagen	0.08
CD0232a	fan-1	1	2	DMS		mutagen	0
CD0232c	fan-1	1	4	DMS		mutagen	0
CD0232d	fan-1	1	6	DMS		mutagen	0
CD0233a	fan-1	1	2	DMS		mutagen	0.025
CD0233c	fan-1	1	4	DMS		mutagen	0.025
CD0233d	fan-1	1	6	DMS		mutagen	0.025
CD0234a	fan-1	1	2	DMS		mutagen	0.08
CD0234c	fan-1	1	4	DMS		mutagen	0.08
CD0234d	fan-1	1	6	DMS		mutagen	0.08
CD0238a	polh-1	1	2	DMS		mutagen	0
CD0238c	polh-1	1	3	DMS		mutagen	0
CD0238d	polh-1	1	5	DMS		mutagen	0
CD0239a	polh-1	1	1	DMS		mutagen	0.025
CD0239c	polh-1	1	4	DMS		mutagen	0.025
CD0239d	polh-1	1	5	DMS		mutagen	0.025
CD0243a	N2	0	0	NA		mut.acc.	NA
CD0243c	N2	10	3	NA		mut.acc.	NA
CD0243d	N2	10	4	NA		mut.acc.	NA
CD0243e	N2	10	7	NA		mut.acc.	NA
CD0247a	apn-1	40	1	NA		mut.acc.	NA
CD0247c	apn-1	40	2	NA		mut.acc.	NA
CD0247d	apn-1	40	3	NA		mut.acc.	NA
CD0247e	apn-1	40	4	NA		mut.acc.	NA
CD0247f	apn-1	40	5	NA		mut.acc.	NA
CD0248a	brc-1	40	1	NA		mut.acc.	NA
CD0248c	brc-1	40	2	NA		mut.acc.	NA
CD0248d	brc-1	40	3	NA		mut.acc.	NA
CD0248e	brc-1	40	4	NA		mut.acc.	NA
CD0248f	brc-1	40	5	NA		mut.acc.	NA
CD0250d	brd-1	40	3	NA		mut.acc.	NA
CD0250e	brd-1	40	5	NA		mut.acc.	NA
CD0251a	ung-1	40	1	NA		mut.acc.	NA
CD0251c	ung-1	40	2	NA		mut.acc.	NA
CD0251d	ung-1	40	3	NA		mut.acc.	NA
CD0251e	ung-1	40	4	NA		mut.acc.	NA
CD0253a	parp-2	40	1	NA		mut.acc.	NA
CD0253c	parp-2	40	2	NA		mut.acc.	NA
CD0253d	parp-2	40	3	NA		mut.acc.	NA
CD0253e	parp-2	40	4	NA		mut.acc.	NA
CD0254a	xpa-1	40	1	NA		mut.acc.	NA
CD0254c	xpa-1	40	2	NA		mut.acc.	NA
CD0254d	xpa-1	40	3	NA		mut.acc.	NA
CD0254e	xpa-1	40	5	NA		mut.acc.	NA
CD0255a	agt-2	20	1	NA		mut.acc.	NA
CD0255c	agt-2	20	2	NA		mut.acc.	NA
CD0255d	agt-2	20	3	NA		mut.acc.	NA
CD0255e	agt-2	20	4	NA		mut.acc.	NA
CD0255f	agt-2	20	5	NA		mut.acc.	NA
CD0255g	agt-2	20	6	NA		mut.acc.	NA
CD0255h	agt-2	20	7	NA		mut.acc.	NA
CD0255i	agt-2	20	8	NA		mut.acc.	NA
CD0255j	agt-2	20	9	NA		mut.acc.	NA
CD0255k	agt-2	20	10	NA		mut.acc.	NA
CD0256a	fan-1	20	1	NA		mut.acc.	NA
CD0256c	fan-1	20	2	NA		mut.acc.	NA
CD0256d	fan-1	20	3	NA		mut.acc.	NA
CD0256e	fan-1	20	4	NA		mut.acc.	NA
CD0256f	fan-1	20	5	NA		mut.acc.	NA
CD0256g	fan-1	20	6	NA		mut.acc.	NA
CD0256h	fan-1	20	7	NA		mut.acc.	NA
CD0256i	fan-1	20	8	NA		mut.acc.	NA
CD0256j	fan-1	20	9	NA		mut.acc.	NA
CD0256k	fan-1	20	10	NA		mut.acc.	NA
CD0257a	xpc-1	20	1	NA		mut.acc.	NA
CD0257c	xpc-1	20	2	NA		mut.acc.	NA
CD0257d	xpc-1	20	3	NA		mut.acc.	NA
CD0257e	xpc-1	20	4	NA		mut.acc.	NA
CD0257f	xpc-1	20	5	NA		mut.acc.	NA
CD0257g	xpc-1	20	6	NA		mut.acc.	NA
CD0257h	xpc-1	20	7	NA		mut.acc.	NA
CD0257i	xpc-1	20	8	NA		mut.acc.	NA
CD0257j	xpc-1	20	9	NA		mut.acc.	NA
CD0258a	rcq-5	20	1	NA		mut.acc.	NA
CD0258c	rcq-5	20	2	NA		mut.acc.	NA
CD0258d	rcq-5	20	3	NA		mut.acc.	NA
CD0258e	rcq-5	20	4	NA		mut.acc.	NA
CD0258f	rcq-5	20	5	NA		mut.acc.	NA
CD0258g	rcq-5	20	7	NA		mut.acc.	NA
CD0258h	rcq-5	20	8	NA		mut.acc.	NA
CD0258i	rcq-5	20	9	NA		mut.acc.	NA
CD0258j	rcq-5	20	10	NA		mut.acc.	NA
CD0259a	rip-1	40	1	NA		mut.acc.	NA
CD0259c	rip-1	40	3	NA		mut.acc.	NA
CD0259d	rip-1	40	4	NA		mut.acc.	NA
CD0259e	rip-1	40	5	NA		mut.acc.	NA
CD0259f	rip-1	40	2	NA		mut.acc.	NA
CD0260a	pole-4	40	1	NA		mut.acc.	NA
CD0260c	pole-4	40	2	NA		mut.acc.	NA
CD0260d	pole-4	40	3	NA		mut.acc.	NA
CD0260e	pole-4	40	4	NA		mut.acc.	NA
CD0260f	pole-4	40	5	NA		mut.acc.	NA
CD0261a	N2	1	1	Radiation		mutagen	0
CD0261c	N2	1	2	Radiation		mutagen	0
CD0261d	N2	1	3	Radiation		mutagen	0
CD0262a	N2	1	1	Radiation		mutagen	40
CD0262c	N2	1	3	Radiation		mutagen	40
CD0263a	N2	1	1	Radiation		mutagen	80
CD0263c	N2	1	2	Radiation		mutagen	80
CD0263d	N2	1	3	Radiation		mutagen	80
CD0264a	agt-1	1	1	Radiation		mutagen	0
CD0264c	agt-1	1	2	Radiation		mutagen	0
CD0264d	agt-1	1	3	Radiation		mutagen	0
CD0265a	agt-1	1	1	Radiation		mutagen	40
CD0265c	agt-1	1	2	Radiation		mutagen	40
CD0265d	agt-1	1	3	Radiation		mutagen	40
CD0266a	agt-1	1	1	Radiation		mutagen	80
CD0266c	agt-1	1	2	Radiation		mutagen	80
CD0266d	agt-1	1	3	Radiation		mutagen	80
CD0267a	agt-2	1	1	Radiation		mutagen	0
CD0267c	agt-2	1	2	Radiation		mutagen	0
CD0267d	agt-2	1	3	Radiation		mutagen	0
CD0268a	agt-2	1	1	Radiation		mutagen	40
CD0268c	agt-2	1	2	Radiation		mutagen	40
CD0268d	agt-2	1	3	Radiation		mutagen	40
CD0269a	agt-2	1	1	Radiation		mutagen	80
CD0269c	agt-2	1	2	Radiation		mutagen	80
CD0269d	agt-2	1	3	Radiation		mutagen	80
CD0270a	apn-1	1	1	Radiation		mutagen	0
CD0270c	apn-1	1	2	Radiation		mutagen	0
CD0270d	apn-1	1	3	Radiation		mutagen	0
CD0271a	apn-1	1	1	Radiation		mutagen	40
CD0271c	apn-1	1	2	Radiation		mutagen	40
CD0271d	apn-1	1	3	Radiation		mutagen	40
CD0272a	apn-1	1	1	Radiation		mutagen	80
CD0272c	apn-1	1	2	Radiation		mutagen	80
CD0272d	apn-1	1	3	Radiation		mutagen	80
CD0273a	brc-1	1	1	Radiation		mutagen	0
CD0273c	brc-1	1	2	Radiation		mutagen	0
CD0273d	brc-1	1	3	Radiation		mutagen	0
CD0274a	brc-1	1	1	Radiation		mutagen	40
CD0274c	brc-1	1	2	Radiation		mutagen	40
CD0274d	brc-1	1	3	Radiation		mutagen	40
CD0275a	brd-1	1	1	Radiation		mutagen	0
CD0275c	brd-1	1	2	Radiation		mutagen	0
CD0275d	brd-1	1	3	Radiation		mutagen	0
CD0276a	brd-1	1	1	Radiation		mutagen	40
CD0276c	brd-1	1	2	Radiation		mutagen	40
CD0276d	brd-1	1	3	Radiation		mutagen	40
CD0277a	ced-4	1	1	Radiation		mutagen	0
CD0277c	ced-4	1	2	Radiation		mutagen	0
CD0277d	ced-4	1	3	Radiation		mutagen	0
CD0278a	ced-4	1	1	Radiation		mutagen	40
CD0278c	ced-4	1	2	Radiation		mutagen	40
CD0278d	ced-4	1	3	Radiation		mutagen	40
CD0279a	ced-4	1	2	Radiation		mutagen	80
CD0279c	ced-4	1	3	Radiation		mutagen	80
CD0279d	ced-4	1	3	Radiation		mutagen	80
CD0280a	cep-1	1	1	Radiation		mutagen	0
CD0280c	cep-1	1	2	Radiation		mutagen	0
CD0280d	cep-1	1	3	Radiation		mutagen	0
CD0281a	cep-1	1	1	Radiation		mutagen	40
CD0282a	cep-1	1	2	Radiation		mutagen	80
CD0282c	cep-1	1	3	Radiation		mutagen	80
CD0283a	csb-1	1	1	Radiation		mutagen	0
CD0283c	csb-1	1	2	Radiation		mutagen	0
CD0283d	csb-1	1	3	Radiation		mutagen	0
CD0284a	csb-1	1	1	Radiation		mutagen	40
CD0284c	csb-1	1	2	Radiation		mutagen	40
CD0285a	csb-1	1	1	Radiation		mutagen	80
CD0285c	csb-1	1	2	Radiation		mutagen	80
CD0285d	csb-1	1	3	Radiation		mutagen	80
CD0286a	dog-1	1	1	Radiation		mutagen	0
CD0286c	dog-1	1	2	Radiation		mutagen	0
CD0286d	dog-1	1	3	Radiation		mutagen	0
CD0287a	dog-1	1	1	Radiation		mutagen	40
CD0287c	dog-1	1	2	Radiation		mutagen	40
CD0287d	dog-1	1	3	Radiation		mutagen	40
CD0288a	dog-1	1	1	Radiation		mutagen	80
CD0288c	dog-1	1	2	Radiation		mutagen	80
CD0288d	dog-1	1	3	Radiation		mutagen	80
CD0289a	exo-3	1	1	Radiation		mutagen	0
CD0289c	exo-3	1	2	Radiation		mutagen	0
CD0289d	exo-3	1	3	Radiation		mutagen	0
CD0290a	exo-3	1	1	Radiation		mutagen	40
CD0290c	exo-3	1	2	Radiation		mutagen	40
CD0291a	exo-3	1	2	Radiation		mutagen	80
CD0291c	exo-3	1	3	Radiation		mutagen	80
CD0292a	fan-1	1	1	Radiation		mutagen	0
CD0292c	fan-1	1	2	Radiation		mutagen	0
CD0292d	fan-1	1	3	Radiation		mutagen	0
CD0293a	fan-1	1	1	Radiation		mutagen	40
CD0293c	fan-1	1	2	Radiation		mutagen	40
CD0293d	fan-1	1	3	Radiation		mutagen	40
CD0294a	fan-1	1	1	Radiation		mutagen	80
CD0294c	fan-1	1	1	Radiation		mutagen	80
CD0296a	polq-1	1	1	Radiation		mutagen	0
CD0296c	polq-1	1	2	Radiation		mutagen	0
CD0296d	polq-1	1	3	Radiation		mutagen	0
CD0297a	polq-1	1	1	Radiation		mutagen	40
CD0297c	polq-1	1	2	Radiation		mutagen	40
CD0297d	polq-1	1	3	Radiation		mutagen	40
CD0307a	rcq-5	1	1	Radiation		mutagen	0
CD0307c	rcq-5	1	2	Radiation		mutagen	0
CD0307d	rcq-5	1	3	Radiation		mutagen	0
CD0308a	rcq-5	1	1	Radiation		mutagen	40
CD0308c	rcq-5	1	2	Radiation		mutagen	40
CD0308d	rcq-5	1	3	Radiation		mutagen	40
CD0309a	rcq-5	1	1	Radiation		mutagen	80
CD0309c	rcq-5	1	2	Radiation		mutagen	80
CD0309d	rcq-5	1	3	Radiation		mutagen	80
CD0310a	rev-1	1	1	Radiation		mutagen	0
CD0310c	rev-1	1	2	Radiation		mutagen	0
CD0310d	rev-1	1	3	Radiation		mutagen	0
CD0311a	rev-1	1	1	Radiation		mutagen	40
CD0311c	rev-1	1	2	Radiation		mutagen	40
CD0311d	rev-1	1	3	Radiation		mutagen	40
CD0312a	rev-1	1	2	Radiation		mutagen	80
CD0312c	rev-1	1	2	Radiation		mutagen	80
CD0312d	rev-1	1	3	Radiation		mutagen	80
CD0313a	rfs-1	1	1	Radiation		mutagen	0
CD0313c	rfs-1	1	2	Radiation		mutagen	0
CD0313d	rfs-1	1	3	Radiation		mutagen	0
CD0314a	rfs-1	1	2	Radiation		mutagen	40
CD0314c	rfs-1	1	3	Radiation		mutagen	40
CD0315a	rfs-1	1	2	Radiation		mutagen	80
CD0315c	rfs-1	1	3	Radiation		mutagen	80
CD0316a	rip-1	1	1	Radiation		mutagen	0
CD0316c	rip-1	1	2	Radiation		mutagen	0
CD0316d	rip-1	1	3	Radiation		mutagen	0
CD0317a	rip-1	1	1	Radiation		mutagen	40
CD0317c	rip-1	1	2	Radiation		mutagen	40
CD0317d	rip-1	1	3	Radiation		mutagen	40
CD0318a	rip-1	1	1	Radiation		mutagen	80
CD0318c	rip-1	1	2	Radiation		mutagen	80
CD0318d	rip-1	1	3	Radiation		mutagen	80
CD0319a	slx-1	1	1	Radiation		mutagen	0
CD0319c	slx-1	1	2	Radiation		mutagen	0
CD0319d	slx-1	1	3	Radiation		mutagen	0
CD0320a	slx-1	1	1	Radiation		mutagen	20
CD0320c	slx-1	1	2	Radiation		mutagen	20
CD0320d	slx-1	1	3	Radiation		mutagen	20
CD0321a	slx-1	1	1	Radiation		mutagen	40
CD0321c	slx-1	1	1	Radiation		mutagen	40
CD0321d	slx-1	1	2	Radiation		mutagen	40
CD0322a	tdp-1	1	1	Radiation		mutagen	0
CD0322c	tdp-1	1	2	Radiation		mutagen	0
CD0322d	tdp-1	1	3	Radiation		mutagen	0
CD0323a	tdp-1	1	1	Radiation		mutagen	40
CD0323c	tdp-1	1	3	Radiation		mutagen	40
CD0324a	tdp-1	1	1	Radiation		mutagen	80
CD0324c	tdp-1	1	3	Radiation		mutagen	80
CD0325a	ung-1	1	1	Radiation		mutagen	0
CD0325c	ung-1	1	2	Radiation		mutagen	0
CD0325d	ung-1	1	3	Radiation		mutagen	0
CD0326a	ung-1	1	1	Radiation		mutagen	40
CD0326c	ung-1	1	2	Radiation		mutagen	40
CD0326d	ung-1	1	3	Radiation		mutagen	40
CD0327a	wrn-1	1	1	Radiation		mutagen	0
CD0327c	wrn-1	1	2	Radiation		mutagen	0
CD0327d	wrn-1	1	3	Radiation		mutagen	0
CD0328a	wrn-1	1	1	Radiation		mutagen	40
CD0328c	wrn-1	1	2	Radiation		mutagen	40
CD0328d	wrn-1	1	3	Radiation		mutagen	40
CD0329a	wrn-1	1	1	Radiation		mutagen	80
CD0329c	wrn-1	1	2	Radiation		mutagen	80
CD0329d	wrn-1	1	3	Radiation		mutagen	80
CD0332a	fnci-1	1	1	Radiation		mutagen	0
CD0332c	fnci-1	1	2	Radiation		mutagen	0
CD0332d	fnci-1	1	3	Radiation		mutagen	0
CD0333a	fnci-1	1	1	Radiation		mutagen	40
CD0333c	fnci-1	1	2	Radiation		mutagen	40
CD0334a	fnci-1	1	2	Radiation		mutagen	80
CD0334d	fnci-1	1	3	Radiation		mutagen	80
CD0337a	helq-1	1	1	Radiation		mutagen	0
CD0337c	helq-1	1	2	Radiation		mutagen	0
CD0337d	helq-1	1	3	Radiation		mutagen	0
CD0338a	helq-1	1	1	Radiation		mutagen	40
CD0338c	helq-1	1	2	Radiation		mutagen	40
CD0338d	helq-1	1	3	Radiation		mutagen	40
CD0339a	him-6	1	1	Radiation		mutagen	0
CD0339c	him-6	1	2	Radiation		mutagen	0
CD0339d	him-6	1	3	Radiation		mutagen	0
CD0340a	him-6	1	1	Radiation		mutagen	40
CD0340c	him-6	1	2	Radiation		mutagen	40
CD0340d	him-6	1	3	Radiation		mutagen	40
CD0341a	mlh-1	1	1	Radiation		mutagen	0
CD0341c	mlh-1	1	2	Radiation		mutagen	0
CD0341d	mlh-1	1	3	Radiation		mutagen	0
CD0342a	mlh-1	1	1	Radiation		mutagen	40
CD0342c	mlh-1	1	2	Radiation		mutagen	40
CD0342d	mlh-1	1	3	Radiation		mutagen	40
CD0343a	mlh-1	1	1	Radiation		mutagen	80
CD0343c	mlh-1	1	2	Radiation		mutagen	80
CD0343d	mlh-1	1	3	Radiation		mutagen	80
CD0344a	mrt-2	1	1	Radiation		mutagen	0
CD0344c	mrt-2	1	2	Radiation		mutagen	0
CD0344d	mrt-2	1	3	Radiation		mutagen	0
CD0345a	mrt-2	1	1	Radiation		mutagen	40
CD0345c	mrt-2	1	2	Radiation		mutagen	40
CD0345d	mrt-2	1	3	Radiation		mutagen	40
CD0349a	mus-81	40	1	NA		mut.acc.	NA
CD0350a	ndx-4	1	1	Radiation		mutagen	0
CD0350c	ndx-4	1	2	Radiation		mutagen	0
CD0350d	ndx-4	1	3	Radiation		mutagen	0
CD0351a	ndx-4	1	1	Radiation		mutagen	40
CD0351c	ndx-4	1	2	Radiation		mutagen	40
CD0352a	parp-1	1	1	Radiation		mutagen	0
CD0352c	parp-1	1	2	Radiation		mutagen	0
CD0352d	parp-1	1	3	Radiation		mutagen	0
CD0353a	parp-1	1	1	Radiation		mutagen	40
CD0353c	parp-1	1	2	Radiation		mutagen	40
CD0353d	parp-1	1	3	Radiation		mutagen	40
CD0354a	parp-1	1	1	Radiation		mutagen	80
CD0354c	parp-1	1	1	Radiation		mutagen	80
CD0354d	parp-1	1	2	Radiation		mutagen	80
CD0355a	parp-2	1	1	Radiation		mutagen	0
CD0355c	parp-2	1	2	Radiation		mutagen	0
CD0355d	parp-2	1	3	Radiation		mutagen	0
CD0356a	parp-2	1	1	Radiation		mutagen	40
CD0356c	parp-2	1	2	Radiation		mutagen	40
CD0356d	parp-2	1	3	Radiation		mutagen	40
CD0357a	parp-2	1	1	Radiation		mutagen	80
CD0357c	parp-2	1	2	Radiation		mutagen	80
CD0357d	parp-2	1	3	Radiation		mutagen	80
CD0358a	pole-4	1	1	Radiation		mutagen	0
CD0358c	pole-4	1	2	Radiation		mutagen	0
CD0358d	pole-4	1	3	Radiation		mutagen	0
CD0359a	pole-4	1	1	Radiation		mutagen	40
CD0359c	pole-4	1	2	Radiation		mutagen	40
CD0360a	pole-4	1	1	Radiation		mutagen	80
CD0360c	pole-4	1	2	Radiation		mutagen	80
CD0360d	pole-4	1	3	Radiation		mutagen	80
CD0361a	polk-1	1	1	Radiation		mutagen	0
CD0361c	polk-1	1	2	Radiation		mutagen	0
CD0361d	polk-1	1	3	Radiation		mutagen	0
CD0362a	polk-1	1	1	Radiation		mutagen	40
CD0362c	polk-1	1	2	Radiation		mutagen	40
CD0362d	polk-1	1	3	Radiation		mutagen	40
CD0363a	polh-1	1	1	Radiation		mutagen	0
CD0363c	polh-1	1	2	Radiation		mutagen	0
CD0363d	polh-1	1	3	Radiation		mutagen	0
CD0364a	polh-1	1	1	Radiation		mutagen	40
CD0364c	polh-1	1	2	Radiation		mutagen	40
CD0364d	polh-1	1	3	Radiation		mutagen	40
CD0365a	smc-6	1	1	NA		mut.acc.	NA
CD0365c	smc-6	1	3	NA		mut.acc.	NA
CD0365d	smc-6	1	4	NA		mut.acc.	NA
CD0367a	smc-6	5	1	NA		mut.acc.	NA
CD0367c	smc-6	5	3	NA		mut.acc.	NA
CD0367d	smc-6	5	4	NA		mut.acc.	NA
CD0369a	N2	40	1	NA		mut.acc.	NA
CD0369c	N2	40	2	NA		mut.acc.	NA
CD0369d	N2	40	3	NA		mut.acc.	NA
CD0369e	N2	40	4	NA		mut.acc.	NA
CD0369f	N2	40	5	NA		mut.acc.	NA
CD0370a	xpf-1	40	1	NA		mut.acc.	NA
CD0370c	xpf-1	40	2	NA		mut.acc.	NA
CD0370d	xpf-1	40	3	NA		mut.acc.	NA
CD0370e	xpf-1	40	4	NA		mut.acc.	NA
CD0370f	xpf-1	40	5	NA		mut.acc.	NA
CD0371a	agt-1	0	0	NA		mut.acc.	NA
CD0371c	agt-2	0	0	NA		mut.acc.	NA
CD0372a	csb-1	0	0	NA		mut.acc.	NA
CD0373a	csb-1	20	1	NA		mut.acc.	NA
CD0373c	csb-1	20	2	NA		mut.acc.	NA
CD0373d	csb-1	20	3	NA		mut.acc.	NA
CD0373e	csb-1	20	4	NA		mut.acc.	NA
CD0373f	csb-1	20	5	NA		mut.acc.	NA
CD0373g	csb-1	20	6	NA		mut.acc.	NA
CD0373h	csb-1	20	7	NA		mut.acc.	NA
CD0373i	csb-1	20	8	NA		mut.acc.	NA
CD0373j	csb-1	20	9	NA		mut.acc.	NA
CD0373k	csb-1	20	10	NA		mut.acc.	NA
CD0374a	dog-1	20	1	NA		mut.acc.	NA
CD0374c	dog-1	20	2	NA		mut.acc.	NA
CD0374d	dog-1	20	3	NA		mut.acc.	NA
CD0374e	dog-1	20	4	NA		mut.acc.	NA
CD0374f	dog-1	20	5	NA		mut.acc.	NA
CD0374g	dog-1	20	6	NA		mut.acc.	NA
CD0374h	dog-1	20	9	NA		mut.acc.	NA
CD0374i	dog-1	20	10	NA		mut.acc.	NA
CD0375a	exo-3	40	1	NA		mut.acc.	NA
CD0375c	exo-3	40	2	NA		mut.acc.	NA
CD0375d	exo-3	40	4	NA		mut.acc.	NA
CD0375e	exo-3	40	5	NA		mut.acc.	NA
CD0376c	fcd-2	40	2	NA		mut.acc.	NA
CD0376d	fcd-2	40	3	NA		mut.acc.	NA
CD0376e	fcd-2	40	4	NA		mut.acc.	NA
CD0377a	fnci-1	0	0	NA		mut.acc.	NA
CD0378a	fnci-1	20	1	NA		mut.acc.	NA
CD0378c	fnci-1	20	2	NA		mut.acc.	NA
CD0378d	fnci-1	20	3	NA		mut.acc.	NA
CD0378f	fnci-1	20	5	NA		mut.acc.	NA
CD0378g	fnci-1	20	6	NA		mut.acc.	NA
CD0378h	fnci-1	20	7	NA		mut.acc.	NA
CD0378i	fnci-1	20	8	NA		mut.acc.	NA
CD0378j	fnci-1	20	9	NA		mut.acc.	NA
CD0378k	fnci-1	20	10	NA		mut.acc.	NA
CD0379a	fncm-1	20	1	NA		mut.acc.	NA
CD0379c	fncm-1	20	2	NA		mut.acc.	NA
CD0379d	fncm-1	20	3	NA		mut.acc.	NA
CD0379e	fncm-1	20	4	NA		mut.acc.	NA
CD0379f	fncm-1	20	5	NA		mut.acc.	NA
CD0379g	fncm-1	20	6	NA		mut.acc.	NA
CD0379h	fncm-1	20	7	NA		mut.acc.	NA
CD0379i	fncm-1	20	8	NA		mut.acc.	NA
CD0379j	fncm-1	20	9	NA		mut.acc.	NA
CD0379k	fncm-1	20	10	NA		mut.acc.	NA
CD0381a	helq-1	40	2	NA		mut.acc.	NA
CD0381c	helq-1	40	3	NA		mut.acc.	NA
CD0381d	helq-1	40	5	NA		mut.acc.	NA
CD0382a	him-6	40	1	NA		mut.acc.	NA
CD0382c	him-6	40	2	NA		mut.acc.	NA
CD0383a	lig-4	40	1	NA		mut.acc.	NA
CD0383c	lig-4	40	2	NA		mut.acc.	NA
CD0383d	lig-4	40	3	NA		mut.acc.	NA
CD0383e	lig-4	40	4	NA		mut.acc.	NA
CD0383f	lig-4	40	5	NA		mut.acc.	NA
CD0384a	ndx-4	40	1	NA		mut.acc.	NA
CD0384c	ndx-4	40	2	NA		mut.acc.	NA
CD0384d	ndx-4	40	3	NA		mut.acc.	NA
CD0384d2	ndx-4	40	3	NA		mut.acc.	NA
CD0384e	ndx-4	40	4	NA		mut.acc.	NA
CD0384f	ndx-4	40	5	NA		mut.acc.	NA
CD0385a	parp-1	40	1	NA		mut.acc.	NA
CD0385c	parp-1	40	2	NA		mut.acc.	NA
CD0385d	parp-1	40	3	NA		mut.acc.	NA
CD0385e	parp-1	40	4	NA		mut.acc.	NA
CD0385f	parp-1	40	5	NA		mut.acc.	NA
CD0386a	polk-1	40	2	NA		mut.acc.	NA
CD0386c	polk-1	40	3	NA		mut.acc.	NA
CD0386d	polk-1	40	4	NA		mut.acc.	NA
CD0386e	polk-1	40	5	NA		mut.acc.	NA
CD0387a	polq-1	40	1	NA		mut.acc.	NA
CD0387c	polq-1	40	2	NA		mut.acc.	NA
CD0387d	polq-1	40	3	NA		mut.acc.	NA
CD0388a	rev-1	40	1	NA		mut.acc.	NA
CD0388c	rev-1	40	2	NA		mut.acc.	NA
CD0388d	rev-1	40	3	NA		mut.acc.	NA
CD0388e	rev-1	40	4	NA		mut.acc.	NA
CD0388f	rev-1	40	5	NA		mut.acc.	NA
CD0389a	rfs-1	20	1	NA		mut.acc.	NA
CD0389c	rfs-1	20	2	NA		mut.acc.	NA
CD0389d	rfs-1	20	3	NA		mut.acc.	NA
CD0389e	rfs-1	20	4	NA		mut.acc.	NA
CD0389f	rfs-1	20	5	NA		mut.acc.	NA
CD0389g	rfs-1	20	6	NA		mut.acc.	NA
CD0389h	rfs-1	20	7	NA		mut.acc.	NA
CD0389i	rfs-1	20	8	NA		mut.acc.	NA
CD0389j	rfs-1	20	9	NA		mut.acc.	NA
CD0389k	rfs-1	20	10	NA		mut.acc.	NA
CD0390a	slx-1	40	1	NA		mut.acc.	NA
CD0390c	slx-1	40	2	NA		mut.acc.	NA
CD0391a	wrn-1	20	1	NA		mut.acc.	NA
CD0391c	wrn-1	20	2	NA		mut.acc.	NA
CD0391d	wrn-1	20	3	NA		mut.acc.	NA
CD0391e	wrn-1	20	4	NA		mut.acc.	NA
CD0391f	wrn-1	20	5	NA		mut.acc.	NA
CD0391g	wrn-1	20	6	NA		mut.acc.	NA
CD0391h	wrn-1	20	7	NA		mut.acc.	NA
CD0391i	wrn-1	20	8	NA		mut.acc.	NA
CD0391j	wrn-1	20	9	NA		mut.acc.	NA
CD0391k	wrn-1	20	10	NA		mut.acc.	NA
CD0392a	xpc-1	0	0	NA		mut.acc.	NA
CD0393a	fncm-1	1	1	Radiation		mutagen	0
CD0393c	fncm-1	1	2	Radiation		mutagen	0
CD0393d	fncm-1	1	3	Radiation		mutagen	0
CD0394a	fncm-1	1	1	Radiation		mutagen	40
CD0394c	fncm-1	1	2	Radiation		mutagen	40
CD0394d	fncm-1	1	3	Radiation		mutagen	40
CD0395a	fncm-1	1	1	Radiation		mutagen	80
CD0395c	fncm-1	1	2	Radiation		mutagen	80
CD0396a	xpa-1	1	1	Radiation		mutagen	0
CD0396c	xpa-1	1	2	Radiation		mutagen	0
CD0396d	xpa-1	1	3	Radiation		mutagen	0
CD0397a	xpa-1	1	1	Radiation		mutagen	40
CD0397c	xpa-1	1	2	Radiation		mutagen	40
CD0397d	xpa-1	1	3	Radiation		mutagen	40
CD0398a	xpa-1	1	1	Radiation		mutagen	80
CD0398c	xpa-1	1	2	Radiation		mutagen	80
CD0398d	xpa-1	1	3	Radiation		mutagen	80
CD0399a	xpc-1	1	1	Radiation		mutagen	0
CD0399c	xpc-1	1	2	Radiation		mutagen	0
CD0399d	xpc-1	1	3	Radiation		mutagen	0
CD0400a	xpc-1	1	1	Radiation		mutagen	40
CD0400c	xpc-1	1	2	Radiation		mutagen	40
CD0400d	xpc-1	1	3	Radiation		mutagen	40
CD0401a	xpf-1	1	1	Radiation		mutagen	0
CD0401c	xpf-1	1	2	Radiation		mutagen	0
CD0401d	xpf-1	1	3	Radiation		mutagen	0
CD0402a	xpf-1	1	1	Radiation		mutagen	40
CD0402c	xpf-1	1	2	Radiation		mutagen	40
CD0403a	xpf-1	1	3	Radiation		mutagen	80
CD0404a	N2	1	2	MMS		mutagen	0
CD0404c	N2	1	4	MMS		mutagen	0
CD0404d	N2	1	6	MMS		mutagen	0
CD0405a	N2	1	1	MMS		mutagen	0.15
CD0405c	N2	1	3	MMS		mutagen	0.15
CD0405d	N2	1	6	MMS		mutagen	0.15
CD0406a	N2	1	1	MMS		mutagen	0.4
CD0406c	N2	1	4	MMS		mutagen	0.4
CD0406d	N2	1	5	MMS		mutagen	0.4
CD0407a	N2	1	1	MMS		mutagen	0
CD0407c	N2	1	4	MMS		mutagen	0
CD0407d	N2	1	5	MMS		mutagen	0
CD0408a	N2	1	2	MMS		mutagen	0.15
CD0408c	N2	1	3	MMS		mutagen	0.15
CD0408d	N2	1	6	MMS		mutagen	0.15
CD0409a	N2	1	2	MMS		mutagen	0.4
CD0409c	N2	1	3	MMS		mutagen	0.4
CD0409d	N2	1	6	MMS		mutagen	0.4
CD0413a	brc-1	1	1	MMS		mutagen	0
CD0413c	brc-1	1	4	MMS		mutagen	0
CD0413d	brc-1	1	5	MMS		mutagen	0
CD0414a	brc-1	1	2	MMS		mutagen	0.15
CD0414c	brc-1	1	4	MMS		mutagen	0.15
CD0414d	brc-1	1	5	MMS		mutagen	0.15
CD0415a	brc-1	1	2	MMS		mutagen	0.4
CD0415c	brc-1	1	3	MMS		mutagen	0.4
CD0415d	brc-1	1	5	MMS		mutagen	0.4
CD0416a	brd-1	1	2	MMS		mutagen	0
CD0416c	brd-1	1	4	MMS		mutagen	0
CD0416d	brd-1	1	6	MMS		mutagen	0
CD0417a	brd-1	1	1	MMS		mutagen	0.15
CD0417c	brd-1	1	4	MMS		mutagen	0.15
CD0417d	brd-1	1	5	MMS		mutagen	0.15
CD0418a	brd-1	1	1	MMS		mutagen	0.4
CD0418c	brd-1	1	3	MMS		mutagen	0.4
CD0418d	brd-1	1	5	MMS		mutagen	0.4
CD0419a	brd-1	1	1	MMS		mutagen	0
CD0419c	brd-1	1	4	MMS		mutagen	0
CD0419d	brd-1	1	6	MMS		mutagen	0
CD0420a	brd-1	1	1	MMS		mutagen	0.15
CD0420c	brd-1	1	3	MMS		mutagen	0.15
CD0420d	brd-1	1	5	MMS		mutagen	0.15
CD0421a	brd-1	1	1	MMS		mutagen	0.4
CD0421c	brd-1	1	4	MMS		mutagen	0.4
CD0421d	brd-1	1	5	MMS		mutagen	0.4
CD0422a	fan-1	1	1	MMS		mutagen	0
CD0422c	fan-1	1	3	MMS		mutagen	0
CD0422d	fan-1	1	6	MMS		mutagen	0
CD0423a	fan-1	1	2	MMS		mutagen	0.15
CD0423c	fan-1	1	3	MMS		mutagen	0.15
CD0423d	fan-1	1	6	MMS		mutagen	0.15
CD0424a	fan-1	1	1	MMS		mutagen	0.4
CD0424c	fan-1	1	3	MMS		mutagen	0.4
CD0424d	fan-1	1	16	MMS		mutagen	0.4
CD0428a	helq-1	1	1	MMS		mutagen	0
CD0428c	helq-1	1	3	MMS		mutagen	0
CD0428d	helq-1	1	5	MMS		mutagen	0
CD0429a	helq-1	1	1	MMS		mutagen	0.15
CD0429c	helq-1	1	3	MMS		mutagen	0.15
CD0429d	helq-1	1	6	MMS		mutagen	0.15
CD0430a	helq-1	1	1	MMS		mutagen	0.4
CD0430c	helq-1	1	4	MMS		mutagen	0.4
CD0430d	helq-1	1	5	MMS		mutagen	0.4
CD0431a	slx-1	1	2	MMS		mutagen	0
CD0431c	slx-1	1	3	MMS		mutagen	0
CD0431d	slx-1	1	6	MMS		mutagen	0
CD0432a	slx-1	1	1	MMS		mutagen	0.02
CD0432c	slx-1	1	4	MMS		mutagen	0.02
CD0433a	slx-1	1	1	MMS		mutagen	0.05
CD0433c	slx-1	1	3	MMS		mutagen	0.05
CD0433d	slx-1	1	6	MMS		mutagen	0.05
CD0434a	slx-1	1	1	MMS		mutagen	0.15
CD0434c	slx-1	1	4	MMS		mutagen	0.15
CD0434d	slx-1	1	6	MMS		mutagen	0.15
CD0435a	slx-1	1	6	MMS		mutagen	0.4
CD0436a	slx-1	1	1	MMS		mutagen	0
CD0436c	slx-1	1	3	MMS		mutagen	0
CD0436d	slx-1	1	5	MMS		mutagen	0
CD0437a	slx-1	1	2	MMS		mutagen	0.05
CD0437c	slx-1	1	3	MMS		mutagen	0.05
CD0437d	slx-1	1	6	MMS		mutagen	0.05
CD0438a	xpc-1	1	1	MMS		mutagen	0
CD0438c	xpc-1	1	3	MMS		mutagen	0
CD0438d	xpc-1	1	5	MMS		mutagen	0
CD0439a	xpc-1	1	1	MMS		mutagen	0.15
CD0439c	xpc-1	1	3	MMS		mutagen	0.15
CD0439d	xpc-1	1	5	MMS		mutagen	0.15
CD0440a	xpc-1	1	1	MMS		mutagen	0.4
CD0440c	xpc-1	1	4	MMS		mutagen	0.4
CD0440d	xpc-1	1	6	MMS		mutagen	0.4
CD0441a	xpf-1	1	1	MMS		mutagen	0
CD0441c	xpf-1	1	3	MMS		mutagen	0
CD0441d	xpf-1	1	6	MMS		mutagen	0
CD0442a	xpf-1	1	2	MMS		mutagen	0.15
CD0442c	xpf-1	1	3	MMS		mutagen	0.15
CD0442d	xpf-1	1	6	MMS		mutagen	0.15
CD0443a	xpf-1	1	2	MMS		mutagen	0.4
CD0443c	xpf-1	1	4	MMS		mutagen	0.4
CD0443d	xpf-1	1	6	MMS		mutagen	0.4
CD0444a	fan-1	1	1	MMS		mutagen	0
CD0444c	fan-1	1	3	MMS		mutagen	0
CD0444d	fan-1	1	6	MMS		mutagen	0
CD0445a	fan-1	1	2	MMS		mutagen	0.15
CD0445c	fan-1	1	3	MMS		mutagen	0.15
CD0445d	fan-1	1	5	MMS		mutagen	0.15
CD0446a	fan-1	1	2	MMS		mutagen	0.4
CD0446c	fan-1	1	3	MMS		mutagen	0.4
CD0446d	fan-1	1	5	MMS		mutagen	0.4
CD0447a	csb-1	1	2	MMS		mutagen	0
CD0447c	csb-1	1	3	MMS		mutagen	0
CD0447d	csb-1	1	5	MMS		mutagen	0
CD0448a	csb-1	1	1	MMS		mutagen	0.15
CD0448c	csb-1	1	4	MMS		mutagen	0.15
CD0448d	csb-1	1	6	MMS		mutagen	0.15
CD0449a	csb-1	1	2	MMS		mutagen	0.4
CD0449c	csb-1	1	4	MMS		mutagen	0.4
CD0449d	csb-1	1	6	MMS		mutagen	0.4
CD0450a	xpa-1	1	2	MMS		mutagen	0
CD0450c	xpa-1	1	4	MMS		mutagen	0
CD0450d	xpa-1	1	6	MMS		mutagen	0
CD0451a	xpa-1	1	2	MMS		mutagen	0.15
CD0451c	xpa-1	1	3	MMS		mutagen	0.15
CD0451d	xpa-1	1	5	MMS		mutagen	0.15
CD0452a	xpa-1	1	2	MMS		mutagen	0.4
CD0452c	xpa-1	1	4	MMS		mutagen	0.4
CD0452d	xpa-1	1	6	MMS		mutagen	0.4
CD0453a	mlh-1	1	1	MMS		mutagen	0
CD0453c	mlh-1	1	4	MMS		mutagen	0
CD0453d	mlh-1	1	6	MMS		mutagen	0
CD0454a	mlh-1	1	2	MMS		mutagen	0.15
CD0454c	mlh-1	1	3	MMS		mutagen	0.15
CD0454d	mlh-1	1	6	MMS		mutagen	0.15
CD0455a	mlh-1	1	1	MMS		mutagen	0.4
CD0455c	mlh-1	1	3	MMS		mutagen	0.4
CD0455d	mlh-1	1	5	MMS		mutagen	0.4
CD0456a	ung-1	1	2	MMS		mutagen	0
CD0456c	ung-1	1	3	MMS		mutagen	0
CD0456d	ung-1	1	6	MMS		mutagen	0
CD0457a	ung-1	1	2	MMS		mutagen	0.15
CD0457c	ung-1	1	4	MMS		mutagen	0.15
CD0457d	ung-1	1	5	MMS		mutagen	0.15
CD0458a	ung-1	1	1	MMS		mutagen	0.4
CD0458c	ung-1	1	4	MMS		mutagen	0.4
CD0458d	ung-1	1	5	MMS		mutagen	0.4
CD0459a	tdp-1	1	2	MMS		mutagen	0
CD0459c	tdp-1	1	4	MMS		mutagen	0
CD0459d	tdp-1	1	6	MMS		mutagen	0
CD0460a	tdp-1	1	1	MMS		mutagen	0.15
CD0460c	tdp-1	1	3	MMS		mutagen	0.15
CD0460d	tdp-1	1	6	MMS		mutagen	0.15
CD0461a	tdp-1	1	1	MMS		mutagen	0.4
CD0461c	tdp-1	1	3	MMS		mutagen	0.4
CD0461d	tdp-1	1	6	MMS		mutagen	0.4
CD0462a	exo-3	1	1	MMS		mutagen	0
CD0462c	exo-3	1	3	MMS		mutagen	0
CD0462d	exo-3	1	6	MMS		mutagen	0
CD0463a	exo-3	1	1	MMS		mutagen	0.15
CD0463c	exo-3	1	3	MMS		mutagen	0.15
CD0463d	exo-3	1	5	MMS		mutagen	0.15
CD0464a	exo-3	1	2	MMS		mutagen	0.4
CD0464c	exo-3	1	3	MMS		mutagen	0.4
CD0464d	exo-3	1	6	MMS		mutagen	0.4
CD0465a	apn-1	1	1	MMS		mutagen	0
CD0465c	apn-1	1	4	MMS		mutagen	0
CD0465d	apn-1	1	5	MMS		mutagen	0
CD0466a	apn-1	1	1	MMS		mutagen	0.15
CD0466c	apn-1	1	3	MMS		mutagen	0.15
CD0466d	apn-1	1	6	MMS		mutagen	0.15
CD0467a	apn-1	1	1	MMS		mutagen	0.4
CD0467c	apn-1	1	4	MMS		mutagen	0.4
CD0467d	apn-1	1	6	MMS		mutagen	0.4
CD0468a	ndx-4	1	2	MMS		mutagen	0
CD0468c	ndx-4	1	4	MMS		mutagen	0
CD0468d	ndx-4	1	6	MMS		mutagen	0
CD0469a	ndx-4	1	2	MMS		mutagen	0.15
CD0469c	ndx-4	1	4	MMS		mutagen	0.15
CD0469d	ndx-4	1	5	MMS		mutagen	0.15
CD0470a	ndx-4	1	1	MMS		mutagen	0.4
CD0470c	ndx-4	1	3	MMS		mutagen	0.4
CD0470d	ndx-4	1	6	MMS		mutagen	0.4
CD0471a	parp-1	1	6	MMS		mutagen	0
CD0471c	parp-1	1	4	MMS		mutagen	0
CD0471d	parp-1	1	6	MMS		mutagen	0
CD0472a	parp-1	1	2	MMS		mutagen	0.15
CD0472c	parp-1	1	3	MMS		mutagen	0.15
CD0472d	parp-1	1	6	MMS		mutagen	0.15
CD0473a	parp-1	1	2	MMS		mutagen	0.4
CD0473c	parp-1	1	4	MMS		mutagen	0.4
CD0474a	parp-1	1	2	MMS		mutagen	0
CD0475a	parp-1	1	1	MMS		mutagen	0
CD0475c	parp-1	1	3	MMS		mutagen	0
CD0475d	parp-1	1	6	MMS		mutagen	0
CD0476a	parp-1	1	1	MMS		mutagen	0.15
CD0476c	parp-1	1	4	MMS		mutagen	0.15
CD0476d	parp-1	1	6	MMS		mutagen	0.15
CD0477a	parp-1	1	1	MMS		mutagen	0.4
CD0477c	parp-1	1	3	MMS		mutagen	0.4
CD0477d	parp-1	1	5	MMS		mutagen	0.4
CD0478a	parp-2	1	2	MMS		mutagen	0
CD0478c	parp-2	1	4	MMS		mutagen	0
CD0478d	parp-2	1	6	MMS		mutagen	0
CD0479a	parp-2	1	2	MMS		mutagen	0.15
CD0479c	parp-2	1	3	MMS		mutagen	0.15
CD0479d	parp-2	1	6	MMS		mutagen	0.15
CD0480a	parp-2	1	2	MMS		mutagen	0
CD0480c	parp-2	1	4	MMS		mutagen	0
CD0480d	parp-2	1	5	MMS		mutagen	0
CD0481a	parp-2	1	2	MMS		mutagen	0.15
CD0481c	parp-2	1	3	MMS		mutagen	0.15
CD0481d	parp-2	1	6	MMS		mutagen	0.15
CD0482a	parp-2	1	2	MMS		mutagen	0.4
CD0482c	parp-2	1	4	MMS		mutagen	0.4
CD0482d	parp-2	1	5	MMS		mutagen	0.4
CD0483a	agt-1	1	1	MMS		mutagen	0
CD0483c	agt-1	1	3	MMS		mutagen	0
CD0483d	agt-1	1	5	MMS		mutagen	0
CD0484a	agt-1	1	2	MMS		mutagen	0.15
CD0484c	agt-1	1	3	MMS		mutagen	0.15
CD0484d	agt-1	1	5	MMS		mutagen	0.15
CD0485a	agt-1	1	1	MMS		mutagen	0.4
CD0485c	agt-1	1	4	MMS		mutagen	0.4
CD0485d	agt-1	1	6	MMS		mutagen	0.4
CD0486a	agt-2	1	2	MMS		mutagen	0
CD0486c	agt-2	1	3	MMS		mutagen	0
CD0486d	agt-2	1	5	MMS		mutagen	0
CD0487a	agt-2	1	1	MMS		mutagen	0.15
CD0487c	agt-2	1	4	MMS		mutagen	0.15
CD0487d	agt-2	1	6	MMS		mutagen	0.15
CD0488a	agt-2	1	1	MMS		mutagen	0.4
CD0488c	agt-2	1	3	MMS		mutagen	0.4
CD0488d	agt-2	1	5	MMS		mutagen	0.4
CD0489a	polh-1	1	1	MMS		mutagen	0
CD0489c	polh-1	1	3	MMS		mutagen	0
CD0489d	polh-1	1	5	MMS		mutagen	0
CD0490a	polh-1	1	2	MMS		mutagen	0.02
CD0490c	polh-1	1	4	MMS		mutagen	0.02
CD0490d	polh-1	1	6	MMS		mutagen	0.02
CD0491a	polh-1	1	4	MMS		mutagen	0.05
CD0491c	polh-1	1	5	MMS		mutagen	0.05
CD0492a	polh-1	1	2	MMS		mutagen	0
CD0492c	polh-1	1	3	MMS		mutagen	0
CD0492d	polh-1	1	5	MMS		mutagen	0
CD0493a	polh-1	1	2	MMS		mutagen	0.05
CD0493c	polh-1	1	6	MMS		mutagen	0.05
CD0494a	polk-1	1	2	MMS		mutagen	0
CD0494c	polk-1	1	3	MMS		mutagen	0
CD0494d	polk-1	1	6	MMS		mutagen	0
CD0495a	polk-1	1	2	MMS		mutagen	0.15
CD0495c	polk-1	1	3	MMS		mutagen	0.15
CD0495d	polk-1	1	6	MMS		mutagen	0.15
CD0496a	polk-1	1	4	MMS		mutagen	0.4
CD0496c	polk-1	1	5	MMS		mutagen	0.4
CD0496d	polk-1	1	6	MMS		mutagen	0.4
CD0497a	rev-1	1	1	MMS		mutagen	0
CD0497c	rev-1	1	3	MMS		mutagen	0
CD0497d	rev-1	1	6	MMS		mutagen	0
CD0498a	rev-1	1	1	MMS		mutagen	0.15
CD0498c	rev-1	1	4	MMS		mutagen	0.15
CD0498d	rev-1	1	6	MMS		mutagen	0.15
CD0499a	rev-1	1	1	MMS		mutagen	0.4
CD0499c	rev-1	1	4	MMS		mutagen	0.4
CD0499d	rev-1	1	5	MMS		mutagen	0.4
CD0500a	polq-1	1	1	MMS		mutagen	0
CD0500c	polq-1	1	3	MMS		mutagen	0
CD0500d	polq-1	1	6	MMS		mutagen	0
CD0501a	polq-1	1	2	MMS		mutagen	0.15
CD0501c	polq-1	1	3	MMS		mutagen	0.15
CD0501d	polq-1	1	5	MMS		mutagen	0.15
CD0502a	polq-1	1	1	MMS		mutagen	0.4
CD0502c	polq-1	1	4	MMS		mutagen	0.4
CD0502d	polq-1	1	5	MMS		mutagen	0.4
CD0503a	pole-4	1	2	MMS		mutagen	0
CD0503c	pole-4	1	4	MMS		mutagen	0
CD0503d	pole-4	1	6	MMS		mutagen	0
CD0504a	pole-4	1	1	MMS		mutagen	0.15
CD0504c	pole-4	1	4	MMS		mutagen	0.15
CD0504d	pole-4	1	5	MMS		mutagen	0.15
CD0505a	pole-4	1	2	MMS		mutagen	0.4
CD0505c	pole-4	1	3	MMS		mutagen	0.4
CD0505d	pole-4	1	5	MMS		mutagen	0.4
CD0506a	wrn-1	1	1	MMS		mutagen	0
CD0506c	wrn-1	1	3	MMS		mutagen	0
CD0506d	wrn-1	1	5	MMS		mutagen	0
CD0507a	wrn-1	1	2	MMS		mutagen	0.15
CD0507c	wrn-1	1	4	MMS		mutagen	0.15
CD0507d	wrn-1	1	5	MMS		mutagen	0.15
CD0508a	wrn-1	1	1	MMS		mutagen	0.4
CD0508c	wrn-1	1	3	MMS		mutagen	0.4
CD0508d	wrn-1	1	6	MMS		mutagen	0.4
CD0509a	him-6	1	2	MMS		mutagen	0
CD0509c	him-6	1	3	MMS		mutagen	0
CD0509d	him-6	1	6	MMS		mutagen	0
CD0510a	him-6	1	2	MMS		mutagen	0.15
CD0510c	him-6	1	4	MMS		mutagen	0.15
CD0510d	him-6	1	5	MMS		mutagen	0.15
CD0511a	him-6	1	1	MMS		mutagen	0.4
CD0511c	him-6	1	3	MMS		mutagen	0.4
CD0511d	him-6	1	5	MMS		mutagen	0.4
CD0512a	him-6	1	2	MMS		mutagen	0
CD0512c	him-6	1	4	MMS		mutagen	0
CD0512d	him-6	1	5	MMS		mutagen	0
CD0513a	him-6	1	1	MMS		mutagen	0.15
CD0513c	him-6	1	3	MMS		mutagen	0.15
CD0513d	him-6	1	5	MMS		mutagen	0.15
CD0514a	him-6	1	1	MMS		mutagen	0.4
CD0514c	him-6	1	4	MMS		mutagen	0.4
CD0514d	him-6	1	5	MMS		mutagen	0.4
CD0515a	rcq-5	1	1	MMS		mutagen	0
CD0515c	rcq-5	1	3	MMS		mutagen	0
CD0515d	rcq-5	1	5	MMS		mutagen	0
CD0516a	rcq-5	1	2	MMS		mutagen	0.15
CD0516c	rcq-5	1	4	MMS		mutagen	0.15
CD0516d	rcq-5	1	5	MMS		mutagen	0.15
CD0517a	rcq-5	1	1	MMS		mutagen	0.4
CD0517c	rcq-5	1	3	MMS		mutagen	0.4
CD0517d	rcq-5	1	6	MMS		mutagen	0.4
CD0518a	mrt-2	1	2	MMS		mutagen	0
CD0518c	mrt-2	1	3	MMS		mutagen	0
CD0518d	mrt-2	1	5	MMS		mutagen	0
CD0519a	mrt-2	1	2	MMS		mutagen	0.15
CD0519c	mrt-2	1	4	MMS		mutagen	0.15
CD0519d	mrt-2	1	6	MMS		mutagen	0.15
CD0520a	mrt-2	1	2	MMS		mutagen	0.4
CD0520c	mrt-2	1	3	MMS		mutagen	0.4
CD0520d	mrt-2	1	6	MMS		mutagen	0.4
CD0521a	cep-1	1	1	MMS		mutagen	0
CD0521c	cep-1	1	3	MMS		mutagen	0
CD0521d	cep-1	1	5	MMS		mutagen	0
CD0522a	cep-1	1	1	MMS		mutagen	0.15
CD0522c	cep-1	1	3	MMS		mutagen	0.15
CD0522d	cep-1	1	5	MMS		mutagen	0.15
CD0523a	cep-1	1	1	MMS		mutagen	0.4
CD0523c	cep-1	1	6	MMS		mutagen	0.4
CD0524a	cep-1	1	1	MMS		mutagen	0
CD0525a	cep-1	1	1	MMS		mutagen	0.15
CD0525c	cep-1	1	3	MMS		mutagen	0.15
CD0525d	cep-1	1	6	MMS		mutagen	0.15
CD0526a	cep-1	1	1	MMS		mutagen	0.4
CD0526c	cep-1	1	4	MMS		mutagen	0.4
CD0526d	cep-1	1	6	MMS		mutagen	0.4
CD0527a	ced-4	1	1	MMS		mutagen	0
CD0527c	ced-4	1	3	MMS		mutagen	0
CD0527d	ced-4	1	5	MMS		mutagen	0
CD0528a	ced-4	1	2	MMS		mutagen	0.15
CD0528c	ced-4	1	4	MMS		mutagen	0.15
CD0528d	ced-4	1	6	MMS		mutagen	0.15
CD0529a	ced-4	1	1	MMS		mutagen	0.4
CD0529c	ced-4	1	3	MMS		mutagen	0.4
CD0529d	ced-4	1	6	MMS		mutagen	0.4
CD0530a	cep-1	1	2	DMS		mutagen	0
CD0530c	cep-1	1	4	DMS		mutagen	0
CD0530d	cep-1	1	6	DMS		mutagen	0
CD0531a	cep-1	1	1	DMS		mutagen	0.025
CD0531c	cep-1	1	4	DMS		mutagen	0.025
CD0531d	cep-1	1	5	DMS		mutagen	0.025
CD0532a	cep-1	1	2	DMS		mutagen	0.08
CD0532c	cep-1	1	3	DMS		mutagen	0.08
CD0532d	cep-1	1	5	DMS		mutagen	0.08
CD0533a	slx-1	1	1	MMS		mutagen	0
CD0534a	slx-1	1	3	MMS		mutagen	0
CD0535a	slx-1	1	6	MMS		mutagen	0
CD0536a	slx-1	1	2	MMS		mutagen	0.15
CD0536c	slx-1	1	3	MMS		mutagen	0.15
CD0536d	slx-1	1	5	MMS		mutagen	0.15
CD0537a	slx-1	1	2	MMS		mutagen	0.4
CD0537c	slx-1	1	4	MMS		mutagen	0.4
CD0538a	N2	1	2	EMS		mutagen	0	3	batch number for EMS
CD0538c	N2	1	4	EMS		mutagen	0	3
CD0538d	N2	1	6	EMS		mutagen	0	3
CD0539a	N2	1	2	EMS		mutagen	5	3
CD0539c	N2	1	3	EMS		mutagen	5	3
CD0539d	N2	1	5	EMS		mutagen	5	3
CD0540a	N2	1	2	EMS		mutagen	12	3
CD0540c	N2	1	3	EMS		mutagen	12	3
CD0540d	N2	1	6	EMS		mutagen	12	3
CD0541a	N2	1	1	EMS		mutagen	0	5
CD0541c	N2	1	4	EMS		mutagen	0	5
CD0541d	N2	1	6	EMS		mutagen	0	5
CD0542a	N2	1	2	EMS		mutagen	5	5
CD0542c	N2	1	4	EMS		mutagen	5	5
CD0542d	N2	1	5	EMS		mutagen	5	5
CD0543a	N2	1	1	EMS		mutagen	12	5
CD0543c	N2	1	3	EMS		mutagen	12	5
CD0543d	N2	1	5	EMS		mutagen	12	5
CD0547a	brd-1	1	1	EMS		mutagen	0	2
CD0547c	brd-1	1	3	EMS		mutagen	0	2
CD0547d	brd-1	1	6	EMS		mutagen	0	2
CD0548a	brd-1	1	1	EMS		mutagen	5	2
CD0548c	brd-1	1	3	EMS		mutagen	5	2
CD0548d	brd-1	1	5	EMS		mutagen	5	2
CD0549a	brd-1	1	2	EMS		mutagen	12	2
CD0549c	brd-1	1	3	EMS		mutagen	12	2
CD0549d	brd-1	1	5	EMS		mutagen	12	2
CD0550a	fan-1	1	1	EMS		mutagen	0	3
CD0550c	fan-1	1	3	EMS		mutagen	0	3
CD0550d	fan-1	1	6	EMS		mutagen	0	3
CD0551a	fan-1	1	1	EMS		mutagen	5	3
CD0551c	fan-1	1	3	EMS		mutagen	5	3
CD0551d	fan-1	1	6	EMS		mutagen	5	3
CD0552a	fan-1	1	1	EMS		mutagen	12	3
CD0552c	fan-1	1	4	EMS		mutagen	12	3
CD0552d	fan-1	1	5	EMS		mutagen	12	3
CD0553a	helq-1	1	2	EMS		mutagen	0	3
CD0553c	helq-1	1	4	EMS		mutagen	0	3
CD0553d	helq-1	1	5	EMS		mutagen	0	3
CD0554a	helq-1	1	1	EMS		mutagen	5	3
CD0554c	helq-1	1	3	EMS		mutagen	5	3
CD0554d	helq-1	1	5	EMS		mutagen	5	3
CD0555a	helq-1	1	1	EMS		mutagen	12	3
CD0555c	helq-1	1	4	EMS		mutagen	12	3
CD0555d	helq-1	1	5	EMS		mutagen	12	3
CD0556a	slx-1	1	2	EMS		mutagen	0	4
CD0556c	slx-1	1	4	EMS		mutagen	0	4
CD0556d	slx-1	1	6	EMS		mutagen	0	4
CD0557a	slx-1	1	1	EMS		mutagen	0.5	4
CD0557c	slx-1	1	3	EMS		mutagen	0.5	4
CD0557d	slx-1	1	5	EMS		mutagen	0.5	4
CD0558a	slx-1	1	1	EMS		mutagen	1.5	4
CD0558c	slx-1	1	4	EMS		mutagen	1.5	4
CD0558d	slx-1	1	5	EMS		mutagen	1.5	4
CD0559a	slx-1	1	1	EMS		mutagen	5	4
CD0559c	slx-1	1	4	EMS		mutagen	5	4
CD0560a	slx-1	1	2	EMS		mutagen	12	4
CD0560c	slx-1	1	4	EMS		mutagen	12	4
CD0561a	slx-1	1	1	EMS		mutagen	1.5	4
CD0561c	slx-1	1	6	EMS		mutagen	1.5	4
CD0562a	fan-1	1	1	EMS		mutagen	0	4
CD0562c	fan-1	1	4	EMS		mutagen	0	4
CD0562d	fan-1	1	5	EMS		mutagen	0	4
CD0563a	fan-1	1	2	EMS		mutagen	5	4
CD0563c	fan-1	1	3	EMS		mutagen	5	4
CD0563d	fan-1	1	6	EMS		mutagen	5	4
CD0564a	fan-1	1	2	EMS		mutagen	12	4
CD0564c	fan-1	1	3	EMS		mutagen	12	4
CD0564d	fan-1	1	5	EMS		mutagen	12	4
CD0565a	csb-1	1	1	EMS		mutagen	0	2
CD0565d	csb-1	1	6	EMS		mutagen	0	2
CD0566a	csb-1	1	2	EMS		mutagen	5	2
CD0566c	csb-1	1	4	EMS		mutagen	5	2
CD0566d	csb-1	1	5	EMS		mutagen	5	2
CD0567c	csb-1	1	3	EMS		mutagen	12	2
CD0567d	csb-1	1	5	EMS		mutagen	12	2
CD0568a	him-6	1	5	EMS		mutagen	12	4
CD0569a	xpa-1	1	1	EMS		mutagen	5	5
CD0569c	xpa-1	1	3	EMS		mutagen	5	5
CD0569d	xpa-1	1	5	EMS		mutagen	5	5
CD0570a	xpa-1	1	1	EMS		mutagen	12	5
CD0570c	xpa-1	1	4	EMS		mutagen	12	5
CD0570d	xpa-1	1	5	EMS		mutagen	12	5
CD0571a	ung-1	1	2	EMS		mutagen	0	2
CD0571c	ung-1	1	4	EMS		mutagen	0	2
CD0571d	ung-1	1	5	EMS		mutagen	0	2
CD0572a	ung-1	1	1	EMS		mutagen	5	2
CD0572c	ung-1	1	4	EMS		mutagen	5	2
CD0572d	ung-1	1	5	EMS		mutagen	5	2
CD0573a	ung-1	1	2	EMS		mutagen	12	2
CD0573c	ung-1	1	4	EMS		mutagen	12	2
CD0573d	ung-1	1	5	EMS		mutagen	12	2
CD0574a	tdp-1	1	1	EMS		mutagen	0	3
CD0574c	tdp-1	1	3	EMS		mutagen	0	3
CD0574d	tdp-1	1	5	EMS		mutagen	0	3
CD0575a	tdp-1	1	2	EMS		mutagen	5	3
CD0575c	tdp-1	1	4	EMS		mutagen	5	3
CD0575d	tdp-1	1	6	EMS		mutagen	5	3
CD0576a	tdp-1	1	1	EMS		mutagen	12	3
CD0576c	tdp-1	1	3	EMS		mutagen	12	3
CD0576d	tdp-1	1	5	EMS		mutagen	12	3
CD0577a	exo-3	1	2	EMS		mutagen	0	3
CD0577c	exo-3	1	3	EMS		mutagen	0	3
CD0577d	exo-3	1	5	EMS		mutagen	0	3
CD0578a	exo-3	1	2	EMS		mutagen	5	3
CD0578c	exo-3	1	3	EMS		mutagen	5	3
CD0578d	exo-3	1	5	EMS		mutagen	5	3
CD0579a	exo-3	1	1	EMS		mutagen	12	3
CD0579c	exo-3	1	3	EMS		mutagen	12	3
CD0579d	exo-3	1	6	EMS		mutagen	12	3
CD0580a	apn-1	1	1	EMS		mutagen	0	5
CD0580c	apn-1	1	4	EMS		mutagen	0	5
CD0580d	apn-1	1	5	EMS		mutagen	0	5
CD0581a	apn-1	1	1	EMS		mutagen	5	5
CD0581c	apn-1	1	3	EMS		mutagen	5	5
CD0581d	apn-1	1	6	EMS		mutagen	5	5
CD0582a	apn-1	1	1	EMS		mutagen	12	5
CD0582c	apn-1	1	4	EMS		mutagen	12	5
CD0582d	apn-1	1	6	EMS		mutagen	12	5
CD0583a	parp-1	1	1	EMS		mutagen	0	3
CD0583c	parp-1	1	3	EMS		mutagen	0	3
CD0583d	parp-1	1	6	EMS		mutagen	0	3
CD0584a	parp-1	1	1	EMS		mutagen	5	3
CD0584c	parp-1	1	4	EMS		mutagen	5	3
CD0585a	parp-1	1	1	EMS		mutagen	12	3
CD0585c	parp-1	1	3	EMS		mutagen	12	3
CD0585d	parp-1	1	6	EMS		mutagen	12	3
CD0586a	parp-1	1	1	EMS		mutagen	0	5
CD0586c	parp-1	1	3	EMS		mutagen	0	5
CD0586d	parp-1	1	6	EMS		mutagen	0	5
CD0587a	parp-1	1	1	EMS		mutagen	5	5
CD0587c	parp-1	1	4	EMS		mutagen	5	5
CD0587d	parp-1	1	6	EMS		mutagen	5	5
CD0588a	parp-1	1	1	EMS		mutagen	12	5
CD0588c	parp-1	1	3	EMS		mutagen	12	5
CD0588d	parp-1	1	5	EMS		mutagen	12	5
CD0589a	parp-2	1	2	EMS		mutagen	0	5
CD0589c	parp-2	1	4	EMS		mutagen	0	5
CD0589d	parp-2	1	5	EMS		mutagen	0	5
CD0590a	parp-2	1	2	EMS		mutagen	5	5
CD0590c	parp-2	1	3	EMS		mutagen	5	5
CD0590d	parp-2	1	6	EMS		mutagen	5	5
CD0591a	parp-2	1	2	EMS		mutagen	12	5
CD0591c	parp-2	1	4	EMS		mutagen	12	5
CD0591d	parp-2	1	5	EMS		mutagen	12	5
CD0592a	ndx-4	1	2	EMS		mutagen	0	5
CD0592c	ndx-4	1	4	EMS		mutagen	0	5
CD0592d	ndx-4	1	6	EMS		mutagen	0	5
CD0593a	ndx-4	1	2	EMS		mutagen	5	5
CD0593c	ndx-4	1	4	EMS		mutagen	5	5
CD0593d	ndx-4	1	5	EMS		mutagen	5	5
CD0594a	ndx-4	1	1	EMS		mutagen	12	5
CD0594c	ndx-4	1	3	EMS		mutagen	12	5
CD0594d	ndx-4	1	6	EMS		mutagen	12	5
CD0595a	agt-1	1	2	EMS		mutagen	0	4
CD0595c	agt-1	1	3	EMS		mutagen	0	4
CD0595d	agt-1	1	5	EMS		mutagen	0	4
CD0596a	agt-1	1	2	EMS		mutagen	5	4
CD0596c	agt-1	1	3	EMS		mutagen	5	4
CD0596d	agt-1	1	5	EMS		mutagen	5	4
CD0597a	agt-1	1	2	EMS		mutagen	12	4
CD0597c	agt-1	1	4	EMS		mutagen	12	4
CD0597d	agt-1	1	6	EMS		mutagen	12	4
CD0598a	agt-2	1	1	EMS		mutagen	0	2
CD0598c	agt-2	1	4	EMS		mutagen	0	2
CD0598d	agt-2	1	6	EMS		mutagen	0	2
CD0599a	agt-2	1	2	EMS		mutagen	5	2
CD0599c	agt-2	1	4	EMS		mutagen	5	2
CD0599d	agt-2	1	6	EMS		mutagen	5	2
CD0600a	agt-2	1	1	EMS		mutagen	12	2
CD0600c	agt-2	1	3	EMS		mutagen	12	2
CD0600d	agt-2	1	5	EMS		mutagen	12	2
CD0601a	polh-1	1	2	EMS		mutagen	0	4
CD0601c	polh-1	1	3	EMS		mutagen	0	4
CD0601d	polh-1	1	5	EMS		mutagen	0	4
CD0602a	polh-1	1	2	EMS		mutagen	0.5	4
CD0602c	polh-1	1	3	EMS		mutagen	0.5	4
CD0602d	polh-1	1	6	EMS		mutagen	0.5	4
CD0603a	polh-1	1	1	EMS		mutagen	1.5	4
CD0603c	polh-1	1	4	EMS		mutagen	1.5	4
CD0603d	polh-1	1	6	EMS		mutagen	1.5	4
CD0604a	polh-1	1	1	EMS		mutagen	5	4
CD0605a	polh-1	1	2	EMS		mutagen	1.5	4
CD0605c	polh-1	1	4	EMS		mutagen	1.5	4
CD0605d	polh-1	1	6	EMS		mutagen	1.5	4
CD0606a	polq-1	1	1	EMS		mutagen	0	3
CD0606d	polq-1	1	6	EMS		mutagen	0	3
CD0607a	polq-1	1	1	EMS		mutagen	5	3
CD0607c	polq-1	1	3	EMS		mutagen	5	3
CD0607d	polq-1	1	5	EMS		mutagen	5	3
CD0608a	polq-1	1	2	EMS		mutagen	12	3
CD0608c	polq-1	1	3	EMS		mutagen	12	3
CD0608d	polq-1	1	6	EMS		mutagen	12	3
CD0609c	pole-4	1	3	EMS		mutagen	0	4
CD0609d	pole-4	1	5	EMS		mutagen	0	4
CD0610a	pole-4	1	2	EMS		mutagen	5	4
CD0610c	pole-4	1	3	EMS		mutagen	5	4
CD0610d	pole-4	1	6	EMS		mutagen	5	4
CD0611a	pole-4	1	2	EMS		mutagen	12	4
CD0611c	pole-4	1	3	EMS		mutagen	12	4
CD0611d	pole-4	1	6	EMS		mutagen	12	4
CD0612a	wrn-1	1	2	EMS		mutagen	0	3
CD0612c	wrn-1	1	4	EMS		mutagen	0	3
CD0612d	wrn-1	1	5	EMS		mutagen	0	3
CD0613a	wrn-1	1	2	EMS		mutagen	5	3
CD0613c	wrn-1	1	4	EMS		mutagen	5	3
CD0613d	wrn-1	1	6	EMS		mutagen	5	3
CD0614a	wrn-1	1	2	EMS		mutagen	12	3
CD0614c	wrn-1	1	4	EMS		mutagen	12	3
CD0614d	wrn-1	1	5	EMS		mutagen	12	3
CD0615a	him-6	1	3	EMS		mutagen	0	2
CD0615c	him-6	1	5	EMS		mutagen	0	2
CD0615d	him-6	1	6	EMS		mutagen	0	2
CD0616a	him-6	1	1	EMS		mutagen	5	2
CD0616c	him-6	1	3	EMS		mutagen	5	2
CD0616d	him-6	1	6	EMS		mutagen	5	2
CD0617a	him-6	1	1	EMS		mutagen	12	2
CD0617c	him-6	1	3	EMS		mutagen	12	2
CD0617d	him-6	1	6	EMS		mutagen	12	2
CD0618a	him-6	1	1	EMS		mutagen	0	4
CD0618c	him-6	1	4	EMS		mutagen	0	4
CD0618d	him-6	1	6	EMS		mutagen	0	4
CD0619a	him-6	1	1	EMS		mutagen	5	4
CD0619c	him-6	1	3	EMS		mutagen	5	4
CD0619d	him-6	1	5	EMS		mutagen	5	4
CD0620a	him-6	1	1	EMS		mutagen	12	4
CD0620c	him-6	1	4	EMS		mutagen	12	4
CD0621c	rcq-5	1	3	EMS		mutagen	0	2
CD0621d	rcq-5	1	6	EMS		mutagen	0	2
CD0622a	rcq-5	1	2	EMS		mutagen	5	2
CD0622c	rcq-5	1	3	EMS		mutagen	5	2
CD0623a	rcq-5	1	2	EMS		mutagen	12	2
CD0623c	rcq-5	1	4	EMS		mutagen	12	2
CD0624a	mrt-2	1	1	EMS		mutagen	0	2
CD0624c	mrt-2	1	3	EMS		mutagen	0	2
CD0624d	mrt-2	1	6	EMS		mutagen	0	2
CD0625a	mrt-2	1	1	EMS		mutagen	5	2
CD0625c	mrt-2	1	3	EMS		mutagen	5	2
CD0625d	mrt-2	1	6	EMS		mutagen	5	2
CD0626a	mrt-2	1	2	EMS		mutagen	12	2
CD0626c	mrt-2	1	3	EMS		mutagen	12	2
CD0626d	mrt-2	1	6	EMS		mutagen	12	2
CD0627a	cep-1	1	1	EMS		mutagen	0	2
CD0627c	cep-1	1	3	EMS		mutagen	0	2
CD0627d	cep-1	1	6	EMS		mutagen	0	2
CD0628c	cep-1	1	3	EMS		mutagen	5	2
CD0628d	cep-1	1	5	EMS		mutagen	5	2
CD0629a	cep-1	1	1	EMS		mutagen	12	2
CD0629c	cep-1	1	3	EMS		mutagen	12	2
CD0629d	cep-1	1	6	EMS		mutagen	12	2
CD0630a	ced-4	1	1	EMS		mutagen	0	4
CD0630c	ced-4	1	3	EMS		mutagen	0	4
CD0630d	ced-4	1	5	EMS		mutagen	0	4
CD0631a	ced-4	1	1	EMS		mutagen	5	4
CD0631c	ced-4	1	3	EMS		mutagen	5	4
CD0631d	ced-4	1	5	EMS		mutagen	5	4
CD0632a	ced-4	1	3	EMS		mutagen	12	4
CD0632c	ced-4	1	5	EMS		mutagen	12	4
CD0633a	mrt-2	1	2	DMS		mutagen	0
CD0633c	mrt-2	1	3	DMS		mutagen	0
CD0633d	mrt-2	1	6	DMS		mutagen	0
CD0634a	mrt-2	1	2	DMS		mutagen	0.025
CD0634c	mrt-2	1	4	DMS		mutagen	0.025
CD0634d	mrt-2	1	6	DMS		mutagen	0.025
CD0635a	mrt-2	1	1	DMS		mutagen	0.08
CD0635c	mrt-2	1	3	DMS		mutagen	0.08
CD0635d	mrt-2	1	6	DMS		mutagen	0.08
CD0636a	ung-1	1	2	DMS		mutagen	0
CD0636c	ung-1	1	4	DMS		mutagen	0
CD0636d	ung-1	1	6	DMS		mutagen	0
CD0637a	ung-1	1	1	DMS		mutagen	0.025
CD0637c	ung-1	1	3	DMS		mutagen	0.025
CD0637d	ung-1	1	5	DMS		mutagen	0.025
CD0638a	ung-1	1	1	DMS		mutagen	0.08
CD0638c	ung-1	1	3	DMS		mutagen	0.08
CD0638d	ung-1	1	5	DMS		mutagen	0.08
CD0639a	exo-3	1	1	DMS		mutagen	0
CD0639c	exo-3	1	4	DMS		mutagen	0
CD0639d	exo-3	1	5	DMS		mutagen	0
CD0640a	exo-3	1	2	DMS		mutagen	0.025
CD0640c	exo-3	1	3	DMS		mutagen	0.025
CD0640d	exo-3	1	6	DMS		mutagen	0.025
CD0641a	exo-3	1	1	DMS		mutagen	0.08
CD0641c	exo-3	1	3	DMS		mutagen	0.08
CD0641d	exo-3	1	5	DMS		mutagen	0.08
CD0642a	parp-1	1	2	DMS		mutagen	0
CD0642c	parp-1	1	3	DMS		mutagen	0
CD0642d	parp-1	1	5	DMS		mutagen	0
CD0643a	parp-1	1	1	DMS		mutagen	0.025
CD0643c	parp-1	1	3	DMS		mutagen	0.025
CD0643d	parp-1	1	5	DMS		mutagen	0.025
CD0644a	parp-1	1	1	DMS		mutagen	0.08
CD0644c	parp-1	1	3	DMS		mutagen	0.08
CD0644d	parp-1	1	5	DMS		mutagen	0.08
CD0645a	parp-2	1	2	DMS		mutagen	0
CD0645c	parp-2	1	4	DMS		mutagen	0
CD0645d	parp-2	1	6	DMS		mutagen	0
CD0646a	parp-2	1	1	DMS		mutagen	0.025
CD0646c	parp-2	1	4	DMS		mutagen	0.025
CD0646d	parp-2	1	6	DMS		mutagen	0.025
CD0647a	parp-2	1	1	DMS		mutagen	0.08
CD0647c	parp-2	1	3	DMS		mutagen	0.08
CD0647d	parp-2	1	6	DMS		mutagen	0.08
CD0648a	tdp-1	1	1	DMS		mutagen	0
CD0648c	tdp-1	1	4	DMS		mutagen	0
CD0648d	tdp-1	1	5	DMS		mutagen	0
CD0649a	tdp-1	1	2	DMS		mutagen	0.025
CD0649c	tdp-1	1	3	DMS		mutagen	0.025
CD0649d	tdp-1	1	5	DMS		mutagen	0.025
CD0650a	tdp-1	1	1	DMS		mutagen	0.08
CD0650c	tdp-1	1	5	DMS		mutagen	0.08
CD0650d	tdp-1	1	6	DMS		mutagen	0.08
CD0651a	agt-2	1	2	DMS		mutagen	0
CD0651c	agt-2	1	3	DMS		mutagen	0
CD0651d	agt-2	1	6	DMS		mutagen	0
CD0652a	agt-2	1	1	DMS		mutagen	0.025
CD0652c	agt-2	1	3	DMS		mutagen	0.025
CD0652d	agt-2	1	5	DMS		mutagen	0.025
CD0653a	agt-2	1	1	DMS		mutagen	0.08
CD0653c	agt-2	1	3	DMS		mutagen	0.08
CD0653d	agt-2	1	6	DMS		mutagen	0.08
CD0654a	brd-1	1	1	DMS		mutagen	0
CD0654c	brd-1	1	3	DMS		mutagen	0
CD0654d	brd-1	1	5	DMS		mutagen	0
CD0655a	brd-1	1	2	DMS		mutagen	0.025
CD0655c	brd-1	1	4	DMS		mutagen	0.025
CD0655d	brd-1	1	6	DMS		mutagen	0.025
CD0656a	brd-1	1	2	DMS		mutagen	0.08
CD0656c	brd-1	1	4	DMS		mutagen	0.08
CD0656d	brd-1	1	6	DMS		mutagen	0.08
CD0657a	helq-1	1	1	DMS		mutagen	0
CD0657c	helq-1	1	4	DMS		mutagen	0
CD0657d	helq-1	1	6	DMS		mutagen	0
CD0658a	helq-1	1	2	DMS		mutagen	0.025
CD0658c	helq-1	1	3	DMS		mutagen	0.025
CD0658d	helq-1	1	6	DMS		mutagen	0.025
CD0659d	helq-1	1	5	DMS		mutagen	0.08
CD0660a	him-6	1	2	DMS		mutagen	0
CD0660c	him-6	1	4	DMS		mutagen	0
CD0660d	him-6	1	6	DMS		mutagen	0
CD0661a	him-6	1	2	DMS		mutagen	0.025
CD0661c	him-6	1	4	DMS		mutagen	0.025
CD0661d	him-6	1	6	DMS		mutagen	0.025
CD0662a	him-6	1	2	DMS		mutagen	0.08
CD0662c	him-6	1	3	DMS		mutagen	0.08
CD0662d	him-6	1	5	DMS		mutagen	0.08
CD0663a	rcq-5	1	1	DMS		mutagen	0
CD0663c	rcq-5	1	4	DMS		mutagen	0
CD0663d	rcq-5	1	5	DMS		mutagen	0
CD0664a	rcq-5	1	1	DMS		mutagen	0.025
CD0664c	rcq-5	1	4	DMS		mutagen	0.025
CD0664d	rcq-5	1	6	DMS		mutagen	0.025
CD0665a	rcq-5	1	1	DMS		mutagen	0.08
CD0665c	rcq-5	1	4	DMS		mutagen	0.08
CD0665d	rcq-5	1	5	DMS		mutagen	0.08
CD0666a	slx-1	1	2	MMS		mutagen	0.15
CD0666c	slx-1	1	4	MMS		mutagen	0.15
CD0666d	slx-1	1	6	MMS		mutagen	0.15
CD0667a	slx-1	1	1	MMS		mutagen	0.4
CD0668b	ced-3	1	1	MMS		mutagen	0
CD0668c	ced-3	1	2	MMS		mutagen	0
CD0668d	ced-3	1	3	MMS		mutagen	0
CD0668e	ced-3	1	1	MMS		mutagen	0.15
CD0668f	ced-3	1	2	MMS		mutagen	0.15
CD0668g	ced-3	1	3	MMS		mutagen	0.15
CD0668h	ced-3	1	1	MMS		mutagen	0.4
CD0668i	ced-3	1	2	MMS		mutagen	0.4
CD0668j	ced-3	1	3	MMS		mutagen	0.4
CD0669b	cep-1	1	1	MMS		mutagen	0
CD0669c	cep-1	1	2	MMS		mutagen	0
CD0669d	cep-1	1	3	MMS		mutagen	0
CD0669e	cep-1	1	1	MMS		mutagen	0.15
CD0669f	cep-1	1	2	MMS		mutagen	0.15
CD0669g	cep-1	1	3	MMS		mutagen	0.15
CD0669h	cep-1	1	1	MMS		mutagen	0.4
CD0669i	cep-1	1	2	MMS		mutagen	0.4
CD0669j	cep-1	1	3	MMS		mutagen	0.4
CD0670b	cku-80	1	1	MMS		mutagen	0
CD0670c	cku-80	1	2	MMS		mutagen	0
CD0670d	cku-80	1	3	MMS		mutagen	0
CD0670e	cku-80	1	1	MMS		mutagen	0.15
CD0670f	cku-80	1	2	MMS		mutagen	0.15
CD0670h	cku-80	1	1	MMS		mutagen	0.4
CD0670i	cku-80	1	2	MMS		mutagen	0.4
CD0670j	cku-80	1	3	MMS		mutagen	0.4
CD0671b	dna-2	1	1	MMS		mutagen	0
CD0671c	dna-2	1	2	MMS		mutagen	0
CD0671d	dna-2	1	3	MMS		mutagen	0
CD0671e	dna-2	1	1	MMS		mutagen	0.15
CD0671f	dna-2	1	2	MMS		mutagen	0.15
CD0671g	dna-2	1	3	MMS		mutagen	0.15
CD0671h	dna-2	1	1	MMS		mutagen	0.4
CD0671i	dna-2	1	2	MMS		mutagen	0.4
CD0671j	dna-2	1	3	MMS		mutagen	0.4
CD0673b	mus-81	1	1	MMS		mutagen	0
CD0673c	mus-81	1	2	MMS		mutagen	0
CD0673d	mus-81	1	3	MMS		mutagen	0
CD0673e	mus-81	1	1	MMS		mutagen	0.15
CD0674b	rev-3	1	1	MMS		mutagen	0
CD0674c	rev-3	1	2	MMS		mutagen	0
CD0674d	rev-3	1	3	MMS		mutagen	0
CD0674f	rev-3	1	2	MMS		mutagen	0.15
CD0674g	rev-3	1	1	MMS		mutagen	0.15
CD0674h	rev-3	1	2	MMS		mutagen	0.15
CD0675b	smg-1	1	1	MMS		mutagen	0
CD0675c	smg-1	1	2	MMS		mutagen	0
CD0675d	smg-1	1	1	MMS		mutagen	0
CD0675e	smg-1	1	2	MMS		mutagen	0
CD0675f	smg-1	1	1	MMS		mutagen	0.15
CD0675g	smg-1	1	2	MMS		mutagen	0.15
CD0675h	smg-1	1	3	MMS		mutagen	0.15
CD0675i	smg-1	1	1	MMS		mutagen	0.15
CD0675j	smg-1	1	2	MMS		mutagen	0.15
CD0675k	smg-1	1	3	MMS		mutagen	0.15
CD0675l	smg-1	1	1	MMS		mutagen	0.4
CD0675n	smg-1	1	1	MMS		mutagen	0.4
CD0675o	smg-1	1	2	MMS		mutagen	0.4
CD0675p	smg-1	1	3	MMS		mutagen	0.4
CD0675r	smg-1	1	3	MMS		mutagen	0
CD0675s	smg-1	1	3	MMS		mutagen	0
CD0677c	N2	1	2	HU		mutagen	0
CD0677d	N2	1	3	HU		mutagen	0
CD0677e	N2	1	1	HU		mutagen	2
CD0677f	N2	1	2	HU		mutagen	2
CD0677g	N2	1	3	HU		mutagen	2
CD0677h	N2	1	1	HU		mutagen	4
CD0677i	N2	1	2	HU		mutagen	4
CD0677j	N2	1	3	HU		mutagen	4
CD0677k	N2	1	1	HU		mutagen	6
CD0677l	N2	1	2	HU		mutagen	6
CD0677m	N2	1	3	HU		mutagen	6
CD0678b	slx-1	1	1	HU		mutagen	0
CD0678c	slx-1	1	2	HU		mutagen	0
CD0678d	slx-1	1	3	HU		mutagen	0
CD0678e	slx-1	1	1	HU		mutagen	2
CD0678f	slx-1	1	2	HU		mutagen	2
CD0678g	slx-1	1	3	HU		mutagen	2
CD0678h	slx-1	1	1	HU		mutagen	4
CD0678i	slx-1	1	2	HU		mutagen	4
CD0678j	slx-1	1	3	HU		mutagen	4
CD0678k	slx-1	1	2	HU		mutagen	6
CD0678l	slx-1	1	5	HU		mutagen	6
CD0678m	slx-1	1	6	HU		mutagen	6
CD0678n	slx-1	1	1	HU		mutagen	6
CD0678o	slx-1	1	4	HU		mutagen	6
CD0678p	slx-1	1	4	HU		mutagen	6
CD0678q	slx-1	1	2	HU		mutagen	6
CD0678r	slx-1	1	4	HU		mutagen	6
CD0679b	dog-1	1	2	HU		mutagen	0
CD0679c	dog-1	1	3	HU		mutagen	0
CD0679d	dog-1	1	4	HU		mutagen	0
CD0679e	dog-1	1	1	HU		mutagen	2
CD0679f	dog-1	1	2	HU		mutagen	2
CD0679g	dog-1	1	3	HU		mutagen	2
CD0679h	dog-1	1	1	HU		mutagen	4
CD0679i	dog-1	1	2	HU		mutagen	4
CD0679j	dog-1	1	3	HU		mutagen	4
CD0679k	dog-1	1	1	HU		mutagen	6
CD0679l	dog-1	1	2	HU		mutagen	6
CD0679m	dog-1	1	3	HU		mutagen	6
CD0680b	him-6	1	1	HU		mutagen	0
CD0680c	him-6	1	2	HU		mutagen	0
CD0680d	him-6	1	3	HU		mutagen	0
CD0680e	him-6	1	1	HU		mutagen	2
CD0680f	him-6	1	2	HU		mutagen	2
CD0680g	him-6	1	3	HU		mutagen	2
CD0680h	him-6	1	1	HU		mutagen	4
CD0680i	him-6	1	3	HU		mutagen	4
CD0680j	him-6	1	4	HU		mutagen	4
CD0680k	him-6	1	1	HU		mutagen	6
CD0680l	him-6	1	2	HU		mutagen	6
CD0680m	him-6	1	3	HU		mutagen	6
CD0681b	mrt-2	1	1	HU		mutagen	0
CD0681c	mrt-2	1	2	HU		mutagen	0
CD0681d	mrt-2	1	3	HU		mutagen	0
CD0681e	mrt-2	1	1	HU		mutagen	2
CD0681f	mrt-2	1	2	HU		mutagen	2
CD0681g	mrt-2	1	3	HU		mutagen	2
CD0681h	mrt-2	1	1	HU		mutagen	4
CD0681i	mrt-2	1	2	HU		mutagen	4
CD0681j	mrt-2	1	3	HU		mutagen	4
CD0681k	mrt-2	1	1	HU		mutagen	6
CD0681l	mrt-2	1	2	HU		mutagen	6
CD0681m	mrt-2	1	3	HU		mutagen	6
CD0682b	mus-81	1	1	HU		mutagen	0
CD0682c	mus-81	1	4	HU		mutagen	0
CD0682d	mus-81	1	1	HU		mutagen	0
CD0682e	mus-81	1	1	HU		mutagen	2
CD0682f	mus-81	1	2	HU		mutagen	2
CD0682g	mus-81	1	3	HU		mutagen	2
CD0682h	mus-81	1	1	HU		mutagen	4
CD0682i	mus-81	1	2	HU		mutagen	4
CD0682j	mus-81	1	3	HU		mutagen	4
CD0682k	mus-81	1	2	HU		mutagen	6
CD0682l	mus-81	1	3	HU		mutagen	6
CD0682m	mus-81	1	4	HU		mutagen	6
CD0682n	mus-81	1	1	HU		mutagen	6
CD0683b	rad-54B (gt3312)	1	1	Radiation	From here onwards: CD0850b	mutagen	0
CD0683c	rad-54B (gt3312)	1	2	Radiation		mutagen	0
CD0683d	rad-54B (gt3312)	1	3	Radiation		mutagen	0
CD0684b	rad-54B (gt3312)	1	1	Radiation		mutagen	10
CD0684c	rad-54B (gt3312)	1	2	Radiation		mutagen	10
CD0684d	rad-54B (gt3312)	1	3	Radiation		mutagen	10
CD0685b	rad-54B (gt3312)	1	1	Radiation		mutagen	20
CD0685c	rad-54B (gt3312)	1	2	Radiation		mutagen	20
CD0685d	rad-54B (gt3312)	1	3	Radiation		mutagen	20
CD0686b	rad-54B (gt3312)	1	1	Radiation		mutagen	40	Reference sample, not used in the downstream analyses
CD0686c	rad-54B (gt3312)	1	2	Radiation		mutagen	40
CD0686d	rad-54B (gt3312)	1	3	Radiation		mutagen	40
CD0687b	rad-54B (gt3312)	1	1	NA		mut.acc.	NA
CD0687c	rad-54B (gt3312)	1	2	NA		mut.acc.	NA
CD0688b	rad-54B (gt3312)	20	1	NA		mut.acc.	NA
CD0688c	rad-54B (gt3312)	20	2	NA		mut.acc.	NA
CD0688d	rad-54B (gt3312)	20	3	NA		mut.acc.	NA
CD0688e	rad-54B (gt3312)	20	4	NA		mut.acc.	NA
CD0688f	rad-54B (gt3312)	20	5	NA		mut.acc.	NA
CD0695b	brc-1	1	1	NA		mut.acc.	NA
CD0695c	brc-1	1	2	NA		mut.acc.	NA
CD0696b	brc-1	20	1	NA		mut.acc.	NA
CD0696c	brc-1	20	2	NA		mut.acc.	NA
CD0696d	brc-1	20	3	NA		mut.acc.	NA
CD0696e	brc-1	20	4	NA		mut.acc.	NA
CD0697b	ced-3	1	1	NA		mut.acc.	NA
CD0697c	ced-3	1	2	NA		mut.acc.	NA
CD0698b	ced-3	20	1	NA		mut.acc.	NA
CD0698c	ced-3	20	2	NA		mut.acc.	NA
CD0698d	ced-3	20	3	NA		mut.acc.	NA
CD0698e	ced-3	20	4	NA		mut.acc.	NA
CD0698f	ced-3	20	5	NA		mut.acc.	NA
CD0699b	ced-4	1	1	NA		mut.acc.	NA
CD0700b	ced-4	20	1	NA		mut.acc.	NA
CD0700c	ced-4	20	2	NA		mut.acc.	NA
CD0700d	ced-4	20	3	NA		mut.acc.	NA
CD0700e	ced-4	20	4	NA		mut.acc.	NA
CD0701b	cep-1	1	1	NA		mut.acc.	NA
CD0701c	cep-1	1	2	NA		mut.acc.	NA
CD0702b	cep-1	20	1	NA		mut.acc.	NA
CD0702c	cep-1	20	2	NA		mut.acc.	NA
CD0702d	cep-1	20	3	NA		mut.acc.	NA
CD0703b	exo-1	1	1	Radiation		mutagen	0
CD0703c	exo-1	1	2	Radiation		mutagen	0
CD0703d	exo-1	1	3	Radiation		mutagen	0
CD0704b	exo-1	1	1	Radiation		mutagen	10
CD0704c	exo-1	1	2	Radiation		mutagen	10
CD0704d	exo-1	1	3	Radiation		mutagen	10
CD0705b	exo-1	1	1	Radiation		mutagen	20
CD0705c	exo-1	1	2	Radiation		mutagen	20
CD0705d	exo-1	1	3	Radiation		mutagen	20
CD0709b	him-6	1	1	NA		mut.acc.	NA
CD0709c	him-6	1	2	NA		mut.acc.	NA
CD0710b	him-6	20	1	NA		mut.acc.	NA
CD0710c	him-6	20	2	NA		mut.acc.	NA
CD0710d	him-6	20	3	NA		mut.acc.	NA
CD0710e	him-6	20	4	NA		mut.acc.	NA
CD0711b	lem-3	1	1	Radiation		mutagen	0
CD0711c	lem-3	1	2	Radiation		mutagen	0
CD0712b	lem-3	1	1	Radiation		mutagen	10
CD0712c	lem-3	1	2	Radiation		mutagen	10
CD0712d	lem-3	1	3	Radiation		mutagen	10
CD0712e	smc-6	1	4	Radiation		mutagen	10
CD0712f	smc-6	1	5	Radiation		mutagen	10
CD0713b	lem-3	1	1	Radiation		mutagen	20
CD0713c	lem-3	1	2	Radiation		mutagen	20
CD0713d	lem-3	1	3	Radiation		mutagen	20
CD0714b	lem-3	1	1	Radiation		mutagen	40
CD0714c	lem-3	1	2	Radiation		mutagen	40
CD0714d	lem-3	1	3	Radiation		mutagen	40
CD0717b	mus-81	1	1	NA		mut.acc.	NA
CD0717c	mus-81	1	2	NA		mut.acc.	NA
CD0718b	mus-81	20	1	NA		mut.acc.	NA
CD0718c	mus-81	20	2	NA		mut.acc.	NA
CD0719b	N2	1	1	Radiation		mutagen	0
CD0719c	N2	1	2	Radiation		mutagen	0
CD0719d	N2	1	3	Radiation		mutagen	0
CD0720b	N2	1	1	Radiation		mutagen	10
CD0720c	N2	1	2	Radiation		mutagen	10
CD0720d	N2	1	3	Radiation		mutagen	10
CD0721b	N2	1	1	Radiation		mutagen	20
CD0721c	N2	1	2	Radiation		mutagen	20
CD0721d	N2	1	3	Radiation		mutagen	20
CD0722b	N2	1	1	Radiation		mutagen	40
CD0722c	N2	1	2	Radiation		mutagen	40
CD0722d	N2	1	3	Radiation		mutagen	40
CD0723b	N2	1	1	NA		mut.acc.	NA
CD0723c	N2	1	2	NA		mut.acc.	NA
CD0724b	N2	20	1	NA		mut.acc.	NA
CD0724c	N2	20	2	NA		mut.acc.	NA
CD0724d	N2	20	3	NA		mut.acc.	NA
CD0724e	N2	20	4	NA		mut.acc.	NA
CD0724f	N2	20	5	NA		mut.acc.	NA
CD0725b	rad-54B (gt3308)	1	1	NA		mut.acc.	NA
CD0725c	rad-54B (gt3308)	1	2	NA		mut.acc.	NA
CD0727b	rad-51	1	1	Radiation		mutagen	0
CD0727c	rad-51	1	2	Radiation		mutagen	0
CD0727d	rad-51	1	3	Radiation		mutagen	0
CD0728b	rad-51	1	1	Radiation		mutagen	10
CD0728c	rad-51	1	2	Radiation		mutagen	10
CD0728d	rad-51	1	3	Radiation		mutagen	10
CD0729b	rad-51	1	1	Radiation		mutagen	20
CD0729c	rad-51	1	2	Radiation		mutagen	20
CD0729d	rad-51	1	3	Radiation		mutagen	20
CD0730b	rad-51	1	1	Radiation		mutagen	40
CD0730c	rad-51	1	2	Radiation		mutagen	40
CD0730d	rad-51	1	3	Radiation		mutagen	40
CD0731b	slx-1	1	1	Radiation		mutagen	0
CD0731c	slx-1	1	2	Radiation		mutagen	0
CD0732b	slx-1	1	1	Radiation		mutagen	10
CD0732c	slx-1	1	2	Radiation		mutagen	10
CD0732d	slx-1	1	3	Radiation		mutagen	10
CD0733b	slx-1	1	1	Radiation		mutagen	20
CD0733c	slx-1	1	2	Radiation		mutagen	20
CD0733d	slx-1	1	3	Radiation		mutagen	20
CD0734b	slx-1	1	1	NA		mut.acc.	NA
CD0734c	slx-1	1	2	NA		mut.acc.	NA
[truncated: 721 more rows]

## Sheet: Mutation counts for all samples
Supplementary Data 1B. Mutation counts across samples
	A[C>A]A	A[C>A]C	A[C>A]G	A[C>A]T	C[C>A]A	C[C>A]C	C[C>A]G	C[C>A]T	G[C>A]A	G[C>A]C	G[C>A]G	G[C>A]T	T[C>A]A	T[C>A]C	T[C>A]G	T[C>A]T	A[C>G]A	A[C>G]C	A[C>G]G	A[C>G]T	C[C>G]A	C[C>G]C	C[C>G]G	C[C>G]T	G[C>G]A	G[C>G]C	G[C>G]G	G[C>G]T	T[C>G]A	T[C>G]C	T[C>G]G	T[C>G]T	A[C>T]A	A[C>T]C	A[C>T]G	A[C>T]T	C[C>T]A	C[C>T]C	C[C>T]G	C[C>T]T	G[C>T]A	G[C>T]C	G[C>T]G	G[C>T]T	T[C>T]A	T[C>T]C	T[C>T]G	T[C>T]T	A[T>A]A
CD0001a	0	0	0	0	0	0	0	0	0	1	0	0	0	0	0	0	0	0	0	0	0	0	0	0	0	0	0	0	0	0	0	0	0	0	0	0	0	0	0	0	0	1	0	0	0	0	0	0	1
CD0001c	0	0	0	0	0	0	0	0	0	0	0	0	0	0	0	0	0	0	1	0	0	0	0	0	0	0	0	0	0	0	0	0	0	0	0	0	1	0	0	0	1	0	0	0	0	0	1	0	0
CD0001d	0	0	1	0	1	0	0	0	0	0	0	0	0	0	0	0	0	0	0	0	0	0	0	0	0	0	0	1	0	0	0	0	0	0	0	0	0	0	0	0	0	1	0	0	1	0	0	0	0
CD0002a	0	0	0	0	0	0	0	0	0	0	0	0	1	0	0	0	0	0	0	0	0	0	0	0	0	0	0	0	0	0	0	0	2	0	1	0	0	0	0	0	0	0	0	2	1	1	1	0	1
CD0002b	0	0	0	0	0	0	0	0	0	0	0	0	0	0	0	0	0	0	0	0	0	0	0	0	0	0	0	0	0	0	0	0	0	0	0	0	0	0	0	0	0	0	1	0	0	0	0	0	0
CD0002c	0	0	0	0	0	0	0	0	0	0	0	0	0	0	0	1	0	0	0	0	0	0	0	0	0	0	0	0	0	0	0	0	0	0	0	1	0	0	0	1	0	1	0	1	0	0	0	0	0
CD0002d	0	0	0	0	0	0	0	0	0	0	0	0	0	0	0	0	0	1	0	0	0	0	0	0	0	0	0	0	0	0	0	0	1	0	0	0	2	0	1	0	1	0	0	1	2	0	0	0	0
CD0003a	0	0	0	0	0	0	0	0	0	0	0	0	0	0	0	0	0	0	0	0	0	0	0	0	0	0	0	0	0	0	0	0	0	1	0	0	0	1	1	0	0	0	0	0	0	0	0	0	1
CD0003b	0	0	0	0	0	0	1	0	0	0	0	0	0	0	0	0	0	0	0	0	0	0	0	0	0	1	0	0	0	0	0	0	0	0	0	0	0	0	0	0	0	0	0	0	0	0	0	1	0
CD0003c	1	0	0	0	0	0	0	0	0	0	0	0	0	0	0	0	0	0	0	0	0	0	0	0	0	0	0	0	0	1	0	0	0	1	0	0	0	0	0	0	0	0	0	0	0	0	0	0	0
CD0003d	2	0	0	0	0	0	0	0	0	0	0	0	0	0	0	1	0	0	0	0	0	0	0	0	0	0	0	0	0	0	0	1	1	0	0	0	0	0	0	0	0	0	1	0	0	0	0	0	0
CD0004a	1	2	0	1	1	0	0	0	0	0	0	0	1	0	0	0	0	0	0	0	1	0	0	0	0	0	0	0	0	0	0	1	0	0	0	0	1	0	0	1	1	0	0	0	0	1	1	1	1
CD0004b	0	0	0	0	0	0	0	0	0	0	0	0	0	0	0	0	0	0	0	0	0	0	0	0	0	0	0	0	0	0	0	0	0	0	0	0	0	0	0	0	0	0	0	0	0	0	0	0	0
CD0004c	1	0	0	0	0	0	0	0	0	0	0	1	0	0	0	1	0	0	0	0	0	0	0	0	0	0	0	0	0	0	0	0	1	1	0	0	0	0	0	0	0	0	0	0	0	0	0	1	0
CD0004d	0	1	0	1	0	0	0	0	0	0	0	0	2	0	0	1	0	0	0	0	1	0	0	0	0	0	0	0	1	0	0	1	0	1	0	0	0	0	0	1	1	1	0	0	0	1	1	0	1
CD0005a	0	0	0	0	0	0	0	0	0	0	0	0	0	0	0	0	0	0	0	0	0	0	0	0	0	0	0	0	0	0	0	0	1	1	0	0	0	0	0	0	1	0	0	1	0	1	0	0	0
CD0005b	0	0	0	0	0	0	0	0	0	0	0	0	0	0	0	0	0	0	0	0	0	0	0	0	0	0	0	0	0	0	0	0	0	0	0	0	0	0	0	0	0	0	0	0	0	0	0	0	0
CD0005c	0	0	0	0	0	0	0	0	0	0	0	0	1	0	0	0	0	0	0	0	0	0	0	0	0	0	0	0	0	0	0	0	1	0	0	0	0	0	0	0	1	1	0	0	0	0	2	0	0
CD0005d	1	0	0	0	0	0	0	0	0	0	0	0	0	0	0	0	0	0	0	0	0	0	0	0	0	0	0	0	0	0	0	0	0	0	0	0	0	1	0	0	0	0	0	0	0	0	0	0	0
CD0006a	1	0	0	0	0	0	0	0	0	0	0	1	0	0	0	0	0	0	0	0	0	0	0	0	0	0	0	0	0	0	0	0	0	0	0	0	0	0	0	0	0	1	0	0	1	0	0	0	0
CD0006c	0	0	0	0	0	0	0	0	1	0	0	0	0	0	0	0	0	0	0	0	0	0	0	0	0	0	0	0	0	0	0	0	0	0	0	0	0	0	0	0	0	0	0	0	0	0	0	1	0
CD0006d	0	0	0	0	0	0	0	0	0	0	0	0	0	0	1	0	0	0	0	0	0	0	0	0	0	0	0	0	0	0	0	0	1	0	0	0	0	0	0	0	0	0	0	0	0	0	1	0	0
CD0007a	0	0	0	0	0	0	0	0	0	0	0	0	0	0	0	0	0	0	0	0	0	0	0	0	0	0	0	0	0	0	0	0	0	0	0	0	0	0	0	0	0	0	0	0	0	0	0	0	0
CD0007c	0	0	0	0	0	0	0	0	0	0	0	0	0	0	0	0	0	0	0	0	0	0	0	0	0	0	0	0	0	0	0	0	0	2	0	0	0	0	0	0	0	0	0	0	0	0	0	1	0
CD0007d	0	0	0	0	0	0	0	0	0	0	0	0	0	0	0	0	0	0	0	0	0	0	0	0	0	0	0	0	0	0	0	0	0	0	0	0	0	0	1	0	0	0	0	0	0	0	0	0	1
CD0009a	0	0	0	0	0	0	1	0	1	0	0	0	0	0	0	0	0	0	0	0	0	0	0	0	0	0	0	0	0	0	0	0	0	0	0	0	0	0	0	0	0	0	0	0	0	0	0	0	0
CD0009b	0	0	0	0	0	0	0	0	0	0	0	0	0	0	0	0	0	0	0	0	0	0	0	0	0	0	1	0	0	0	0	0	0	0	0	0	0	0	0	0	0	0	0	0	0	0	0	0	0
CD0009c	0	0	0	0	0	0	0	0	0	0	0	0	0	0	0	0	0	0	0	0	0	0	0	0	0	0	0	0	0	0	0	0	0	0	0	0	0	0	0	0	0	0	0	0	0	0	0	0	0
CD0009e	0	0	0	1	0	0	0	1	0	0	0	0	0	0	0	1	0	0	0	0	0	0	0	0	0	0	1	0	0	0	0	0	0	0	0	0	0	0	0	0	0	0	0	1	0	1	0	0	0
CD0009f	0	0	0	1	1	0	0	1	0	0	0	0	0	0	0	1	0	0	0	0	0	0	0	0	0	1	0	0	0	0	0	0	0	0	1	0	0	0	0	0	0	0	1	0	0	0	0	0	0
CD0009g	1	0	0	0	0	0	0	0	0	0	0	0	0	0	0	0	0	0	0	0	0	1	0	0	0	0	0	0	0	1	0	0	0	0	0	0	0	0	0	0	0	0	0	0	0	0	1	0	0
CD0009h	1	0	0	0	0	0	0	0	0	0	0	0	0	0	0	0	0	0	0	0	0	2	0	0	0	0	0	0	0	0	0	0	0	0	1	0	0	0	0	0	0	0	0	0	1	0	1	1	0
CD0010a	0	0	0	0	1	0	0	0	0	0	0	0	0	0	0	0	0	0	0	0	0	0	0	0	0	0	0	0	0	0	1	0	0	0	0	0	0	0	0	0	0	0	0	0	0	0	0	0	0
CD0010c	0	0	0	0	0	0	0	0	0	0	0	0	0	0	0	0	0	0	0	1	0	0	0	0	0	0	0	0	0	0	0	0	0	0	0	0	0	0	0	0	0	0	0	0	0	0	0	0	0
CD0010d	0	0	0	0	0	0	0	0	0	0	0	0	0	0	0	0	0	0	0	0	0	0	0	0	0	0	0	0	0	0	0	0	0	0	0	0	0	0	0	1	0	0	0	0	0	0	0	0	0
CD0011a	0	0	0	0	0	0	0	0	0	0	0	0	0	0	0	0	0	0	0	0	0	0	0	0	0	0	0	0	0	0	0	0	0	0	0	0	0	0	0	0	0	0	0	0	0	0	0	0	0
CD0011c	0	0	0	0	1	0	0	0	0	0	0	0	0	0	0	1	0	0	0	0	0	0	0	0	0	0	0	1	1	0	0	0	0	0	0	0	0	0	0	0	0	0	0	1	1	0	0	0	0
CD0011d	0	0	0	0	0	0	0	0	0	0	0	0	0	0	0	0	0	0	0	0	0	0	0	0	0	0	0	0	0	0	0	0	0	0	0	0	1	0	0	0	0	0	0	0	0	0	0	0	0
CD0012a	1	0	0	0	1	0	0	0	0	0	0	0	0	0	0	0	0	0	0	0	0	0	0	0	0	0	0	0	0	0	0	0	0	0	0	0	0	0	0	0	0	0	0	0	0	0	0	0	0
CD0012c	0	0	0	0	0	0	0	0	0	0	0	0	0	0	0	0	0	0	0	0	0	0	0	0	0	0	0	0	0	0	0	0	0	0	0	0	0	0	0	0	0	0	0	0	0	0	0	0	0
CD0012d	0	1	0	0	0	0	0	0	0	0	0	0	0	0	0	0	0	0	0	0	0	0	0	0	0	0	0	0	0	0	0	0	0	0	0	0	0	0	0	0	0	0	0	0	0	0	0	0	0
CD0013a	0	0	0	0	0	0	0	0	0	0	0	0	0	0	1	0	0	0	0	0	0	0	0	0	0	0	0	0	0	0	0	0	0	0	0	0	0	0	0	0	0	0	0	1	0	1	0	0	0
CD0013c	0	0	0	0	0	0	0	0	0	0	0	0	0	0	0	0	0	0	0	0	0	0	0	0	0	0	0	0	0	0	0	0	0	0	0	0	0	0	0	0	0	0	0	0	0	0	0	0	0
CD0013d	0	0	0	0	0	0	0	0	0	0	0	0	0	0	0	0	0	0	0	0	0	1	0	0	0	0	0	0	0	0	0	0	0	0	0	0	0	0	0	0	0	0	0	1	0	0	0	1	0
CD0014a	0	0	0	0	0	0	0	0	0	0	0	0	0	0	0	0	0	0	0	0	0	0	0	0	0	0	0	0	0	0	0	0	0	0	0	1	0	0	0	0	0	0	0	0	0	1	0	1	1
CD0014c	0	0	0	1	0	0	0	0	0	0	0	0	0	0	0	0	0	0	0	0	0	0	0	0	0	0	0	0	0	0	0	0	0	0	0	0	0	0	0	1	0	0	0	0	1	0	0	0	0
CD0014d	1	0	0	0	0	0	0	1	0	0	0	0	1	0	0	0	0	0	0	0	0	0	0	0	0	0	0	0	0	0	0	0	0	0	0	0	1	0	0	0	0	0	0	0	1	2	0	1	0
CD0015a	0	0	0	0	0	0	0	0	0	0	0	0	0	0	0	0	0	0	0	0	0	0	0	0	0	0	0	0	1	0	0	0	0	0	0	0	0	0	0	0	0	0	0	1	0	0	0	1	0
CD0015c	0	0	0	0	0	0	0	0	0	0	0	0	0	0	0	1	0	0	0	0	0	0	0	0	0	0	0	0	0	0	0	0	0	0	0	0	0	0	0	0	0	0	0	0	0	0	0	0	0
CD0015d	0	0	0	0	0	0	0	0	0	0	0	0	0	0	0	0	0	0	0	0	0	0	0	0	0	0	0	0	0	0	0	0	0	0	0	0	0	0	0	0	0	0	0	0	1	0	0	0	0
CD0016a	0	0	0	0	0	0	0	0	0	0	1	0	0	0	0	0	0	0	0	0	0	0	0	0	0	0	0	0	0	0	0	0	0	0	0	0	0	0	0	0	0	0	0	0	0	0	0	1	0
CD0016c	1	0	0	0	0	0	0	0	0	0	0	0	0	0	0	0	1	0	0	0	0	0	0	0	0	0	0	0	0	0	0	0	0	0	0	0	0	0	0	0	0	0	0	0	0	0	0	0	0
CD0016d	0	0	0	0	0	0	0	0	0	0	0	0	0	0	0	1	0	0	0	0	0	0	0	0	0	0	0	0	0	0	0	0	0	0	0	0	0	0	0	0	0	0	0	0	0	0	0	0	0
CD0017a	0	0	1	0	0	0	0	0	0	1	0	1	0	2	1	0	0	0	0	1	0	0	0	0	0	0	0	0	0	0	0	0	0	0	1	0	0	0	0	0	0	0	0	0	0	0	0	1	0
CD0017c	0	0	0	1	0	0	1	0	0	1	0	0	1	1	0	0	1	0	0	0	0	0	0	0	0	1	0	0	0	0	0	0	0	0	0	0	1	0	0	0	0	0	1	0	0	1	0	1	0
CD0017d	0	0	0	0	0	0	0	0	1	0	0	0	0	2	0	0	0	0	0	0	0	0	0	0	0	0	0	0	0	0	0	0	0	0	0	0	0	0	0	0	0	0	0	0	0	0	1	0	0
CD0018a	0	1	0	0	0	0	0	0	0	0	0	1	0	0	0	0	0	0	0	0	0	0	0	0	0	0	0	0	0	0	0	0	0	0	0	1	0	0	0	0	0	0	0	0	0	0	0	0	0
CD0018c	0	0	0	0	0	0	0	0	0	0	0	0	0	0	0	0	0	0	0	0	0	0	0	0	0	0	0	0	0	0	0	0	0	0	0	0	0	0	0	0	0	0	0	0	0	0	0	0	0
CD0018d	0	0	0	0	0	0	0	0	0	0	0	0	1	0	1	0	0	0	0	0	0	0	0	0	0	0	0	1	0	0	0	0	0	0	0	0	0	0	0	0	0	0	0	1	1	0	0	0	0
CD0019a	0	0	0	0	0	0	0	0	0	0	1	0	0	0	1	0	0	0	0	0	0	0	0	0	0	0	0	0	0	0	0	0	0	0	0	0	0	0	0	0	0	0	0	0	0	1	0	0	0
CD0019c	1	0	0	0	0	0	0	0	0	1	1	0	0	0	1	0	0	0	0	0	0	0	0	0	0	0	0	0	0	0	0	0	0	0	0	0	0	0	0	0	0	0	2	0	0	0	1	0	0
CD0019d	0	0	0	0	0	0	0	0	0	0	0	0	0	0	0	0	1	0	0	0	0	0	0	0	0	0	0	0	0	0	0	0	0	0	0	0	0	0	0	0	0	0	1	0	0	1	0	1	0
CD0020a	0	0	0	0	0	0	0	0	0	0	0	0	0	0	1	0	0	0	0	0	0	0	0	0	0	0	0	0	0	0	0	0	0	1	0	0	0	0	0	0	0	0	0	0	1	0	0	0	0
CD0020c	0	0	0	0	0	0	0	0	0	0	0	0	0	0	0	0	0	0	0	0	0	0	0	0	0	0	0	0	0	0	0	0	0	0	0	1	0	1	0	0	0	0	0	0	1	1	0	1	0
CD0020d	0	0	0	0	0	0	0	0	1	0	1	0	0	0	0	0	0	0	0	0	0	0	0	0	0	0	0	0	0	0	0	0	0	0	0	0	0	0	0	2	2	0	0	1	3	0	0	0	0
CD0021a	0	0	0	0	0	0	0	0	0	0	0	0	0	0	1	0	0	0	0	0	0	0	0	0	0	0	0	0	0	0	0	0	0	0	0	0	0	0	0	0	0	0	0	0	0	0	0	0	0
CD0021c	0	0	1	0	0	0	0	0	0	0	1	2	0	0	0	0	0	0	0	0	0	0	0	0	0	0	0	0	0	0	0	0	0	0	0	0	0	0	0	0	0	0	0	0	1	0	1	0	0
CD0021d	0	0	0	0	0	1	0	0	0	0	0	0	0	0	0	0	0	0	0	0	0	0	0	0	0	0	1	0	0	0	0	0	0	0	0	0	0	0	0	0	1	0	0	0	0	0	0	0	1
CD0022a	0	1	1	0	0	0	0	0	0	0	0	1	1	0	1	0	0	0	0	0	0	0	0	0	0	0	0	0	0	0	0	0	0	0	0	0	0	0	0	0	0	0	0	0	0	0	1	0	0
CD0022c	0	0	0	0	0	0	0	0	0	0	0	0	0	0	0	0	0	0	0	0	0	0	0	0	1	0	0	1	0	0	0	0	0	0	0	0	0	0	0	0	0	0	0	0	0	0	0	0	0
CD0022d	0	0	1	0	0	0	0	0	0	0	3	0	2	1	0	1	0	0	0	0	0	0	0	0	0	0	0	0	0	0	0	0	0	0	0	0	0	0	0	0	0	0	1	0	0	0	0	0	0
CD0023a	0	1	1	0	1	1	0	0	1	1	0	1	1	0	0	0	1	0	0	0	0	0	0	0	0	0	1	0	0	0	0	0	0	0	2	0	0	0	0	0	0	0	0	0	0	1	0	0	0
CD0023c	0	0	0	0	0	0	0	0	0	2	0	0	0	1	0	0	0	0	1	0	0	1	0	0	0	0	1	0	0	0	0	0	0	0	1	0	1	0	1	0	0	1	0	0	0	0	0	0	0
CD0023d	1	0	0	0	0	0	0	0	0	1	1	0	0	0	1	1	0	0	0	0	0	0	0	0	0	0	0	0	0	0	0	0	0	0	0	0	0	1	0	0	1	1	0	0	1	0	2	1	0
CD0024a	0	0	0	0	0	0	0	0	1	0	0	0	0	1	0	0	0	0	0	0	0	0	0	0	0	0	1	0	0	0	1	0	0	0	0	0	0	0	0	0	0	0	1	0	0	0	1	0	1
CD0024c	0	0	0	0	0	0	0	0	0	0	0	0	1	0	0	0	0	0	0	0	0	0	0	0	0	0	1	0	0	0	0	0	0	0	0	0	0	0	0	0	0	0	0	0	0	0	0	0	0
CD0024d	0	2	1	1	1	0	1	2	3	6	5	2	1	2	0	1	0	0	0	1	0	0	2	0	0	1	0	1	1	0	0	0	0	1	1	0	0	0	0	1	0	0	3	0	2	1	1	0	0
CD0025a	0	0	1	0	1	1	1	1	2	1	1	3	0	1	1	0	0	0	0	1	0	0	0	0	1	0	0	0	0	0	0	0	0	0	0	2	0	1	0	0	0	1	1	1	0	0	0	0	0
CD0025c	0	0	1	1	0	0	0	0	1	1	0	2	1	0	0	1	0	0	0	0	0	0	0	0	0	0	0	0	0	0	0	0	0	0	0	0	0	0	0	1	0	2	1	0	0	0	0	0	0
CD0025d	0	0	0	0	0	0	0	0	0	0	1	0	2	0	0	0	0	0	0	0	0	0	0	0	0	0	0	0	0	0	0	0	0	0	1	1	0	0	0	0	2	1	1	0	1	1	0	1	0
CD0026a	1	1	0	0	0	1	0	0	0	1	1	2	0	1	1	1	0	0	1	1	0	0	0	0	0	0	0	0	0	0	0	0	0	1	0	0	0	0	1	0	1	1	2	0	1	0	0	1	0
CD0026c	0	0	0	0	0	0	0	0	0	0	1	0	0	0	0	0	0	0	0	0	0	0	0	0	0	0	0	0	1	0	0	0	0	0	0	1	0	0	0	0	0	1	0	0	0	1	1	1	0
CD0026d	1	0	0	0	0	1	1	0	0	1	0	0	0	0	0	0	0	0	0	1	0	0	0	0	0	0	0	0	0	0	0	0	0	0	0	0	1	1	0	3	0	0	0	1	2	0	1	3	1
CD0027a	1	1	1	1	0	0	1	0	2	2	3	2	0	2	0	0	0	0	0	0	0	0	0	0	0	0	0	0	0	0	0	1	0	0	2	1	0	0	0	1	1	1	2	0	0	0	1	1	0
CD0027c	0	1	2	0	0	0	0	0	3	1	3	1	1	0	0	0	0	0	0	0	0	0	0	0	0	0	0	0	0	0	0	1	1	0	0	0	0	0	0	0	0	0	2	2	2	0	0	0	0
CD0027d	0	0	0	0	0	0	0	0	0	1	0	0	0	0	1	0	0	0	0	0	0	0	0	0	0	0	1	0	0	0	0	0	0	0	0	0	0	0	0	0	0	0	0	2	0	0	0	0	0
CD0028a	0	0	0	0	0	0	0	0	0	0	0	0	0	0	0	0	0	0	0	0	0	0	0	0	0	0	0	0	0	0	0	0	0	0	0	0	0	0	0	0	0	0	0	0	0	0	0	0	0
CD0028c	0	0	0	0	0	0	0	0	0	0	0	0	0	0	0	0	0	0	0	0	0	0	0	0	0	0	0	0	0	0	0	0	0	0	0	0	0	0	0	0	0	0	0	0	0	0	0	0	0
CD0028d	0	0	0	0	0	0	0	0	0	0	0	0	0	0	0	0	0	0	0	0	0	0	0	0	0	0	0	0	0	0	0	0	0	0	0	0	0	0	0	0	0	0	0	0	0	0	0	0	0
CD0029a	0	0	0	0	0	0	0	0	0	0	0	0	1	0	0	0	0	0	0	0	0	0	0	0	0	0	0	0	0	0	0	0	0	0	0	0	0	0	0	0	0	0	0	0	0	0	0	0	0
CD0029c	0	0	0	0	0	0	0	0	0	0	0	0	0	0	0	0	0	0	0	0	0	0	0	0	0	0	1	0	0	0	0	0	0	0	0	0	0	0	0	0	0	0	0	0	0	0	0	0	0
CD0029d	0	0	0	0	0	0	0	0	0	0	0	0	0	0	0	0	0	0	0	0	0	0	0	0	0	0	0	0	0	0	0	0	0	0	0	0	0	0	0	0	0	0	0	0	0	0	0	0	0
CD0030a	0	0	0	0	0	0	0	0	1	0	0	0	0	0	0	0	0	0	0	0	0	0	0	0	0	0	0	0	0	0	0	0	1	0	0	1	0	0	0	0	0	0	0	0	0	0	0	0	0
CD0030c	0	0	0	0	0	0	0	0	0	0	0	0	0	0	0	0	0	0	0	0	0	0	0	0	0	1	0	0	0	0	0	0	0	0	0	0	0	0	0	0	0	0	0	0	2	0	0	0	0
CD0030d	0	0	0	0	0	0	0	0	0	0	0	0	0	0	0	0	0	0	0	0	0	0	0	0	0	0	0	0	0	0	0	0	0	0	1	0	0	1	0	0	0	0	0	0	0	0	0	0	0
CD0031a	1	0	0	0	0	0	0	0	0	0	0	0	0	0	0	0	0	0	0	0	0	0	0	0	0	0	0	0	0	0	0	0	0	0	0	0	0	0	0	0	0	0	0	0	0	0	1	0	0
CD0031c	0	0	0	0	0	0	0	0	0	0	0	0	0	0	0	0	0	0	0	0	0	0	0	0	0	0	0	0	0	0	0	0	0	0	0	0	0	0	0	0	0	0	0	0	0	0	0	0	0
CD0031d	0	0	0	0	0	0	0	0	0	0	0	0	0	0	0	0	0	0	0	0	0	0	0	0	0	0	0	0	1	0	0	0	0	0	1	0	0	0	0	0	0	0	0	0	0	0	0	0	0
CD0032a	0	0	0	0	0	0	0	0	0	0	0	0	0	0	0	0	0	0	1	0	0	0	0	0	0	0	0	0	0	0	0	0	0	0	1	0	0	0	0	0	0	0	0	0	0	0	0	0	1
CD0032c	0	0	0	0	0	0	0	0	0	0	0	0	0	0	0	0	0	0	0	0	0	0	0	0	1	0	0	0	0	0	0	0	0	0	0	0	0	0	0	0	0	0	0	0	0	0	0	0	0
CD0032d	0	0	0	0	0	0	0	0	0	0	0	0	0	0	0	0	0	0	0	0	0	0	0	0	0	0	0	0	0	0	0	0	0	0	0	0	0	0	0	0	0	0	0	0	0	0	0	0	0
CD0033a	0	0	0	0	0	0	0	0	0	0	0	0	0	0	0	0	0	0	0	0	0	0	0	0	0	0	0	0	0	0	0	0	0	0	0	1	0	0	0	0	0	1	0	0	0	0	0	0	0
CD0033c	0	0	0	0	0	0	0	0	0	0	0	0	0	0	0	0	0	0	0	0	0	0	0	0	0	0	0	0	0	0	0	0	0	0	0	1	0	0	0	0	0	0	0	0	0	0	0	0	0
CD0033d	0	0	0	0	0	0	0	0	0	0	0	0	0	0	0	0	0	0	0	0	0	0	0	0	0	0	0	0	0	0	0	0	0	0	0	0	0	0	0	0	0	0	0	0	0	0	0	0	1
CD0034c	0	0	0	0	0	0	0	0	0	0	0	0	0	0	0	0	0	0	0	0	0	0	0	0	0	0	0	0	0	0	0	0	0	0	0	0	0	0	0	0	0	0	0	0	0	0	0	0	0
CD0034d	0	0	0	0	0	0	0	0	0	0	0	0	0	0	0	0	0	0	0	0	0	0	0	0	0	0	0	0	0	0	0	0	0	0	0	0	0	0	1	0	0	0	0	0	0	0	0	0	0
CD0035a	0	0	0	2	0	0	0	0	0	0	0	0	0	0	0	0	0	0	0	0	1	0	0	0	0	0	1	0	1	1	1	0	0	0	1	1	0	0	1	0	0	1	0	0	0	0	0	0	1
CD0035c	0	0	0	0	0	0	0	0	0	0	0	0	0	0	0	0	0	0	0	0	0	0	0	0	0	0	0	0	0	0	0	0	0	0	0	0	0	0	0	0	0	0	0	0	0	0	0	0	0
CD0035d	0	0	0	0	0	0	0	0	0	0	0	0	0	0	0	0	0	0	0	0	0	0	1	0	0	0	0	0	0	0	0	0	0	0	0	0	0	1	0	0	0	1	0	0	0	0	0	0	0
CD0036a	1	0	0	0	0	0	0	0	0	0	0	0	0	0	0	0	1	0	0	0	0	0	0	0	0	0	0	0	0	0	0	0	0	0	0	0	0	0	0	0	0	0	0	0	2	0	0	0	0
CD0036c	0	0	0	0	0	0	0	1	0	0	0	0	0	0	0	0	0	0	0	0	0	0	0	0	0	0	0	0	0	0	0	0	0	0	0	0	0	0	0	0	0	1	0	0	0	1	0	0	0
CD0036d	0	0	0	1	0	0	0	0	0	0	0	0	0	0	0	0	0	0	0	0	0	0	0	0	0	0	0	0	0	0	0	0	0	0	0	0	0	0	0	0	0	0	0	0	0	0	1	0	0
CD0037a	0	0	0	0	1	0	0	0	0	0	0	0	0	0	0	0	0	0	0	0	0	0	0	0	0	0	0	0	0	0	0	0	0	0	0	0	0	0	0	0	1	0	0	0	0	0	0	0	0
CD0037c	0	0	0	0	0	0	0	0	0	0	0	0	0	0	0	0	0	0	0	0	0	0	0	0	0	0	0	0	0	0	0	0	0	0	0	0	0	0	0	0	0	0	0	0	0	0	0	0	0
CD0037d	0	0	0	0	0	0	0	1	1	0	0	0	0	0	0	1	0	0	0	0	0	0	0	0	0	0	0	0	0	0	0	0	0	0	0	0	0	0	0	0	0	0	0	0	0	0	0	0	0
CD0039c	0	0	0	0	0	0	0	0	0	1	0	0	0	0	0	0	0	0	0	0	0	0	0	0	0	0	0	0	0	0	0	0	0	0	0	0	0	0	0	0	0	0	0	0	0	0	0	0	0
CD0039d	0	0	0	0	1	0	0	0	0	0	0	0	0	0	0	0	0	0	0	0	0	0	0	0	0	0	0	0	0	0	0	0	0	0	0	0	0	0	0	0	0	0	0	0	0	0	0	0	0
CD0040a	1	0	0	0	0	0	0	0	0	0	0	0	0	0	0	0	0	0	0	0	0	0	0	0	0	0	0	0	0	0	0	0	0	0	0	0	0	0	0	0	0	0	0	0	1	0	0	0	0
CD0040c	0	0	0	0	0	0	0	0	0	0	0	0	0	0	0	0	0	0	0	0	0	0	0	0	0	0	0	0	0	0	0	0	0	0	0	0	0	0	0	0	0	0	0	0	0	0	0	0	0
CD0040d	1	0	0	0	0	0	0	0	0	0	0	0	0	0	0	0	0	0	0	0	0	0	0	0	0	0	0	0	0	0	0	0	0	0	0	0	0	0	0	0	0	0	0	0	0	0	0	0	0
CD0042a	1	0	0	0	0	0	0	0	0	0	0	0	0	0	1	0	0	0	0	0	0	0	0	0	0	0	0	0	0	0	0	0	0	0	1	0	1	1	0	0	0	0	0	0	0	0	0	0	0
CD0042c	0	0	0	0	0	0	0	0	0	0	0	0	0	0	0	0	0	0	0	0	0	0	0	0	0	0	0	0	0	0	0	0	0	0	0	0	0	0	0	0	0	0	0	0	0	0	0	0	0
CD0042d	0	0	0	0	0	1	0	0	0	0	0	0	0	0	0	0	0	0	0	0	0	0	0	0	0	0	0	0	0	0	0	0	0	0	0	0	0	0	0	0	0	0	0	0	0	0	0	0	0
CD0043a	0	0	0	0	0	0	0	0	0	0	0	0	0	0	0	0	0	0	0	0	0	0	0	0	0	0	0	0	0	0	0	1	0	0	0	0	0	0	0	0	0	0	0	0	0	0	0	0	0
CD0043c	0	0	0	0	0	0	0	0	1	0	0	0	0	0	0	0	0	0	0	0	0	0	0	0	0	0	0	0	0	0	0	0	0	0	0	0	1	1	0	0	0	0	0	0	1	0	0	0	0
CD0043d	0	0	0	0	0	0	0	0	0	0	0	0	0	0	0	0	0	0	0	0	0	0	0	0	0	0	0	0	0	0	0	0	0	0	0	0	0	0	0	0	0	0	0	0	0	0	0	0	0
CD0044c	0	0	0	0	0	0	0	0	0	0	0	0	0	0	0	0	0	0	0	0	0	0	0	0	0	0	0	0	0	0	0	0	0	0	0	0	0	0	0	1	0	0	0	0	0	0	0	0	0
CD0044d	0	0	0	1	0	0	0	0	0	0	0	0	0	0	0	0	0	0	0	0	0	0	0	0	0	0	0	0	0	0	0	0	0	1	1	0	0	0	0	0	0	0	0	0	0	0	0	0	0
CD0045a	0	0	0	0	0	0	0	0	0	0	0	0	0	0	0	0	0	0	0	0	0	0	0	0	0	0	0	0	0	0	0	0	0	0	0	1	0	0	0	0	0	0	0	0	0	0	0	0	0
CD0045c	0	0	0	0	0	0	0	0	0	0	0	0	1	0	0	0	0	0	0	0	0	0	0	0	0	0	0	0	0	0	0	0	0	0	0	0	0	0	0	0	0	0	0	0	0	0	0	0	0
CD0045d	0	0	0	0	0	0	0	0	0	0	0	0	0	0	0	0	0	0	0	0	0	1	0	0	0	0	0	0	0	0	0	0	0	0	0	0	0	0	1	0	0	0	0	0	0	0	0	0	0
CD0046a	0	0	0	0	1	0	0	0	0	0	0	0	0	0	0	0	0	0	0	0	0	0	0	0	0	0	0	0	0	0	0	0	0	1	0	1	0	0	0	0	0	0	0	0	0	0	2	3	0
CD0046c	0	1	0	0	1	0	0	0	0	0	0	0	1	0	0	0	0	0	0	0	0	0	0	0	0	0	0	0	0	0	0	0	0	0	0	0	0	0	1	0	1	0	0	0	0	0	0	0	0
CD0046d	0	0	0	0	1	0	0	1	0	0	0	0	0	0	0	1	0	0	0	0	0	0	0	0	0	0	0	0	0	0	0	0	1	0	0	0	0	0	0	0	0	0	0	0	0	4	1	0	0
CD0047c	0	0	0	0	0	0	0	0	0	0	0	1	0	0	0	0	0	1	0	0	0	0	0	0	0	0	0	0	0	0	0	0	0	0	0	0	0	0	0	0	0	0	0	0	0	1	0	0	0
CD0047d	0	0	0	0	0	1	0	0	0	0	0	0	0	0	0	0	0	0	0	1	0	0	0	0	0	0	0	0	0	0	0	0	0	0	0	0	0	0	0	0	0	0	0	0	0	0	0	0	0
CD0048a	0	0	0	0	0	0	0	0	0	0	0	0	0	0	0	0	0	0	0	0	0	0	0	0	0	0	0	0	0	0	0	0	0	0	0	0	0	0	0	0	0	0	0	0	0	0	0	1	0
CD0048c	0	0	0	0	0	0	0	0	0	0	0	0	0	0	0	0	0	0	0	0	0	0	0	0	0	0	0	0	0	0	0	0	0	0	0	0	0	0	0	0	0	0	0	0	0	0	0	0	0
CD0048d	0	0	0	0	0	3	0	0	0	1	0	0	0	0	0	0	0	0	0	0	0	0	0	0	0	0	0	0	0	0	0	0	0	0	0	0	0	0	0	0	0	0	0	0	0	0	0	0	0
CD0049a	0	0	0	0	0	0	0	1	0	0	0	0	0	0	0	0	0	0	0	0	0	0	0	0	0	0	0	0	0	0	0	0	0	0	0	0	0	0	0	0	0	0	0	0	0	0	0	0	0
CD0049c	0	0	0	0	0	0	0	1	0	0	0	0	0	0	0	0	0	0	0	0	0	0	0	0	0	0	0	0	1	0	0	0	0	0	0	0	0	0	0	0	0	0	0	0	0	0	1	0	0
CD0049d	0	0	0	0	0	0	0	0	0	1	0	0	0	0	0	0	0	0	0	0	0	0	0	0	0	0	0	0	0	0	0	0	0	0	0	0	0	0	0	0	0	0	0	0	0	0	0	0	0
CD0051a	0	0	0	0	0	0	0	0	0	0	0	0	0	0	0	0	0	0	0	0	0	0	0	0	0	0	0	0	0	0	0	0	0	0	0	0	0	0	0	0	0	0	0	0	0	0	0	0	0
CD0051c	2	0	0	1	0	0	0	0	0	0	0	0	0	0	1	0	0	0	0	0	0	0	0	0	0	0	0	1	0	0	0	0	1	0	0	0	0	0	0	0	0	0	0	0	0	0	0	0	0
CD0051d	0	0	0	0	0	4	0	0	0	0	0	0	0	0	0	0	0	0	0	0	0	0	0	0	0	0	0	0	0	0	0	0	0	0	0	0	0	0	0	0	0	0	0	0	0	0	0	0	0
CD0052a	0	0	0	0	1	0	0	1	0	0	0	0	0	0	0	0	0	0	0	0	0	0	0	0	0	0	0	0	0	1	0	0	0	0	0	0	0	0	0	0	0	0	0	0	0	0	0	0	0
CD0052c	0	0	0	0	0	1	0	1	0	0	0	0	0	0	0	0	0	0	0	0	0	0	0	0	0	0	1	0	0	0	0	0	0	0	0	1	0	0	0	0	0	0	0	0	0	0	0	0	0
CD0052d	0	0	0	0	0	0	0	0	0	0	0	0	0	0	0	0	0	0	0	0	0	0	0	0	0	0	0	0	0	0	0	0	0	0	0	0	0	0	0	0	0	0	0	0	0	0	0	0	0
CD0053a	0	0	0	0	0	0	0	0	0	0	0	0	0	0	0	0	0	0	0	0	0	0	0	0	0	0	0	0	0	0	0	0	0	0	0	0	0	0	0	0	0	0	0	0	0	0	0	0	1
CD0053c	0	0	0	0	0	0	0	1	0	0	0	0	0	0	0	1	0	0	0	1	0	0	0	0	0	0	0	0	0	0	1	0	0	0	0	0	0	0	0	0	0	0	0	0	0	1	0	0	0
CD0053d	1	0	0	0	0	1	0	1	0	0	0	0	0	0	0	0	0	1	0	0	0	0	0	0	0	0	1	0	0	0	0	0	0	0	0	0	0	0	0	1	0	1	0	0	0	0	0	0	0
CD0054a	0	1	0	0	0	0	0	0	0	0	0	0	0	0	0	0	0	0	0	0	0	0	0	0	0	0	0	0	0	0	0	0	0	0	0	0	0	0	0	0	0	0	0	0	0	0	0	0	0
CD0054c	0	0	0	0	0	0	0	0	0	0	0	1	0	0	0	0	0	0	0	0	0	0	0	0	0	0	0	0	0	0	0	0	0	0	0	0	0	0	0	0	0	0	0	0	1	0	0	0	0
CD0054d	0	0	0	0	0	0	0	1	0	0	0	0	0	0	0	0	0	0	0	0	0	0	0	0	0	0	0	0	0	0	0	0	0	0	0	0	0	0	0	0	0	0	0	0	0	0	0	0	0
CD0055a	1	0	0	0	0	2	0	1	0	0	0	0	0	0	0	0	0	0	0	0	0	0	0	0	0	0	0	0	0	0	0	0	1	0	0	0	0	2	0	1	0	0	0	0	0	0	0	1	0
CD0055c	0	0	0	0	0	0	0	0	0	0	0	0	0	0	0	0	0	0	0	0	0	0	0	0	0	0	0	1	0	0	0	0	0	0	1	0	0	1	0	0	0	1	0	0	2	0	0	1	0
CD0055d	0	0	0	0	0	1	0	1	0	0	0	0	1	1	0	0	0	0	0	0	0	0	0	0	0	0	0	0	0	0	0	0	0	0	0	0	0	1	0	1	1	0	0	0	1	2	2	3	0
CD0056a	0	0	0	0	0	4	0	1	0	1	0	0	0	2	0	0	0	0	0	0	0	0	0	0	0	0	0	0	0	0	1	0	0	0	0	0	0	0	0	0	0	0	0	0	0	1	0	0	0
CD0056c	0	0	0	0	0	1	0	1	0	1	0	0	0	0	0	0	0	0	0	0	0	0	0	0	0	1	0	0	0	0	0	0	0	0	0	0	0	0	0	0	0	1	0	0	0	0	0	0	0
CD0056d	0	0	0	1	1	3	0	0	0	0	0	1	0	1	1	0	0	0	0	0	0	0	0	0	0	0	0	0	0	0	1	0	1	1	0	0	0	0	2	0	0	0	0	0	0	0	0	0	0
CD0057a	0	0	0	0	0	1	0	0	0	0	0	0	0	0	0	0	0	0	0	0	0	0	0	0	0	0	0	0	0	0	0	0	0	0	0	0	0	0	0	0	0	0	0	0	0	0	0	0	0
CD0057c	0	0	0	0	0	1	0	0	0	1	0	0	0	0	0	0	0	0	0	0	0	0	0	0	0	0	0	0	0	0	0	0	0	0	0	0	0	0	0	0	0	0	0	0	0	0	0	0	0
CD0057d	0	0	0	0	0	0	0	0	0	0	0	3	0	0	0	0	0	0	0	0	0	0	0	0	0	0	0	0	0	0	0	0	0	0	0	0	0	0	0	0	1	0	0	0	1	0	0	0	0
CD0058a	0	0	0	0	0	0	0	1	0	2	0	0	0	0	0	0	1	0	0	0	0	0	0	0	0	0	0	0	0	0	0	0	0	0	0	0	0	0	0	0	0	0	0	0	0	0	0	0	0
CD0058c	0	0	0	0	0	0	0	2	0	0	0	0	1	0	0	0	0	0	0	0	0	0	0	0	0	0	0	0	0	0	0	0	0	0	0	0	0	0	0	0	1	0	0	0	0	0	0	0	1
CD0058d	1	1	0	0	1	0	0	2	0	1	0	0	0	1	0	0	0	0	0	0	0	0	0	0	0	0	0	1	0	0	0	1	0	1	0	0	0	0	0	0	0	0	0	0	0	0	0	0	1
CD0060a	0	0	0	0	0	2	0	1	0	0	0	0	0	0	0	0	0	0	0	0	0	0	0	0	0	0	0	0	1	0	0	0	0	0	0	0	0	0	0	0	0	0	0	0	0	0	0	0	0
CD0060c	0	0	0	0	0	2	0	2	0	0	0	0	0	1	0	0	0	0	0	0	0	0	0	0	0	0	1	0	0	0	0	0	0	0	0	0	0	0	0	0	0	0	0	0	0	1	0	0	0
CD0060d	0	0	0	0	0	1	0	1	0	0	0	0	0	0	0	0	0	0	0	0	0	0	0	0	0	0	1	0	0	0	1	0	0	1	1	0	0	0	0	1	0	1	0	0	0	0	0	0	0
CD0061a	0	0	0	0	0	1	0	0	0	0	0	0	0	0	0	0	0	0	0	0	0	0	0	0	0	0	0	0	0	0	0	0	0	0	0	0	0	0	0	0	0	0	0	0	0	0	0	0	0
CD0061c	0	0	0	0	0	0	0	1	0	0	0	0	0	0	0	0	0	0	0	0	0	0	0	1	0	0	0	0	0	0	0	0	0	0	0	0	0	0	0	0	0	0	0	0	1	1	0	0	0
CD0061d	0	0	0	0	0	0	0	1	0	0	0	0	0	0	0	0	0	0	0	0	0	0	0	0	0	0	0	1	0	0	0	0	0	0	0	0	0	0	0	0	0	0	0	1	1	0	0	0	0
CD0062a	0	0	0	0	0	1	0	1	0	0	0	0	0	0	0	0	0	0	0	0	0	0	0	0	0	0	0	0	0	0	0	0	0	0	0	0	0	0	0	0	0	0	0	0	0	0	0	0	0
CD0062c	0	1	0	0	0	1	0	2	0	2	0	0	0	0	0	0	0	0	0	0	0	0	0	0	0	0	0	0	0	0	0	0	0	0	0	0	0	0	0	0	0	0	0	0	0	0	1	0	1
CD0062d	2	0	1	0	0	0	0	0	1	0	0	0	0	0	1	0	0	0	0	0	0	0	0	0	1	0	0	0	0	0	0	0	0	0	0	0	0	0	0	0	0	0	0	0	0	0	0	0	0
CD0063a	0	0	0	0	0	2	0	0	0	0	0	0	0	0	0	0	0	0	0	0	0	0	0	0	0	0	0	0	0	0	0	0	0	0	0	0	0	0	0	1	0	0	0	0	0	0	0	1	0
CD0063c	1	0	0	0	0	3	0	2	0	0	0	1	1	0	0	0	0	0	0	0	0	0	0	0	0	0	0	0	0	0	1	0	0	0	0	0	0	0	0	0	0	0	0	2	0	0	0	0	0
CD0063d	0	0	0	0	1	1	0	2	0	1	0	0	0	0	0	0	0	0	0	0	0	0	0	0	0	0	0	0	0	0	0	0	0	0	0	0	0	1	0	0	0	0	0	0	0	0	0	0	0
CD0064a	0	1	0	1	4	2	1	5	0	2	0	1	0	1	0	2	1	0	0	0	0	0	0	0	0	0	1	0	0	1	0	1	0	0	0	0	0	0	0	0	0	1	0	0	2	0	2	0	0
CD0064c	0	0	0	1	0	1	0	5	0	0	0	0	0	2	0	0	0	0	0	0	0	0	0	1	0	0	0	0	0	0	0	0	0	0	0	1	0	1	0	0	0	0	0	1	1	0	0	1	1
CD0064d	0	0	0	1	2	1	0	6	0	0	0	1	0	0	0	0	0	0	0	1	0	0	0	0	0	0	0	0	0	0	1	0	0	0	0	0	0	0	0	0	0	0	0	0	0	0	0	1	0
CD0091a	0	0	0	0	0	0	0	0	0	0	0	0	0	0	0	0	0	0	0	0	0	0	0	0	0	0	0	0	0	0	0	0	0	0	0	0	0	0	0	0	0	0	0	0	0	0	0	0	0
CD0091b	0	0	0	0	0	0	0	0	0	0	0	0	0	0	0	0	0	0	0	0	0	0	0	0	0	0	0	0	0	0	0	0	0	0	0	0	0	0	0	0	0	0	0	0	0	0	0	0	0
CD0091c	0	0	0	0	0	0	0	0	0	0	0	0	0	0	0	0	0	0	0	0	0	0	0	0	0	0	0	0	0	0	0	0	0	1	0	0	0	0	0	0	0	0	0	0	0	0	0	1	0
CD0091d	0	0	0	0	0	0	0	0	0	0	0	0	0	0	0	0	0	0	0	0	0	0	0	0	0	0	0	0	0	0	0	0	0	0	0	0	0	0	0	0	0	0	0	0	0	0	0	0	0
CD0091e	1	0	0	0	0	0	0	0	0	0	0	0	0	0	0	0	0	0	0	0	0	0	0	0	0	0	0	0	0	0	0	0	0	1	0	0	0	0	0	0	0	0	0	0	0	0	0	0	1
CD0091f	0	0	0	0	0	0	0	0	0	0	0	0	0	0	0	0	0	0	0	0	0	0	0	0	0	0	0	0	0	0	0	0	0	0	0	0	0	0	0	0	0	0	0	0	0	0	1	0	0
CD0091g	0	0	0	0	0	0	0	0	0	0	0	0	0	0	0	0	0	0	0	0	0	0	0	0	0	0	0	0	0	0	0	0	0	0	0	0	0	0	0	0	0	0	0	0	0	0	0	0	1
CD0091h	0	0	0	0	0	0	0	0	0	0	0	0	0	0	0	0	0	0	0	0	0	0	0	0	0	0	0	0	0	0	0	0	0	1	0	0	0	0	0	0	0	0	0	0	0	0	0	2	1
CD0091i	0	0	0	0	0	0	0	0	0	0	0	0	0	0	0	0	0	0	0	0	0	0	0	0	0	0	0	0	0	0	0	0	0	0	0	0	0	0	0	0	0	0	0	0	0	0	1	0	0
CD0091j	0	0	0	0	0	0	0	0	0	0	0	0	1	0	0	0	0	0	0	0	0	0	0	0	0	0	0	0	0	0	0	0	0	0	0	0	0	0	0	0	0	0	0	0	0	0	0	0	0
CD0091k	0	0	0	0	0	0	0	0	0	1	0	0	0	0	0	0	0	0	0	0	0	0	0	0	0	0	0	0	0	0	1	0	1	0	0	0	0	0	0	0	0	0	0	0	0	0	0	0	0
CD0091l	0	0	0	0	0	0	0	0	0	0	0	0	0	0	0	0	0	0	0	0	0	0	0	0	0	0	0	0	0	0	0	0	0	0	1	0	0	0	1	0	0	0	0	0	0	0	0	0	1
CD0091m	0	0	0	0	0	0	0	0	0	1	0	0	0	0	0	0	0	0	0	0	0	0	0	0	0	0	0	0	1	0	0	0	1	1	0	0	0	0	0	0	0	0	0	0	0	0	0	0	0
CD0093a	0	0	0	0	0	0	0	0	0	0	0	0	0	0	0	0	0	0	0	0	0	0	0	0	0	0	0	0	0	0	0	0	0	0	0	0	0	0	0	0	0	0	0	0	0	0	0	0	0
CD0093c	0	0	0	0	0	0	0	0	0	0	0	0	0	0	0	0	0	0	0	0	0	0	0	0	0	0	0	0	0	0	0	0	0	0	0	0	0	0	0	0	0	0	0	0	0	0	0	0	0
CD0093d	0	0	0	0	0	0	0	0	0	0	0	0	0	0	0	0	0	0	0	0	0	0	0	0	0	0	0	0	0	0	0	0	0	0	0	0	0	0	0	0	0	0	0	0	0	0	0	0	0
CD0094a	0	0	0	0	0	0	0	0	0	0	0	0	0	0	0	0	0	0	0	0	0	0	0	0	0	0	0	0	0	0	0	0	0	0	0	0	0	0	0	0	0	0	0	0	0	0	0	0	0
CD0094c	0	0	0	0	0	0	0	0	1	0	0	0	0	0	0	0	0	0	0	0	0	0	0	0	0	0	0	0	0	0	0	0	0	0	0	0	0	0	0	0	0	0	0	0	0	0	0	0	0
CD0094d	0	0	0	0	0	0	0	0	0	0	0	0	0	0	0	0	0	0	0	0	0	0	0	0	0	0	1	0	0	0	0	0	0	0	0	0	0	0	0	0	0	0	0	0	0	0	0	0	0
CD0095a	1	0	0	0	0	0	0	0	0	0	0	0	0	0	0	0	0	0	0	0	0	0	0	0	0	0	0	0	0	0	0	0	0	0	0	0	0	0	0	0	0	0	0	0	0	0	0	0	0
CD0095c	0	0	0	0	0	0	0	0	0	0	0	0	0	0	0	0	0	0	0	0	0	0	0	0	0	0	0	0	0	0	0	0	0	1	0	0	1	0	0	0	0	0	0	0	0	0	0	0	0
CD0095d	0	0	0	0	0	0	0	0	0	0	0	0	0	0	0	0	0	0	0	0	0	0	0	0	0	0	1	0	0	0	0	0	0	0	0	0	0	0	0	0	0	0	0	0	0	0	0	0	0
CD0096a	0	0	0	0	0	0	0	0	0	0	0	0	0	0	0	0	0	0	0	0	0	0	0	0	0	0	1	0	0	0	0	0	0	0	0	0	0	0	0	0	0	0	0	0	0	0	0	0	1
CD0096c	1	0	0	0	0	0	0	0	0	0	0	0	0	0	0	0	0	0	0	0	0	0	0	0	0	0	1	0	0	0	0	0	0	0	0	0	0	0	0	0	0	0	0	0	0	0	1	0	0
CD0096d	0	0	0	0	0	0	0	0	0	0	0	0	0	0	0	0	0	0	0	0	0	0	0	0	0	0	0	0	0	0	0	0	0	0	0	0	0	0	0	0	0	0	0	0	0	0	0	0	0
CD0097a	0	1	0	1	0	0	2	1	0	1	0	0	1	0	1	2	0	0	0	0	0	0	0	0	0	0	0	0	0	0	0	0	1	1	0	0	0	0	0	0	1	2	0	1	0	0	1	1	1
CD0097c	0	0	0	0	0	0	0	1	0	0	0	1	1	0	0	0	0	0	0	0	0	0	0	0	0	0	0	0	0	0	0	0	2	0	1	0	0	0	0	1	0	1	0	0	0	0	1	0	0
CD0097d	1	0	0	1	0	0	0	0	0	0	0	0	2	0	0	0	0	0	0	0	0	0	0	0	0	0	0	0	0	0	0	0	1	1	0	1	0	0	0	1	0	0	0	0	0	0	0	1	0
CD0099a	0	0	0	0	0	0	0	0	0	0	0	0	0	0	0	0	0	0	0	0	0	0	0	0	0	0	0	0	0	0	0	0	0	0	0	0	0	0	0	0	0	0	1	0	0	0	0	0	0
CD0099b	0	0	1	0	0	0	0	0	0	0	0	0	0	0	0	0	0	0	0	0	0	0	0	0	0	0	0	0	0	0	0	0	0	0	0	0	0	1	0	0	0	0	0	0	0	0	0	0	0
CD0099c	0	0	0	0	0	0	0	0	0	0	0	0	0	0	0	0	0	0	0	0	0	0	0	0	0	0	0	0	0	0	1	0	0	0	0	0	0	0	0	0	0	0	0	0	0	0	0	0	0
CD0099d	0	0	0	0	0	0	0	0	0	0	0	0	0	0	0	0	0	0	0	0	0	0	0	0	0	0	0	0	0	0	0	0	0	0	0	0	0	0	0	0	0	0	0	0	0	0	0	0	1
CD0100a	1	0	1	0	0	0	0	0	1	0	0	0	0	0	0	0	0	0	0	0	0	0	1	0	1	0	0	0	0	0	0	0	0	0	1	1	0	0	0	1	0	0	0	0	0	0	1	0	1
CD0100b	0	0	0	0	0	0	0	0	0	0	0	0	0	0	0	0	0	0	0	0	0	0	0	0	0	0	0	0	0	0	0	0	0	0	0	0	0	0	0	0	0	0	0	0	0	0	0	0	0
CD0100c	2	0	0	0	0	0	0	0	0	0	0	0	0	0	1	0	0	0	0	0	0	0	0	0	0	0	0	0	1	1	0	0	0	0	0	1	0	0	0	1	0	0	1	0	1	0	0	0	0
CD0100d	2	0	0	1	0	0	0	1	1	0	0	0	0	0	1	0	0	0	0	0	0	0	0	0	0	0	0	0	0	0	0	0	1	1	0	0	0	0	0	0	0	0	0	0	0	0	0	0	0
CD0101a	0	0	0	0	0	0	0	0	0	0	0	0	0	0	0	0	0	0	0	0	0	0	0	0	0	0	0	0	0	0	0	0	0	0	0	0	0	0	0	0	0	0	0	0	0	0	0	0	0
CD0101b	1	0	0	0	0	0	0	0	0	0	0	0	1	0	1	0	0	0	0	0	0	0	0	0	0	0	0	0	0	0	0	0	1	0	0	0	0	0	0	0	0	0	0	0	0	0	0	0	0
CD0101c	0	0	0	0	0	0	0	0	0	0	0	0	0	0	1	0	0	0	0	0	0	0	0	0	0	0	0	0	0	0	0	0	0	0	0	0	0	0	0	0	0	0	0	0	0	0	0	0	0
CD0101d	0	0	0	0	0	0	0	0	0	0	0	0	0	0	0	0	1	0	1	0	0	0	0	0	0	0	0	0	0	0	0	0	0	0	0	0	1	0	1	0	0	0	0	0	0	0	1	0	0
CD0102a	0	0	0	0	1	0	1	0	0	0	0	0	0	0	0	0	1	0	0	0	0	0	0	0	0	0	0	0	1	1	0	0	0	0	0	0	0	0	0	0	0	0	0	1	1	0	2	0	0
CD0102b	0	0	0	0	0	0	0	0	0	0	0	0	0	0	0	0	0	0	0	0	0	0	0	0	0	0	0	0	0	0	0	0	0	0	0	0	0	0	0	0	0	0	0	0	0	0	0	0	0
CD0102c	0	0	0	0	0	1	0	0	0	0	0	0	0	0	0	0	0	0	0	0	0	0	0	0	0	0	0	0	0	0	0	0	0	0	0	1	0	0	0	0	1	1	1	0	2	0	1	0	0
CD0102d	0	0	0	0	0	0	1	0	0	0	0	0	0	0	0	0	0	0	0	0	1	1	0	1	0	1	0	0	0	0	0	0	1	0	1	2	0	0	0	0	0	0	0	0	1	0	0	0	0
CD0103a	1	0	0	0	0	0	0	0	0	0	0	0	0	0	0	0	0	0	0	0	0	0	0	0	0	0	0	0	1	0	0	0	0	0	0	0	0	0	0	0	0	0	0	0	0	0	0	0	0
CD0103b	0	0	0	0	0	0	0	0	0	0	0	0	0	0	0	0	0	0	0	0	0	0	0	0	0	0	1	0	0	0	0	0	0	0	0	0	0	0	0	0	0	0	0	0	0	0	0	0	0
CD0103c	0	0	0	0	0	0	0	0	0	0	0	0	0	0	1	0	0	0	0	0	0	0	0	0	0	0	0	0	0	0	0	0	0	0	0	2	0	0	0	0	0	0	0	0	0	0	0	1	0
CD0103d	0	0	0	0	0	0	0	0	0	0	0	1	0	0	0	0	0	0	0	0	0	0	0	0	0	0	0	0	0	0	0	0	0	0	0	0	0	0	0	0	0	0	0	0	0	0	0	0	0
CD0104a	0	0	0	0	0	0	0	1	0	1	0	0	1	0	0	0	0	0	0	0	0	0	0	0	0	0	0	0	0	0	0	0	0	0	0	2	0	0	0	0	0	0	1	1	0	0	0	0	1
CD0104b	0	0	0	0	0	0	0	0	0	0	0	0	1	0	0	0	0	0	0	0	0	0	0	0	0	0	0	0	0	1	0	0	0	0	0	0	0	0	0	0	0	0	0	0	0	0	0	0	0
CD0104c	0	0	0	0	0	0	0	0	0	0	0	0	0	0	0	1	0	0	0	0	0	0	0	0	0	0	0	0	1	0	1	1	0	0	1	0	0	0	0	0	0	0	1	0	0	0	2	0	1
CD0104d	1	0	0	1	0	0	0	0	0	0	0	0	0	0	0	0	1	0	0	0	0	0	0	0	0	0	0	1	0	0	0	0	0	0	0	0	0	0	0	0	0	0	0	0	1	0	0	1	2
CD0106a	0	0	0	0	0	0	0	0	0	0	0	0	1	0	0	0	0	0	0	0	0	0	0	0	0	0	0	0	0	0	0	0	0	0	0	0	0	0	0	0	0	0	0	0	0	0	0	0	0
CD0106c	0	0	0	0	0	0	0	0	0	0	0	0	0	0	0	0	0	0	0	0	1	0	0	0	0	0	0	0	0	0	0	0	0	0	0	0	1	0	0	0	0	0	0	0	0	1	0	0	0
CD0106d	0	0	0	0	0	0	0	0	0	0	0	0	0	0	0	0	0	0	0	0	0	0	0	0	0	0	0	0	0	0	0	0	0	0	0	0	0	0	0	0	0	0	0	0	0	0	0	0	0
CD0107a	0	0	0	0	0	0	0	0	0	0	0	0	0	0	0	0	0	0	0	0	0	0	0	0	0	0	0	0	0	0	0	0	0	0	0	0	0	0	0	0	0	0	0	0	0	0	1	1	0
CD0107c	0	0	0	0	1	0	0	0	0	0	0	0	0	0	0	0	0	0	0	0	0	0	0	0	0	0	0	0	0	0	0	0	0	0	0	0	0	0	0	0	0	0	0	0	0	0	0	0	0
CD0107d	0	0	0	0	0	0	0	0	0	0	0	0	0	0	0	0	0	0	0	0	0	0	0	0	0	0	0	0	0	0	0	0	1	0	0	0	0	0	0	0	0	0	0	0	0	0	0	0	0
CD0108a	0	0	0	0	0	0	0	0	0	0	0	0	0	0	0	0	0	0	0	0	0	0	0	0	0	0	0	0	0	0	0	0	0	0	0	0	0	0	0	0	0	0	0	0	0	0	0	0	1
CD0108c	0	0	0	0	0	0	0	0	0	0	0	0	0	0	0	0	0	0	0	0	0	0	0	0	0	0	0	0	0	0	0	0	0	0	0	0	0	0	0	0	0	0	0	0	0	0	0	0	0
CD0108d	0	0	0	0	0	0	0	0	0	0	0	0	0	0	0	0	0	0	0	0	0	0	0	0	0	0	0	0	0	0	0	0	0	0	0	0	0	0	0	0	0	0	0	0	0	0	0	0	0
CD0110a	0	0	0	0	0	0	0	0	0	0	0	0	0	0	0	0	0	0	0	0	1	0	0	0	0	0	0	0	0	0	0	0	1	0	0	1	0	1	0	0	0	0	0	0	1	0	1	0	0
CD0110c	0	0	0	0	0	0	0	0	0	0	0	0	0	0	0	0	0	0	0	0	0	0	0	0	0	0	0	0	0	1	0	0	0	0	0	0	0	0	0	0	0	0	0	0	0	0	0	0	0
CD0110d	0	0	0	0	0	0	0	0	0	0	0	0	2	0	0	0	0	0	0	1	0	0	0	0	0	0	0	0	0	0	0	0	0	1	1	0	0	0	0	0	0	1	0	0	1	0	0	1	0
CD0111a	0	0	0	0	0	0	0	0	1	0	0	0	0	1	0	0	0	0	0	0	0	1	0	0	0	0	0	0	0	0	1	0	0	0	0	0	0	0	0	0	1	0	0	0	1	1	1	0	0
CD0111c	0	0	0	1	0	0	0	0	0	0	0	0	0	0	0	0	0	0	0	0	0	0	0	0	0	0	0	0	0	1	0	1	0	0	1	1	2	0	0	0	0	1	0	0	0	1	0	0	0
CD0111d	0	0	0	0	1	0	0	0	0	0	0	0	1	0	0	2	0	0	0	0	0	0	0	0	0	0	0	0	0	0	0	0	0	0	0	2	0	1	0	0	0	0	0	0	0	0	0	0	1
CD0112c	0	0	0	0	1	1	0	0	1	0	0	0	1	0	1	0	0	0	0	0	1	0	0	0	0	0	1	0	1	0	0	0	0	0	0	0	0	1	0	0	0	0	0	0	1	1	2	0	1
CD0112d	0	1	0	0	1	1	0	0	0	0	0	0	1	0	1	0	0	0	0	0	0	0	0	0	0	0	0	0	0	0	1	0	0	1	0	0	0	0	0	1	1	0	0	0	2	0	0	0	1
CD0114a	0	0	0	0	0	0	0	0	0	0	0	0	0	0	0	0	1	0	0	0	0	0	1	1	1	0	0	0	0	0	0	2	2	0	0	1	0	0	0	0	1	0	0	0	0	0	0	0	0
CD0114c	0	1	0	0	0	0	0	0	0	0	0	0	1	0	0	0	0	0	0	0	0	0	1	0	0	0	0	0	0	0	0	1	0	0	0	0	0	0	1	0	0	1	0	0	0	0	2	0	0
CD0114d	0	0	1	0	0	1	0	0	1	0	0	0	0	0	0	0	0	0	0	0	0	0	0	0	0	0	0	0	0	0	0	0	0	0	0	0	0	0	0	0	0	0	0	0	0	0	1	1	1
CD0115a	0	0	0	0	1	0	0	0	0	0	0	0	1	1	0	0	0	0	0	0	0	0	0	0	0	0	1	1	1	0	0	0	0	0	0	1	0	0	1	0	0	0	0	0	0	0	0	2	0
CD0115c	1	0	0	0	0	0	0	0	1	0	0	0	1	0	1	0	0	0	0	0	0	0	0	1	1	1	0	0	2	0	0	1	1	1	0	0	0	0	0	0	0	1	1	0	0	1	0	2	0
CD0115d	0	0	0	0	0	0	2	0	0	0	0	0	2	0	0	0	0	0	0	1	1	0	0	0	0	0	1	0	1	1	1	0	0	0	0	0	2	0	0	0	0	1	0	0	0	2	1	0	0
CD0117a	0	0	1	4	0	2	0	1	0	0	0	1	0	0	0	0	0	1	1	0	0	1	0	0	1	0	0	0	2	3	0	1	4	0	0	0	1	0	0	0	0	0	0	0	1	0	1	1	1
CD0117c	1	0	0	1	1	1	0	0	0	0	0	0	0	0	1	0	0	0	0	0	0	0	1	0	0	1	0	1	0	0	1	0	2	0	2	1	0	1	1	0	1	0	1	0	0	1	0	0	1
CD0117d	1	0	0	1	0	0	0	0	0	0	1	0	1	0	1	2	0	0	1	0	0	0	0	0	0	0	0	0	0	1	0	0	0	0	0	0	0	0	2	0	1	0	0	0	1	0	2	1	1
CD0118a	0	0	0	1	0	0	0	0	0	0	0	1	0	1	0	0	0	0	1	0	0	0	2	0	0	0	0	0	0	0	0	0	0	0	0	0	0	1	0	0	2	0	0	1	1	1	2	1	2
CD0118c	2	0	0	0	1	1	0	0	0	0	0	0	1	0	1	1	1	0	0	0	0	0	0	0	0	0	0	0	0	0	0	0	0	1	0	1	1	0	1	1	1	0	0	2	1	1	0	0	1
CD0118d	0	0	0	0	0	0	1	0	0	0	0	1	1	0	0	0	0	0	1	0	0	0	0	0	0	0	0	0	0	0	0	0	1	1	0	0	0	1	0	0	1	0	0	1	1	3	2	1	0
CD0119a	0	1	0	0	0	1	0	0	1	0	0	0	1	0	0	0	1	1	1	0	2	0	0	0	0	0	1	1	1	0	0	0	3	0	1	2	0	0	1	1	1	0	0	0	2	2	1	2	0
CD0119c	0	1	0	0	0	0	1	1	1	0	0	0	1	0	0	3	2	1	0	1	2	0	0	0	0	0	0	1	0	0	1	0	0	0	0	1	1	0	1	0	1	0	0	0	4	0	0	0	1
CD0119d	1	0	1	0	0	1	0	1	0	1	0	0	2	1	1	1	4	0	0	0	1	0	2	0	0	0	0	0	1	0	0	0	2	1	1	2	0	0	1	0	1	0	0	1	2	0	3	0	0
CD0121a	0	0	0	0	1	0	0	1	0	0	0	0	1	1	0	0	0	0	0	0	0	0	0	0	0	0	0	0	0	0	0	0	0	0	0	0	0	1	0	1	0	0	0	1	0	1	0	1	1
CD0121b	0	1	0	0	0	0	0	0	0	0	0	0	0	0	0	0	0	0	0	0	0	0	0	0	0	0	1	0	0	0	0	0	0	0	0	0	0	0	1	0	0	0	0	0	0	0	0	0	0
CD0121c	1	0	0	0	0	0	2	0	0	0	0	0	0	0	0	0	0	0	0	1	0	0	0	0	0	0	0	0	0	0	0	0	1	1	1	0	0	0	1	0	0	0	0	0	0	0	0	0	0
CD0121d	0	0	0	1	0	0	1	0	1	0	0	0	0	0	1	0	0	0	0	0	0	0	0	0	0	0	1	0	1	0	0	0	0	0	1	0	0	0	0	0	0	0	0	0	0	1	0	0	0
CD0122a	0	0	0	0	0	0	0	0	0	0	0	0	1	0	0	0	0	0	0	0	0	0	0	0	0	0	0	0	0	0	0	0	0	0	0	0	0	1	0	0	0	0	0	0	0	0	0	0	0
CD0122c	0	0	0	0	0	0	0	0	0	0	0	0	0	0	0	0	0	0	0	0	0	0	0	0	0	0	0	0	1	0	0	0	0	1	0	0	0	0	0	1	0	0	0	0	2	0	0	1	1
CD0122d	0	0	0	0	0	0	0	0	0	0	0	0	0	0	0	0	0	0	0	0	0	0	0	0	0	0	0	0	0	0	0	0	0	0	0	0	0	0	0	0	0	0	0	0	0	0	1	0	0
CD0123a	0	0	0	0	0	0	0	0	0	0	0	0	0	0	0	0	0	0	0	0	0	0	0	0	0	0	0	0	0	0	0	0	0	0	0	0	1	0	0	0	0	0	0	1	0	0	0	0	0
CD0123b	0	0	0	0	0	0	0	0	0	0	0	0	0	0	0	0	0	0	0	0	0	0	0	0	0	0	0	0	0	0	0	0	0	0	0	0	0	0	0	0	0	0	0	0	0	0	0	0	1
CD0123c	0	0	0	0	0	0	0	0	0	0	0	0	0	0	0	1	0	0	0	0	0	0	0	0	0	0	0	0	0	0	0	0	0	0	0	1	0	0	0	0	0	0	0	0	0	0	0	0	0
CD0123d	0	0	0	0	0	0	0	0	0	0	0	0	0	0	0	0	0	0	0	0	0	0	0	0	0	0	0	0	0	0	0	0	0	0	0	0	0	0	0	0	0	0	0	0	1	0	0	0	0
CD0125a	0	0	0	0	0	0	0	0	0	0	1	0	0	0	0	0	0	0	0	0	0	0	0	0	0	0	0	0	0	0	0	0	1	0	0	1	1	0	0	0	0	0	0	0	0	0	0	1	0
CD0125c	0	0	0	0	0	0	0	0	0	0	1	0	0	0	0	0	0	0	0	0	0	0	0	0	0	0	0	0	0	0	0	0	1	0	0	0	0	0	0	0	0	0	0	0	0	0	2	0	0
CD0125d	0	0	0	0	0	0	0	0	0	0	0	0	0	0	0	0	1	0	0	0	0	0	0	0	0	0	0	0	0	0	0	0	1	0	0	1	0	0	0	0	0	1	0	0	2	0	0	0	2
CD0125e	0	0	0	0	0	0	0	0	0	0	0	0	0	0	0	0	2	0	0	0	0	0	0	0	0	0	0	0	0	0	0	0	1	0	0	1	0	0	0	0	0	1	0	0	3	0	0	0	2
CD0130a	0	0	0	0	0	0	0	0	0	0	0	0	0	1	0	1	0	0	0	0	0	0	0	0	0	0	0	0	0	0	0	0	0	0	0	1	1	0	0	0	0	0	0	0	0	0	0	0	0
CD0130c	0	0	0	0	0	0	0	0	0	0	0	0	0	1	0	0	0	0	0	0	0	0	0	0	0	0	0	1	0	0	0	0	0	0	0	0	0	0	0	0	0	0	0	0	0	0	0	0	0
CD0130d	0	0	0	0	1	0	0	0	0	0	0	0	0	0	0	0	0	0	0	0	0	0	0	0	0	0	0	0	0	0	0	0	0	0	0	0	0	0	0	0	0	0	0	0	0	0	1	0	0
CD0131a	1	0	0	1	0	0	0	0	0	0	1	0	0	0	0	0	0	0	0	0	0	0	0	0	0	0	0	0	0	0	0	0	0	0	0	0	0	0	1	0	0	0	0	1	0	0	0	0	1
CD0131c	0	0	1	0	0	0	0	0	0	0	0	0	1	0	0	0	0	0	0	0	0	0	0	0	0	0	0	0	0	0	1	0	0	0	0	1	0	0	0	0	0	0	0	0	1	0	0	0	0
CD0131d	0	0	0	0	0	0	0	0	0	0	0	0	0	0	0	0	0	0	0	0	0	0	0	0	0	0	0	0	0	0	0	0	0	0	0	0	0	0	0	0	0	0	0	0	1	0	0	0	0
CD0132a	3	0	0	0	0	0	0	0	0	1	0	0	1	0	0	0	0	0	0	0	0	0	0	0	0	0	0	0	0	1	0	0	1	0	0	0	0	0	0	0	0	0	0	1	0	0	0	0	0
CD0132c	0	0	0	0	0	0	0	0	0	0	1	0	0	0	0	0	0	0	0	0	0	0	0	0	0	1	0	0	0	0	0	0	0	0	0	0	1	0	0	0	0	0	0	0	1	0	0	0	1
CD0132d	0	0	0	0	0	0	0	0	0	0	0	0	0	0	0	0	0	0	1	0	0	0	0	0	0	0	0	0	0	0	0	0	0	0	0	1	0	0	0	0	0	0	0	0	0	0	0	0	0
CD0133a	0	0	0	0	0	0	0	0	1	0	0	0	0	0	0	0	0	0	0	0	0	0	0	0	0	0	0	0	0	0	0	0	0	1	0	0	0	0	0	0	1	1	0	0	1	0	0	0	0
CD0133c	1	0	0	1	0	0	0	0	0	0	0	0	0	0	0	0	0	0	0	0	0	0	0	0	0	0	0	0	0	0	0	1	0	0	0	1	0	0	0	0	0	0	0	0	0	0	0	0	1
CD0133d	3	0	0	1	0	1	0	0	0	0	0	1	0	0	1	0	0	0	0	0	0	0	0	0	0	0	0	0	0	0	0	0	0	0	0	0	1	0	0	0	0	0	0	0	0	0	0	0	1
CD0134a	5	1	1	4	6	4	3	12	3	2	0	5	2	0	1	7	2	0	0	0	0	0	0	0	0	0	0	0	0	0	0	0	8	2	11	1	2	2	5	2	14	13	6	9	2	0	1	3	1
CD0134c	6	0	0	2	2	3	2	11	3	5	1	5	1	5	0	6	0	0	1	0	0	0	0	0	0	0	0	0	0	1	0	0	4	3	6	7	2	5	3	3	11	12	5	7	2	2	0	4	0
CD0134d	1	0	1	3	3	4	3	9	2	1	1	5	1	1	2	5	0	0	0	0	0	0	0	0	0	1	0	0	0	0	0	0	8	3	12	8	0	3	4	1	12	12	6	6	0	2	2	1	1
CD0138a	0	0	0	1	0	0	0	0	0	0	0	0	0	0	0	1	0	0	0	0	0	0	0	0	0	0	0	0	0	1	0	0	0	0	0	0	1	0	0	0	0	0	0	1	0	0	0	0	0
CD0138b	0	0	0	0	0	0	0	0	0	0	0	0	0	0	0	0	0	0	0	0	0	0	0	0	0	0	0	0	0	0	0	0	0	0	0	0	0	0	0	0	0	0	0	0	0	0	0	0	0
CD0138c	1	0	0	0	0	0	0	0	2	0	0	0	0	0	0	0	0	0	0	0	0	0	0	0	0	0	0	0	0	0	0	0	0	0	0	0	0	0	0	0	0	0	0	0	0	0	0	0	0
CD0138d	0	0	0	0	0	0	0	0	0	0	0	0	0	0	1	0	2	0	0	1	0	0	0	0	0	0	0	0	0	0	0	0	0	0	0	0	0	0	0	0	0	0	0	0	0	0	0	0	0
CD0139a	0	0	0	0	0	0	0	0	0	0	0	1	0	0	0	0	0	0	0	0	0	0	0	0	0	0	0	0	0	0	0	1	0	0	1	1	0	0	0	1	0	1	1	0	1	0	0	0	0
CD0139b	0	0	0	0	0	0	0	0	0	0	0	0	0	0	1	0	0	0	0	0	0	0	0	0	0	0	0	0	1	0	0	0	0	0	0	0	0	0	0	0	1	0	0	0	1	0	1	0	0
CD0139c	0	0	0	0	0	0	0	0	0	0	1	0	0	0	0	0	0	0	0	0	0	0	0	0	0	0	0	0	0	0	0	0	0	0	0	0	0	0	0	0	0	0	0	1	0	1	1	0	0
CD0139d	0	0	0	0	0	0	0	0	0	0	0	0	0	0	0	0	0	0	0	0	0	0	0	0	0	0	0	0	0	0	0	0	0	0	0	0	0	0	0	0	0	0	0	0	0	0	0	0	0
CD0140a	0	0	0	0	0	0	1	0	1	0	0	0	0	0	0	0	0	0	0	0	0	0	0	0	0	0	0	0	0	1	0	0	0	0	0	1	0	0	0	0	0	0	0	0	0	0	0	1	0
CD0140b	0	0	0	0	0	0	0	0	0	0	0	0	0	0	0	0	0	0	0	0	0	0	0	0	0	0	0	0	0	0	0	0	0	0	0	0	0	0	0	0	0	0	0	1	0	0	0	1	0
CD0140c	0	0	0	0	0	0	0	0	0	0	0	0	0	0	0	0	1	1	0	0	0	0	0	0	0	0	0	0	0	0	0	0	0	0	0	0	0	0	0	0	0	0	0	0	0	0	0	0	0
CD0140d	0	0	0	0	0	0	0	0	0	0	0	0	0	0	0	1	0	1	0	0	0	0	0	0	1	0	0	0	0	0	0	0	0	0	0	0	0	0	1	0	0	0	1	0	0	1	0	0	0
CD0141a	0	0	0	0	1	0	0	0	1	0	0	0	0	0	0	0	0	0	0	0	0	0	0	0	0	0	0	0	0	0	0	0	0	0	0	0	0	0	0	1	0	0	0	0	0	0	0	1	0
CD0141b	0	0	0	1	0	0	0	0	0	0	0	0	0	0	0	0	0	0	0	1	0	0	0	0	0	0	0	0	0	0	0	0	0	0	0	0	0	0	0	0	0	0	0	0	1	0	0	0	0
CD0141c	1	0	0	0	0	0	0	0	0	0	0	0	1	0	0	0	0	0	0	0	0	0	0	0	0	0	0	0	0	0	0	0	0	0	0	0	0	0	0	0	0	0	0	0	0	0	0	0	0
CD0141d	0	0	0	0	0	0	0	0	0	0	0	0	0	0	0	0	0	0	0	0	0	0	0	1	0	0	0	0	0	0	0	0	0	0	0	0	0	0	1	0	0	0	0	0	1	0	0	0	1
CD0142a	0	0	0	0	0	0	0	0	0	0	0	0	0	0	0	1	0	0	0	0	0	1	0	0	0	0	0	0	0	0	0	0	0	0	0	0	1	0	0	0	0	0	0	0	0	0	0	0	0
CD0142b	0	0	0	0	0	0	0	0	0	0	0	0	1	0	0	0	1	0	0	0	0	0	0	0	0	0	0	0	0	0	0	0	0	1	0	0	0	0	0	0	1	0	0	0	0	0	0	0	0
CD0142c	0	0	0	0	0	0	0	0	0	0	0	0	0	0	0	0	0	0	0	0	0	0	0	0	0	0	0	0	0	0	0	0	0	0	0	0	0	0	0	0	1	0	0	0	0	1	0	0	0
CD0144a	1	0	0	0	0	0	0	0	0	0	0	0	0	0	0	0	0	0	0	0	0	0	0	0	0	0	0	1	0	0	0	0	0	0	0	0	0	0	1	0	0	0	0	0	0	1	0	1	0
CD0144b	0	0	0	0	0	0	0	0	0	0	0	0	0	0	0	0	0	0	0	0	0	0	0	0	0	0	0	0	0	0	0	0	0	0	0	0	0	0	0	0	0	0	0	0	0	0	0	0	0
CD0144c	1	0	0	0	0	0	0	0	0	0	0	0	0	0	0	0	0	0	0	0	0	0	0	0	0	0	0	0	0	0	1	0	0	0	0	0	0	0	0	0	0	0	0	0	0	0	0	0	1
CD0144d	0	0	0	0	0	0	0	0	0	0	0	0	0	0	0	0	1	0	0	0	0	0	0	0	0	0	0	0	0	0	0	0	0	0	0	0	1	0	0	0	0	0	0	0	0	0	0	0	0
CD0145a	0	0	0	0	0	0	0	0	0	0	0	0	0	0	0	0	0	0	0	0	0	0	0	0	0	0	0	0	0	0	0	0	0	0	0	0	1	0	0	0	0	0	0	0	0	1	0	0	0
CD0145c	0	0	0	0	0	0	0	0	0	0	0	0	0	0	0	0	0	0	0	0	0	0	0	0	0	0	0	0	0	0	0	0	0	0	0	0	0	0	0	0	0	0	0	0	0	0	0	0	1
CD0145d	0	0	0	0	0	0	0	0	0	0	0	0	0	0	0	0	0	0	0	0	0	0	1	0	0	0	0	0	0	0	0	0	0	0	0	0	0	1	0	0	0	0	0	0	0	0	0	0	0
CD0146a	0	1	0	0	0	0	0	0	0	0	0	0	0	0	0	0	0	0	0	0	0	0	0	0	0	0	0	0	0	0	0	0	0	0	0	0	0	0	0	0	0	0	0	0	0	0	0	0	0
CD0146c	0	0	0	0	0	0	0	0	0	0	0	0	0	0	0	0	0	0	0	0	0	0	0	0	0	0	0	0	0	0	0	0	0	0	0	0	0	0	0	0	0	0	0	0	0	0	0	0	0
CD0146d	0	0	0	0	0	0	0	0	0	0	0	0	0	0	0	0	0	0	0	0	0	0	0	0	0	0	0	0	0	0	0	0	0	0	0	0	0	0	0	0	0	0	0	0	0	0	0	0	0
CD0147a	0	0	0	0	0	0	0	0	0	0	0	0	0	0	0	0	0	0	0	0	0	0	0	0	0	0	0	0	0	0	0	0	0	0	0	0	0	0	0	0	0	0	0	0	1	0	1	0	0
CD0147c	0	0	0	0	0	0	0	0	0	0	0	0	0	0	0	0	0	0	0	0	0	0	0	0	0	0	0	0	0	0	0	0	0	0	0	0	0	0	0	0	0	0	0	0	0	0	0	0	0
CD0147d	0	0	0	0	0	0	0	1	0	0	0	0	0	0	0	0	0	0	0	0	0	0	0	0	0	0	0	0	0	0	0	0	0	0	0	0	0	0	0	0	0	0	1	0	0	0	0	1	0
CD0148a	1	0	0	0	0	2	0	1	1	1	0	0	0	0	0	0	0	0	0	0	0	0	0	0	0	0	0	0	0	0	0	0	0	0	0	0	0	0	0	0	0	0	0	0	0	0	0	0	0
CD0148c	0	0	0	0	0	0	0	0	0	0	0	0	0	0	0	0	0	0	0	0	0	0	0	0	0	0	0	0	0	0	0	0	0	0	1	0	1	0	0	0	0	0	0	0	0	0	0	0	0
CD0148d	0	0	0	0	0	0	0	2	0	0	0	0	0	0	0	0	0	0	0	0	0	0	0	1	0	0	0	0	0	1	0	0	0	0	0	0	0	0	0	0	0	0	0	0	0	0	0	0	0
CD0149a	0	0	0	0	0	0	0	0	0	0	0	0	0	0	0	0	1	0	0	0	0	0	0	0	0	0	0	0	0	0	0	0	0	0	0	0	0	0	0	0	0	0	0	0	0	0	1	0	0
CD0149c	0	0	0	0	0	0	0	0	0	0	0	0	0	0	0	0	0	0	0	0	0	0	0	0	0	0	0	0	0	0	0	0	0	0	0	0	0	0	0	0	0	0	0	0	0	0	0	0	0
CD0149d	0	0	0	0	0	0	0	0	0	0	0	0	0	0	0	0	0	0	0	0	0	0	0	0	0	0	0	0	0	0	0	0	0	0	0	0	0	0	0	0	0	0	0	0	0	0	1	0	0
CD0150a	0	0	0	1	0	2	0	4	0	0	0	0	0	0	0	0	0	0	0	0	0	0	0	0	0	0	0	0	0	0	0	0	0	0	0	0	0	0	0	0	0	1	0	0	0	0	0	0	0
CD0150c	0	0	0	0	0	0	0	1	0	0	0	0	0	0	0	0	0	0	0	0	0	0	0	0	0	0	1	0	0	0	0	0	0	0	0	0	0	0	0	0	0	0	0	0	0	0	0	0	0
CD0150d	1	0	0	0	0	0	0	2	0	0	0	0	0	0	0	0	0	0	0	0	0	0	0	0	0	0	0	0	0	0	1	0	0	0	0	0	0	0	0	0	1	0	0	0	0	0	0	0	0
CD0151a	0	0	0	1	0	1	0	2	0	0	0	0	0	0	0	0	0	0	0	0	0	0	0	0	0	0	0	0	0	0	0	0	0	0	0	0	0	0	0	0	0	0	0	0	0	0	1	0	0
CD0151c	1	0	0	0	2	0	0	4	0	0	0	0	0	1	0	1	0	0	0	0	0	0	0	0	0	0	0	0	0	0	0	1	1	0	0	0	0	0	0	0	0	1	0	0	0	0	0	1	0
CD0151d	0	0	0	0	1	1	0	6	0	0	0	0	1	0	0	4	0	0	0	0	0	0	0	0	0	0	0	0	0	0	0	0	0	0	0	0	0	0	0	2	0	1	1	0	0	0	0	0	0
CD0152a	0	1	0	0	1	2	0	10	2	1	0	0	0	0	0	0	0	0	0	0	1	0	0	0	0	0	0	0	0	0	0	0	0	0	0	2	0	0	0	0	0	0	0	0	0	0	0	0	0
CD0152c	0	0	0	0	0	1	1	2	0	1	0	0	0	0	0	1	0	0	0	0	1	1	1	0	0	0	0	0	0	0	0	0	1	0	0	0	0	0	1	0	1	0	0	0	0	0	0	0	0
CD0152d	0	0	0	1	1	4	1	6	0	2	0	0	0	2	0	3	0	0	0	0	0	0	0	0	0	0	0	0	1	0	0	0	0	0	0	0	0	0	0	0	0	0	0	0	0	0	2	0	0
CD0153a	0	0	0	0	0	0	0	0	0	0	0	0	0	0	0	0	0	0	0	0	0	0	0	0	0	0	0	0	0	0	0	0	0	0	0	0	0	0	1	0	0	0	0	0	0	0	0	1	0
CD0153c	0	0	0	0	0	0	0	0	0	0	0	0	0	0	0	0	0	1	0	0	0	0	0	0	0	0	0	0	0	0	0	0	0	0	1	0	0	0	0	0	0	0	0	0	0	0	0	0	0
CD0153d	0	0	0	0	0	0	0	0	0	0	0	0	0	0	0	0	0	0	0	0	0	0	0	0	0	0	0	0	0	0	0	0	0	0	0	0	0	0	0	0	0	0	0	0	0	0	0	0	0
CD0154a	0	0	0	0	0	0	0	0	0	0	0	0	0	0	0	0	0	0	0	0	0	0	0	0	0	0	0	0	0	0	0	0	0	0	0	0	0	0	0	0	0	0	0	0	0	0	0	0	0
CD0154c	0	0	0	0	0	0	0	0	0	0	0	0	0	0	0	0	0	0	0	0	0	0	0	0	0	0	0	0	0	0	0	0	0	0	0	0	0	0	0	0	0	0	0	0	0	0	0	0	0
CD0154d	0	0	0	0	1	0	0	0	0	0	0	1	0	0	0	0	0	0	0	0	0	0	0	0	0	0	0	0	0	0	0	0	0	0	0	0	0	0	0	0	0	0	1	0	0	0	0	0	0
CD0155a	0	0	0	0	0	2	0	0	0	0	0	0	0	0	0	0	0	0	0	0	0	0	0	0	0	0	0	0	0	0	0	0	0	0	0	0	0	0	0	0	0	0	0	0	0	0	1	0	0
CD0155c	0	0	1	0	0	0	0	0	0	0	0	0	1	0	0	0	0	0	0	0	0	0	0	0	0	0	0	0	0	0	0	0	0	0	0	0	0	0	0	0	1	0	0	0	0	0	0	0	0
CD0155d	1	2	0	0	0	0	0	0	0	0	0	0	0	0	0	0	0	1	0	0	0	0	0	0	0	0	0	0	0	0	0	0	0	0	0	0	0	0	0	0	0	0	0	0	0	0	0	0	1
CD0156a	0	0	0	1	0	1	1	1	0	0	0	0	0	0	0	0	0	1	0	0	0	0	0	0	0	0	0	1	0	0	0	0	0	0	1	0	0	0	0	0	0	0	0	1	0	0	0	0	0
CD0156c	0	0	0	1	0	1	0	1	0	0	0	0	0	0	0	0	0	0	0	0	0	0	0	0	0	0	0	0	0	0	0	0	0	0	0	0	0	0	0	0	1	0	0	1	0	0	0	0	0
CD0156d	0	0	0	0	0	0	0	2	0	0	0	0	0	0	0	0	0	0	0	0	0	0	0	0	0	0	0	0	0	0	0	0	0	0	0	0	0	0	0	0	0	0	0	0	0	0	0	0	1
CD0157a	1	0	0	0	0	0	0	0	0	0	0	0	0	0	0	0	0	0	0	0	0	0	0	0	1	0	0	0	0	0	0	0	0	0	0	0	0	0	0	0	0	1	0	0	0	0	0	0	0
CD0157c	0	0	0	1	0	0	0	0	0	0	0	0	0	0	0	0	0	0	0	0	0	0	0	0	0	0	0	0	0	0	0	0	0	0	0	0	0	0	0	0	0	0	0	0	0	0	0	0	0
CD0158a	0	0	0	0	0	5	0	2	0	0	0	0	0	0	0	0	0	0	0	0	0	1	1	0	0	0	0	0	0	0	0	0	0	0	0	0	0	0	0	1	0	0	0	0	0	0	0	0	0
CD0158c	0	0	0	1	0	5	0	8	0	0	0	0	0	0	1	0	0	0	0	0	0	0	0	0	0	0	0	0	0	0	0	0	0	0	0	0	0	0	0	0	0	0	0	0	0	0	0	0	1
CD0159a	0	0	0	0	1	0	0	2	0	0	0	0	0	0	0	1	0	0	0	0	0	0	0	0	0	0	0	0	0	0	0	0	0	0	0	0	0	0	0	0	0	0	0	0	0	0	0	0	0
CD0159c	0	0	0	0	0	1	0	0	0	0	1	0	0	0	0	0	0	1	0	0	0	0	0	0	0	0	0	0	0	0	0	1	0	0	0	0	0	1	0	0	0	1	0	0	0	0	0	1	0
CD0159d	0	0	0	0	0	1	0	4	0	1	0	0	0	4	0	0	0	0	0	0	0	0	0	0	0	1	0	0	0	0	0	0	0	0	1	0	0	0	0	0	0	1	0	0	0	0	1	0	0
CD0160a	0	0	1	1	0	0	1	1	0	0	0	0	0	1	0	0	0	0	0	0	0	0	0	0	0	0	0	0	0	0	0	0	0	0	0	0	0	0	0	0	0	0	0	0	0	0	0	1	0
CD0160c	0	1	0	1	0	0	0	0	1	0	1	0	0	1	0	0	0	0	0	0	0	0	0	1	1	0	0	0	0	0	0	0	0	0	0	0	1	0	0	0	0	1	0	0	0	0	0	0	0
CD0161a	0	0	0	0	0	0	0	0	0	0	0	0	0	0	0	0	0	1	0	0	0	0	0	0	0	0	0	0	0	0	0	0	0	0	0	0	0	0	0	0	0	0	1	0	0	0	0	0	0
CD0161c	2	0	0	0	0	0	0	0	0	0	0	0	0	0	0	0	0	0	0	0	0	0	0	0	0	0	0	0	0	0	0	0	0	0	0	0	0	0	0	0	0	0	0	0	0	0	0	0	0
CD0161d	0	0	0	0	0	0	0	0	0	0	0	0	0	0	0	0	0	0	0	0	0	0	0	0	0	0	0	0	0	0	0	0	1	0	0	0	0	0	0	0	0	0	0	0	0	0	0	0	0
CD0162a	0	0	0	0	0	0	0	0	0	0	0	0	0	0	0	0	0	0	0	0	0	0	0	0	0	0	0	0	0	0	0	0	0	0	0	1	0	0	0	0	0	0	0	1	0	1	0	0	0
CD0162c	0	0	0	0	0	0	0	0	0	0	0	0	0	0	0	0	0	0	0	0	0	0	0	0	0	0	0	0	0	0	0	0	1	0	0	1	0	0	0	0	0	0	0	0	0	0	0	0	0
CD0163a	0	0	0	0	0	0	0	0	0	1	0	0	0	0	0	2	0	0	0	0	0	0	0	0	0	0	0	0	0	0	0	0	0	0	0	0	0	0	0	0	0	0	0	0	0	0	0	0	0
CD0163c	0	0	0	0	0	0	0	0	0	0	0	0	0	0	0	0	0	0	0	0	0	0	0	0	0	0	0	0	0	0	1	0	0	0	0	0	0	0	0	1	0	0	0	1	0	0	0	0	0
CD0163d	0	0	0	0	0	1	0	1	0	0	0	0	0	0	0	0	0	0	0	0	0	0	0	0	0	0	0	0	1	0	0	0	0	0	1	1	0	0	0	0	0	0	0	0	0	0	0	0	0
CD0164a	0	0	0	1	0	4	1	1	1	1	0	0	0	0	0	0	0	0	1	0	0	0	0	1	0	0	0	0	0	0	0	0	0	0	0	0	0	0	0	0	0	0	0	0	0	0	0	0	0
CD0164c	1	0	0	0	0	1	0	1	0	0	0	0	0	0	0	0	0	0	0	0	0	0	0	0	0	0	0	0	0	0	0	0	0	0	0	0	0	0	0	0	0	0	0	0	0	0	0	0	0
CD0164d	0	0	0	0	0	0	0	0	0	0	0	1	0	0	0	0	0	0	0	0	0	0	0	0	0	0	0	0	0	0	0	0	0	0	0	0	1	0	0	0	0	1	0	0	0	1	0	0	0
CD0169a	0	0	0	1	0	0	0	0	0	0	0	0	0	0	0	0	0	0	0	0	0	0	0	0	0	0	0	0	0	0	0	0	0	0	0	0	0	0	0	0	0	0	0	0	0	0	0	0	0
CD0169c	1	0	0	0	0	0	0	0	1	0	0	0	0	0	0	0	0	0	0	0	0	0	0	0	0	0	0	0	0	0	0	0	0	0	0	0	0	0	0	0	0	0	0	0	1	0	0	1	0
CD0169d	0	0	0	0	0	0	0	0	0	0	0	0	0	0	0	0	0	0	0	0	0	0	0	0	0	0	0	0	0	0	0	0	0	0	0	0	0	0	0	0	0	0	0	0	0	0	0	0	0
CD0170a	0	0	0	1	0	0	0	1	0	0	0	0	1	0	0	0	0	0	0	0	0	0	0	0	0	0	0	0	0	0	0	0	0	0	0	0	0	0	0	0	0	0	0	0	0	0	0	0	0
CD0170c	0	0	0	0	0	0	0	0	0	0	0	0	0	0	0	0	0	0	0	0	0	0	0	0	0	0	0	0	0	0	0	0	0	1	0	0	0	0	0	0	0	0	0	0	0	0	0	0	0
CD0170d	0	0	0	0	0	0	0	0	0	1	0	0	0	0	0	0	0	0	0	0	0	0	0	0	0	0	0	0	0	0	0	0	0	0	0	0	0	0	0	0	0	0	0	0	0	0	0	0	2
CD0171a	1	0	0	0	0	0	0	0	0	0	0	1	1	0	0	0	0	0	0	0	0	0	0	0	0	0	0	0	0	0	0	0	0	1	0	0	1	0	0	0	0	0	0	0	0	0	0	0	2
CD0171c	2	0	0	0	0	0	0	0	0	0	1	0	0	1	0	0	0	0	0	0	0	0	0	0	0	0	0	0	0	0	0	0	0	0	0	0	0	0	0	0	0	0	0	0	0	0	0	0	0
CD0172a	0	0	0	0	0	0	0	0	0	0	0	0	0	0	0	0	0	0	0	0	0	0	0	0	0	0	0	0	0	0	0	0	0	0	0	0	0	0	0	0	0	0	0	0	0	0	0	0	0
CD0172c	0	0	0	0	0	0	0	0	0	0	0	1	0	0	0	0	0	0	0	0	0	0	0	0	0	0	0	0	0	0	0	0	0	0	0	0	1	0	0	0	0	0	0	0	0	0	0	0	0
CD0172d	0	0	0	0	0	0	0	0	0	0	0	0	0	0	0	0	0	0	0	0	0	0	0	0	0	0	0	0	0	0	0	0	0	0	0	0	0	0	0	0	0	0	0	0	0	0	0	0	0
CD0173a	0	0	0	0	0	0	0	0	1	0	0	0	0	0	0	0	0	0	0	0	0	0	0	0	0	0	0	0	0	0	0	0	0	0	0	0	0	0	0	0	0	0	0	0	0	0	0	0	0
CD0173c	0	0	1	0	0	0	0	0	1	0	0	0	0	0	0	1	0	0	0	0	0	0	0	0	0	0	0	0	0	0	0	0	0	0	0	0	0	0	0	0	0	1	0	0	0	0	0	0	0
CD0173d	1	0	0	0	0	0	0	0	0	0	0	0	0	0	0	0	0	0	0	0	0	0	0	0	0	0	0	0	0	0	0	0	0	0	0	0	0	0	0	0	1	0	0	0	0	0	0	0	0
CD0174a	0	1	0	0	0	0	0	0	0	0	0	0	0	0	0	0	0	0	0	0	0	0	0	0	0	0	0	0	0	0	0	0	1	0	1	0	0	0	0	0	0	0	0	0	0	0	0	0	1
CD0174c	0	0	0	0	0	0	0	0	0	0	0	1	0	0	0	0	0	0	0	0	0	0	0	0	0	0	0	1	0	0	0	0	0	0	0	0	1	0	0	0	0	0	0	0	0	0	0	0	0
CD0174d	1	0	0	0	0	1	0	1	0	0	0	0	0	1	0	0	0	0	0	0	0	0	0	0	0	0	0	0	0	0	0	0	1	0	0	0	0	0	0	0	0	0	0	0	1	0	0	1	0
CD0175a	0	0	0	0	0	0	0	1	1	0	0	0	1	0	0	1	0	0	0	0	0	0	0	0	0	0	0	0	0	0	0	0	0	0	0	0	0	0	0	0	0	0	0	1	1	0	0	0	2
CD0175c	0	0	0	0	0	1	0	1	0	0	0	0	0	0	0	0	0	0	0	0	0	0	0	0	0	0	0	0	0	0	0	0	0	0	0	0	0	0	0	0	0	0	0	0	0	0	0	0	1
CD0175d	0	0	0	0	0	1	0	1	0	0	0	0	0	0	0	0	0	0	0	0	0	0	0	0	0	0	0	0	0	0	0	0	0	0	0	0	0	0	0	0	0	0	0	0	0	0	0	0	0
CD0176a	0	0	0	0	0	0	0	0	0	0	0	0	0	0	0	0	0	0	0	0	0	0	0	0	0	0	0	0	0	0	0	0	0	0	0	0	0	0	0	0	0	0	0	0	0	1	0	0	0
CD0176c	0	0	1	0	0	0	0	0	0	0	0	0	0	0	0	1	0	0	0	0	0	0	0	0	0	0	0	0	0	0	0	0	0	0	0	0	0	0	0	0	0	0	0	0	0	0	0	0	0
CD0176d	0	0	0	1	0	0	0	0	0	0	0	0	0	0	0	0	0	0	0	0	0	0	0	0	0	0	0	0	0	0	0	0	0	0	1	0	0	0	0	0	0	0	0	0	0	0	0	0	0
CD0177a	1	0	0	0	0	1	0	0	0	0	0	0	1	0	0	0	0	0	0	0	0	0	0	0	0	0	0	0	0	0	0	0	0	0	0	0	0	0	0	0	0	0	0	0	0	0	0	0	0
CD0177c	0	0	0	0	0	0	0	0	0	1	0	0	0	1	0	0	0	0	0	0	0	0	0	0	0	0	0	0	0	0	0	0	0	0	0	0	0	0	0	0	0	0	0	0	0	0	0	0	0
CD0178a	1	0	0	0	0	0	0	0	0	0	0	0	1	0	0	0	0	0	0	0	0	0	0	0	0	0	0	0	0	0	0	0	0	0	0	0	0	0	0	0	0	0	1	0	0	0	0	0	0
CD0178c	0	0	0	0	0	1	0	0	0	0	0	0	0	0	0	1	0	0	0	0	0	0	0	0	0	0	0	0	0	0	0	0	0	1	0	0	0	0	0	0	0	0	0	0	1	0	0	0	1
CD0178d	0	0	0	0	0	0	0	0	0	1	0	0	0	0	0	0	0	0	0	0	0	0	0	0	0	0	0	0	0	0	0	0	0	0	0	0	0	0	0	0	0	0	0	0	0	0	0	0	0
CD0179a	0	0	0	0	1	0	0	0	0	0	0	0	0	0	0	0	0	0	0	0	0	0	0	0	0	0	0	0	0	0	0	0	0	0	0	0	0	0	0	0	0	0	0	1	1	0	0	0	0
CD0179c	0	0	1	0	0	2	0	0	0	0	0	1	0	0	0	0	0	0	0	0	0	0	0	0	0	0	0	0	1	0	0	0	0	0	0	0	0	0	0	0	0	0	0	0	0	0	0	0	0
CD0179d	0	0	0	0	0	1	0	1	0	0	0	0	0	0	0	0	0	0	0	0	0	0	0	0	0	0	0	0	0	0	0	0	1	0	0	0	0	0	0	0	0	1	0	0	0	0	0	0	0
CD0183a	0	0	0	0	0	0	0	0	0	0	0	0	0	0	0	0	0	0	0	0	0	0	0	0	0	0	0	0	0	0	0	0	0	0	0	0	0	1	0	0	0	0	0	0	1	0	0	0	0
CD0183c	1	0	0	0	0	0	0	0	0	0	0	0	0	0	0	0	0	0	0	0	0	0	0	0	0	0	0	0	0	0	0	0	0	0	0	0	0	0	0	0	0	0	0	0	0	0	0	0	0
CD0183d	0	0	1	0	0	0	0	0	0	0	0	0	0	0	0	0	0	0	0	0	0	0	0	0	0	0	0	0	0	0	0	0	0	0	0	0	0	0	0	1	0	0	0	0	0	0	0	0	0
CD0184a	0	1	0	0	0	0	0	0	0	0	0	0	0	0	0	0	0	0	0	0	1	0	0	0	0	0	0	0	0	0	0	0	0	0	0	0	0	0	0	0	0	0	0	0	0	0	0	0	1
CD0184c	0	0	0	0	0	0	0	0	0	0	0	0	0	0	0	0	0	0	0	0	0	0	0	0	0	0	0	0	1	0	0	0	0	1	0	0	0	0	0	0	0	0	0	0	0	0	0	0	1
CD0184d	0	0	0	0	0	0	0	0	0	0	0	0	0	0	0	0	0	0	0	0	0	0	0	0	0	0	0	0	0	0	0	0	1	0	0	0	0	1	0	0	0	0	1	0	1	0	0	0	0
CD0185a	0	1	0	0	0	0	0	1	0	0	0	0	0	0	0	0	1	0	0	0	0	0	0	0	0	0	0	0	0	0	0	0	1	0	0	1	0	0	0	0	0	0	0	0	0	0	1	0	0
CD0185c	0	0	0	0	0	0	0	0	1	0	0	0	0	0	0	0	0	0	0	0	0	0	0	0	0	0	0	0	0	0	0	0	0	0	0	0	0	0	0	1	0	0	0	1	0	0	0	0	0
CD0185d	2	1	0	0	0	0	1	0	0	0	0	0	0	0	0	0	0	0	0	0	0	0	0	0	0	0	0	0	0	0	0	0	0	1	0	0	0	0	0	0	0	0	0	0	0	1	0	0	2
CD0186a	1	0	0	0	0	0	0	0	0	0	0	0	1	0	0	0	0	0	0	0	0	0	0	0	0	0	0	0	0	1	1	0	0	0	0	0	0	0	0	0	0	0	0	0	0	0	0	1	1
CD0186c	0	0	0	0	0	0	0	0	0	0	0	0	0	0	0	0	0	0	0	0	0	0	0	0	0	0	0	0	0	0	0	0	0	0	0	0	0	0	0	0	0	0	0	0	0	0	0	0	0
CD0186d	0	0	0	1	1	0	0	0	0	0	0	0	0	0	1	0	0	0	0	0	0	0	0	0	0	0	0	0	0	0	0	0	0	0	0	0	0	1	0	0	0	0	0	0	0	0	0	0	1
CD0187a	0	0	0	1	1	0	0	0	0	0	0	0	1	0	0	0	0	1	0	0	0	0	0	0	0	0	0	0	0	0	0	0	0	0	0	0	0	0	0	0	0	1	0	0	0	1	1	0	0
CD0187c	0	1	0	0	0	0	0	0	0	0	0	0	0	0	0	0	0	0	0	0	0	0	0	0	0	0	0	0	0	0	0	0	1	0	0	0	1	0	0	0	0	0	0	0	0	0	1	0	0
CD0187d	0	0	0	0	0	0	0	0	0	0	0	0	1	0	0	0	0	0	0	0	0	0	0	0	0	0	0	0	0	0	0	0	0	0	0	0	0	0	0	0	0	0	0	1	0	0	1	0	0
CD0188c	1	0	1	1	0	0	0	1	0	0	1	0	0	0	0	0	0	0	0	0	0	0	0	0	0	0	0	0	0	0	0	0	2	0	0	0	0	0	1	0	1	0	0	0	0	1	0	2	4
CD0188d	0	0	0	1	0	0	0	0	1	0	0	0	0	0	1	0	0	0	0	0	0	0	0	0	0	0	0	0	0	0	0	1	1	0	0	0	0	0	0	0	0	0	0	0	0	0	0	1	1
CD0189c	0	0	0	0	0	0	0	0	0	0	0	0	1	0	0	0	0	0	0	0	0	0	0	0	1	0	0	0	0	1	0	0	0	0	0	0	0	0	0	0	0	0	0	0	0	0	0	1	0
CD0189d	0	0	0	0	0	0	0	0	0	0	0	0	0	0	0	0	0	0	0	0	0	0	0	0	0	0	0	0	0	0	0	0	0	0	0	0	0	0	0	0	0	0	0	0	1	0	0	0	0
CD0190a	2	0	0	0	0	0	0	0	0	0	0	0	0	0	0	0	0	0	0	0	0	0	0	0	0	0	0	0	0	0	0	0	1	0	0	0	0	0	0	0	0	0	0	0	0	0	0	0	1
CD0191a	1	0	0	0	0	0	1	1	0	0	0	0	1	0	0	1	0	0	0	0	0	0	0	0	0	0	0	0	0	0	0	0	0	0	0	1	0	1	0	0	0	0	0	0	0	0	0	0	1
CD0191c	0	0	0	0	0	0	1	0	0	0	0	0	0	0	0	0	1	0	0	0	0	0	0	0	0	0	0	0	0	0	0	0	1	0	0	0	0	0	0	0	0	0	0	0	1	1	0	0	3
CD0191d	0	0	1	2	0	1	0	0	0	0	0	0	2	0	0	0	1	0	0	0	0	0	0	0	0	0	0	0	1	0	0	0	0	1	0	0	0	0	0	0	1	1	0	0	0	0	0	3	3
CD0192a	0	0	0	0	0	0	0	0	0	0	0	0	2	0	0	0	0	0	0	0	0	0	0	0	0	0	0	0	0	0	0	0	0	0	0	0	0	0	0	0	0	0	0	1	0	0	0	0	1
CD0192c	0	0	0	0	0	0	0	0	0	0	0	0	1	0	1	0	0	0	0	0	0	0	0	0	0	0	0	0	0	0	0	0	0	0	0	1	1	0	0	0	0	0	0	0	0	0	0	1	1
CD0192d	0	0	0	0	1	0	0	0	0	0	0	0	0	0	0	1	0	0	0	0	0	0	0	0	0	0	0	0	0	0	0	0	0	0	0	0	1	0	0	1	0	1	0	0	0	0	0	0	0
CD0193a	0	0	1	0	1	0	0	0	0	0	0	0	0	0	0	0	0	0	0	0	0	1	0	0	1	0	0	0	0	0	0	0	0	0	0	0	0	0	0	0	0	0	0	0	1	0	0	1	1
CD0193c	0	0	0	0	0	0	0	0	0	0	0	0	0	0	0	0	0	0	0	0	0	0	0	0	0	0	0	0	0	0	0	0	0	0	0	0	0	0	0	0	0	0	0	0	0	0	0	0	1
CD0193d	0	0	0	0	0	0	0	0	0	0	0	0	0	0	0	0	0	0	0	0	0	0	0	0	0	0	0	0	0	0	0	0	0	0	0	0	1	0	0	0	0	0	0	0	0	0	0	0	0
CD0194a	1	0	0	0	0	0	0	0	0	0	0	0	0	0	0	2	0	0	0	0	0	0	0	0	0	0	0	0	0	0	0	0	0	0	0	1	0	0	0	0	0	0	0	0	1	2	1	0	2
CD0194c	1	0	0	0	0	0	0	0	0	0	0	0	1	0	0	2	0	0	0	0	1	0	0	0	0	0	0	0	0	0	0	0	0	0	0	0	0	0	0	0	0	0	0	0	1	0	0	1	1
CD0194d	0	1	0	0	0	0	0	0	0	0	0	0	1	0	0	0	1	0	0	0	0	0	0	0	0	0	0	1	0	0	0	0	0	0	0	1	0	0	0	0	1	0	0	0	0	0	0	0	2
CD0195a	0	0	0	0	0	0	0	0	0	0	0	0	0	0	0	0	0	0	0	0	0	0	0	0	0	0	0	0	0	0	0	0	0	0	0	0	0	0	0	0	0	0	0	1	0	0	0	0	0
CD0195c	1	0	0	0	0	0	0	0	0	0	0	0	0	1	0	0	0	0	0	1	0	0	0	0	0	0	0	0	0	0	0	0	0	0	0	0	0	0	0	0	0	0	0	0	0	0	0	0	0
CD0195d	0	1	0	0	0	0	0	0	1	0	0	0	0	0	0	0	0	0	0	0	0	0	0	0	0	0	0	0	0	0	0	0	2	0	0	0	0	0	0	0	0	0	1	0	0	0	1	0	0
CD0196a	0	0	0	2	1	0	0	0	0	0	0	0	0	0	0	0	0	0	0	1	1	0	0	0	0	0	0	0	0	0	0	1	4	0	0	1	0	1	1	0	0	0	0	1	0	0	0	0	3
CD0196c	0	0	0	0	0	0	0	0	0	0	1	0	1	0	0	0	0	0	0	0	0	0	0	0	0	0	0	0	0	0	1	0	2	0	0	0	1	0	0	1	0	0	0	0	0	0	2	0	2
CD0196d	0	0	0	1	0	0	0	0	0	0	1	0	1	0	0	3	0	0	0	0	1	0	0	0	0	0	0	0	0	0	0	0	3	0	0	0	2	0	1	1	2	0	0	0	3	1	0	0	2
CD0197a	0	0	0	0	1	0	1	0	0	0	0	0	2	0	1	0	1	1	0	0	1	0	0	0	0	0	0	1	1	0	0	0	2	0	0	1	0	1	1	0	1	0	0	0	2	0	0	1	2
CD0197c	3	0	0	1	0	0	0	0	0	0	0	0	2	0	1	0	0	0	0	1	0	0	0	0	0	0	0	0	0	0	0	0	2	0	0	2	2	0	0	0	0	0	1	0	1	0	2	0	7
CD0197d	0	0	0	0	0	0	1	0	1	1	0	0	2	0	0	0	0	0	0	0	0	0	0	0	1	1	0	0	0	0	0	0	0	1	0	0	0	1	0	0	0	1	0	0	0	0	0	1	6
CD0198a	1	0	0	1	1	0	0	0	0	0	0	0	1	0	0	1	0	0	0	0	0	0	0	0	0	0	0	0	0	0	0	1	1	0	0	0	0	0	0	0	0	0	0	0	0	1	0	0	0
CD0198c	0	0	0	0	1	1	1	0	0	0	0	0	1	0	0	0	0	0	0	0	0	0	0	0	0	0	0	0	0	0	0	0	0	0	0	0	0	0	1	0	0	0	0	0	0	0	0	0	0
CD0198d	0	0	0	0	1	0	0	0	0	0	0	0	1	0	0	0	0	0	0	0	0	0	0	1	0	0	0	0	0	0	0	0	0	1	0	0	0	0	0	0	0	1	0	0	0	1	1	1	0
CD0199a	0	0	1	1	0	0	0	0	0	0	0	1	1	0	1	0	0	0	0	0	0	1	0	0	1	0	0	0	0	0	0	0	1	0	0	0	0	0	1	0	0	0	0	0	0	0	0	1	2
CD0199c	2	1	0	2	0	0	0	0	0	0	0	0	1	0	0	0	0	0	1	0	0	0	0	0	0	0	0	0	0	0	0	0	0	1	0	0	0	0	0	1	0	0	0	0	0	1	0	0	1
CD0199d	0	0	0	0	0	0	0	0	1	0	0	0	1	0	0	1	0	0	0	1	0	0	0	0	0	0	0	0	0	0	1	1	0	0	0	0	1	0	1	1	0	0	0	1	0	1	1	1	3
CD0200a	2	0	0	1	0	0	0	0	1	0	0	0	2	0	0	0	0	0	0	0	0	0	0	0	0	0	0	0	0	0	1	0	0	0	0	2	0	0	0	0	0	0	0	0	1	0	0	2	6
CD0200c	5	0	0	1	0	0	1	0	0	0	0	1	0	0	0	0	0	0	0	1	1	0	0	0	0	0	0	0	0	0	0	0	0	0	1	3	0	1	0	2	1	0	0	0	2	0	1	0	4
CD0200d	2	1	1	2	2	0	0	1	0	0	0	0	1	0	2	1	2	0	0	0	0	0	1	0	0	0	0	0	2	0	0	0	2	0	0	0	0	1	0	0	1	0	0	0	1	0	1	0	7
CD0201a	3	0	0	2	0	0	0	0	0	0	1	0	0	0	1	1	0	0	0	0	0	0	0	0	0	0	0	0	0	0	0	0	1	0	0	0	0	0	0	0	0	0	0	0	0	0	0	0	0
CD0201c	0	0	0	0	0	0	0	0	0	0	0	0	2	0	0	0	0	0	0	1	0	0	0	0	0	0	0	0	0	0	0	0	0	0	0	0	0	0	0	0	0	0	0	0	1	0	0	1	0
CD0201d	0	0	0	0	0	1	0	0	0	0	0	0	1	0	0	0	0	0	0	0	0	0	0	0	0	0	0	0	0	0	0	0	0	0	0	0	1	0	0	0	0	0	0	0	1	0	0	0	0
CD0202a	1	0	0	0	0	0	0	0	1	0	0	0	0	0	0	0	0	0	0	0	0	0	0	0	0	0	0	0	0	0	0	0	1	0	0	0	0	0	0	0	0	0	0	0	1	0	0	0	3
CD0202c	0	0	0	0	0	0	0	0	1	0	0	0	0	0	0	0	0	0	0	0	0	0	0	0	0	0	0	0	1	0	0	0	0	1	0	1	0	0	0	0	0	0	0	0	0	0	0	0	7
CD0202d	2	0	0	0	0	0	0	0	0	0	0	0	1	0	0	0	0	0	0	0	0	0	0	0	0	0	0	0	0	0	0	0	1	0	0	0	0	0	0	1	0	0	0	0	1	0	0	0	5
CD0203a	0	1	0	0	1	0	0	0	0	0	0	0	2	1	0	0	1	0	0	0	0	0	1	0	0	0	0	0	1	1	3	0	0	0	0	0	0	0	0	0	0	0	0	0	2	0	1	0	14
CD0203c	1	0	0	1	0	0	0	0	1	0	0	0	2	1	0	0	0	0	0	1	1	0	1	0	1	0	0	0	2	1	0	0	2	2	0	1	0	0	0	1	0	0	0	0	2	0	0	0	14
CD0203d	2	1	0	1	0	0	0	0	1	1	0	0	0	0	0	2	0	1	0	0	0	0	1	0	0	0	0	0	2	0	1	0	0	0	0	1	1	0	0	1	0	1	0	1	1	0	0	0	18
CD0204a	4	1	1	2	1	1	0	2	2	0	1	2	0	1	3	2	1	0	0	0	0	0	0	0	0	0	0	0	0	0	0	0	2	1	2	0	0	0	1	2	6	4	9	1	1	1	2	4	0
CD0204c	1	0	2	1	0	2	0	5	2	0	1	2	3	0	0	0	0	0	0	0	0	0	0	0	1	0	0	0	0	0	1	0	5	1	0	1	0	0	0	0	3	1	3	1	0	0	1	2	0
CD0204d	4	2	1	1	4	4	1	9	0	1	1	4	2	5	3	5	0	0	0	0	0	0	0	0	0	0	0	0	0	0	0	0	3	1	3	3	1	2	1	2	8	4	7	6	3	2	2	0	2
CD0205a	1	1	1	0	0	1	2	10	2	1	0	3	3	0	1	4	0	0	0	1	0	2	0	0	0	0	0	0	0	0	0	0	0	1	8	2	0	0	0	1	7	6	3	2	2	1	2	0	6
CD0205c	1	1	0	0	0	1	3	2	2	2	0	1	2	1	3	2	0	0	1	0	0	0	0	0	0	0	0	0	0	0	0	0	2	1	1	2	0	1	3	0	4	1	4	2	1	1	1	1	0
CD0205d	1	0	0	1	1	0	1	2	1	1	1	1	2	1	1	5	0	0	0	0	0	0	0	0	0	0	0	0	0	0	0	0	3	3	3	3	2	0	0	0	2	5	3	4	0	1	3	1	0
CD0206a	1	1	1	5	2	2	4	10	1	2	1	7	5	0	1	7	1	0	0	0	1	0	0	0	0	0	0	0	0	0	0	0	6	1	6	2	2	0	1	1	10	10	11	7	2	4	1	5	6
CD0206c	1	1	0	0	0	0	0	3	0	0	0	1	0	1	0	1	0	0	1	0	0	0	0	0	0	1	0	0	0	0	0	0	4	1	4	2	0	1	0	2	4	6	3	5	1	1	0	0	3
CD0206d	4	3	1	3	3	4	2	5	1	2	1	2	3	1	1	7	1	1	0	0	0	0	0	0	0	0	0	0	0	0	0	0	7	0	3	4	1	2	1	2	10	7	3	4	0	4	2	5	2
CD0207a	3	0	0	1	0	0	0	1	0	1	0	0	2	0	0	1	0	0	0	0	0	0	0	0	0	0	0	0	1	2	0	0	0	0	0	0	1	0	0	0	0	0	0	0	1	0	1	0	1
CD0207c	0	0	0	1	0	0	0	0	0	0	0	0	2	0	0	0	0	0	1	0	0	0	0	0	0	0	0	0	1	0	0	0	0	0	0	0	0	0	0	0	0	0	0	0	1	0	0	0	0
CD0207d	1	1	1	1	0	0	0	0	0	0	0	1	1	0	0	0	0	0	0	0	1	0	0	0	0	0	0	0	1	0	0	0	0	1	0	0	0	0	1	1	0	0	0	1	0	0	2	0	0
CD0208a	3	1	0	1	0	0	0	1	0	0	0	0	3	1	0	2	1	0	0	1	0	0	0	0	0	0	0	0	1	1	0	1	1	0	1	0	1	0	0	1	0	0	0	0	1	0	0	0	0
CD0208c	4	0	1	0	1	0	0	0	2	0	0	0	0	1	1	0	0	0	0	0	0	0	0	1	0	0	0	0	0	0	0	0	0	0	1	1	0	0	0	0	0	0	0	1	2	0	0	0	1
CD0208d	4	2	0	0	0	2	1	0	3	0	0	1	1	1	0	2	0	0	0	0	0	0	0	0	0	0	0	0	0	0	1	0	0	0	0	1	0	0	1	1	0	1	0	1	0	1	1	0	1
CD0209a	4	2	0	3	1	0	0	0	1	0	0	0	0	0	0	1	3	0	0	1	0	0	0	0	0	2	0	0	1	0	0	0	0	2	0	0	0	0	0	0	0	0	0	0	2	0	1	0	5
CD0209d	5	2	1	0	1	0	0	1	0	0	0	0	3	0	0	0	1	0	0	2	0	0	0	0	0	0	0	0	0	0	0	1	1	0	0	2	0	0	1	1	0	0	0	1	0	1	0	0	8
CD0210a	0	0	0	0	0	0	0	0	0	0	0	0	1	0	0	1	0	0	0	0	0	0	0	0	0	0	0	0	1	0	0	0	0	0	0	0	0	0	0	0	0	0	1	0	0	0	0	0	0
CD0210c	0	0	0	0	1	0	1	0	0	0	0	0	1	0	0	0	0	0	0	0	0	0	0	0	0	0	0	0	0	0	0	0	2	0	0	0	0	0	0	1	0	0	0	0	0	0	1	0	0
CD0210d	0	0	1	0	0	0	0	0	0	0	0	0	0	0	0	1	0	0	0	0	0	0	0	0	0	0	0	0	0	0	0	0	0	0	1	0	0	0	0	0	0	0	0	0	1	0	0	1	0
CD0211a	0	1	0	0	0	0	0	0	1	0	0	0	3	1	0	1	0	0	0	0	0	0	0	0	0	0	0	0	0	0	0	0	0	0	0	1	0	0	0	0	0	0	0	0	1	0	1	1	1
CD0211c	2	0	0	0	1	0	0	0	0	0	0	0	2	0	0	0	0	0	0	0	0	0	1	0	0	0	0	0	0	0	0	0	0	0	0	0	0	0	0	0	2	0	0	0	1	0	1	0	1
CD0211d	2	0	0	0	0	0	1	1	0	0	0	0	1	0	0	0	0	0	0	0	0	0	0	0	0	0	0	0	0	0	0	0	1	0	0	0	0	0	0	0	0	0	0	0	1	0	1	2	2
CD0212a	1	0	1	1	2	0	1	0	0	0	1	1	5	0	1	4	0	0	0	0	0	0	1	0	0	0	0	0	0	0	0	0	0	0	1	1	0	0	0	0	0	0	0	0	0	0	0	5	5
CD0212c	0	1	0	2	2	1	0	1	0	0	1	0	2	0	0	2	0	0	0	0	0	0	0	0	0	0	0	0	1	0	0	0	1	0	0	3	0	0	0	1	0	1	0	0	1	0	1	0	5
CD0212d	1	0	0	0	3	0	1	0	1	0	0	1	2	0	1	2	0	0	1	0	0	0	1	0	0	0	0	0	0	0	0	0	0	0	1	1	1	0	0	0	2	0	0	1	3	0	0	2	8
CD0213a	0	0	0	0	0	0	0	0	1	0	0	0	1	0	0	0	0	0	0	0	0	0	0	0	0	0	0	0	0	0	0	0	0	1	0	0	0	0	0	0	0	0	0	0	1	0	1	0	0
CD0213c	0	0	0	0	0	0	0	0	1	0	0	0	0	0	0	0	1	0	0	0	0	0	0	0	0	0	0	0	0	0	0	0	1	0	0	0	0	0	0	0	0	0	0	0	1	0	0	0	1
CD0214a	0	0	0	0	0	0	0	0	0	0	0	0	0	0	0	1	0	0	0	0	0	0	0	0	0	0	0	0	0	0	0	0	0	0	0	0	0	1	0	0	0	0	0	0	0	0	0	0	0
CD0214c	0	1	0	0	0	0	0	1	0	0	0	0	1	0	0	0	0	0	0	0	0	0	0	0	0	0	0	0	0	0	0	1	0	0	0	0	0	0	0	0	0	0	0	0	0	0	0	0	0
CD0214d	0	0	0	1	1	0	0	0	0	0	0	0	0	1	1	0	0	0	0	0	0	0	0	0	0	0	0	0	1	0	0	0	0	0	0	0	0	0	0	0	0	0	0	0	1	1	0	0	0
CD0215a	1	0	0	0	0	0	0	0	2	0	0	0	0	0	0	0	0	0	0	0	1	0	0	0	0	0	0	0	0	0	0	0	1	0	0	0	0	0	0	0	0	0	0	0	0	0	0	0	0
CD0215c	0	0	0	0	0	0	0	0	0	0	1	1	0	0	0	0	0	0	0	0	0	0	0	0	0	0	0	0	0	0	1	0	1	0	0	0	1	0	0	0	0	0	0	0	0	0	0	1	0
CD0215d	0	0	0	0	0	0	0	0	0	0	0	0	0	0	0	0	0	0	0	0	0	0	0	0	0	0	0	0	1	0	0	0	1	0	0	0	1	0	0	0	0	0	0	0	0	0	1	0	1
CD0216a	3	0	0	0	0	0	0	0	1	0	0	0	2	0	1	1	0	0	0	0	0	0	0	0	0	0	0	0	0	0	0	0	0	0	0	0	0	0	0	0	1	0	0	0	0	0	0	0	1
CD0216c	0	0	0	1	0	1	0	0	1	1	0	0	1	0	0	1	0	0	0	0	0	0	0	0	0	0	0	0	0	0	0	0	1	0	0	0	0	1	0	0	0	0	0	0	5	0	0	0	0
CD0216d	0	0	0	0	0	0	0	0	0	0	0	0	0	1	0	0	0	0	0	0	0	0	0	0	0	0	0	0	0	0	0	0	1	0	0	0	0	0	0	0	0	0	0	0	0	0	0	0	0
CD0217a	0	0	0	0	1	0	0	0	0	0	0	0	0	0	0	0	0	0	0	0	0	0	0	0	0	0	0	0	0	0	0	0	0	0	0	0	0	0	0	0	0	0	0	0	1	0	0	0	0
CD0217c	0	0	0	0	0	0	0	0	0	0	0	0	0	0	1	0	0	0	0	0	0	0	0	0	0	0	0	0	0	0	0	0	0	0	0	0	0	0	0	0	0	0	0	0	0	0	0	0	2
CD0217d	1	0	0	0	0	0	0	1	0	0	0	0	0	0	0	0	1	0	0	0	0	0	0	0	0	0	0	0	0	0	0	0	0	0	1	0	0	0	0	0	0	0	0	1	2	0	0	0	1
CD0218a	1	0	0	0	0	0	0	0	1	0	0	0	0	0	0	0	0	0	1	0	0	0	0	0	0	0	0	1	0	0	0	0	0	0	0	0	0	0	1	0	0	0	0	0	1	0	0	0	1
CD0218c	0	0	0	0	0	0	0	0	0	0	0	0	0	0	0	0	0	0	0	0	1	0	0	0	0	0	0	0	0	0	0	0	0	0	0	0	0	0	0	0	1	0	0	0	1	0	1	1	1
CD0218d	1	0	0	0	1	0	0	0	0	0	0	0	0	0	0	0	0	0	1	0	0	0	0	0	0	0	0	0	0	0	0	0	0	0	0	0	0	0	0	0	3	0	1	0	0	0	0	0	0
CD0219a	1	0	0	0	1	0	0	0	0	0	1	0	0	0	0	1	0	0	0	1	0	0	0	0	0	0	0	0	0	1	0	0	0	0	0	0	0	0	0	1	0	1	0	0	1	0	0	1	0
CD0219c	1	0	0	0	1	0	0	0	0	0	0	0	0	0	0	0	0	0	0	1	0	0	0	0	0	0	0	0	1	0	0	0	0	0	0	0	0	0	0	1	2	0	0	0	1	0	0	0	1
CD0219d	0	1	0	0	2	0	0	1	0	0	0	0	0	0	0	0	0	0	0	1	0	0	0	0	0	0	0	0	0	0	0	0	1	0	0	1	0	0	0	0	0	1	0	0	1	0	0	1	0
CD0220a	2	0	2	1	0	0	1	0	2	0	1	0	1	0	0	0	0	0	0	0	0	0	0	0	0	1	0	0	1	0	0	0	0	0	0	0	0	2	0	1	0	0	0	0	0	0	1	1	1
CD0220c	0	0	0	0	0	0	1	0	1	0	0	0	0	0	0	0	0	0	0	0	0	0	0	0	0	1	0	0	0	2	0	0	0	1	0	1	1	0	0	0	0	0	0	0	1	1	2	0	1
CD0220d	0	0	0	0	0	0	0	2	0	0	0	0	0	0	0	2	0	0	0	0	2	0	0	0	0	0	0	0	0	1	0	0	0	0	0	1	2	0	0	0	1	0	0	1	1	3	0	1	1
CD0221a	1	0	0	0	1	0	0	0	0	0	0	0	1	0	0	0	0	0	0	0	0	0	0	0	0	0	0	0	0	0	0	0	0	0	0	0	0	0	0	0	0	0	0	0	0	0	0	0	1
CD0221c	0	0	0	0	0	0	0	0	0	0	0	0	0	0	0	0	0	0	0	0	0	0	0	0	0	0	0	0	0	0	0	0	0	0	0	0	0	0	0	0	0	0	0	0	0	0	0	0	0
CD0221d	0	0	0	0	0	0	0	0	1	0	0	0	0	0	0	0	0	0	0	0	0	0	0	0	0	0	0	0	0	0	0	0	0	0	1	0	0	0	0	0	0	0	0	1	0	0	1	0	1
CD0222a	0	0	0	0	0	0	0	0	0	0	0	0	0	0	0	0	0	0	0	0	0	1	0	0	0	0	0	0	0	0	0	0	0	0	0	0	0	0	0	0	1	0	0	0	0	0	1	0	0
CD0222c	0	0	0	0	0	0	0	0	0	0	0	0	0	0	0	0	0	0	0	0	0	0	0	0	0	0	0	1	1	0	0	0	0	0	0	0	0	0	0	0	0	0	0	0	0	0	0	0	0
CD0222d	4	0	0	0	1	0	1	0	0	0	0	0	0	0	0	0	0	2	0	0	0	0	0	0	0	0	0	0	0	0	1	0	0	0	0	0	0	0	0	0	0	0	0	0	0	0	0	0	0
CD0223a	0	0	0	0	0	0	0	0	0	0	0	1	1	0	0	0	0	0	0	0	0	0	0	0	0	0	0	0	0	0	0	0	0	1	0	0	0	0	0	0	0	0	0	0	0	0	0	1	0
CD0223c	0	0	0	0	0	0	0	0	0	0	0	0	1	0	0	0	1	0	0	0	0	0	0	0	0	0	0	0	0	0	0	0	0	0	0	1	1	0	0	0	0	0	1	0	1	0	1	0	0
CD0223d	0	0	0	0	0	0	0	0	1	0	0	0	0	0	0	0	0	0	0	1	0	0	0	0	1	0	0	0	0	0	0	0	0	0	0	1	0	0	0	0	0	0	0	0	1	0	0	0	1
CD0224a	1	0	1	1	0	0	0	0	0	0	0	0	1	0	1	1	0	0	0	0	0	0	0	0	0	0	1	0	0	0	0	0	0	0	0	1	1	0	1	0	0	0	0	0	1	1	0	0	1
CD0224c	0	0	0	0	0	0	0	0	1	0	0	0	0	0	0	0	0	0	0	0	0	0	0	0	0	0	0	0	0	0	0	0	0	0	0	0	0	0	0	0	0	1	0	0	0	0	1	0	1
CD0224d	0	0	0	0	0	2	0	0	0	0	0	0	1	0	0	1	0	1	0	0	0	0	0	0	0	0	0	0	1	0	0	0	0	0	0	0	0	0	0	0	0	0	0	0	0	0	0	0	0
CD0229a	2	0	0	1	0	0	0	0	0	0	0	0	1	0	0	0	0	0	0	0	0	0	0	0	0	0	0	0	0	0	0	0	0	0	0	0	0	0	0	0	0	0	0	0	0	0	1	0	1
CD0229c	2	0	0	0	0	0	0	0	0	0	0	0	0	0	0	0	0	0	0	0	0	0	0	0	0	0	0	0	0	0	0	0	0	0	0	0	0	0	0	0	0	0	0	0	0	0	0	0	0
CD0229d	0	0	0	0	0	0	0	0	0	0	0	0	1	0	0	0	0	0	0	0	0	0	0	0	0	0	0	0	0	0	0	0	0	0	0	0	0	0	0	1	0	0	0	0	0	0	0	0	0
CD0230a	0	0	0	0	0	0	0	0	1	0	0	0	0	0	0	1	0	0	0	1	0	0	0	0	0	0	0	0	0	0	0	0	0	0	0	0	0	0	0	0	0	0	0	0	1	0	0	1	0
CD0230c	0	0	0	0	0	0	0	0	1	0	0	0	0	0	0	0	0	0	0	0	0	0	0	0	0	0	0	0	0	0	0	1	0	0	1	0	0	0	0	0	0	0	0	0	1	0	0	1	1
CD0230d	1	0	0	0	0	0	0	0	0	0	0	0	0	0	0	0	0	0	0	0	0	0	0	0	0	0	0	0	0	0	0	0	0	0	0	0	0	0	0	0	0	0	0	0	0	1	0	1	0
CD0231a	1	0	2	1	0	0	0	0	0	0	0	0	0	0	0	0	0	0	0	0	1	0	0	0	0	0	0	0	0	0	0	0	0	0	0	1	0	0	0	0	0	0	0	0	0	1	0	0	3
CD0231c	0	0	0	0	0	0	0	0	0	0	0	0	0	0	0	0	0	0	0	0	0	0	0	0	0	0	0	0	0	0	0	0	0	1	0	0	0	0	0	0	0	1	0	0	2	0	0	0	2
CD0231d	0	0	0	0	2	0	0	0	0	0	0	0	1	0	0	0	1	0	0	0	0	0	0	0	0	0	0	0	0	0	0	0	0	0	0	0	0	0	0	0	0	0	1	0	0	1	0	1	3
CD0232a	0	0	0	1	1	0	0	0	0	0	0	0	0	0	0	0	0	0	0	0	0	0	0	0	0	0	0	0	0	0	0	0	0	0	0	0	0	0	0	0	0	0	0	0	0	0	0	0	0
CD0232c	1	0	0	0	0	0	0	0	0	0	0	0	0	0	0	0	0	0	0	0	0	0	0	0	0	0	0	0	0	0	0	0	0	0	0	0	0	0	0	1	0	0	0	0	0	0	0	0	0
CD0232d	0	0	0	0	1	0	0	0	0	0	0	0	0	0	0	1	0	0	0	0	0	0	0	0	0	0	0	0	0	0	0	0	0	0	0	0	0	0	0	0	0	0	0	0	1	0	0	0	1
CD0233a	0	0	0	0	0	0	0	0	0	0	0	1	0	0	0	0	0	0	0	0	0	0	0	1	0	0	0	0	0	0	0	0	1	0	0	0	1	0	0	0	0	0	0	0	1	0	0	0	1
CD0233c	0	0	0	0	1	0	0	1	0	0	0	0	1	0	0	0	0	0	0	0	0	0	0	0	1	0	0	0	0	0	0	0	0	0	0	0	1	0	0	0	1	0	0	0	0	0	0	0	0
CD0233d	0	0	0	0	0	0	0	0	0	0	0	0	0	0	0	0	0	0	0	0	0	0	0	0	0	0	0	0	0	0	0	0	0	0	0	0	0	0	0	0	0	0	0	0	0	0	0	1	0
CD0234a	0	0	0	0	0	0	0	0	0	0	0	0	0	0	0	1	0	0	0	0	0	0	0	0	0	0	0	0	0	0	0	0	2	0	0	0	0	1	0	0	0	0	0	0	0	0	1	1	3
CD0234c	1	0	0	0	0	0	0	0	0	0	0	0	1	1	0	0	0	0	0	0	1	0	0	0	0	0	0	0	0	0	0	0	0	0	0	0	0	1	0	0	0	1	0	0	0	0	1	1	0
CD0234d	1	0	0	2	0	0	0	0	0	0	0	0	1	0	0	0	0	0	0	0	0	0	0	0	0	0	0	0	0	0	0	1	0	0	0	2	0	0	0	0	0	0	0	0	0	0	0	0	2
CD0238a	0	0	0	1	0	0	0	0	0	0	0	0	1	0	0	1	0	0	0	0	0	0	0	0	0	0	0	0	0	0	0	0	0	0	0	0	0	0	0	0	0	0	0	0	0	0	0	0	1
CD0238c	0	0	0	0	1	0	0	0	0	0	0	0	0	0	0	1	1	0	0	0	0	0	0	0	0	0	0	0	0	0	0	0	0	1	0	0	0	0	0	0	0	0	0	0	1	0	0	1	0
CD0238d	0	0	0	0	0	0	0	0	0	0	0	0	1	0	0	0	0	0	0	0	0	0	0	0	0	0	0	0	0	0	0	0	0	0	0	0	1	0	0	0	0	0	0	0	0	0	0	0	0
CD0239a	1	0	0	0	1	0	0	0	0	0	0	0	0	0	0	0	0	0	0	0	0	0	0	0	0	0	0	0	0	0	0	0	0	0	0	1	0	0	0	0	0	0	0	0	0	0	0	1	1
CD0239c	0	0	1	0	0	0	0	0	0	0	0	0	0	0	0	0	0	0	0	0	0	0	0	0	0	0	0	0	0	0	0	0	1	0	0	0	0	0	0	0	0	0	0	0	0	0	0	0	0
CD0239d	0	0	0	0	0	0	0	0	0	0	0	1	0	0	0	0	0	0	0	0	0	0	0	0	0	0	0	0	0	0	0	0	0	0	0	0	0	0	0	0	0	0	0	0	0	0	0	1	0
CD0243a	0	0	0	0	0	0	0	0	0	0	0	0	0	0	0	0	0	0	0	0	0	0	0	0	0	0	0	0	0	0	0	0	0	0	0	0	0	0	0	0	0	0	0	0	0	0	1	1	0
CD0243c	0	0	0	0	0	0	0	1	0	0	0	0	0	0	0	0	0	0	0	0	0	0	0	0	0	0	0	0	0	0	0	0	2	0	1	0	0	0	0	0	0	0	0	0	0	0	0	0	0
CD0243d	0	0	0	0	0	0	0	0	1	0	0	0	0	0	0	0	0	0	0	0	0	0	0	0	0	0	0	0	0	0	0	0	0	0	0	0	0	0	0	0	0	1	0	0	0	0	0	0	0
CD0243e	0	0	0	0	0	0	0	0	0	0	0	0	0	0	0	0	2	0	0	0	0	0	0	0	0	0	0	0	0	0	0	0	0	0	0	0	0	0	0	0	0	0	0	0	0	0	1	0	1
CD0247a	0	0	0	0	0	0	0	0	0	0	0	0	0	0	0	0	0	0	0	0	1	0	0	0	0	0	0	1	0	0	0	0	0	0	0	0	0	0	0	0	0	0	0	0	2	0	0	0	0
CD0247c	0	0	0	1	1	0	0	0	0	0	0	0	0	0	1	0	0	0	0	0	0	0	0	0	0	0	0	0	0	0	0	0	1	0	0	0	0	0	0	0	0	1	0	0	1	0	0	1	0
CD0247d	0	0	0	0	0	0	0	0	0	0	0	0	0	0	0	0	0	0	0	0	0	0	0	0	0	0	0	0	0	0	0	0	0	0	0	0	0	0	1	0	0	1	0	1	0	0	1	1	0
CD0247e	0	0	0	0	0	0	0	0	0	0	0	0	0	0	0	1	0	0	0	0	0	0	0	0	0	0	0	0	0	0	0	0	0	0	0	2	0	0	0	0	1	0	1	0	1	1	0	0	1
CD0247f	0	0	0	0	2	0	0	0	0	0	0	0	0	0	0	1	0	0	0	0	0	0	0	0	0	1	0	0	0	0	0	0	0	0	0	0	0	0	0	1	0	0	0	0	1	0	1	1	0
CD0248a	0	0	0	0	0	0	0	1	0	1	0	0	2	0	0	0	0	0	0	0	0	0	0	0	1	0	0	0	1	0	0	1	0	0	0	2	0	0	0	0	0	0	1	0	0	0	0	0	0
CD0248c	0	0	0	0	0	0	0	0	0	0	1	0	1	0	0	1	0	0	0	1	0	1	0	0	1	0	0	0	0	0	1	1	0	0	1	1	0	0	0	0	0	1	0	0	0	0	3	0	1
CD0248d	2	0	0	2	0	0	0	0	0	0	0	0	1	0	1	0	1	0	0	1	1	0	0	0	0	0	0	2	0	0	0	0	1	0	0	0	1	0	0	0	1	0	0	0	1	0	0	2	2
CD0248e	2	0	2	1	0	0	0	0	0	0	0	0	0	0	0	0	1	0	0	0	0	0	0	0	0	1	0	1	1	0	0	0	2	0	0	0	0	0	2	0	0	0	0	1	0	0	0	0	1
CD0248f	1	0	0	1	0	0	0	0	0	0	0	0	1	0	0	1	0	0	0	0	0	0	0	0	0	0	0	1	0	0	0	0	0	0	1	0	0	0	0	0	0	0	0	1	1	0	0	0	1
CD0250d	2	0	0	0	0	0	0	0	0	0	0	1	0	1	0	0	0	0	0	0	0	1	0	0	0	0	0	0	1	0	0	0	0	0	0	0	0	0	0	0	0	0	0	0	1	0	0	0	0
CD0250e	0	0	0	0	0	0	0	1	1	0	0	0	0	0	0	0	1	0	0	1	0	0	0	0	0	0	0	0	1	1	0	0	0	0	1	0	0	0	0	0	0	0	1	0	0	1	0	1	0
CD0251a	1	0	0	0	0	0	0	0	0	0	0	0	1	0	0	0	0	0	0	0	0	0	0	0	0	0	0	0	0	0	0	0	3	0	2	0	1	0	1	0	0	1	0	3	3	3	3	1	1
CD0251c	0	0	1	0	0	0	0	0	0	0	0	0	3	0	0	1	0	0	0	0	0	0	0	0	0	0	0	0	0	0	0	0	0	0	0	1	0	0	0	0	0	1	0	2	0	1	1	1	1
CD0251d	0	1	0	0	1	0	0	0	0	0	0	0	0	0	0	0	0	0	0	0	0	0	0	0	1	0	0	0	0	0	0	0	1	1	4	1	2	1	0	0	2	0	1	0	3	0	0	0	0
CD0251e	0	0	0	0	0	0	0	0	0	0	0	0	2	0	0	0	1	0	0	0	0	0	0	0	0	0	0	0	0	0	0	0	3	0	1	0	1	0	0	0	0	0	0	0	1	0	2	0	0
CD0253a	2	0	0	0	0	0	0	0	0	0	0	0	2	0	1	1	0	0	0	0	0	1	0	0	0	0	0	0	0	0	0	0	0	1	0	0	1	0	0	0	0	0	0	0	0	0	0	0	1
CD0253c	0	0	0	0	0	0	0	0	0	0	0	0	0	0	0	0	0	0	0	0	0	0	0	0	0	0	0	0	0	0	0	0	0	0	0	0	0	0	0	0	1	0	0	0	0	0	0	1	0
CD0253d	0	0	0	0	0	0	0	0	0	0	0	0	0	0	0	0	0	0	0	0	0	0	0	0	0	0	0	0	0	0	0	0	0	0	0	0	0	0	0	0	0	0	0	0	1	0	0	2	0
CD0253e	0	1	0	0	0	0	0	0	0	0	0	0	1	0	0	0	0	0	0	0	0	0	0	0	0	0	0	0	0	0	0	0	0	0	0	1	0	0	0	0	1	0	0	0	1	0	0	0	2
CD0254a	1	0	0	1	0	0	1	0	0	0	1	0	1	0	0	0	0	0	1	0	0	0	0	1	0	0	1	1	0	1	0	0	0	0	1	0	0	1	0	1	1	0	0	0	2	1	2	1	0
CD0254c	1	2	0	1	1	0	0	0	1	0	0	0	1	0	0	0	1	0	0	0	1	0	0	0	0	0	0	0	0	0	0	1	1	0	0	0	1	0	0	1	1	0	0	0	0	3	3	1	1
CD0254d	1	0	0	0	0	0	0	0	0	0	1	0	3	0	0	0	1	0	0	0	1	0	0	2	0	0	0	1	0	0	0	0	2	0	1	0	1	0	1	0	0	0	0	1	1	1	1	0	1
CD0254e	0	1	0	0	0	0	0	0	0	0	0	0	2	0	0	1	1	0	0	0	1	0	0	0	0	0	0	0	0	0	0	1	0	1	0	0	0	0	0	1	1	1	0	0	0	3	2	2	1
CD0255a	1	0	0	0	1	0	0	0	0	0	0	0	1	0	0	0	0	0	0	0	0	0	0	0	0	0	0	0	0	0	0	0	0	1	0	0	0	0	0	0	0	0	0	0	4	0	0	2	0
CD0255c	1	0	0	1	0	0	0	0	0	0	0	0	1	0	0	0	0	0	0	0	0	0	0	0	0	0	0	0	0	0	0	0	0	0	0	0	0	0	0	0	0	0	0	0	1	0	0	0	2
CD0255d	0	0	0	0	0	0	0	0	1	0	0	0	0	0	1	0	0	0	0	0	0	0	0	0	0	0	0	0	0	0	0	0	0	0	0	0	0	0	0	0	0	0	0	0	0	0	0	0	0
CD0255e	0	0	0	0	0	0	0	0	0	0	0	0	0	0	0	0	0	0	0	0	0	0	0	0	0	0	0	0	0	0	0	0	0	0	0	0	0	0	0	0	0	0	1	0	1	0	1	0	0
CD0255f	1	0	0	0	0	0	0	0	0	0	0	0	0	0	0	0	0	0	0	0	0	0	0	0	0	1	0	0	0	0	0	0	0	0	0	1	0	0	0	0	1	0	1	1	0	2	0	0	0
CD0255g	1	0	0	1	0	0	0	0	2	0	0	0	1	0	0	0	0	0	0	0	0	0	0	1	0	0	1	0	0	0	0	0	1	0	0	0	1	0	0	1	0	2	0	1	2	0	1	0	0
CD0255h	1	0	0	0	0	0	0	0	0	0	0	0	1	0	0	0	0	0	0	0	0	0	0	0	0	0	0	0	0	0	0	0	1	0	0	0	0	0	0	0	0	0	1	0	2	0	0	0	0
CD0255i	1	0	0	1	0	0	0	0	0	0	0	0	0	0	0	0	0	0	0	1	0	0	0	0	0	0	0	0	0	0	0	0	0	0	0	0	2	0	0	0	0	0	1	2	1	1	0	1	0
CD0255j	0	0	0	0	0	0	0	0	1	0	0	0	1	0	0	0	0	0	0	0	0	0	0	0	0	0	0	0	0	0	0	0	0	0	0	0	0	0	0	0	0	0	0	0	1	1	0	1	1
CD0255k	1	0	0	0	1	0	0	0	0	0	0	0	0	1	0	0	0	0	0	0	0	0	0	0	0	0	0	0	0	0	0	0	0	0	0	0	0	0	0	0	0	0	1	0	1	0	0	0	0
CD0256a	0	0	0	0	0	0	0	0	0	0	0	0	0	0	0	0	0	0	0	0	1	0	0	0	0	0	0	0	0	0	0	0	0	1	0	0	0	0	0	0	0	0	1	0	0	1	0	1	1
CD0256c	0	0	0	0	0	0	0	0	0	0	0	0	0	0	0	0	0	0	0	0	0	0	0	0	0	0	0	0	0	0	0	0	0	0	0	1	0	0	0	0	0	0	0	0	1	0	0	0	0
CD0256d	0	0	0	0	0	0	0	0	0	0	0	0	0	0	0	0	0	0	0	0	0	0	0	0	0	0	0	0	0	0	0	0	0	0	0	1	0	0	0	0	0	0	0	0	0	0	1	1	1
CD0256e	0	0	0	0	0	0	0	0	0	0	0	0	1	0	0	0	0	0	0	1	0	0	0	0	0	0	0	0	0	0	0	0	0	0	0	0	0	0	0	1	0	0	0	0	1	0	0	0	0
CD0256f	0	0	0	0	1	0	0	0	0	0	0	0	0	0	0	0	0	0	0	0	0	0	0	0	0	0	0	0	0	0	0	0	1	0	0	0	0	0	0	0	0	0	0	0	1	1	0	0	0
CD0256g	0	0	0	0	0	0	0	0	0	0	0	0	1	0	0	0	0	0	0	0	0	0	0	0	0	0	0	0	0	0	0	1	0	0	0	0	0	0	0	0	0	1	1	0	0	0	0	1	0
CD0256h	1	0	0	0	0	0	0	0	0	0	0	0	0	0	0	0	0	0	0	0	0	0	0	0	0	0	0	0	0	0	0	0	0	0	0	0	0	0	0	0	0	0	0	0	0	0	0	1	0
CD0256i	1	0	0	0	1	0	0	0	0	0	0	0	0	0	0	0	0	0	0	0	0	0	0	0	0	0	0	0	0	0	0	0	0	0	0	0	1	0	0	0	0	0	0	0	0	0	0	0	0
CD0256j	2	0	0	0	0	0	0	0	0	0	0	0	1	0	0	0	0	0	0	0	0	0	0	0	0	1	0	0	0	0	0	0	0	0	0	0	0	0	0	0	1	0	0	0	1	0	1	0	2
CD0256k	0	0	0	0	1	0	0	0	0	0	0	0	2	0	0	0	0	0	0	0	0	0	0	0	0	0	0	0	0	0	0	0	0	0	0	0	2	0	0	0	0	0	0	0	3	0	0	2	1
CD0257a	0	0	1	1	0	0	0	0	0	1	0	0	1	0	0	0	1	0	0	0	0	0	0	0	0	0	0	0	0	0	0	0	0	0	0	1	0	0	1	0	0	0	0	0	1	0	0	0	0
CD0257c	0	0	0	0	1	0	0	0	0	0	0	0	0	1	0	0	0	0	0	0	1	0	0	0	0	0	0	0	1	0	0	0	0	0	0	0	0	0	1	0	0	0	0	0	0	0	1	1	1
CD0257d	1	0	1	1	1	1	0	2	0	0	0	0	0	0	0	2	1	1	0	0	0	1	0	1	0	0	0	0	2	0	0	0	0	0	0	0	0	1	0	0	0	0	0	0	0	0	0	0	0
CD0257e	1	0	0	1	0	0	0	0	0	0	0	0	1	0	0	0	0	0	1	1	0	0	0	1	0	0	0	0	0	0	1	0	0	0	0	0	1	0	1	0	0	0	0	0	1	1	0	2	0
CD0257f	2	0	0	0	1	0	0	0	0	0	0	0	0	0	1	0	1	0	0	0	0	0	0	0	0	0	0	0	0	0	0	0	0	0	0	0	0	0	0	0	0	0	0	0	0	0	0	1	0
CD0257g	0	0	0	0	0	1	0	0	0	0	0	0	1	0	0	0	0	0	0	0	0	0	0	0	0	0	0	0	0	0	0	0	0	0	0	2	1	0	0	0	0	0	0	0	1	0	1	0	1
CD0257h	0	0	0	0	0	0	0	0	0	0	0	0	0	0	0	0	0	0	0	0	0	0	0	0	0	0	0	0	0	0	0	0	0	0	0	0	0	0	0	0	0	0	0	0	0	0	0	0	0
CD0257i	0	0	1	0	0	0	0	0	0	0	0	1	1	0	0	1	0	0	1	1	0	0	0	0	0	0	0	0	0	1	0	0	2	0	0	0	0	0	0	0	0	0	0	0	1	2	1	0	0
CD0257j	0	1	0	0	0	0	0	1	0	0	0	0	0	0	0	1	1	1	0	0	0	0	0	0	0	0	0	0	0	0	0	0	0	0	0	0	0	0	1	0	0	0	0	0	0	1	0	0	0
CD0258a	0	0	0	0	0	0	0	0	0	0	0	0	1	0	0	0	0	0	0	0	0	0	0	0	0	0	0	1	0	0	0	0	0	0	1	0	1	0	0	0	0	0	0	0	0	0	0	0	0
CD0258c	0	0	0	0	0	0	0	0	0	0	0	0	0	0	0	0	0	0	0	0	0	0	0	0	0	0	0	0	0	0	0	0	0	0	0	0	0	0	0	0	1	0	0	0	0	0	1	0	0
CD0258d	0	0	0	0	0	0	0	0	0	0	0	1	2	0	0	0	0	0	0	0	0	0	0	0	0	0	0	0	0	0	0	0	1	1	0	0	0	0	0	0	0	0	1	1	0	0	0	0	0
CD0258e	0	0	0	1	1	0	0	0	0	0	0	0	0	0	0	0	0	0	0	0	0	1	0	0	0	0	0	0	0	0	0	0	0	0	0	0	0	0	0	0	1	0	0	0	3	0	0	0	0
CD0258f	0	0	0	1	0	0	1	0	1	0	0	0	1	0	0	0	0	1	0	0	0	0	0	0	0	0	0	0	0	0	0	0	0	0	0	0	0	0	1	0	0	0	1	0	0	1	0	1	0
CD0258g	2	0	0	0	0	0	0	0	0	0	0	0	0	0	0	0	0	0	0	0	0	0	0	0	0	1	0	0	0	0	0	0	0	0	0	0	0	0	0	0	0	0	0	0	1	0	2	0	1
CD0258h	1	0	0	0	0	0	0	0	0	0	0	0	1	0	0	0	0	0	0	0	0	0	0	0	0	0	0	0	0	0	0	0	1	0	0	0	2	0	0	0	0	0	0	0	2	1	1	1	0
CD0258i	0	0	0	0	0	0	0	0	0	0	0	0	1	0	0	0	0	0	0	0	0	0	0	0	0	0	0	0	0	0	0	0	0	0	0	0	0	0	0	0	0	0	0	0	1	0	0	1	0
CD0258j	1	0	0	1	1	0	0	0	0	0	0	0	0	0	0	0	0	0	0	0	0	0	0	0	0	0	0	0	0	0	0	0	0	0	0	0	0	0	0	0	0	0	0	0	1	0	0	1	0
CD0259a	1	0	0	0	2	0	0	0	0	0	0	0	0	0	0	0	0	0	0	0	0	0	1	0	0	0	0	0	1	1	0	1	1	0	0	3	0	1	1	0	0	0	1	1	4	3	1	0	0
CD0259c	0	0	0	0	1	0	2	0	0	0	0	0	0	0	0	0	1	0	0	0	1	0	1	0	0	0	0	1	1	1	0	0	0	0	0	0	0	0	0	0	0	0	0	0	3	1	5	1	0
CD0259d	2	0	0	0	0	1	0	0	0	0	0	0	0	0	0	1	1	0	1	0	0	0	0	0	0	0	0	0	0	0	0	0	1	0	0	1	0	0	2	0	1	1	1	0	4	0	2	0	0
CD0259e	0	0	0	0	0	0	1	0	0	1	0	1	0	0	0	0	0	0	0	0	0	1	0	1	0	0	0	0	0	0	0	0	1	0	1	2	0	0	0	1	1	0	0	0	1	0	0	0	0
CD0259f	4	0	0	0	1	0	0	1	0	0	0	0	0	1	1	0	0	0	0	0	0	0	0	0	1	0	0	0	1	0	0	0	1	0	0	1	0	0	0	0	0	0	0	0	1	0	1	0	1
CD0260a	0	0	0	0	0	0	0	1	0	0	0	0	0	0	0	0	0	0	0	0	0	0	0	0	0	0	0	0	0	0	0	0	0	0	1	2	0	0	0	0	0	0	0	0	0	0	0	1	0
CD0260c	0	0	0	0	0	0	0	0	0	0	0	0	2	0	1	0	0	0	1	0	0	0	0	0	0	0	0	0	0	0	0	0	0	0	0	1	1	1	0	0	0	0	0	0	1	0	0	2	0
CD0260d	0	0	0	0	0	0	0	0	0	0	0	0	2	0	0	0	0	0	0	0	0	0	0	0	1	0	0	0	0	0	0	0	0	0	0	1	2	1	0	0	0	0	0	0	1	0	1	2	0
CD0260e	0	0	0	1	0	0	0	0	1	0	0	1	0	0	0	1	0	0	0	0	0	0	0	0	1	0	0	0	0	0	0	0	0	0	0	0	0	0	0	0	0	0	0	1	0	0	0	1	0
CD0260f	2	0	0	1	0	0	0	0	1	0	0	1	0	0	0	1	0	0	0	0	0	0	0	0	1	0	0	0	0	0	0	0	0	0	0	0	0	0	0	0	0	0	0	1	2	1	0	1	1
CD0261a	0	0	0	0	0	0	0	0	0	0	0	0	0	0	1	1	0	0	0	0	0	0	0	0	0	0	0	0	0	0	0	0	0	0	1	0	0	0	0	0	0	0	0	0	0	0	0	1	1
CD0261c	1	0	0	1	0	0	0	0	0	0	0	0	0	0	0	0	0	0	0	0	0	0	0	0	0	0	0	0	0	0	0	0	0	0	0	0	0	0	0	0	0	0	0	0	1	0	0	1	0
CD0261d	0	0	1	0	0	0	0	0	0	0	0	0	0	0	0	0	0	0	0	0	0	0	0	0	0	0	0	0	0	0	0	0	0	0	0	0	0	0	0	0	0	0	0	1	1	0	0	0	0
CD0262a	2	0	0	0	0	0	0	1	1	0	0	0	1	0	0	0	0	0	0	0	0	0	0	0	0	0	0	0	0	0	0	0	0	1	0	0	0	0	0	0	0	0	0	0	4	0	0	1	0
CD0262c	0	0	0	0	0	0	0	0	1	0	0	1	1	0	0	0	0	0	0	0	0	0	0	0	0	0	0	0	0	0	0	0	0	1	0	1	0	0	0	1	1	1	0	0	2	0	0	0	1
CD0263a	2	0	1	0	1	0	1	0	1	0	0	1	1	1	0	1	1	0	0	0	0	0	0	0	0	0	0	0	0	1	0	0	0	0	1	0	1	0	1	0	0	0	1	0	0	0	1	0	0
CD0263c	1	1	0	0	0	0	1	0	0	0	0	0	1	0	0	0	1	0	0	0	1	0	1	0	0	0	0	0	0	0	1	1	0	2	2	1	0	0	1	0	0	2	1	0	0	1	1	0	1
CD0263d	0	1	1	0	0	0	1	0	2	0	0	1	3	0	1	0	0	0	0	1	0	0	0	0	0	0	0	0	0	0	1	0	0	0	2	0	1	0	0	0	1	0	1	1	0	1	0	0	1
CD0264a	0	0	0	0	0	0	0	0	0	0	0	0	1	0	0	0	0	0	0	0	0	0	0	0	0	0	0	0	0	0	0	1	0	1	0	0	1	0	0	0	0	0	0	0	3	0	0	0	1
CD0264c	2	0	0	0	0	0	0	0	1	1	0	0	1	0	0	0	0	0	0	0	0	0	0	0	0	0	0	0	0	0	0	0	1	0	0	0	0	0	0	0	0	0	0	0	1	0	0	0	0
CD0264d	1	0	0	0	0	0	0	0	0	0	0	0	1	0	0	0	0	0	0	0	0	0	0	0	0	0	0	0	0	0	0	0	0	0	1	0	0	0	0	0	0	0	0	0	0	0	0	1	1
CD0265a	1	0	0	1	1	0	0	0	0	0	0	0	1	0	0	0	0	0	0	0	0	0	0	0	0	0	1	0	0	0	0	0	0	1	1	0	1	0	0	0	0	0	0	0	0	0	1	1	0
CD0265c	0	0	0	0	0	0	0	0	0	0	0	0	0	0	0	2	0	0	0	0	0	0	0	0	0	0	0	0	0	1	0	0	0	0	0	1	0	0	0	0	0	0	0	0	1	0	0	0	0
CD0265d	0	1	1	0	0	0	0	0	0	0	0	0	0	0	0	0	0	0	0	0	0	0	0	0	0	0	0	1	0	0	0	0	1	0	0	0	0	0	0	0	0	0	0	0	0	0	0	0	0
CD0266a	2	0	0	1	0	0	0	0	1	0	0	0	1	0	2	0	0	0	1	0	0	0	1	0	0	0	0	0	0	0	0	1	1	0	1	0	0	0	1	0	0	0	0	0	1	0	2	1	1
CD0266c	1	0	0	1	0	0	0	0	1	0	0	0	4	0	0	1	0	0	0	0	0	0	0	0	0	0	0	0	0	1	0	0	0	1	0	0	0	0	1	0	1	0	0	0	2	0	0	0	1
CD0266d	0	0	0	0	0	0	0	0	0	0	0	0	1	0	0	0	0	0	0	0	0	0	0	0	0	0	0	0	1	0	1	0	2	0	0	0	0	0	0	0	0	0	0	0	1	1	1	0	0
CD0267a	1	0	0	0	0	0	0	0	0	0	0	0	1	0	0	0	0	0	0	0	0	0	0	0	0	0	0	0	0	0	0	0	0	0	0	0	0	0	1	0	0	0	0	0	0	0	0	1	1
CD0267c	0	0	0	0	0	0	0	0	0	0	0	0	0	0	0	0	0	0	0	0	0	0	0	0	0	0	0	1	0	0	0	0	0	0	0	0	0	0	0	0	0	0	0	0	1	0	1	1	0
CD0267d	0	0	0	0	1	0	0	0	0	0	0	0	0	0	0	0	0	0	0	0	0	0	0	0	0	0	0	0	0	0	0	0	0	0	0	0	0	0	0	0	0	0	0	0	0	0	0	0	0
CD0268a	1	0	1	0	0	0	0	0	0	0	0	0	0	0	0	1	0	0	0	0	1	0	0	0	0	0	0	0	0	0	0	0	1	0	0	0	0	0	0	0	0	0	0	0	0	0	1	0	0
CD0268c	1	0	0	0	0	0	0	0	0	0	0	0	2	0	0	1	0	0	0	0	1	0	0	0	0	0	0	0	0	0	0	0	0	1	0	0	0	0	0	0	0	0	0	1	1	0	1	0	0
CD0268d	2	0	0	0	0	0	1	0	0	0	1	0	1	1	1	0	1	0	0	0	0	0	0	0	0	0	0	0	0	0	0	0	0	0	2	0	1	1	2	0	0	0	0	0	4	2	2	0	2
CD0269a	0	0	0	0	0	0	0	0	1	0	0	1	2	0	0	0	1	0	0	0	0	0	0	0	0	0	0	0	0	0	0	0	1	1	1	0	0	1	0	0	2	0	0	1	2	3	0	0	1
CD0269c	0	1	0	1	0	0	0	0	0	0	0	0	0	0	1	2	0	0	0	0	0	0	0	0	0	0	0	0	0	0	0	1	2	0	1	2	0	0	1	0	1	1	0	0	1	2	0	0	1
CD0269d	1	0	0	1	0	0	1	0	1	1	0	0	2	0	0	0	1	1	0	1	0	0	0	1	0	0	0	0	0	0	0	0	1	0	0	3	2	0	1	1	0	0	1	1	5	0	1	3	1
CD0270a	1	0	0	0	0	0	0	0	0	0	0	0	0	0	0	0	0	0	0	0	0	0	0	0	0	0	0	0	0	0	0	0	0	0	0	1	0	0	0	0	0	0	1	0	1	0	0	0	1
CD0270c	0	0	1	0	0	0	0	0	0	0	0	0	0	0	0	0	0	0	0	0	0	0	0	0	0	0	0	0	0	0	0	0	0	0	0	0	0	0	1	0	0	0	0	0	0	1	0	1	1
CD0270d	0	0	0	0	0	0	1	0	0	0	0	0	0	0	0	0	0	0	0	0	0	0	0	0	0	0	0	0	0	0	0	0	0	0	0	0	0	0	0	0	0	0	0	0	0	0	0	0	0
CD0271a	0	0	0	0	0	0	0	0	1	0	0	0	0	0	0	0	0	0	0	1	0	0	0	0	0	0	1	0	0	0	0	1	0	1	0	0	1	0	1	0	0	0	0	0	2	1	0	0	1
CD0271c	0	0	0	0	0	0	0	0	0	0	0	0	0	0	0	0	0	0	0	0	0	0	0	1	0	0	0	0	1	0	0	1	0	1	0	0	1	0	0	0	2	0	0	0	1	1	0	0	2
CD0271d	0	0	0	0	1	0	0	0	0	1	0	0	0	0	1	1	1	0	0	0	0	0	0	0	0	0	0	0	0	0	0	0	0	1	0	0	0	0	1	0	0	0	1	0	0	0	1	1	0
CD0272a	0	0	0	0	0	0	0	0	0	0	0	0	1	0	0	1	0	0	0	0	0	0	0	0	0	0	0	0	0	0	1	0	0	0	1	0	0	0	0	0	1	0	0	1	0	1	0	0	1
CD0272c	1	0	1	1	0	0	0	0	0	0	0	0	0	0	0	0	0	0	0	0	0	0	0	0	0	0	0	0	0	0	0	0	0	0	0	0	1	1	0	0	0	0	0	0	1	0	0	0	1
CD0272d	1	0	1	0	0	0	0	0	1	0	1	0	2	0	0	2	0	0	0	0	0	0	0	0	0	0	0	0	0	1	0	0	1	0	0	0	0	0	1	0	0	0	0	0	1	0	0	1	1
CD0273a	0	0	0	0	0	1	0	0	0	0	1	0	0	0	0	0	0	0	0	0	0	0	0	0	0	0	0	0	0	0	0	0	1	0	0	0	0	0	0	0	0	0	0	0	1	0	0	0	1
CD0273c	1	2	0	0	0	0	0	0	0	0	1	0	2	0	0	0	1	0	0	0	0	0	0	0	0	0	0	0	0	0	0	1	0	0	0	0	0	0	0	0	0	0	0	0	0	0	0	1	0
CD0273d	0	0	0	0	0	0	0	0	0	0	0	0	3	0	0	0	0	0	0	0	0	0	0	0	0	0	0	0	0	0	0	0	0	0	0	0	0	0	0	0	0	0	0	0	0	0	1	0	0
CD0274a	3	0	1	1	0	0	0	0	1	0	1	1	3	0	0	2	0	1	0	0	0	0	0	0	0	0	0	0	0	0	0	0	0	1	0	0	1	0	0	0	0	0	0	1	3	2	0	1	0
CD0274c	0	0	1	0	1	0	0	0	0	0	0	0	1	0	0	0	0	0	0	2	0	0	1	0	0	0	0	0	1	0	0	0	1	0	0	0	0	0	0	0	0	0	1	0	0	0	0	0	0
CD0274d	0	0	0	0	0	0	0	0	1	0	0	0	1	1	1	0	0	0	0	0	0	0	0	0	0	0	0	0	0	0	0	0	1	0	2	1	0	0	0	0	0	0	1	0	2	0	0	0	0
CD0275a	1	0	1	0	0	0	0	0	0	0	0	0	0	0	0	0	0	0	0	0	0	0	0	0	0	0	0	0	1	0	0	0	0	0	0	0	0	0	0	0	0	0	0	0	0	0	0	1	1
CD0275c	0	0	0	0	0	0	0	0	1	0	0	0	1	0	0	0	0	0	0	0	0	0	0	0	0	0	0	0	0	0	0	0	0	0	0	0	0	0	0	0	0	0	0	0	1	0	1	0	0
CD0275d	0	0	0	0	0	0	0	0	0	0	0	0	1	0	0	0	0	0	0	0	0	0	0	0	0	0	0	0	0	0	0	0	0	0	0	0	0	0	0	0	0	0	0	0	0	0	0	1	0
CD0276a	0	0	0	0	0	1	0	0	0	0	0	0	2	0	1	2	2	0	1	0	0	0	0	0	1	0	0	0	0	0	0	1	0	0	0	0	0	0	0	0	0	0	1	1	0	1	0	1	0
CD0276c	0	0	0	0	0	0	0	0	0	0	1	0	0	0	0	1	0	1	0	0	0	0	0	0	0	0	0	0	0	0	0	0	0	0	0	0	1	0	0	0	1	0	0	0	1	0	0	0	0
CD0276d	1	0	0	0	1	0	0	0	0	0	0	0	1	0	0	0	0	0	0	0	0	0	0	0	1	0	0	0	0	1	0	0	1	1	0	0	1	1	0	0	1	0	0	0	0	1	0	0	0
CD0277a	0	0	0	0	0	0	0	0	1	0	0	0	1	0	0	0	0	0	0	0	0	0	0	0	0	0	0	0	0	0	0	0	0	1	0	0	0	0	0	0	0	1	0	0	1	0	0	0	0
CD0277c	0	0	0	1	0	0	0	0	0	0	0	0	0	0	0	0	0	0	0	0	0	0	0	0	0	0	0	0	0	0	0	0	0	0	0	0	0	0	0	0	1	0	0	0	1	0	1	0	0
CD0277d	2	0	0	0	0	0	0	0	0	0	0	0	0	0	0	0	0	0	0	0	0	0	0	0	0	0	0	0	0	0	0	0	0	0	0	0	0	0	0	0	0	0	0	0	1	0	1	0	0
CD0278a	0	0	0	0	0	0	0	0	0	0	0	0	1	0	0	0	0	0	0	0	1	0	0	0	0	0	0	0	1	1	0	0	0	0	0	0	0	0	0	1	0	0	0	0	0	0	0	0	1
CD0278c	1	0	1	2	1	0	1	0	2	1	0	0	2	0	1	2	0	0	0	0	0	0	0	0	0	0	0	0	0	0	0	0	0	1	0	0	0	0	0	0	1	0	0	0	1	1	0	1	0
CD0278d	0	0	0	0	0	0	0	1	0	1	0	0	1	0	0	0	0	0	0	0	0	0	0	0	1	0	0	0	0	0	0	1	1	1	0	1	1	0	0	0	1	0	0	0	1	0	1	0	0
CD0279a	0	0	0	0	1	0	0	0	0	0	0	0	1	1	0	0	0	0	0	0	0	0	0	0	0	0	0	0	0	0	0	0	0	0	0	0	1	0	0	1	0	0	0	0	2	0	1	0	0
CD0279c	1	0	0	1	0	0	1	1	0	0	0	0	3	0	5	0	0	0	0	0	0	0	1	0	0	0	1	0	0	0	0	1	1	0	0	0	1	0	0	0	1	1	0	0	0	0	2	0	0
CD0279d	0	0	0	0	0	0	0	0	0	0	1	0	1	1	1	0	0	0	1	0	0	0	0	0	0	0	0	1	0	0	0	0	0	0	1	3	1	0	1	0	0	0	0	0	0	0	0	0	1
CD0280a	0	0	0	0	0	0	0	0	0	0	0	0	0	0	0	0	0	0	0	0	0	0	0	0	0	0	0	0	0	0	0	0	0	0	0	0	0	0	0	0	0	0	0	0	0	1	1	0	0
CD0280c	0	0	0	0	0	0	0	0	0	0	0	0	0	0	0	0	0	0	0	0	1	0	0	0	0	0	0	0	0	0	0	0	0	0	0	0	0	0	0	0	0	0	0	0	0	0	0	1	0
CD0280d	0	0	0	0	0	0	0	0	1	0	0	0	0	0	0	0	0	0	0	0	0	0	0	0	0	0	0	0	0	0	0	0	0	0	0	0	0	0	0	0	1	0	0	0	0	0	0	0	1
CD0281a	1	0	0	0	1	0	0	0	0	0	0	0	2	0	0	0	0	0	0	0	0	0	0	0	0	0	0	0	0	0	0	0	0	0	0	0	0	0	0	0	1	0	0	2	1	0	0	0	0
CD0282a	0	0	0	1	0	0	0	1	0	0	1	0	1	2	0	0	0	0	0	0	1	0	0	0	0	0	0	0	0	0	0	0	2	0	1	1	0	0	1	0	2	0	0	0	1	0	2	0	1
CD0282c	1	1	1	0	0	0	0	0	0	1	0	0	1	0	1	0	1	0	1	1	0	0	1	0	0	0	0	0	1	0	0	1	1	0	0	1	0	0	0	0	1	0	0	0	0	0	1	1	0
CD0283a	0	0	0	0	0	0	0	0	0	0	0	0	1	0	0	0	0	0	0	0	0	0	0	0	0	0	0	0	0	0	0	0	0	0	0	0	0	0	0	0	0	0	0	0	1	0	0	0	0
CD0283c	0	0	0	0	1	0	0	0	0	0	0	0	1	0	0	0	0	0	0	0	0	0	0	0	0	0	0	0	0	0	0	0	0	0	0	0	0	0	0	0	0	0	0	0	0	0	0	0	1
CD0283d	0	0	0	0	0	0	0	0	0	0	0	0	0	0	0	0	0	0	0	0	0	0	0	0	0	0	0	0	0	0	0	0	0	0	0	0	0	0	0	0	0	0	0	0	0	0	0	0	0
CD0284a	0	0	0	0	0	0	0	0	0	0	0	1	0	1	1	0	0	0	0	0	0	0	0	0	0	0	0	1	0	0	0	0	0	0	1	0	1	0	0	0	0	0	0	0	1	0	0	0	1
CD0284c	0	0	1	0	0	0	0	0	0	0	0	0	0	0	0	0	0	0	0	0	0	0	0	0	0	0	0	0	1	0	0	0	1	0	0	0	0	0	0	0	0	0	0	0	0	0	0	0	1
CD0285a	1	0	1	0	1	0	2	0	0	0	0	0	2	0	1	0	0	0	2	0	0	0	0	0	1	0	0	1	2	0	0	0	1	0	0	2	1	0	0	2	0	1	0	0	0	2	0	0	2
CD0285c	1	0	1	0	0	0	0	1	0	0	0	0	0	0	1	0	0	0	0	1	0	0	0	0	0	1	0	0	1	0	0	1	1	1	1	1	1	1	0	0	0	1	0	0	1	0	2	2	1
CD0285d	1	0	0	1	0	0	0	0	0	0	0	1	1	0	1	0	0	0	0	1	0	0	0	0	0	0	0	1	0	0	1	0	1	1	0	0	1	1	0	1	1	1	1	2	1	1	0	1	1
CD0286a	0	0	0	0	0	0	0	0	0	0	0	0	1	0	0	0	0	0	0	0	0	0	0	0	0	0	0	0	0	0	0	0	0	0	0	0	0	0	0	0	0	0	0	0	0	0	0	0	1
CD0286c	3	1	0	0	0	1	0	0	0	0	0	0	0	0	0	0	0	0	0	0	0	0	1	0	0	0	0	0	0	0	0	0	1	0	0	0	0	0	0	1	0	0	0	0	0	0	0	0	0
CD0286d	1	1	0	0	0	0	0	0	0	0	0	0	0	1	0	0	0	0	0	0	0	0	0	0	0	0	0	0	0	0	0	0	0	0	0	0	0	0	0	0	0	0	0	2	0	0	0	0	1
CD0287a	1	0	1	1	1	0	0	0	0	0	0	0	0	1	0	0	1	0	0	0	0	0	0	1	0	0	0	0	1	0	0	0	1	1	0	1	1	3	0	0	1	0	0	0	1	0	1	1	1
CD0287c	0	0	0	0	1	1	0	0	1	0	1	0	1	0	0	0	0	0	0	0	0	0	0	0	0	0	0	0	0	0	0	1	1	0	2	2	0	0	0	1	1	0	0	0	0	0	0	2	0
CD0287d	0	0	1	0	0	0	0	0	0	0	0	0	0	1	0	0	0	0	0	0	0	0	0	0	0	0	0	0	0	0	1	1	0	0	1	0	1	0	0	2	0	1	1	0	1	0	2	0	1
CD0288a	2	0	0	3	0	0	1	0	0	0	0	2	1	0	3	1	0	0	0	0	0	0	0	0	0	0	0	1	1	1	1	0	2	0	0	0	1	1	0	0	0	1	0	1	2	1	0	2	0
CD0288c	3	1	0	1	1	0	0	1	1	0	0	0	1	0	2	1	1	0	1	1	1	0	0	0	0	0	0	1	1	0	0	0	2	1	0	0	2	0	0	2	0	0	1	0	4	1	0	1	1
CD0288d	1	1	0	0	0	0	1	1	1	0	0	2	0	0	2	1	2	0	0	1	0	1	0	0	1	0	0	0	1	0	0	0	2	1	2	2	1	0	0	0	0	0	0	1	2	1	1	0	0
CD0289a	0	0	0	0	0	0	0	0	0	0	0	0	0	0	0	0	0	0	0	0	0	0	0	0	0	0	0	0	0	0	0	0	0	0	0	0	1	0	0	0	0	0	0	0	1	0	0	0	0
CD0289c	0	0	0	0	0	0	0	0	1	0	0	0	0	0	0	0	0	0	0	0	0	0	0	0	0	0	0	0	0	0	0	0	0	0	0	0	0	0	0	0	0	0	0	0	0	0	0	0	2
CD0289d	1	0	0	0	0	0	0	0	0	0	0	0	0	0	0	1	0	0	0	0	0	0	0	0	0	0	0	0	0	0	0	0	0	0	0	0	0	0	0	0	0	0	0	0	0	0	0	1	0
CD0290a	0	0	1	0	0	0	0	0	0	0	0	0	0	0	0	1	0	0	0	0	0	0	0	0	0	0	0	0	0	0	0	1	0	1	0	0	1	0	0	0	0	0	0	0	0	0	0	0	0
CD0290c	1	0	0	0	0	0	0	0	0	0	0	0	0	0	0	2	0	0	0	0	0	0	0	0	1	0	0	0	0	0	0	0	0	0	0	1	0	0	0	0	0	0	0	0	0	1	1	1	1
CD0291a	0	0	0	0	0	0	0	0	0	0	0	0	0	0	0	0	0	0	0	0	0	0	0	0	0	0	1	0	1	0	1	0	0	0	0	0	0	0	0	0	1	0	1	0	0	0	0	1	0
CD0291c	1	0	0	0	0	0	0	0	0	0	1	0	1	0	0	1	0	0	0	0	1	0	0	1	0	1	0	0	1	1	0	0	1	0	0	0	0	0	1	0	0	0	1	0	0	0	0	0	0
CD0292a	0	0	0	0	0	0	0	0	0	0	0	0	0	0	1	1	0	0	0	1	0	0	0	0	0	0	0	0	0	0	0	0	0	0	0	0	0	0	0	0	0	0	0	0	1	0	0	0	0
CD0292c	1	0	0	0	0	0	0	0	0	0	0	0	0	0	0	0	0	0	0	0	0	0	0	0	0	0	0	0	0	0	0	0	0	0	0	0	0	0	0	0	0	0	0	0	0	0	0	0	0
CD0292d	0	0	0	0	0	0	0	0	0	0	0	0	1	0	0	0	0	0	0	0	0	0	0	0	0	0	0	0	0	0	0	0	0	0	0	0	0	0	0	0	0	0	0	0	0	0	0	0	1
CD0293a	1	0	0	0	1	0	0	0	0	0	0	0	0	0	0	0	0	0	1	0	1	0	0	0	0	0	0	0	0	0	0	0	0	0	0	0	0	0	0	0	0	0	1	0	0	0	1	0	0
CD0293c	0	1	0	0	0	0	1	0	0	0	0	0	0	1	0	0	2	0	0	0	0	0	0	0	0	0	0	0	0	1	0	0	2	0	0	1	0	1	0	0	1	0	0	0	0	0	1	0	1
CD0293d	1	0	0	0	0	0	0	0	0	0	0	0	0	0	0	0	0	0	0	0	0	0	0	0	0	0	0	0	1	0	0	0	0	0	0	0	0	1	0	0	0	0	0	0	1	0	1	0	1
CD0294a	1	0	0	1	0	0	1	0	1	0	0	0	1	0	0	0	1	0	0	1	0	0	0	0	0	0	0	0	2	2	1	0	1	0	0	1	0	0	0	0	0	0	0	0	1	1	0	0	1
CD0294c	0	0	0	0	1	0	0	0	1	0	1	0	1	0	0	1	0	1	1	0	0	0	1	0	0	0	0	1	1	0	0	0	0	1	0	0	0	1	0	0	0	0	2	0	1	1	0	0	2
CD0296a	0	0	0	0	1	0	0	1	0	0	0	0	1	0	0	0	0	0	0	0	0	0	0	0	0	0	0	0	0	0	0	0	0	0	0	1	0	0	0	0	0	0	0	0	0	0	1	0	0
CD0296c	0	0	0	0	0	0	0	0	0	0	0	0	0	0	0	0	0	0	0	0	0	0	0	0	0	0	0	1	0	0	0	0	0	0	0	0	0	0	0	1	0	0	0	1	0	0	0	0	0
CD0296d	0	0	0	0	0	0	0	0	0	0	0	0	0	0	0	0	0	0	0	0	0	0	0	0	0	0	0	0	0	0	0	0	0	0	0	0	0	0	0	0	0	0	0	0	0	0	0	1	0
CD0297a	0	0	0	0	0	0	0	0	0	0	0	0	0	0	0	0	0	0	0	0	1	0	0	0	0	0	0	0	1	0	0	0	0	0	0	0	1	0	0	0	1	0	0	0	1	0	0	1	0
CD0297c	0	0	0	0	0	0	0	0	0	0	0	0	0	0	0	0	0	0	0	0	0	0	0	0	0	0	0	0	0	0	0	0	0	0	0	0	0	1	2	1	0	0	0	0	0	0	3	1	1
CD0297d	0	0	0	0	1	0	1	0	0	0	0	0	0	0	0	0	0	0	0	0	0	0	0	0	0	0	0	0	0	1	1	0	1	0	1	0	0	0	0	1	1	0	0	0	4	1	1	1	1
CD0307a	0	0	0	0	0	0	0	0	0	0	0	0	0	0	0	0	0	0	0	0	0	0	0	0	0	0	0	0	0	0	0	0	1	0	0	0	1	0	0	0	0	0	0	0	0	0	0	0	0
CD0307c	0	0	0	0	0	0	0	0	0	0	0	0	0	0	0	0	0	0	0	0	0	0	0	0	0	0	0	0	0	0	0	0	0	0	0	0	0	0	0	0	0	0	0	0	0	0	0	0	1
CD0307d	1	0	0	0	0	0	0	0	0	0	0	0	0	0	0	0	0	0	0	0	0	0	0	0	0	0	0	0	0	0	0	0	0	0	0	1	0	0	0	0	0	0	0	0	1	0	0	1	0
CD0308a	0	0	0	0	1	0	0	1	0	0	0	0	0	0	0	0	0	0	0	0	0	0	0	0	0	0	0	0	1	0	0	0	0	0	0	0	1	0	1	0	0	0	0	0	1	1	0	1	0
CD0308c	1	0	0	0	0	0	0	0	0	0	0	0	1	0	1	0	0	0	0	0	0	0	0	0	0	0	0	0	0	0	0	0	0	0	0	0	0	0	0	0	0	1	0	0	0	0	0	1	0
CD0308d	0	0	0	0	0	0	0	0	1	0	0	0	0	0	0	0	0	0	0	1	0	0	0	0	0	0	0	0	0	1	1	0	2	0	0	2	0	0	1	0	0	0	0	0	1	0	0	0	0
CD0309a	1	0	0	0	1	0	1	0	0	0	0	0	1	0	0	0	1	0	0	0	0	0	0	0	0	0	0	0	0	0	0	1	0	0	1	0	0	0	0	0	0	0	0	0	2	0	0	0	0
CD0309c	1	0	0	0	2	0	1	0	0	0	0	1	0	0	1	0	1	0	1	1	0	0	1	0	0	0	0	0	1	0	0	0	0	0	0	0	1	0	0	0	1	0	1	0	0	2	0	1	0
CD0309d	2	0	0	0	0	0	0	0	0	0	0	0	0	0	0	0	0	0	1	0	0	0	0	0	0	0	0	0	0	0	0	0	0	0	0	0	0	0	1	0	0	0	0	0	1	0	0	1	0
CD0310a	1	0	0	0	0	0	0	0	0	0	0	0	1	0	0	0	0	0	0	0	0	0	0	0	0	0	0	0	0	0	0	0	0	0	0	0	0	0	0	0	0	0	0	0	1	0	0	2	0
CD0310c	1	0	0	0	0	0	0	0	0	0	0	0	1	0	0	0	0	0	0	0	0	0	0	0	0	0	0	0	0	0	0	0	0	0	0	0	0	0	0	0	0	0	0	0	0	1	0	0	0
CD0310d	1	0	0	0	0	0	0	0	0	0	0	0	0	0	1	0	0	0	0	0	0	0	0	0	0	0	0	0	0	0	0	0	0	1	0	0	0	0	0	0	0	0	0	0	0	0	0	0	0
CD0311a	0	0	0	0	0	0	1	0	0	0	0	0	0	0	0	0	0	0	0	0	0	0	0	0	0	0	0	0	0	0	0	0	0	1	0	2	1	0	1	0	3	0	1	0	2	0	0	0	0
CD0311c	1	0	0	0	1	1	0	0	0	0	1	0	1	0	0	0	0	0	0	0	0	0	0	0	0	0	0	0	0	0	0	0	1	0	0	0	0	0	1	0	0	0	0	0	2	0	1	1	0
CD0311d	0	0	0	0	0	0	0	0	0	0	0	0	1	0	0	0	0	0	0	0	0	0	0	0	0	0	0	0	0	0	1	1	0	1	0	1	0	0	0	0	0	0	0	0	0	0	1	0	0
CD0312a	1	1	0	0	0	0	1	0	2	0	1	0	1	0	0	0	2	0	0	0	1	0	0	0	0	0	0	0	2	0	0	0	2	0	0	1	0	0	1	0	3	1	1	1	1	1	2	0	0
CD0312c	0	0	1	1	1	0	0	0	1	0	0	0	0	0	0	0	0	0	0	0	0	0	0	0	0	0	0	0	0	0	0	0	1	0	0	0	0	0	0	0	0	2	0	0	0	0	0	0	0
CD0312d	0	0	0	0	0	0	1	0	0	0	0	0	3	0	0	0	0	0	0	0	0	0	0	0	0	0	0	0	0	0	0	0	0	0	0	1	0	0	0	0	1	1	1	1	0	1	1	2	2
CD0313a	2	0	0	0	0	0	0	0	0	0	0	0	1	0	0	0	0	0	0	0	0	0	0	0	0	0	0	0	0	0	0	0	0	0	0	0	0	0	0	0	1	0	0	0	1	0	0	0	0
CD0313c	0	0	0	0	0	0	0	0	0	0	0	0	0	0	0	0	0	0	0	0	0	0	0	0	0	0	0	0	1	0	0	0	0	0	0	1	0	0	0	0	0	0	0	1	1	0	0	0	0
CD0313d	0	0	1	0	1	0	0	0	0	0	0	0	0	0	0	0	0	0	0	0	0	0	0	0	0	0	0	0	0	0	0	0	0	0	0	0	0	0	0	0	0	0	0	0	0	0	1	0	0
CD0314a	0	0	0	1	0	0	0	0	0	0	0	0	1	0	0	0	0	0	0	0	1	0	0	1	0	0	0	0	0	1	0	1	0	0	0	0	1	0	0	0	1	0	0	0	0	0	0	2	0
CD0314c	1	0	0	0	0	0	0	0	1	1	0	0	1	0	1	0	0	0	0	0	0	0	0	0	2	0	0	1	1	0	0	0	1	0	1	0	0	0	0	0	0	0	1	0	1	0	1	0	1
CD0315a	2	0	0	0	1	0	0	0	2	0	0	0	2	1	0	1	0	1	0	1	0	0	0	1	1	0	0	0	1	1	1	0	0	0	0	1	0	1	0	0	0	2	0	1	1	0	1	2	1
CD0315c	1	2	0	1	0	0	0	0	0	1	0	0	3	0	3	2	1	0	0	0	1	1	0	0	0	1	0	0	0	0	1	0	0	0	0	2	1	0	0	2	2	0	3	0	2	1	1	0	3
CD0316a	0	0	0	0	0	0	0	0	0	0	0	0	1	0	0	0	0	0	0	0	0	0	0	0	1	0	0	0	0	0	0	0	0	0	0	0	0	0	0	0	0	0	0	0	1	0	0	0	0
CD0316c	0	0	0	0	0	0	0	0	1	0	0	0	1	0	1	0	0	0	0	0	0	0	0	0	0	0	0	0	1	0	0	0	0	0	0	0	0	0	0	0	0	0	0	0	1	0	0	0	1
CD0316d	0	0	0	0	0	0	0	0	0	0	0	0	0	0	0	0	0	0	0	0	0	0	0	0	0	0	0	2	0	0	0	0	0	0	0	0	0	0	0	0	0	1	0	0	0	0	0	0	0
CD0317a	0	1	3	1	0	1	0	0	0	1	0	0	0	0	1	1	0	1	0	1	2	0	0	0	0	0	1	0	0	0	0	0	0	0	0	0	0	0	0	0	0	1	0	0	0	0	0	0	0
CD0317c	0	0	0	0	0	1	0	0	0	0	0	0	1	0	1	0	0	0	0	2	0	1	0	1	0	0	0	0	0	0	0	0	0	0	1	0	0	0	0	0	0	0	0	0	0	1	0	0	1
CD0317d	3	0	0	1	0	0	0	0	0	0	0	0	0	0	0	0	1	0	0	1	0	0	0	0	1	0	0	0	1	0	0	0	2	0	0	0	0	0	1	0	0	0	0	0	2	1	0	0	0
CD0318a	3	0	0	0	0	0	0	0	1	1	0	2	2	0	0	1	0	0	1	0	1	0	0	0	0	0	1	0	0	1	0	0	2	1	0	0	1	0	0	1	3	0	0	1	2	1	0	0	0
CD0318c	2	0	0	1	0	1	0	1	0	0	1	1	4	1	0	2	0	0	0	0	0	1	0	0	0	1	0	0	1	0	0	0	3	1	1	0	3	0	3	1	2	2	1	0	4	3	0	2	0
CD0318d	0	0	0	0	1	2	0	0	0	0	0	0	1	0	0	0	0	0	0	0	0	0	0	1	1	0	0	0	0	0	0	0	1	0	1	0	1	2	1	0	1	0	2	0	2	0	2	1	1
CD0319a	0	0	0	0	0	0	0	0	0	0	0	0	0	0	0	0	0	0	0	0	0	0	0	0	0	0	0	0	0	0	0	0	0	0	0	0	0	0	0	0	0	0	0	0	0	0	0	0	0
CD0319c	0	0	0	0	0	0	0	0	0	0	0	0	0	0	0	0	0	0	0	0	0	0	0	0	0	0	1	0	0	0	0	0	0	0	0	0	0	0	0	0	0	0	0	0	0	0	0	0	0
CD0319d	0	0	0	0	0	0	0	0	0	0	0	0	1	0	0	0	0	0	0	0	0	0	0	0	0	0	0	0	0	0	0	0	0	0	0	0	0	0	0	0	0	0	0	0	0	0	0	0	0
CD0320a	0	1	0	0	0	0	0	0	0	0	1	0	0	0	0	0	0	0	0	0	0	0	0	0	0	0	0	0	1	0	0	0	0	0	0	0	0	0	0	1	0	0	0	0	0	0	0	0	0
CD0320c	0	0	0	0	0	0	0	0	0	0	1	0	0	0	1	0	0	0	0	0	0	0	0	0	0	0	0	0	0	0	0	0	0	0	0	0	0	0	0	0	0	0	0	0	0	0	0	1	0
CD0320d	0	0	0	0	1	0	0	0	0	0	0	1	0	0	1	0	0	0	0	0	0	1	0	0	0	0	0	0	0	0	0	1	0	0	0	0	0	0	0	1	0	0	1	0	0	0	1	1	0
CD0321a	0	0	0	0	0	0	0	1	0	0	0	0	0	0	0	0	1	0	0	0	0	0	0	1	0	0	0	0	0	1	0	0	0	0	1	0	0	0	0	0	0	1	1	0	1	0	0	0	1
CD0321c	1	0	0	0	1	0	0	0	0	0	1	1	0	0	0	0	0	0	0	0	0	0	0	0	0	0	0	0	3	0	0	1	1	0	0	1	0	0	1	0	0	0	1	1	1	2	0	1	0
CD0321d	0	0	0	0	0	0	0	0	0	0	0	0	0	0	0	1	0	0	0	1	1	0	1	0	0	0	0	0	0	0	0	0	0	0	0	1	0	0	0	0	0	1	0	0	0	0	1	0	1
CD0322a	0	0	0	0	0	0	0	0	0	0	0	0	0	0	0	0	0	0	1	0	0	0	0	0	0	0	0	0	0	0	0	1	0	0	0	0	0	0	0	0	0	0	0	0	0	0	0	0	0
CD0322c	0	0	0	0	0	0	0	0	0	0	0	0	0	0	0	0	0	0	0	1	0	0	0	0	0	0	0	0	0	0	0	0	0	0	0	0	0	0	0	0	0	0	0	0	1	0	0	0	0
CD0322d	0	0	0	0	0	0	0	0	0	0	0	0	1	0	0	1	0	0	0	0	0	0	0	0	0	0	0	0	0	0	0	0	0	0	0	0	0	0	0	0	0	0	0	0	0	0	0	0	1
CD0323a	0	0	0	0	0	0	0	0	0	0	0	1	0	0	1	0	1	0	0	0	0	0	0	1	0	0	0	0	0	0	0	0	1	0	0	0	0	1	0	0	0	0	0	1	0	0	0	1	1
CD0323c	0	0	1	0	0	0	0	0	0	0	0	0	0	0	0	0	0	0	0	0	0	0	0	0	0	1	0	0	0	0	0	0	0	0	1	1	0	0	0	0	0	1	0	1	0	0	0	1	0
CD0324a	0	0	0	0	0	0	0	0	0	0	0	1	2	0	0	0	1	0	0	0	0	0	0	0	0	0	0	0	1	0	0	0	0	1	0	0	0	0	0	0	0	1	0	0	0	1	0	0	0
CD0324c	1	0	0	0	0	0	0	0	0	0	0	0	1	1	0	0	1	0	0	0	0	0	1	0	0	0	0	0	0	0	0	0	0	0	2	0	0	0	0	0	1	0	1	0	0	2	1	0	0
CD0325a	0	0	0	0	0	0	0	0	0	0	0	0	1	0	0	0	0	0	0	0	0	0	0	0	0	0	0	0	0	0	0	0	0	0	0	1	0	0	0	0	0	0	0	0	0	0	0	1	0
CD0325c	0	0	0	0	0	0	0	0	0	0	0	0	0	0	0	0	0	0	0	0	0	0	0	0	0	0	0	0	0	0	0	0	2	1	2	1	0	0	0	0	0	0	1	0	0	0	0	0	0
CD0325d	0	0	0	0	0	0	0	0	0	0	0	0	0	0	0	0	0	0	0	0	0	0	0	0	0	0	0	0	0	0	0	0	0	0	0	0	0	0	0	0	0	0	0	0	1	0	0	0	0
CD0326a	0	0	0	0	0	0	1	0	2	0	0	0	2	0	0	0	0	0	0	0	0	0	0	0	0	0	0	0	0	0	1	0	0	0	1	1	1	0	1	0	0	1	1	1	0	1	1	0	0
CD0326c	1	0	0	0	0	0	0	0	0	0	0	0	0	0	0	0	1	0	0	0	0	0	1	0	0	1	0	1	1	0	0	0	3	1	3	1	0	0	0	0	1	1	2	0	2	0	0	2	0
CD0326d	0	0	0	1	0	0	1	0	0	0	0	0	1	0	1	0	1	0	1	0	0	0	0	0	0	0	0	0	0	0	0	0	2	0	2	1	0	0	0	0	0	1	0	1	3	0	0	0	1
CD0327a	0	0	0	0	0	0	0	0	0	0	0	0	0	0	0	0	1	0	0	0	0	0	0	0	0	0	0	0	0	0	0	0	0	0	0	0	0	0	0	0	0	0	0	0	0	0	0	1	0
CD0327c	0	0	0	0	0	0	0	0	1	0	0	0	1	0	0	0	0	0	0	0	0	0	0	0	0	0	0	0	0	1	0	0	1	0	0	0	0	0	0	0	0	0	0	0	1	0	0	1	1
CD0327d	0	0	0	0	0	0	0	0	0	0	0	0	1	0	0	0	0	0	0	0	0	0	0	0	0	0	0	0	0	0	0	0	0	0	0	0	0	0	0	0	0	0	0	0	0	0	0	0	0
CD0328a	0	0	0	0	0	0	1	0	1	0	0	1	1	0	1	3	0	1	0	0	2	0	0	0	0	0	0	1	0	2	0	0	1	2	0	1	3	0	0	1	0	1	0	0	1	0	0	1	0
CD0328c	1	0	0	0	0	1	0	1	1	0	0	0	0	0	0	0	1	0	0	1	0	0	0	0	0	0	0	0	1	1	0	0	0	0	0	2	2	1	0	0	1	0	0	1	1	1	1	1	2
CD0328d	0	1	0	0	0	0	0	0	0	0	0	1	1	0	0	1	0	0	0	0	0	0	0	0	0	1	0	0	1	0	0	0	0	0	0	1	0	0	0	0	0	0	0	0	0	0	0	0	0
CD0329a	4	2	1	1	0	0	0	1	1	1	0	0	1	1	0	1	0	0	0	0	2	0	0	0	1	1	0	0	0	0	0	0	1	0	0	2	0	0	0	0	3	1	0	0	1	1	2	1	0
CD0329c	0	0	0	0	0	0	1	0	0	0	0	0	2	0	0	0	1	0	0	0	1	0	0	0	1	0	0	0	1	0	0	1	0	0	0	1	0	0	0	1	0	0	2	0	1	1	0	1	1
CD0329d	1	0	0	0	1	1	1	0	2	3	0	1	3	0	0	1	1	0	0	0	0	0	1	0	1	0	0	0	1	0	0	0	1	0	0	0	1	1	0	1	1	1	2	1	1	0	0	0	1
CD0332a	0	0	0	0	0	0	0	0	0	0	0	0	0	0	0	0	0	0	0	0	0	0	0	0	0	0	0	0	0	0	0	0	0	0	0	0	1	0	0	0	0	0	0	0	1	0	0	0	0
CD0332c	0	1	0	0	0	0	0	0	1	0	0	0	1	0	0	0	0	0	0	0	0	0	0	0	0	0	0	0	1	0	0	0	0	0	0	0	0	0	0	0	0	0	0	0	0	0	0	0	1
CD0332d	0	0	0	0	0	0	0	0	0	0	0	0	0	0	0	0	0	0	0	0	0	0	0	0	0	0	0	0	0	0	0	0	0	0	0	1	0	0	0	0	1	0	0	0	0	0	0	0	0
CD0333a	0	1	0	1	0	0	0	1	0	0	0	0	3	0	1	1	0	1	0	0	0	1	0	0	0	0	0	0	0	0	1	0	0	0	1	0	0	0	1	0	0	0	0	0	0	1	0	1	0
CD0333c	1	0	0	0	0	0	0	0	0	0	0	1	0	0	0	1	0	0	0	0	0	0	0	0	0	0	0	0	0	1	0	1	0	0	0	1	1	0	0	1	0	0	0	0	1	0	0	2	1
CD0334a	0	0	1	0	0	0	0	0	0	0	0	0	0	0	0	1	0	0	0	0	0	1	0	2	0	0	0	0	2	1	1	0	0	0	1	0	1	0	1	1	0	0	1	2	2	1	0	2	0
CD0334d	1	0	0	0	1	0	0	1	2	0	0	0	2	2	1	0	0	1	0	0	2	1	0	0	0	0	0	0	1	0	0	0	0	0	0	0	1	0	0	1	1	1	0	0	2	0	0	4	1
CD0337a	0	0	0	0	0	0	0	0	0	0	0	0	1	0	0	0	0	0	0	0	0	0	0	0	0	0	0	0	0	0	0	0	0	0	0	0	0	0	0	0	0	1	0	0	1	0	0	0	1
CD0337c	0	0	0	0	0	0	0	0	0	0	0	0	0	0	0	0	0	0	0	0	0	0	0	0	0	0	0	0	0	0	0	0	0	0	0	0	0	0	0	0	0	0	0	0	0	0	0	0	0
CD0337d	0	0	0	0	0	0	0	0	0	0	0	0	1	0	0	0	0	0	0	0	0	0	0	0	0	0	0	0	0	0	0	0	0	0	0	0	1	0	0	0	1	0	0	0	2	0	0	0	0
CD0338a	0	0	0	0	0	0	0	0	0	0	0	0	2	0	1	0	0	0	0	0	0	0	0	0	0	0	0	0	0	0	0	0	0	0	0	0	0	0	0	0	0	1	1	0	0	0	0	0	1
CD0338c	0	0	1	0	1	0	0	0	0	1	0	0	0	0	0	0	0	0	0	0	0	0	0	0	0	0	0	1	0	0	0	0	1	0	1	0	0	0	0	0	0	0	0	0	1	0	0	0	0
CD0338d	0	0	0	0	0	0	0	0	0	0	0	0	0	0	0	0	0	0	0	1	0	0	0	0	0	0	0	0	0	0	0	0	0	0	1	0	0	0	0	0	0	0	1	1	0	0	1	1	1
CD0339a	1	0	0	0	0	0	0	0	0	0	0	0	0	0	0	0	1	0	0	0	0	0	1	0	0	0	0	0	1	0	0	0	1	0	0	0	0	0	0	0	0	0	0	0	0	1	0	0	0
CD0339c	0	0	0	0	0	0	0	0	0	0	0	0	1	0	0	0	0	0	0	0	0	0	0	0	0	0	0	0	0	0	0	0	1	0	0	0	0	0	0	0	0	0	0	0	0	0	0	0	1
CD0339d	0	0	0	0	0	0	0	0	0	0	0	0	0	0	0	0	0	0	0	0	0	0	0	0	0	0	0	1	0	0	0	0	0	0	1	0	0	0	0	0	0	1	0	0	0	0	0	0	1
CD0340a	1	0	0	1	0	0	0	0	0	0	0	0	0	0	0	0	0	0	0	0	0	0	0	0	0	0	0	0	0	0	0	0	0	0	0	2	0	0	0	0	0	0	0	0	0	0	0	0	1
CD0340c	0	0	0	0	0	0	0	0	0	0	0	0	0	0	0	0	0	0	0	1	1	0	0	0	0	0	0	0	0	0	0	0	0	0	0	0	0	0	0	0	0	1	0	0	0	0	0	0	0
CD0340d	1	0	0	0	0	0	0	0	0	0	0	0	1	0	0	0	0	0	0	0	0	0	0	0	0	0	0	0	0	0	0	0	0	2	0	0	0	0	0	0	0	0	1	0	0	0	0	0	0
CD0341a	0	0	0	0	1	1	3	5	2	0	0	4	3	0	0	3	0	0	0	0	0	0	0	0	0	0	0	0	0	0	0	0	7	0	0	0	0	2	1	0	1	5	5	2	0	1	2	1	0
CD0341c	0	0	0	2	1	2	0	3	1	0	0	2	0	2	0	3	0	0	0	0	0	0	0	0	0	1	0	0	0	0	0	0	0	2	3	1	1	0	0	2	3	2	3	5	2	1	0	2	0
CD0341d	1	2	0	1	1	0	0	5	1	0	0	7	0	0	0	1	0	0	0	0	0	0	0	0	0	0	0	0	0	0	0	0	4	3	4	1	0	0	0	0	3	3	2	3	1	0	2	0	0
CD0342a	0	0	0	3	2	3	0	7	0	0	0	3	1	2	0	3	0	0	0	1	0	0	0	0	1	0	0	1	1	1	0	0	9	0	3	2	1	1	1	2	6	6	6	2	0	1	1	1	0
CD0342c	1	0	0	0	1	0	0	3	0	1	1	2	0	2	1	7	0	1	0	0	0	0	0	0	0	0	0	0	1	0	0	0	2	2	2	5	1	0	4	2	7	4	4	5	0	0	2	0	0
CD0342d	0	1	0	1	2	1	1	5	1	1	0	0	0	1	0	8	0	0	0	0	1	0	0	0	0	1	0	0	0	0	0	0	3	3	1	3	0	1	0	2	1	4	2	4	2	0	1	1	1
CD0343a	0	0	1	1	5	3	0	5	3	1	0	4	6	4	2	6	0	1	0	0	0	0	0	0	0	0	0	0	1	0	0	0	5	1	1	1	2	3	3	1	5	5	3	2	1	0	3	1	1
CD0343c	1	0	1	3	1	1	3	3	1	0	0	2	0	4	2	3	1	0	0	0	0	1	0	0	0	2	1	0	0	0	0	0	4	1	2	2	4	3	3	0	7	8	4	1	1	1	1	1	0
CD0343d	3	0	0	0	2	0	0	1	2	1	0	3	4	4	2	5	1	0	0	0	1	0	0	0	0	0	1	0	0	0	0	1	3	0	0	2	0	2	2	0	2	8	3	3	0	3	0	1	0
CD0344a	0	0	0	0	0	0	0	0	0	0	0	0	0	0	0	0	0	0	0	0	0	0	0	0	0	0	0	0	0	0	0	0	0	0	0	0	0	0	0	0	0	0	0	0	0	0	0	1	0
CD0344c	0	0	0	0	0	0	0	0	1	0	0	0	1	0	0	0	0	0	0	0	0	0	0	0	0	0	0	0	0	0	0	0	0	0	0	0	0	0	0	0	0	0	0	0	0	0	0	0	1
CD0344d	1	0	0	0	0	0	0	0	0	0	0	0	1	0	0	0	0	0	0	0	0	0	0	0	0	0	0	0	0	0	0	0	0	0	0	0	0	0	0	0	0	0	0	0	0	0	0	0	1
CD0345a	0	0	0	0	0	0	0	0	0	0	0	0	0	1	0	0	0	0	0	0	0	0	0	1	0	0	0	0	0	0	0	0	0	0	0	0	1	1	0	0	0	0	0	0	0	1	0	0	1
CD0345c	0	1	1	0	0	0	0	0	0	1	0	0	1	0	0	1	0	0	0	0	0	0	1	0	0	0	0	0	0	0	0	0	0	0	0	0	0	1	0	0	1	0	0	0	0	0	1	0	1
CD0345d	2	0	2	0	1	0	0	0	1	0	1	0	0	0	0	0	0	0	0	1	1	0	0	0	0	0	0	0	0	0	0	0	0	0	0	1	0	0	0	0	0	0	0	0	1	1	1	1	3
CD0349a	2	0	0	1	0	0	1	0	0	0	1	0	2	0	0	0	0	0	0	0	0	0	0	0	0	0	0	0	0	0	0	0	0	1	0	1	0	0	1	0	0	0	0	0	1	0	0	0	2
CD0350a	0	1	0	0	0	0	0	0	0	0	0	0	0	0	0	0	0	0	0	0	0	0	0	0	0	0	0	0	0	0	0	0	0	0	0	0	0	0	0	0	0	0	0	0	0	0	0	1	1
CD0350c	1	0	0	0	0	0	0	0	0	0	0	0	0	0	0	0	0	0	0	0	0	0	0	0	0	0	0	0	0	0	0	0	1	0	0	0	0	0	0	0	0	0	0	0	1	0	0	0	0
CD0350d	0	0	0	0	0	0	0	0	0	0	0	0	0	0	0	0	0	0	0	0	0	0	0	0	0	0	0	0	0	0	0	0	0	0	0	0	0	0	0	0	0	0	0	0	0	0	0	0	0
CD0351a	0	0	0	0	0	0	0	0	0	0	0	0	2	0	0	0	0	0	0	0	0	0	0	0	0	0	0	0	0	0	0	0	0	0	0	0	0	0	0	0	0	0	0	0	0	0	0	0	0
CD0351c	0	0	0	0	0	0	0	0	0	0	0	0	0	1	0	0	0	0	0	0	0	0	0	0	0	0	0	1	0	0	0	0	0	0	0	0	0	0	0	0	1	0	0	0	0	0	0	2	0
CD0352a	0	0	0	0	1	0	0	0	0	0	0	0	0	0	0	0	0	0	0	0	0	0	0	0	0	0	0	0	0	0	0	0	0	0	0	0	0	0	0	0	0	0	1	0	0	0	0	1	0
CD0352c	0	0	0	0	0	0	0	0	0	0	0	0	0	0	0	0	0	0	0	0	0	0	0	0	0	0	0	0	0	0	0	0	0	0	0	0	0	0	0	0	0	0	0	0	0	0	0	0	0
CD0352d	2	0	0	0	0	0	0	0	0	0	0	0	0	0	0	0	0	0	0	0	0	0	0	0	0	0	0	0	0	0	0	0	0	0	0	0	0	0	0	0	0	0	0	0	0	0	1	2	0
CD0353a	0	0	1	0	0	0	0	0	0	0	0	0	2	0	1	1	0	0	0	1	0	0	0	0	1	0	0	0	1	1	0	0	0	0	0	1	0	1	0	0	0	0	0	0	1	0	0	1	1
CD0353c	1	0	0	0	0	0	1	0	0	0	0	0	0	1	0	1	0	0	0	0	0	0	0	0	0	0	0	0	0	0	0	0	0	0	0	0	0	0	0	0	0	0	0	0	1	0	0	0	0
CD0353d	0	0	0	0	0	0	0	0	0	0	0	0	0	0	0	0	0	0	0	0	0	0	0	0	0	0	0	0	0	0	0	0	0	0	0	0	0	0	0	0	0	0	0	0	0	0	1	0	0
CD0354a	1	1	0	0	0	0	0	0	0	0	1	0	0	0	1	0	0	0	0	0	1	1	0	1	0	0	0	1	1	0	1	0	0	0	0	0	3	0	0	0	3	0	0	0	2	1	0	0	2
CD0354c	2	0	0	0	1	0	1	1	1	0	0	0	1	1	0	0	1	0	0	0	0	0	0	0	0	0	0	0	1	0	0	0	0	1	2	0	0	0	0	1	2	0	0	0	2	1	0	1	2
CD0354d	1	0	0	0	0	0	0	0	0	0	0	0	0	0	0	0	0	0	0	0	0	0	0	0	0	0	0	0	0	0	0	0	0	0	0	0	0	0	0	0	0	0	0	0	0	0	0	0	0
CD0355a	0	0	0	0	0	0	0	0	0	0	0	0	1	0	0	0	0	0	0	0	0	0	0	0	0	0	0	0	0	0	0	0	0	0	0	1	0	0	0	0	1	0	0	0	0	0	0	1	0
CD0355c	0	1	0	0	0	0	0	0	0	0	0	0	2	0	0	0	0	0	0	0	0	0	0	0	0	0	0	0	0	0	0	0	0	0	0	0	0	0	0	0	0	0	0	0	0	1	0	0	0
CD0355d	0	0	0	0	0	0	0	0	0	0	0	0	0	0	0	0	0	0	0	0	0	0	0	0	0	0	0	0	0	0	0	0	0	0	0	0	0	0	0	0	0	0	0	0	0	0	0	1	1
CD0356a	0	1	0	0	0	0	1	0	1	0	0	1	2	1	0	0	1	0	1	0	0	0	0	0	0	0	0	0	0	0	0	0	0	0	0	0	0	0	0	0	0	0	0	0	0	0	3	1	1
CD0356c	0	0	1	0	0	0	1	1	0	0	0	0	1	1	0	0	0	0	0	0	0	0	0	0	1	0	0	1	0	0	0	0	0	0	0	0	0	0	0	0	1	0	0	0	1	2	0	3	1
CD0356d	1	0	0	0	0	0	0	1	0	0	0	0	1	0	0	1	0	0	0	0	0	0	0	0	1	0	0	0	0	0	0	0	0	0	0	0	0	0	0	0	0	0	0	0	1	0	1	0	0
CD0357a	1	0	0	0	0	1	0	0	0	1	1	0	2	1	1	1	2	1	0	0	1	0	0	1	0	0	0	0	0	0	1	1	1	0	1	1	1	0	2	0	0	0	0	0	2	0	2	0	0
CD0357c	0	0	1	0	0	0	2	0	0	0	0	0	2	0	0	2	0	0	0	1	0	0	1	0	0	0	0	0	0	1	0	0	2	0	0	1	1	1	1	0	0	1	0	1	3	1	0	1	1
CD0357d	0	0	0	0	1	1	0	0	1	0	0	1	1	0	0	0	0	0	0	0	0	0	0	0	0	1	1	0	0	1	0	0	2	1	0	0	0	0	1	0	0	0	0	1	0	0	0	0	3
CD0358a	0	0	0	0	0	0	0	0	0	0	0	0	0	0	1	0	0	0	0	0	0	0	0	0	0	0	0	0	0	0	0	0	0	0	0	2	0	0	0	0	0	0	0	0	2	0	0	1	0
CD0358c	0	0	0	0	0	0	0	0	0	0	0	0	1	0	0	0	0	0	0	0	0	0	0	0	0	0	0	0	0	0	0	0	0	0	0	0	0	0	0	0	0	0	0	0	1	0	0	2	0
CD0358d	0	0	0	0	0	0	1	0	0	0	0	0	0	0	0	0	0	0	0	0	0	0	0	0	0	0	0	0	0	0	0	0	1	0	0	0	0	0	1	0	0	0	0	0	0	0	0	1	0
CD0359a	0	0	0	0	0	0	0	0	0	0	0	0	1	0	0	0	0	0	0	0	0	0	0	0	0	0	0	1	0	0	0	0	2	0	0	1	0	0	0	0	2	0	1	0	1	1	1	0	0
CD0359c	0	0	0	1	0	0	0	0	0	0	0	0	1	0	0	0	0	0	0	0	0	0	0	0	0	0	0	0	1	0	0	0	0	0	0	0	1	0	0	0	0	0	0	0	1	0	0	0	1
CD0360a	0	0	0	1	0	0	0	0	0	0	0	0	1	0	1	0	1	0	0	0	0	0	0	0	0	1	0	0	0	0	0	0	1	0	0	0	0	0	0	0	0	1	1	0	1	1	0	1	0
CD0360c	2	0	0	0	0	0	0	1	1	0	0	0	2	0	0	1	0	0	0	0	0	0	0	0	0	0	0	0	1	0	0	0	0	0	0	2	0	0	0	1	3	0	1	0	1	0	0	1	0
CD0360d	0	0	0	0	0	0	0	1	0	0	0	0	1	0	0	0	0	0	0	0	0	0	0	0	0	0	0	0	0	0	0	0	0	0	0	0	0	0	0	0	0	0	0	0	1	0	0	2	0
CD0361a	2	0	0	0	0	0	0	0	0	0	0	0	0	0	0	0	0	0	0	0	0	0	0	0	0	0	0	0	0	0	0	0	0	0	0	0	0	0	0	0	0	0	0	0	0	1	0	1	0
CD0361c	2	0	0	0	0	0	0	0	0	0	0	0	0	0	0	1	0	0	0	0	0	0	0	0	0	0	0	0	0	0	0	0	0	0	0	0	0	0	0	0	0	0	0	0	1	2	0	0	0
CD0361d	0	0	0	0	0	1	0	0	0	0	0	0	1	0	0	0	0	0	0	0	0	0	0	0	0	0	0	0	0	0	0	0	0	0	0	0	0	0	0	0	0	0	0	0	2	0	0	0	0
CD0362a	0	0	0	0	1	0	0	0	0	0	1	0	4	0	0	0	0	1	0	0	1	0	0	0	0	0	0	0	0	0	0	0	0	0	0	1	1	0	1	0	0	0	0	1	0	1	0	0	0
CD0362c	1	0	0	0	0	0	0	0	2	0	0	0	1	0	1	0	1	0	0	0	0	0	0	0	0	0	0	0	0	0	1	0	1	1	0	0	0	0	0	0	0	0	0	0	1	0	0	0	0
CD0362d	1	0	0	0	2	0	0	0	0	0	0	0	2	0	0	0	0	0	0	0	0	0	0	0	0	0	0	0	0	0	0	0	0	0	0	0	0	0	0	2	0	0	0	0	2	0	0	0	0
CD0363a	0	0	0	0	0	0	0	0	0	0	0	0	1	0	0	0	0	0	0	0	0	0	0	0	0	0	0	0	0	0	0	0	0	0	0	0	0	0	0	0	0	0	0	0	1	0	0	0	0
CD0363c	0	0	0	0	0	0	0	0	0	0	0	0	2	0	0	1	0	0	0	0	0	0	0	0	0	0	0	0	0	0	0	0	0	0	0	0	0	0	0	0	0	0	0	0	1	0	0	0	1
CD0363d	0	0	0	0	0	0	0	0	0	0	0	0	0	0	0	0	0	0	0	0	0	0	0	0	0	0	0	0	0	0	0	0	0	0	0	0	0	0	0	0	0	1	0	0	0	0	0	0	1
CD0364a	0	0	0	0	0	0	0	0	0	0	0	0	1	0	0	0	0	0	0	0	0	0	0	0	0	0	0	0	0	0	0	0	2	0	0	0	0	0	0	0	1	0	1	0	1	0	0	1	0
CD0364c	0	0	0	0	3	0	0	0	0	0	1	0	0	0	0	1	0	0	0	0	0	0	0	0	1	0	0	0	0	0	0	0	0	0	0	0	0	0	0	0	0	0	1	0	0	1	0	1	1
CD0364d	0	0	0	0	0	0	0	0	0	0	0	0	0	0	0	1	0	0	0	0	0	0	0	0	0	0	0	0	0	1	0	0	0	1	0	0	0	0	0	0	1	0	1	0	0	0	0	0	0
CD0365a	0	0	0	1	0	0	0	0	0	0	0	0	0	0	0	0	0	0	0	0	0	0	0	0	0	0	0	0	0	0	0	0	0	0	0	0	0	0	0	0	0	0	0	0	0	0	0	1	0
CD0365c	1	0	0	0	0	0	0	1	1	0	0	0	1	0	0	0	0	0	0	0	0	0	0	0	0	0	0	0	0	0	0	0	0	0	1	0	1	0	0	0	0	0	0	0	2	1	1	0	0
CD0365d	1	0	0	0	0	0	0	0	0	0	0	0	0	0	0	0	0	0	0	0	0	0	0	0	0	0	0	0	0	0	0	0	0	0	0	0	0	0	0	0	0	0	0	0	0	0	0	0	0
CD0367a	0	0	0	0	0	0	0	0	0	0	0	0	2	0	0	0	0	0	0	0	0	0	0	0	0	0	0	0	0	0	0	0	0	0	0	0	0	0	0	0	0	0	0	0	0	0	0	0	0
CD0367c	0	0	0	0	0	1	0	0	0	0	0	0	2	0	0	0	0	0	0	0	0	0	0	0	0	0	0	0	0	0	0	0	0	0	0	0	1	0	0	0	0	0	0	0	1	0	0	0	0
CD0367d	0	0	0	0	1	0	0	0	0	0	0	0	0	0	0	0	0	0	0	0	0	0	0	0	0	0	0	0	0	0	1	0	0	0	0	0	0	1	0	0	0	0	0	0	0	0	0	0	0
CD0369a	0	0	0	0	0	0	0	0	0	0	0	0	0	1	0	1	0	0	0	0	0	0	0	0	0	0	0	0	0	0	1	0	0	0	0	0	0	1	0	0	0	0	1	0	0	0	0	0	0
CD0369c	0	0	0	0	0	0	0	0	0	0	0	0	1	0	0	0	1	0	0	0	0	0	0	0	0	0	0	0	0	0	0	0	0	0	0	1	0	1	0	0	0	0	0	0	1	1	0	1	0
CD0369d	0	0	0	0	0	0	0	0	0	0	0	0	1	0	0	0	0	0	1	0	0	0	0	0	0	0	0	0	0	0	0	0	0	1	0	0	0	0	0	0	0	0	0	0	1	0	0	0	0
CD0369e	1	0	0	0	0	0	0	0	0	0	0	0	0	0	0	0	0	0	0	0	0	0	0	0	0	0	0	1	0	0	0	0	0	0	0	0	0	0	0	0	1	0	0	0	0	0	0	0	0
CD0369f	0	1	0	0	0	0	0	0	0	0	0	0	0	0	0	0	0	0	0	0	1	0	0	0	0	0	0	0	0	0	1	0	0	0	0	2	0	0	0	0	0	1	0	0	2	1	0	3	0
CD0370a	3	0	1	0	0	0	0	0	1	0	0	0	0	0	0	0	0	0	0	0	1	0	0	0	1	0	0	0	0	0	0	0	1	0	1	0	1	0	0	1	0	0	0	0	0	0	1	1	1
CD0370c	0	0	1	1	1	1	0	0	0	0	0	0	0	0	0	0	0	0	0	0	0	0	1	0	0	0	1	0	0	0	0	0	1	0	0	0	0	0	0	0	0	0	1	1	1	0	0	2	0
CD0370d	2	0	0	0	1	0	0	0	0	0	0	0	0	0	1	0	0	0	0	0	0	0	0	0	0	0	0	0	1	0	0	1	0	1	1	0	1	0	0	1	0	1	1	0	3	0	0	0	0
CD0370e	1	0	0	0	0	0	0	0	0	0	0	0	3	2	1	0	0	0	0	0	0	0	0	0	1	0	0	0	0	0	0	0	0	1	0	0	2	1	0	0	0	0	0	0	0	1	1	1	2
CD0370f	0	0	0	0	0	0	0	0	0	0	0	0	0	0	0	0	0	0	0	0	0	0	0	0	0	0	0	0	0	0	0	0	0	0	0	0	0	0	0	0	0	0	0	0	0	0	0	0	0
CD0371a	0	0	0	0	0	0	0	0	0	0	0	0	1	0	0	0	0	0	0	0	0	0	0	0	0	0	0	0	0	0	0	0	0	0	0	0	0	0	0	0	0	0	0	0	1	1	0	0	0
CD0371c	1	0	0	0	0	0	0	0	0	0	0	0	0	0	0	0	0	0	0	0	0	0	0	0	0	0	0	0	0	0	0	0	0	0	0	0	0	0	0	0	0	0	0	0	0	0	0	0	0
CD0372a	0	0	0	0	0	0	0	0	0	0	0	0	0	0	0	0	0	0	0	0	0	0	0	0	0	0	0	0	0	0	0	0	0	0	0	0	0	0	0	0	0	0	0	0	0	0	0	1	0
CD0373a	0	0	0	0	0	0	0	0	0	0	0	0	0	0	0	0	0	0	0	0	0	0	0	1	0	0	0	0	0	0	0	0	0	0	0	0	0	0	0	0	0	0	0	0	1	0	1	0	1
CD0373c	0	0	0	0	0	0	0	0	0	0	0	0	1	0	0	0	0	0	0	0	0	0	0	0	1	0	0	0	0	0	0	0	0	0	0	1	0	0	0	0	1	0	0	0	1	0	0	0	0
CD0373d	0	0	0	1	0	0	0	0	0	0	0	0	1	0	0	0	0	0	0	0	0	0	0	0	0	0	0	0	0	0	0	1	0	0	0	0	0	0	0	0	0	0	0	0	0	0	0	0	0
CD0373e	0	0	0	0	0	0	0	0	0	0	0	0	1	0	0	0	0	0	0	0	0	0	0	0	0	0	0	0	0	0	0	0	0	0	0	0	0	0	0	0	0	0	0	0	0	1	0	0	0
CD0373f	0	0	0	0	0	0	0	0	0	0	0	0	0	0	0	0	0	0	0	0	0	0	0	0	0	0	0	0	0	0	0	0	0	0	0	0	0	0	0	0	0	0	0	0	1	0	0	0	0
CD0373g	0	0	0	1	0	0	0	0	0	0	0	0	0	0	0	0	0	0	0	0	0	0	0	0	1	0	0	0	0	0	0	0	0	0	0	0	0	0	1	0	0	0	0	0	0	0	1	0	0
CD0373h	0	0	0	0	0	0	1	0	0	0	0	0	0	0	0	0	0	0	0	0	0	0	0	0	0	0	0	0	0	0	0	0	0	0	0	2	0	0	0	0	0	0	0	0	1	0	1	2	3
CD0373i	0	0	0	0	1	0	0	0	1	0	0	0	2	0	0	0	0	0	0	0	0	0	0	0	0	0	0	0	0	0	0	0	0	0	0	0	0	0	0	0	0	1	0	0	1	0	0	0	0
CD0373j	0	0	0	0	0	0	0	0	0	0	0	1	1	0	0	1	0	0	0	0	0	0	1	0	0	0	0	0	0	0	0	0	0	0	0	1	1	0	0	0	0	0	0	0	1	0	0	0	0
CD0373k	1	0	0	0	0	0	0	0	0	0	0	0	0	0	0	0	0	0	0	0	0	0	0	0	0	0	0	1	0	0	0	0	0	0	0	0	0	0	0	0	0	0	0	0	0	0	0	0	1
CD0374a	0	0	0	0	0	0	0	0	0	0	0	0	1	0	0	0	0	0	0	0	0	0	0	0	0	0	0	0	0	0	0	0	0	1	0	0	0	0	0	1	0	0	1	0	0	1	0	1	0
CD0374c	0	0	0	0	0	0	1	1	0	0	1	0	0	0	1	0	1	0	0	0	0	0	0	0	1	0	0	0	1	0	0	0	0	0	0	0	0	0	0	0	0	0	0	1	2	0	0	1	0
CD0374d	1	0	0	0	1	1	0	0	0	1	0	0	2	0	1	0	0	0	0	0	0	0	0	0	1	0	0	0	0	0	0	0	1	0	0	0	0	0	1	0	1	0	0	0	1	0	0	1	1
CD0374e	0	0	0	0	0	3	0	0	1	0	0	0	2	0	0	0	0	0	0	0	0	0	0	0	0	0	0	0	0	0	0	1	0	0	0	0	0	0	0	0	0	0	0	0	0	0	0	0	0
CD0374f	1	0	0	0	0	0	0	0	0	0	0	1	1	0	0	1	0	0	0	0	0	1	0	0	0	0	0	0	0	0	0	0	0	0	0	0	0	0	1	0	0	1	0	0	1	0	0	0	0
CD0374g	0	0	0	2	0	0	1	0	0	0	0	0	0	0	0	0	0	0	0	0	0	0	1	0	0	0	0	0	1	0	1	1	1	1	0	0	0	0	1	0	0	0	0	0	1	0	0	1	0
CD0374h	0	0	0	0	0	0	0	1	1	0	0	0	1	0	0	0	0	0	0	0	0	0	0	0	0	0	0	0	0	0	0	0	0	0	0	0	0	0	0	0	1	1	0	0	0	1	0	0	0
CD0374i	0	0	1	1	1	0	0	0	0	1	0	0	3	0	0	0	0	0	0	0	0	0	0	0	0	0	0	0	0	0	0	0	0	0	0	0	0	0	0	0	0	0	0	1	3	0	1	0	0
CD0375a	1	0	0	0	0	0	0	0	0	0	0	0	1	0	0	1	0	2	0	1	0	0	0	0	0	0	0	0	0	0	0	0	0	0	0	0	1	0	0	0	0	0	0	0	0	0	0	3	0
CD0375c	0	0	0	0	0	0	0	0	0	0	0	0	0	0	0	0	0	0	0	0	0	0	0	0	0	0	1	0	0	0	0	0	0	0	0	0	0	0	0	0	1	0	2	0	3	0	0	0	0
CD0375d	0	0	0	0	0	0	0	0	0	0	0	0	0	0	0	0	1	1	0	0	0	0	0	0	0	0	0	0	0	0	0	0	0	0	0	0	0	0	0	0	0	1	0	0	0	1	0	0	0
CD0375e	0	0	0	0	0	0	0	0	0	0	0	0	1	0	0	1	0	1	0	0	0	0	0	0	1	0	0	0	0	0	0	1	0	1	0	0	0	1	2	0	0	0	1	0	1	1	0	0	0
CD0376c	0	0	0	0	0	0	0	0	0	0	0	0	0	0	0	0	0	0	0	0	0	0	0	0	0	0	0	0	0	0	0	0	1	1	0	0	0	0	0	0	1	0	0	0	0	1	0	0	0
CD0376d	1	0	0	0	0	0	0	0	0	0	0	0	2	0	0	0	0	0	0	0	0	0	0	0	0	0	0	0	0	0	0	0	1	0	1	0	0	0	0	0	2	1	0	0	1	0	2	0	0
CD0376e	0	0	0	0	0	0	0	0	0	0	0	0	0	0	0	0	0	0	0	0	0	0	0	0	0	0	0	0	0	0	0	0	0	0	0	0	0	0	0	0	0	0	0	0	0	0	1	1	0
CD0377a	0	0	0	0	0	0	0	0	1	0	0	0	1	0	0	0	0	0	0	0	0	0	0	0	0	0	0	0	0	0	0	0	0	0	0	0	0	0	0	0	0	0	0	0	0	0	1	0	0
CD0378a	0	0	0	0	0	0	0	0	0	0	0	0	1	0	0	0	0	0	0	0	0	0	0	0	0	0	0	0	0	0	0	0	0	0	0	0	0	0	0	0	1	0	0	0	2	0	0	0	0
CD0378c	0	0	0	0	0	0	0	0	0	0	0	0	0	0	0	0	0	0	0	0	0	0	0	0	0	0	0	0	0	0	0	0	0	0	0	0	0	0	0	0	0	0	0	0	0	0	0	0	0
CD0378d	1	0	0	0	1	0	0	0	0	0	0	0	1	0	0	0	0	0	0	0	0	0	0	0	0	0	0	0	1	0	0	0	0	1	0	0	1	0	0	0	0	0	1	0	1	0	0	0	0
CD0378f	0	0	1	0	0	0	0	0	0	0	0	0	1	0	0	0	0	0	0	0	0	0	0	0	0	0	0	0	0	0	1	0	0	0	0	0	0	0	0	0	0	0	0	0	0	1	0	0	0
CD0378g	0	0	0	0	0	0	0	1	0	0	0	0	1	0	0	0	0	0	0	0	0	0	0	0	0	0	0	0	0	0	0	0	1	0	0	0	0	0	0	0	0	0	0	0	1	0	0	0	0
CD0378h	0	0	0	0	2	0	0	0	0	0	0	0	0	0	0	1	0	0	0	0	0	0	0	0	0	0	0	0	1	0	0	0	0	0	0	1	0	0	0	0	0	0	0	1	0	0	0	0	1
CD0378i	1	1	0	0	0	0	0	0	0	0	0	0	0	0	0	0	0	0	0	0	0	0	0	0	0	0	0	0	0	0	0	0	0	0	0	0	0	0	0	0	0	0	0	0	0	0	0	0	0
CD0378j	1	0	0	0	0	0	1	0	0	0	0	0	0	0	0	0	0	0	0	0	0	0	0	0	0	0	0	0	0	0	0	0	0	0	0	0	0	0	0	0	0	0	0	0	3	0	0	0	0
CD0378k	0	0	0	0	0	0	0	0	0	0	0	0	0	0	0	0	1	0	0	0	0	0	0	0	0	0	0	0	0	0	0	0	0	0	0	1	0	0	0	0	1	0	0	0	1	0	0	3	1
CD0379a	0	0	0	3	0	0	0	1	0	0	0	0	1	0	0	0	0	0	0	0	0	0	0	0	0	0	0	0	0	0	0	0	0	0	0	0	1	0	0	0	0	1	0	0	0	0	0	0	0
CD0379c	0	0	0	0	1	0	0	0	0	0	0	0	0	0	0	0	0	0	0	0	0	0	0	0	0	0	0	0	0	0	0	0	1	0	0	0	0	0	1	1	0	0	0	1	0	0	0	1	1
CD0379d	1	0	1	0	0	0	0	0	0	0	0	1	0	0	1	0	0	0	0	0	0	0	0	0	0	0	0	0	0	0	0	0	1	0	0	0	0	0	0	0	0	0	0	1	1	0	0	0	0
CD0379e	0	0	0	0	0	0	0	0	0	0	0	0	2	0	0	0	1	0	0	0	0	0	0	0	0	0	0	0	0	0	1	0	1	0	0	0	0	0	0	0	0	0	0	0	1	0	0	0	0
CD0379f	0	0	0	0	0	0	0	0	0	0	0	0	2	0	0	0	0	0	0	0	0	0	0	0	0	0	0	0	0	0	0	0	1	0	0	0	0	0	1	0	0	0	0	0	0	0	0	1	0
CD0379g	0	0	0	0	0	0	0	0	1	0	0	0	1	0	0	0	0	0	0	0	0	1	0	0	0	0	0	0	0	0	1	0	0	0	0	0	0	0	0	0	1	0	0	0	1	0	0	0	0
CD0379h	0	0	0	0	0	0	0	0	0	1	0	0	2	0	0	0	0	0	0	0	0	0	0	0	0	0	0	0	0	0	0	0	1	0	0	0	0	0	0	0	0	0	0	1	1	1	0	0	1
CD0379i	1	0	0	0	0	0	0	0	0	0	0	0	1	0	0	0	1	0	0	0	0	0	0	0	0	0	0	0	0	0	0	0	0	0	0	0	0	0	0	0	0	0	0	0	0	0	0	0	0
CD0379j	0	0	0	0	0	0	0	0	0	0	0	0	1	0	0	0	0	0	0	0	1	0	0	0	0	0	0	0	0	0	0	0	0	0	0	0	0	0	0	1	0	0	0	0	1	0	0	0	0
CD0379k	1	0	0	0	0	0	1	0	0	0	0	0	0	0	0	0	0	0	0	0	0	0	0	0	1	1	0	0	0	0	0	0	1	0	0	0	0	0	0	0	0	0	0	0	0	0	0	0	0
CD0381a	1	0	0	0	0	0	0	0	0	0	0	0	1	0	0	0	0	0	0	0	0	0	0	0	0	0	0	0	0	0	1	0	1	2	0	0	1	0	0	0	0	0	0	0	1	0	0	1	0
CD0381c	0	1	0	1	0	0	0	0	0	0	0	0	0	0	0	0	0	0	0	0	0	0	0	0	0	0	0	0	0	0	0	0	1	0	0	0	1	1	1	0	0	0	0	0	0	0	0	0	1
CD0381d	0	0	0	0	0	0	0	0	0	1	0	0	2	0	0	0	0	0	0	0	0	0	0	0	0	0	0	0	1	0	0	0	1	0	0	0	0	0	0	0	0	0	0	0	1	0	0	0	1
CD0382a	0	0	0	0	0	0	0	0	1	0	0	0	0	0	0	1	0	0	0	0	0	0	0	0	0	0	0	0	0	0	0	0	0	0	0	0	0	0	0	0	1	1	0	1	1	0	1	1	0
CD0382c	1	0	0	1	0	0	0	0	0	0	0	0	1	0	0	0	0	0	0	0	0	0	0	0	0	0	0	0	0	0	0	2	0	0	0	1	0	0	0	0	0	0	0	0	0	0	0	0	0
CD0383a	0	0	0	0	0	0	0	0	0	0	0	1	0	0	0	0	0	0	0	0	0	0	0	0	0	0	0	0	0	0	0	0	0	0	0	0	0	0	0	0	0	1	0	0	0	0	0	1	0
CD0383c	1	0	0	1	0	0	0	0	0	0	0	0	0	0	0	0	0	0	0	0	0	0	0	0	0	0	0	0	0	0	0	0	1	0	0	0	0	0	1	0	0	0	0	0	0	0	0	0	2
CD0383d	0	0	0	1	0	0	0	0	0	0	0	0	0	0	0	0	0	0	0	0	0	0	0	0	0	0	0	0	0	0	0	0	1	0	0	1	0	0	0	0	0	1	0	0	1	0	0	0	0
CD0383e	0	0	0	0	0	0	0	0	0	0	0	0	0	0	0	0	0	0	0	0	0	0	0	0	0	0	0	0	0	0	0	0	1	0	0	0	0	0	0	0	0	0	0	0	0	0	1	2	0
CD0383f	0	1	0	0	0	0	0	0	0	0	0	0	1	0	2	0	0	0	0	0	0	0	0	0	0	0	0	0	0	0	0	0	1	0	1	0	1	0	0	0	0	1	0	0	2	0	0	0	0
CD0384a	0	0	0	1	0	0	0	0	0	0	0	0	0	0	0	0	1	0	0	0	0	0	0	0	0	0	0	0	0	0	0	0	0	0	0	1	0	0	0	0	0	0	0	0	0	0	1	0	0
CD0384c	0	0	0	0	0	0	2	1	1	0	0	0	1	1	1	0	0	0	0	0	0	0	0	0	0	0	0	0	0	0	0	0	2	0	0	0	0	0	0	0	1	0	1	0	0	0	0	2	1
CD0384d	0	0	0	0	0	1	0	0	0	0	0	0	0	0	0	0	0	0	0	0	0	0	1	0	1	0	0	0	0	1	0	0	0	0	0	0	0	0	0	0	0	0	1	0	1	1	0	0	1
CD0384d2	0	0	0	0	0	1	0	0	1	0	0	0	1	0	0	0	0	0	0	0	0	0	1	0	1	0	0	0	0	1	0	0	0	0	0	0	0	0	0	0	0	0	0	0	1	1	0	1	1
CD0384e	1	0	2	0	0	0	0	0	0	0	0	0	0	0	0	0	0	1	0	0	0	0	0	0	0	0	0	1	0	0	0	0	1	0	0	0	1	0	0	0	0	0	0	0	0	0	0	3	0
CD0384f	1	0	0	0	0	0	2	1	1	0	0	0	0	1	1	0	0	0	0	0	0	0	0	0	0	0	0	0	0	0	0	0	2	0	0	0	0	0	0	0	1	0	1	0	1	0	1	1	1
CD0385a	1	0	0	0	0	0	0	0	0	0	0	1	0	0	0	0	0	0	0	1	0	0	0	0	0	0	0	0	0	0	0	1	0	0	1	1	0	0	0	1	0	1	1	0	1	1	1	0	0
CD0385c	2	0	0	0	2	0	0	0	0	0	0	0	0	0	0	0	0	0	0	0	0	0	0	0	0	0	0	0	0	0	0	0	0	0	0	0	0	0	0	0	0	0	0	1	1	1	1	0	1
CD0385d	0	0	0	0	0	0	0	0	0	0	0	0	0	0	0	0	0	0	0	0	0	0	0	0	0	0	0	0	0	0	0	0	0	0	0	0	0	0	0	0	0	0	0	0	0	1	2	1	1
CD0385e	0	0	0	0	2	0	0	0	0	0	0	0	0	0	0	0	0	0	0	0	0	0	0	0	0	0	0	0	0	0	0	0	1	0	0	0	0	0	0	0	1	0	1	0	0	0	1	0	0
CD0385f	0	0	0	0	0	0	0	0	1	0	0	0	0	0	0	0	0	0	0	0	0	0	0	0	0	0	0	0	0	0	0	0	0	0	0	0	0	0	0	0	0	0	0	1	0	1	1	0	0
CD0386a	0	0	0	0	1	0	0	0	2	0	1	0	2	0	0	1	0	0	0	0	0	0	0	0	0	0	0	0	0	0	0	0	1	0	1	1	1	0	0	1	0	0	0	0	1	0	0	2	0
CD0386c	0	0	1	0	0	1	0	0	1	0	0	0	1	0	0	0	1	0	0	0	0	0	0	0	0	0	0	0	0	0	0	0	3	0	0	1	0	0	0	0	0	1	0	0	4	0	0	1	3
CD0386d	0	0	0	0	0	0	0	0	1	0	0	0	0	0	0	0	0	0	0	0	0	0	0	0	0	0	0	1	0	0	0	0	0	0	0	0	0	1	0	0	0	0	0	0	1	0	0	0	0
CD0386e	0	0	0	0	0	0	0	0	0	0	1	0	1	0	0	0	0	0	0	0	0	0	0	0	0	0	0	0	0	0	1	0	2	0	0	0	0	0	0	0	0	0	0	0	0	0	1	0	1
CD0387a	0	0	0	0	0	0	0	0	0	0	0	0	0	0	1	0	0	0	0	0	0	0	0	0	0	0	0	0	0	0	0	0	0	1	0	0	0	0	0	1	0	0	0	0	1	0	1	0	0
CD0387c	0	0	0	0	0	0	0	0	0	0	0	0	1	0	1	0	0	0	0	0	0	0	0	0	0	0	0	0	0	0	0	0	0	0	0	0	0	0	0	1	0	1	0	0	0	0	0	0	0
CD0387d	1	0	0	0	0	0	0	0	0	0	0	0	0	0	0	1	1	0	0	0	0	0	0	0	0	0	0	0	0	0	0	0	0	0	0	0	0	0	2	0	0	0	0	0	1	1	0	0	0
CD0388a	1	0	0	0	0	0	0	0	0	0	0	0	0	0	0	0	0	0	0	0	0	0	0	0	0	0	0	1	0	0	0	0	0	0	0	0	0	0	0	0	0	0	1	0	0	2	1	2	0
CD0388c	1	0	0	0	0	0	0	0	0	0	0	0	0	0	0	0	0	0	0	0	0	0	0	0	1	0	0	0	0	0	0	0	1	0	0	0	2	0	0	0	0	0	0	0	1	0	0	0	2
CD0388d	1	0	0	0	0	0	0	0	0	0	0	0	0	0	0	0	1	0	0	0	0	0	0	0	0	0	0	0	0	0	0	0	0	0	0	0	2	0	0	0	0	0	0	0	0	0	0	0	1
CD0388e	0	0	0	0	0	0	0	0	1	0	0	0	4	0	0	0	0	0	0	0	0	0	0	0	0	0	0	0	0	0	0	0	0	0	0	0	0	0	0	0	0	0	0	0	1	0	1	1	1
CD0388f	1	0	0	1	0	0	0	0	0	0	0	0	1	0	1	0	0	0	0	0	1	0	0	0	0	0	0	0	0	0	0	0	0	0	0	1	0	0	0	0	0	0	0	0	0	0	1	1	0
CD0389a	0	0	0	0	1	0	0	0	0	0	0	0	0	0	0	0	0	0	0	0	1	0	1	0	0	0	0	0	0	0	0	0	0	0	0	2	0	0	0	0	1	0	0	0	1	0	0	1	2
CD0389c	0	0	0	1	0	0	1	0	0	0	0	0	0	0	0	0	0	0	1	0	0	0	0	1	0	0	0	0	1	0	0	1	1	0	0	1	0	0	0	1	0	0	1	1	0	0	0	1	0
CD0389d	0	0	0	0	0	0	0	0	0	0	0	0	1	1	0	0	0	0	0	0	2	0	0	0	0	0	0	0	0	0	1	0	0	0	0	0	0	0	0	0	0	1	0	0	0	0	1	1	1
CD0389e	0	1	0	0	0	0	0	0	0	0	0	0	1	0	0	0	1	0	0	0	0	0	0	0	2	0	0	0	1	0	0	0	1	0	0	0	0	0	1	0	0	0	0	0	0	0	0	0	1
CD0389f	0	0	0	0	0	0	0	1	0	0	0	0	2	0	0	1	0	0	0	0	1	0	0	0	0	0	0	0	0	0	0	0	0	0	1	1	1	0	0	0	0	0	0	0	0	1	0	1	0
CD0389g	1	0	0	0	2	0	0	0	0	0	0	0	0	0	0	0	0	0	0	0	0	0	0	0	0	0	0	0	0	0	0	0	0	0	0	0	0	0	0	1	0	0	0	0	0	2	0	0	0
CD0389h	0	0	0	1	0	0	0	0	0	0	0	0	1	0	0	0	0	0	1	0	0	0	0	0	0	0	0	1	0	0	0	1	0	1	0	0	0	0	0	0	0	0	0	0	1	0	0	0	0
CD0389i	1	0	0	0	0	0	1	0	0	0	0	0	1	0	0	1	0	0	0	0	0	0	0	0	1	0	0	0	0	1	0	0	0	0	1	1	0	0	0	0	0	0	0	0	1	0	0	0	1
CD0389j	1	0	1	1	0	0	0	0	0	0	0	0	0	0	0	0	0	0	0	0	0	0	0	0	0	0	0	0	0	0	1	0	1	0	1	0	1	0	0	0	1	0	0	0	0	0	0	0	1
CD0389k	0	0	0	0	0	0	0	0	0	0	0	0	0	0	0	0	0	0	0	1	0	0	0	0	0	0	0	0	0	0	0	0	1	0	0	0	0	0	0	0	0	0	0	0	0	0	0	0	0
CD0390a	1	0	0	0	0	0	0	0	0	0	0	0	1	0	0	0	0	0	0	0	0	0	0	0	0	0	0	0	0	1	0	0	1	0	0	1	0	0	0	0	2	0	0	1	1	1	0	0	2
CD0390c	0	0	0	0	0	0	0	0	0	0	1	0	2	0	0	1	0	0	0	0	0	0	0	0	0	0	0	0	0	0	0	0	0	0	0	0	2	0	0	1	0	0	0	0	2	1	0	1	0
CD0391a	0	0	0	0	0	0	0	0	0	0	0	2	0	0	0	0	0	0	2	0	0	0	0	0	0	0	0	0	0	0	0	0	0	0	0	0	0	0	0	0	1	0	0	0	0	0	0	1	1
CD0391c	1	0	0	1	0	0	0	0	0	0	0	0	0	0	0	0	0	0	1	0	0	0	0	0	0	0	0	0	0	0	0	0	0	0	0	1	0	0	0	0	1	0	0	0	0	0	1	0	0
CD0391d	1	0	1	0	0	0	0	0	0	0	0	0	0	0	0	0	1	0	0	1	0	0	0	0	0	0	0	0	0	0	0	0	1	0	0	1	0	1	2	0	0	0	0	0	1	1	1	0	0
CD0391e	1	0	0	0	0	0	0	0	0	0	0	0	0	0	0	0	0	0	0	0	0	0	0	0	0	0	0	0	0	0	0	0	0	0	0	0	0	0	0	0	0	0	0	0	0	1	1	0	0
CD0391f	1	0	0	1	0	0	1	0	0	0	0	0	0	0	0	0	0	0	0	0	0	0	0	0	0	0	0	0	0	0	0	0	0	0	0	0	0	0	0	0	0	0	1	0	0	0	0	1	0
CD0391g	0	0	0	0	0	0	0	0	1	0	0	0	0	0	0	0	0	0	0	0	0	0	0	0	0	0	0	0	0	0	0	0	1	0	0	0	0	0	0	0	0	0	0	0	0	0	0	1	0
CD0391h	0	0	0	0	0	0	0	0	0	0	0	0	1	0	0	2	0	0	0	0	0	0	0	0	0	0	0	0	0	0	0	0	0	0	0	1	0	0	0	0	0	0	0	0	0	0	0	1	0
CD0391i	0	0	0	0	0	0	0	0	0	0	0	0	1	0	1	1	0	0	0	0	0	0	0	0	0	2	0	0	0	0	0	1	0	0	0	0	0	0	0	0	0	0	0	0	1	1	1	1	0
CD0391j	0	0	0	0	0	0	0	0	0	0	0	0	0	0	0	0	0	0	0	0	0	0	0	0	0	0	0	0	0	0	0	0	0	0	0	1	0	1	0	0	0	0	0	0	0	0	0	1	0
CD0391k	0	0	0	0	0	0	0	0	0	0	0	0	0	0	0	1	0	0	0	0	1	0	1	0	0	0	0	0	0	0	0	1	0	0	0	0	0	0	0	0	0	0	0	0	0	0	0	0	0
CD0392a	0	0	0	0	0	0	0	0	0	0	0	0	0	0	0	0	0	0	0	0	0	0	0	0	0	0	0	0	0	0	0	0	0	0	0	0	0	0	0	0	0	0	0	0	0	0	0	0	0
CD0393a	0	1	0	0	0	0	0	0	0	0	0	0	0	0	0	0	0	0	0	0	1	0	0	0	0	0	0	0	0	0	0	0	1	0	0	0	0	0	0	0	0	0	0	0	0	0	0	0	0
CD0393c	0	0	0	0	0	0	0	0	0	0	0	0	0	0	0	0	0	0	0	0	0	0	0	0	0	0	0	0	0	0	0	0	1	0	0	1	0	0	0	1	0	0	0	0	0	0	0	0	0
CD0393d	0	0	0	0	0	0	0	0	0	0	0	0	1	0	0	0	0	0	0	0	0	0	0	0	0	0	0	0	0	0	0	0	1	0	0	0	0	0	0	0	0	0	0	0	1	0	0	0	0
CD0394a	0	0	1	0	0	0	0	0	2	0	0	0	0	0	1	0	0	0	0	0	0	0	0	0	0	1	0	0	0	0	0	1	1	1	0	0	0	1	1	0	0	0	0	0	2	0	1	1	0
CD0394c	1	0	0	0	0	0	0	0	0	1	0	0	1	0	0	0	0	0	1	0	0	0	0	0	0	0	0	0	0	1	0	0	2	0	0	0	0	0	1	0	0	0	0	0	0	0	0	1	0
CD0394d	0	0	0	0	1	0	1	1	0	0	2	0	1	0	0	2	0	0	0	0	2	0	0	0	0	0	0	0	0	0	1	1	1	0	0	0	0	0	1	0	1	0	0	0	0	0	1	0	0
CD0395a	0	0	0	1	0	0	0	0	0	0	0	0	0	0	1	0	0	0	0	1	0	0	0	0	0	0	0	0	1	0	0	0	0	1	0	0	0	0	0	0	0	0	0	0	2	0	1	0	0
CD0395c	2	0	2	0	0	0	0	0	2	0	2	0	0	0	0	0	1	0	0	0	1	1	0	0	0	0	0	0	0	0	3	0	2	0	0	1	2	0	1	0	0	0	1	0	0	1	0	1	1
CD0396a	0	0	0	1	0	0	0	0	0	0	0	0	0	0	0	0	0	0	0	0	0	0	0	0	0	0	0	0	0	0	0	0	0	0	0	0	0	0	0	0	0	0	0	1	2	0	1	0	0
CD0396c	0	0	0	0	0	0	0	0	0	0	0	0	1	0	0	0	0	0	0	0	0	0	0	0	0	0	0	0	1	0	0	0	0	0	0	2	2	0	2	1	0	0	0	0	2	1	4	1	0
CD0396d	0	0	0	1	0	0	0	0	0	0	0	0	0	0	0	0	0	0	0	0	0	0	0	0	0	0	0	0	0	0	0	0	0	0	0	0	0	0	0	0	0	0	0	0	0	0	0	0	0
CD0397a	1	0	0	0	0	0	0	0	2	0	0	0	0	0	2	1	0	0	0	0	0	0	0	0	0	0	0	0	0	0	0	0	0	0	0	0	0	0	0	0	0	0	0	0	0	0	1	0	0
CD0397c	0	0	0	0	1	0	1	0	0	1	0	0	2	1	1	0	1	0	0	0	0	0	0	0	0	0	0	0	0	0	0	0	0	2	0	0	0	0	0	1	0	0	0	1	1	1	2	2	0
CD0397d	0	0	1	0	1	0	0	1	1	0	1	0	3	3	0	0	0	1	0	0	1	0	0	0	0	0	0	0	0	1	0	0	0	1	0	0	2	0	0	0	1	0	0	0	3	0	2	1	1
CD0398a	3	1	0	2	3	0	2	2	2	0	0	1	3	1	0	3	1	0	0	0	1	0	0	0	1	1	1	1	1	0	1	0	1	1	1	0	1	2	1	1	2	0	0	1	8	3	5	2	0
CD0398c	6	0	0	0	1	0	0	1	3	1	1	2	6	1	2	3	0	0	0	2	1	0	1	0	0	1	1	0	0	0	0	0	4	2	2	6	4	1	0	2	2	0	2	3	10	3	6	15	1
CD0398d	2	2	1	2	0	0	2	1	0	0	0	0	3	1	0	3	2	0	0	2	1	0	1	0	1	0	0	1	0	0	0	1	3	3	1	1	1	1	1	0	1	0	1	0	8	0	1	0	2
CD0399a	0	0	0	0	0	0	0	0	0	0	0	0	1	0	0	0	0	0	0	0	0	0	0	0	0	0	0	0	0	0	0	0	0	0	0	0	0	0	0	0	0	0	0	0	1	1	0	0	1
CD0399c	0	0	0	0	0	0	0	0	0	0	0	0	1	0	0	0	0	0	0	0	0	0	0	0	0	0	0	0	0	0	0	0	0	0	0	0	0	0	0	0	0	0	1	0	0	0	0	0	0
CD0399d	0	0	0	0	0	0	0	0	0	0	0	0	2	0	0	0	0	0	0	0	0	0	0	0	0	0	0	0	0	0	0	0	0	0	0	0	0	0	0	0	0	0	1	0	0	0	0	0	0
CD0400a	0	1	0	0	1	0	0	0	0	0	0	1	0	1	1	0	0	0	0	0	0	0	0	0	0	0	0	0	2	0	0	0	3	0	0	0	1	0	0	0	0	1	2	0	1	0	0	0	0
CD0400c	0	1	0	0	2	0	0	0	0	0	0	0	6	0	1	0	0	0	2	1	2	0	0	0	0	0	1	0	4	0	0	1	2	1	0	0	2	2	1	0	1	0	1	0	2	3	1	2	1
CD0400d	0	0	0	0	1	0	0	0	0	0	0	1	1	3	0	0	0	0	0	0	0	0	0	0	1	0	0	0	0	0	0	0	0	0	0	0	0	0	0	0	1	0	0	0	0	0	0	3	0
CD0401a	0	0	0	0	1	0	0	0	0	0	0	0	0	0	0	0	0	0	0	0	0	0	0	0	0	0	0	0	0	0	0	0	0	0	0	0	0	0	0	0	0	0	0	0	0	1	0	0	0
CD0401c	0	0	0	0	0	0	0	0	0	0	0	0	0	0	0	0	0	0	0	0	0	0	0	0	0	0	0	0	0	0	0	0	0	0	1	0	0	0	0	0	0	0	0	0	0	0	0	0	0
CD0401d	0	0	0	0	0	0	0	0	0	0	0	0	0	0	0	0	0	0	0	0	0	0	0	0	0	0	0	0	0	0	0	0	0	0	0	0	0	0	0	0	0	0	0	0	0	0	1	1	0
CD0402a	1	1	0	0	0	1	1	0	0	1	0	1	2	0	1	1	0	0	0	0	0	0	0	0	0	0	0	0	0	1	0	0	2	1	0	0	1	1	1	0	0	2	1	0	1	2	2	3	1
CD0402c	1	1	2	1	1	1	0	0	1	0	0	0	0	0	1	0	0	0	0	1	1	0	0	0	0	0	0	1	0	2	0	0	1	0	2	1	2	0	0	0	0	0	1	0	1	1	0	2	1
CD0403a	2	1	3	1	2	0	1	0	0	0	0	0	5	0	1	0	0	1	1	0	3	0	0	0	1	0	0	0	2	1	0	0	0	0	2	0	2	1	1	0	1	0	0	2	7	1	2	1	3
CD0404a	0	0	0	0	0	0	0	0	0	0	0	0	2	0	0	0	0	0	0	0	0	0	0	0	0	0	0	0	0	0	0	0	0	0	0	0	0	0	0	0	0	0	0	0	0	0	0	0	2
CD0404c	0	0	0	0	0	0	0	0	0	0	0	0	3	0	0	0	0	0	0	0	0	0	0	0	0	0	0	0	0	0	0	0	0	1	0	0	0	0	0	0	0	0	0	0	1	0	0	0	0
CD0404d	0	0	0	0	1	0	0	0	0	0	0	0	0	0	0	0	0	0	0	0	0	0	0	0	0	0	0	0	1	0	0	0	0	0	0	0	0	0	0	0	0	0	0	0	0	0	0	5	0
CD0405a	1	0	0	0	0	0	0	0	0	0	0	0	0	0	0	0	0	0	0	0	0	0	0	0	0	0	0	0	0	0	0	0	1	0	0	0	0	0	1	1	1	0	0	0	0	1	0	0	2
CD0405c	0	0	0	0	1	0	0	0	0	0	0	0	2	0	0	0	0	0	0	0	0	0	0	0	0	0	0	0	1	0	0	0	0	0	0	1	0	0	0	0	0	0	0	0	1	0	1	0	1
CD0405d	0	0	1	0	1	0	0	0	0	0	0	0	0	0	0	0	0	0	0	0	0	0	0	0	0	0	0	0	0	0	0	1	0	1	0	0	0	1	0	1	0	0	1	0	0	1	0	0	3
CD0406a	0	0	0	1	0	0	1	0	0	0	0	0	1	0	0	0	0	0	0	0	0	0	0	0	1	0	0	0	0	0	0	0	2	0	0	0	1	0	0	0	0	0	0	0	0	2	0	2	4
CD0406c	3	0	0	1	1	0	1	2	0	0	0	0	0	0	0	0	0	0	0	0	0	0	0	0	1	0	0	0	0	0	0	0	0	0	1	1	1	0	0	0	0	0	0	0	1	1	0	2	6
CD0406d	1	1	0	0	0	0	0	1	0	0	0	0	0	0	0	1	0	1	0	0	0	0	0	0	0	0	1	0	0	0	0	1	0	0	0	0	1	0	0	0	0	0	0	1	0	0	0	0	5
CD0407a	1	1	0	0	0	0	0	0	1	0	0	0	0	0	0	1	0	0	0	0	0	0	0	0	0	0	0	0	0	0	0	0	0	0	0	0	0	0	0	0	0	0	0	0	0	0	0	0	0
CD0407c	0	0	0	1	0	0	0	0	0	1	0	0	1	0	0	0	0	0	0	0	0	0	0	0	0	0	1	0	0	0	0	0	0	0	0	0	0	0	0	0	0	0	0	0	0	1	0	0	1
CD0407d	0	0	0	1	0	0	0	0	0	0	1	0	1	0	1	0	0	0	0	0	0	0	0	0	0	0	0	0	0	0	0	0	0	0	0	0	0	0	0	0	0	0	0	0	1	0	0	1	1
CD0408a	1	0	0	0	0	0	0	1	0	0	0	0	0	0	0	1	0	1	0	0	0	0	0	0	0	0	0	0	0	0	0	0	0	0	0	1	0	0	0	0	0	0	0	0	4	0	0	1	3
CD0408c	0	1	0	0	0	0	0	0	0	0	0	0	1	0	0	0	0	0	0	0	0	0	0	0	0	0	0	0	0	0	0	0	3	0	0	0	0	0	0	1	0	0	0	0	1	0	0	0	1
CD0408d	1	0	0	0	0	0	0	0	0	0	0	0	0	0	0	0	0	0	0	0	0	0	0	0	0	0	0	0	0	0	0	0	0	1	1	1	0	0	0	0	0	0	0	1	1	0	0	0	5
CD0409a	0	1	1	1	0	0	0	1	0	0	0	1	0	0	0	0	0	0	0	1	0	1	0	0	0	0	0	0	1	0	0	0	0	0	2	1	2	0	0	0	0	0	0	0	1	0	0	0	3
CD0409c	1	0	0	1	1	0	0	1	0	0	0	0	2	0	1	0	0	0	1	0	0	0	0	0	0	0	0	0	0	0	0	1	1	0	0	0	0	0	1	0	0	0	0	1	1	2	2	1	14
CD0409d	2	0	0	0	1	0	0	0	0	0	0	0	1	0	0	1	1	0	0	0	0	0	0	0	1	0	0	0	0	0	0	0	1	0	0	0	1	0	0	0	1	0	0	1	0	0	0	0	5
CD0413a	1	0	0	0	0	0	1	0	0	0	0	0	1	0	0	0	0	0	0	0	0	0	0	0	0	0	0	0	0	0	0	0	0	0	0	0	0	0	0	1	0	0	0	0	0	0	1	1	0
CD0413c	2	0	0	0	0	0	1	0	0	0	0	0	2	0	0	0	0	0	0	0	0	0	0	0	0	0	0	0	0	0	0	0	0	0	0	0	0	0	0	0	0	0	0	0	1	0	0	0	1
CD0413d	2	0	0	0	1	0	0	0	0	0	0	0	0	0	0	0	0	0	0	0	0	0	0	0	0	0	0	0	0	0	0	0	0	0	0	0	1	0	0	0	0	0	0	0	2	0	0	0	1
CD0414a	2	0	0	0	0	0	0	0	1	0	0	0	1	0	0	0	0	0	0	0	0	0	0	0	0	0	0	0	1	0	0	0	1	0	0	1	1	0	0	0	0	0	0	1	0	0	1	5	4
CD0414c	2	1	0	1	1	0	1	0	1	0	0	0	1	0	0	0	0	0	0	0	0	0	0	0	0	0	0	0	0	0	0	1	1	1	0	0	1	0	0	0	0	0	0	0	1	0	0	0	4
CD0414d	2	0	0	0	0	1	0	0	0	0	0	0	1	0	0	0	0	0	0	0	0	0	0	0	1	0	0	0	0	0	0	0	0	0	1	0	0	0	0	1	1	0	0	0	0	0	3	0	5
CD0415a	4	0	0	1	1	1	0	0	1	0	0	0	0	0	0	1	1	0	0	0	0	0	0	0	0	1	0	0	0	0	1	1	0	0	1	3	1	0	1	0	0	0	0	0	3	1	1	0	7
CD0415c	0	0	0	1	0	0	0	0	0	0	0	0	3	0	0	0	1	0	0	0	0	0	0	0	0	0	0	0	0	0	0	0	1	0	0	1	2	0	0	0	0	0	0	0	1	0	0	0	11
CD0415d	2	0	0	0	0	0	1	1	0	0	0	0	1	0	0	0	0	0	0	0	0	0	0	0	0	0	0	0	0	0	0	0	0	1	0	1	0	0	0	0	1	0	0	0	1	0	0	3	3
CD0416a	0	0	0	1	0	0	0	0	0	0	0	0	0	0	0	0	0	0	0	0	0	0	0	0	0	0	0	0	0	0	0	0	0	0	0	0	0	0	0	0	1	0	0	0	0	1	1	0	1
CD0416c	2	0	0	0	0	0	0	0	0	0	0	0	0	0	0	0	0	0	0	0	0	0	0	0	0	0	0	0	0	0	0	0	0	0	0	0	0	0	0	0	0	0	0	0	3	0	0	1	0
CD0416d	1	0	0	0	0	0	1	0	0	0	0	0	0	0	0	0	1	0	0	0	1	0	0	1	0	0	0	0	0	0	0	0	0	0	0	0	0	0	0	0	0	0	0	0	1	0	0	1	0
CD0417a	1	0	2	0	1	0	0	0	0	1	0	0	0	0	0	0	0	0	0	0	0	0	0	0	0	0	0	0	0	0	0	0	0	0	1	0	0	0	0	0	0	0	0	0	1	0	1	1	1
CD0417c	1	0	0	0	0	0	0	0	0	0	0	0	1	0	0	0	0	0	0	0	0	0	0	0	0	0	0	0	0	0	0	0	0	1	0	0	0	0	0	0	0	0	0	1	0	0	0	1	3
CD0417d	2	0	0	0	0	0	0	0	0	0	0	0	4	0	0	0	0	0	0	1	0	0	0	0	0	0	0	0	0	0	0	0	0	0	0	1	0	0	0	1	0	0	0	0	0	0	0	3	2
CD0418a	1	0	0	0	0	0	0	0	0	0	0	0	0	0	0	1	0	0	0	0	0	0	0	0	0	0	0	1	0	0	0	0	2	0	0	0	0	1	1	1	1	0	1	0	2	0	1	1	3
CD0418c	1	0	0	0	0	0	0	1	0	0	0	0	0	0	0	0	0	0	0	0	0	0	0	0	0	0	0	0	0	0	0	0	0	0	0	0	0	0	0	1	0	0	1	0	1	0	0	0	6
CD0418d	0	1	0	0	1	0	0	0	1	0	0	0	3	0	0	2	1	0	0	0	0	0	0	0	0	0	0	0	0	0	0	0	1	0	0	0	0	1	0	0	0	1	0	1	1	0	0	3	2
CD0419a	0	0	0	0	0	0	0	0	0	0	0	0	1	0	0	0	0	0	0	0	0	0	0	0	0	0	0	0	1	0	0	0	0	0	0	0	1	0	0	0	0	0	0	0	0	0	0	0	0
CD0419c	1	0	1	0	2	0	0	0	0	0	0	0	0	0	1	1	0	0	0	0	1	0	0	0	0	0	1	0	1	0	0	0	0	0	0	0	0	0	0	0	0	0	0	0	0	1	0	1	1
CD0419d	1	0	0	0	0	0	0	0	0	0	0	0	1	0	0	1	1	0	0	0	0	0	0	0	0	0	0	0	0	0	2	1	0	0	0	0	0	0	0	0	0	0	0	0	1	0	0	1	0
CD0420a	0	0	0	1	0	0	0	0	1	0	0	1	1	0	0	0	0	0	0	0	0	0	0	0	0	0	0	0	0	0	0	0	1	1	1	2	1	0	0	0	0	0	0	0	1	0	0	0	6
CD0420c	2	1	0	1	0	0	0	0	0	0	0	0	0	0	1	0	0	0	0	0	0	0	0	0	0	0	0	0	0	0	0	0	0	0	0	0	0	0	0	1	0	0	0	1	0	2	3	3	2
CD0420d	1	1	1	0	1	0	0	0	0	0	0	0	2	1	0	2	0	0	1	0	0	0	0	0	0	0	0	0	0	0	0	0	0	0	0	0	0	0	0	0	0	0	0	0	1	0	0	1	3
CD0421a	1	0	1	0	0	0	0	0	1	0	0	0	1	0	0	0	0	0	0	0	0	0	1	0	0	0	0	0	0	0	0	0	2	1	1	1	0	0	0	1	1	0	0	1	0	0	1	1	8
CD0421c	1	1	0	1	0	0	0	0	0	0	0	1	1	0	1	3	0	0	0	0	1	0	0	0	0	0	0	0	0	0	1	0	1	2	1	0	1	0	0	1	0	0	0	0	3	0	1	0	9
CD0421d	1	0	0	1	1	0	0	0	0	1	0	0	1	0	1	1	1	1	1	0	0	0	0	0	2	0	1	1	0	0	0	1	2	0	0	3	0	2	0	2	0	1	1	0	1	0	0	1	9
CD0422a	1	0	0	0	0	0	0	0	0	0	0	0	1	0	0	0	0	0	0	0	0	0	0	0	0	0	0	0	0	0	0	0	0	0	0	0	0	0	0	0	0	0	0	0	0	0	0	0	1
CD0422c	0	1	0	0	0	0	0	0	0	1	0	0	1	0	0	0	0	0	0	0	0	0	0	0	0	0	0	0	0	0	0	0	1	0	0	0	1	0	0	0	0	0	0	0	0	1	0	2	0
CD0422d	13	0	5	2	2	0	0	0	0	0	0	0	16	0	0	0	0	0	0	0	0	0	0	0	0	1	0	0	0	0	0	0	0	0	0	0	0	0	0	0	0	0	0	0	5	1	3	11	5
CD0423a	0	0	0	0	0	1	0	0	0	0	0	0	0	1	0	0	0	0	0	0	0	0	0	0	0	0	0	0	0	0	0	0	0	0	0	1	1	0	0	1	0	0	0	0	1	0	0	0	2
CD0423c	1	0	1	0	0	0	0	0	1	0	0	0	0	0	0	0	0	0	0	0	0	0	0	0	0	0	0	0	0	0	0	0	0	0	0	0	0	0	0	0	1	0	1	0	2	0	1	1	4
CD0423d	2	0	0	0	0	0	0	0	1	0	0	0	1	1	0	0	0	0	0	0	1	0	0	0	0	0	0	0	0	0	1	0	0	0	0	1	0	0	0	1	0	0	1	0	1	0	1	0	4
CD0424a	1	2	0	3	1	0	0	0	0	1	0	0	1	0	1	0	0	0	0	0	0	0	0	0	0	0	0	0	1	0	0	0	0	0	0	2	0	0	1	0	0	1	0	0	2	0	0	1	7
CD0424c	0	0	0	1	0	0	0	0	0	0	0	0	2	0	0	0	0	0	0	0	0	0	0	0	0	1	0	0	0	0	0	0	1	0	0	2	0	0	0	0	0	0	0	0	2	1	0	0	3
CD0424d	1	1	0	1	2	0	1	0	0	0	0	1	1	0	0	0	0	0	0	0	0	0	0	0	0	0	0	0	0	0	0	1	1	0	1	0	0	0	0	0	1	0	0	0	5	0	0	0	5
CD0428a	2	0	0	0	0	0	0	0	0	0	0	0	0	0	0	0	0	0	0	0	0	0	0	0	0	0	0	0	0	0	0	0	0	0	0	0	0	0	0	0	0	0	0	1	1	0	0	3	0
CD0428c	1	0	0	0	0	0	0	0	0	0	0	0	0	0	0	0	0	0	0	0	0	0	0	0	0	0	0	0	0	0	0	0	0	0	0	0	0	0	0	0	0	0	0	0	1	0	0	0	0
CD0428d	0	0	0	1	0	0	0	0	0	0	0	0	0	0	0	0	0	0	0	0	0	0	0	0	0	0	0	0	0	0	0	0	0	0	0	0	0	0	0	0	0	0	0	0	1	0	0	1	0
CD0429a	1	1	0	0	0	0	0	0	0	0	0	0	1	0	0	0	0	0	0	0	0	0	0	0	0	0	0	0	0	0	0	0	1	0	0	0	0	1	0	0	0	0	0	0	1	0	0	0	3
CD0429c	1	0	0	0	0	0	0	0	0	1	0	0	1	0	0	0	1	0	0	1	0	0	0	0	0	0	0	0	0	0	0	0	0	0	0	0	0	0	0	0	0	0	0	0	3	0	0	0	0
CD0429d	1	0	0	0	0	0	0	0	0	0	0	0	1	0	0	0	0	0	0	0	0	0	0	0	0	0	0	0	0	0	0	0	0	0	0	0	1	0	0	0	0	0	0	0	0	0	1	0	2
CD0430a	2	0	0	0	0	0	0	0	0	0	0	1	2	0	1	0	0	0	1	0	0	0	0	0	0	0	0	1	0	0	0	0	0	0	0	0	0	0	0	0	0	0	0	0	1	0	0	0	9
CD0430c	0	1	1	0	1	0	0	1	0	0	0	1	1	0	1	0	1	0	0	0	0	0	0	0	0	0	1	0	0	0	0	0	0	1	0	0	0	0	1	0	0	0	0	0	1	0	0	2	8
CD0430d	1	1	0	0	0	0	0	0	0	0	1	0	1	0	0	0	0	0	0	0	0	0	0	0	0	2	1	0	0	0	0	0	0	0	0	0	0	0	0	0	0	0	0	0	0	1	1	2	4
CD0431a	0	0	0	0	0	0	0	0	0	0	0	0	1	0	0	0	0	0	0	0	0	0	0	0	0	0	0	0	0	0	0	0	0	0	0	0	0	0	0	1	0	0	0	0	0	0	0	0	0
CD0431c	0	1	0	1	0	0	0	0	0	0	0	0	0	0	0	0	0	0	0	0	0	0	0	0	0	0	0	0	0	0	0	0	0	0	0	0	0	0	0	0	0	0	0	0	2	1	0	0	2
CD0431d	0	0	0	1	1	0	0	0	1	0	0	0	1	0	0	0	0	0	0	0	0	0	0	0	0	0	0	0	0	0	0	0	0	0	0	0	0	0	0	0	1	0	0	0	0	1	0	1	1
CD0432a	0	0	0	0	0	0	0	0	0	0	0	1	0	0	0	0	0	0	0	0	0	0	0	0	0	0	0	0	0	0	0	0	0	0	0	0	1	0	0	0	0	0	0	0	0	0	1	1	1
CD0432c	1	0	0	0	1	0	0	0	0	0	1	0	2	0	0	0	0	0	0	0	0	0	0	0	0	0	0	0	0	0	0	0	0	0	0	0	0	0	0	1	0	0	0	0	2	0	0	2	1
CD0433a	0	0	0	1	1	0	0	0	0	0	1	0	0	0	0	0	0	0	0	0	0	0	0	0	0	0	1	0	0	0	0	0	1	0	0	0	0	0	0	0	0	0	0	0	0	0	0	0	2
CD0433c	1	0	0	2	1	0	0	0	0	0	0	0	1	0	0	0	0	0	0	0	0	0	0	0	0	0	0	0	0	0	0	0	0	0	0	0	0	0	0	0	0	0	0	0	1	0	0	1	1
CD0433d	1	0	0	0	0	0	0	0	1	0	0	0	0	0	1	0	0	0	0	0	1	0	0	0	0	0	0	0	0	0	0	0	1	0	0	0	0	0	0	0	0	0	0	0	0	0	0	0	0
CD0434a	0	0	0	0	1	0	0	0	0	0	0	0	0	0	0	0	0	0	0	0	0	0	0	0	0	0	0	0	0	0	0	0	1	1	0	0	0	1	0	0	0	0	0	0	0	0	1	0	2
CD0434c	1	0	0	0	0	0	0	0	0	0	0	0	0	0	0	1	0	0	0	0	0	0	0	0	0	0	0	0	0	1	0	0	0	0	0	1	0	0	0	0	0	0	0	0	2	1	0	1	2
CD0434d	2	0	0	0	0	0	1	0	0	0	0	0	1	0	0	0	0	0	0	0	0	0	0	0	0	0	0	0	1	0	0	0	0	0	0	0	0	0	0	2	0	0	0	0	0	0	0	1	3
CD0435a	2	2	0	0	1	0	0	1	1	0	0	0	1	1	0	0	0	0	0	0	0	0	0	0	0	0	0	0	0	0	0	0	0	0	0	0	0	0	0	1	0	0	0	0	1	0	0	2	10
CD0436a	0	1	0	0	0	0	0	0	0	0	0	0	1	0	0	0	0	0	0	0	0	0	0	0	0	0	0	0	0	0	0	0	0	0	0	0	0	0	0	0	0	0	0	0	0	0	0	0	0
CD0436c	0	0	0	0	0	0	0	0	0	0	0	0	0	0	0	0	0	0	0	0	0	0	0	0	0	0	0	1	0	0	0	0	1	0	0	0	0	0	0	0	0	0	0	0	0	0	0	0	0
CD0436d	0	0	0	0	0	0	0	0	0	0	0	0	0	0	0	0	0	0	0	0	0	0	0	0	0	1	0	0	0	0	0	0	0	1	0	0	1	0	0	0	0	0	0	1	1	0	0	0	0
CD0437a	0	0	2	0	0	0	0	0	0	0	0	0	1	0	0	0	0	0	0	0	0	0	0	1	0	0	0	0	0	0	0	0	0	0	1	0	0	0	0	0	0	0	0	0	2	0	1	1	0
CD0437c	1	0	0	0	0	0	0	0	0	0	0	0	0	0	0	0	0	0	0	0	0	0	0	0	0	0	0	0	0	0	0	0	0	0	0	1	0	0	0	1	0	0	0	0	0	0	0	2	0
CD0437d	0	0	0	0	0	0	0	0	0	0	0	0	1	0	0	0	0	0	0	0	0	0	0	0	0	0	0	1	0	0	0	0	0	0	0	0	1	0	0	0	0	0	0	0	1	0	2	0	2
CD0438a	1	0	0	0	0	0	0	0	1	0	0	0	0	0	0	0	1	0	0	1	0	0	0	0	0	0	0	0	0	0	0	2	0	0	0	0	1	0	0	0	0	0	0	0	1	0	0	2	0
CD0438c	0	0	0	0	0	0	0	0	0	0	0	0	0	0	0	0	1	0	0	0	0	0	0	1	0	0	0	0	0	0	0	0	0	0	0	0	1	0	0	0	0	0	0	1	1	0	0	1	0
CD0438d	2	0	0	0	0	0	0	0	1	0	0	0	3	0	0	0	0	0	0	1	0	0	0	0	0	0	0	0	0	0	0	0	0	0	0	0	1	0	0	0	0	2	0	0	1	0	0	2	2
CD0439a	5	0	0	1	0	0	0	0	0	0	0	0	3	1	0	0	1	0	0	0	0	0	0	0	0	0	0	1	0	0	0	0	0	1	0	0	0	0	0	0	0	0	0	0	1	0	0	2	4
CD0439c	1	0	1	2	0	0	0	0	0	0	0	0	0	1	0	0	1	1	0	2	0	0	0	1	1	0	0	0	0	0	0	0	0	1	1	2	0	0	0	0	0	0	0	1	0	0	0	1	3
CD0439d	0	0	0	0	2	1	0	0	1	0	0	0	2	0	0	0	0	0	0	0	0	0	0	0	0	0	0	0	0	0	2	0	0	1	0	0	1	0	0	0	0	0	0	1	2	1	0	3	6
CD0440a	6	1	3	3	1	0	0	0	1	0	1	0	0	0	0	0	2	0	1	0	0	0	0	0	0	0	0	0	0	0	0	0	1	1	0	0	0	1	0	0	0	0	0	1	2	3	1	0	11
CD0440c	3	0	0	3	0	0	0	0	1	0	0	1	1	0	0	0	0	1	1	1	0	0	1	0	0	1	0	0	2	0	1	0	1	2	0	2	0	0	0	1	0	0	1	0	1	0	2	1	7
CD0440d	1	1	1	1	1	1	0	1	0	1	1	0	2	0	0	1	1	1	0	2	0	0	0	1	0	0	0	0	0	0	0	0	2	0	0	1	1	0	0	2	1	1	0	0	4	0	0	0	3
CD0441a	1	0	1	0	0	0	0	0	1	0	0	0	0	0	0	0	0	0	0	0	0	0	0	0	0	0	0	0	0	0	0	0	0	0	0	0	1	0	0	0	0	0	0	0	1	0	0	0	0
CD0441c	1	0	0	0	0	0	0	0	0	0	0	0	2	0	0	0	0	0	0	0	0	0	0	0	0	0	0	0	0	0	0	0	0	0	0	0	0	0	0	0	0	1	0	0	0	0	0	2	1
CD0441d	1	1	2	1	0	0	0	0	0	0	0	0	0	0	1	0	0	0	0	0	0	0	0	0	0	0	0	0	0	0	0	0	0	0	1	0	1	0	0	1	0	0	0	0	0	0	1	1	0
CD0442a	2	1	2	1	0	0	1	0	0	1	1	1	0	0	0	0	2	1	0	2	1	0	0	1	0	0	0	0	0	0	0	0	1	0	0	0	0	0	0	1	1	0	0	0	1	2	2	3	4
CD0442c	2	2	0	1	0	0	0	1	1	0	0	0	1	0	0	1	0	0	2	0	0	0	0	0	0	0	0	1	0	1	0	0	1	0	0	1	0	0	0	0	0	0	0	0	2	0	1	1	3
CD0442d	0	1	0	0	1	0	0	0	0	0	0	0	0	0	0	1	2	1	0	2	0	0	0	0	0	0	0	0	1	1	0	0	1	0	0	0	0	0	1	0	0	0	1	1	0	0	1	0	7
CD0443a	6	2	1	2	2	0	0	0	1	0	2	0	1	0	0	1	5	0	0	2	1	0	0	1	0	0	0	0	0	0	0	0	3	1	0	2	1	0	0	0	0	0	1	1	1	1	0	0	12
CD0443c	5	1	1	6	1	2	1	1	3	0	0	0	1	1	0	0	6	0	3	4	0	0	1	1	1	1	0	0	0	0	0	0	0	1	1	1	0	0	3	3	0	0	0	0	0	0	1	3	17
CD0443d	5	0	1	5	0	1	1	0	0	1	1	0	2	2	0	2	8	0	2	1	0	0	0	2	1	0	0	0	0	0	0	0	1	1	2	1	0	1	1	0	0	1	0	0	2	0	0	1	12
CD0444a	0	0	0	0	0	0	0	0	0	0	0	0	1	0	0	0	0	0	0	0	0	0	0	0	0	0	0	0	0	0	0	0	0	0	0	0	0	0	0	1	0	0	0	0	1	0	0	1	1
CD0444c	0	0	0	0	0	0	0	0	0	0	0	0	0	0	0	0	0	0	0	0	0	0	0	0	0	0	0	0	0	0	0	0	0	0	0	0	0	0	0	0	0	0	0	0	0	0	0	0	0
CD0444d	0	0	0	0	0	0	0	0	0	0	0	0	0	0	0	0	0	0	0	0	0	0	0	0	0	0	0	0	0	0	0	0	0	0	0	0	0	0	0	0	0	0	0	0	0	1	0	0	0
CD0445a	0	0	0	0	0	0	0	0	0	0	0	0	0	0	0	0	1	0	0	0	0	0	0	0	0	0	0	0	0	0	0	0	0	0	0	1	0	0	1	1	0	0	0	0	1	0	0	0	3
CD0445c	0	0	0	1	0	0	0	0	0	0	0	0	1	0	0	0	0	0	0	0	0	0	0	0	0	0	1	0	0	0	0	0	0	0	0	0	0	0	0	1	0	0	0	0	1	0	0	0	4
CD0445d	1	0	0	0	0	0	0	0	0	0	0	0	1	0	0	0	0	0	0	0	2	0	0	0	0	0	0	0	0	0	0	0	0	0	0	0	0	0	1	0	0	0	0	0	0	1	0	1	2
CD0446a	1	1	0	2	0	1	0	1	0	0	0	1	0	0	0	0	1	0	0	0	0	0	0	0	0	1	0	0	0	0	0	1	0	0	0	0	1	2	0	0	1	1	0	1	0	1	0	0	8
CD0446c	1	0	0	2	1	0	0	0	1	0	0	0	0	1	0	0	0	0	1	0	0	0	0	0	1	0	0	0	1	0	0	0	0	0	0	1	0	1	0	2	0	0	0	0	1	0	0	1	10
CD0446d	0	2	0	2	1	0	0	0	0	0	0	0	1	0	1	1	0	0	0	1	0	0	0	0	0	1	0	0	0	0	0	1	0	0	0	1	0	0	0	1	0	0	0	1	2	3	0	0	6
CD0447a	0	0	0	0	0	0	0	0	0	1	0	0	0	0	0	0	0	0	0	0	0	0	0	0	0	0	0	0	0	0	0	0	0	0	0	1	0	0	0	0	0	0	0	0	1	0	0	0	0
CD0447c	1	0	0	0	0	0	0	0	0	0	0	0	0	0	0	1	0	0	0	0	0	0	0	0	0	0	0	0	0	0	0	0	0	0	0	0	0	0	0	0	0	0	0	0	1	0	0	1	0
CD0447d	0	0	0	0	0	0	0	0	1	0	0	0	0	0	0	0	0	0	0	0	0	0	0	0	0	0	0	0	0	0	0	0	0	0	0	0	0	0	0	0	0	0	0	0	0	0	0	0	0
CD0448a	0	0	0	0	0	0	0	0	0	0	0	0	1	0	0	0	0	0	0	0	0	0	0	0	0	0	0	0	0	0	0	0	1	0	0	0	0	0	0	0	0	0	0	0	0	2	0	2	0
CD0448c	1	0	0	0	0	0	0	0	0	0	0	0	0	0	0	0	0	0	0	0	0	0	0	0	0	0	0	0	0	0	0	0	0	0	1	0	0	0	0	0	0	0	0	0	1	0	0	1	3
CD0448d	0	0	0	0	1	0	1	0	0	0	0	0	0	0	0	0	0	0	0	1	0	0	0	0	0	0	0	0	0	0	0	0	0	1	0	0	1	0	1	0	0	1	0	0	0	0	0	1	3
CD0449a	0	0	1	0	0	0	0	1	0	0	0	0	0	0	0	0	0	0	0	0	0	0	1	0	1	0	0	1	0	0	0	0	0	0	0	1	0	0	0	0	0	0	0	0	0	0	0	2	3
CD0449c	3	1	0	0	0	0	0	1	1	0	0	0	0	0	1	1	0	0	0	0	0	0	0	0	0	0	0	0	0	0	1	0	1	0	0	1	0	0	0	1	0	0	0	0	0	0	1	4	4
CD0449d	2	2	0	0	0	0	0	0	0	0	0	0	1	0	0	0	0	0	0	1	0	0	0	0	0	0	0	1	1	0	0	0	2	0	0	0	0	0	0	0	0	0	0	0	0	0	0	2	6
CD0450a	1	0	1	1	0	0	0	0	0	0	1	0	0	0	0	0	0	0	0	0	0	0	0	0	0	0	0	0	1	0	0	0	0	0	0	0	0	0	0	0	0	0	0	0	1	0	0	0	0
CD0450c	0	0	0	1	0	0	0	0	0	0	0	0	0	0	0	1	0	0	0	0	0	0	0	0	0	0	0	0	1	0	0	0	0	0	0	0	0	0	0	0	0	0	0	0	0	0	0	0	0
CD0450d	0	0	0	0	0	0	0	0	0	0	0	0	0	0	0	0	0	0	0	0	0	0	0	0	0	0	0	0	0	0	0	0	0	0	0	0	1	0	0	0	0	0	0	0	1	0	0	0	0
CD0451a	1	1	0	3	3	0	0	0	0	1	0	0	0	0	0	1	1	0	0	1	0	0	0	0	0	0	0	0	0	0	0	0	0	0	0	0	0	0	1	0	1	0	0	1	1	2	0	2	9
CD0451c	2	0	0	3	0	0	0	2	1	0	0	0	1	1	0	0	0	1	0	0	0	0	1	0	0	0	0	0	0	0	0	0	1	0	0	2	0	0	0	2	0	0	0	0	1	0	0	2	2
CD0451d	2	1	2	1	1	0	0	0	0	0	1	0	0	0	0	0	1	0	1	0	0	0	0	0	0	1	0	1	0	0	0	0	2	0	1	1	0	0	0	0	0	0	0	0	0	0	0	2	6
CD0452a	4	0	1	2	1	0	1	0	0	0	0	0	3	0	0	1	2	0	1	0	0	1	2	0	1	0	0	0	1	1	1	0	0	0	1	3	0	1	0	0	0	0	0	1	3	0	1	2	12
CD0452c	0	3	2	3	0	0	0	0	0	0	0	0	0	0	0	0	4	0	0	2	0	0	0	0	0	0	0	0	1	0	0	0	1	1	1	2	1	0	0	1	0	0	0	0	1	1	2	0	12
CD0452d	3	2	0	4	0	0	0	2	2	0	0	0	3	1	1	0	0	0	0	4	1	1	0	0	1	0	0	0	1	0	0	0	1	0	0	2	0	0	1	1	0	0	0	0	0	2	2	1	19
CD0453a	2	0	0	1	1	0	2	3	0	0	1	2	2	4	1	1	0	0	0	1	0	0	0	0	0	0	0	0	0	0	0	0	0	0	1	2	1	0	0	1	2	4	5	1	0	2	1	1	0
CD0453c	1	1	1	0	3	3	0	4	0	1	0	2	0	2	2	1	0	0	0	0	0	0	0	0	0	1	0	0	0	0	0	0	3	0	1	2	1	0	1	0	7	3	3	3	1	1	0	0	0
CD0453d	1	1	0	0	0	1	0	5	0	0	0	0	2	0	0	1	0	0	0	1	0	0	0	0	0	0	0	1	0	0	0	0	1	1	2	1	0	3	0	1	4	0	1	4	3	0	0	0	0
CD0454a	1	0	1	1	0	0	0	4	0	1	0	2	3	0	1	1	0	0	0	0	0	0	0	0	0	0	0	0	0	0	0	0	0	1	1	2	0	0	0	1	4	0	2	3	2	5	1	1	3
CD0454c	1	0	1	3	2	0	2	1	1	2	0	1	2	0	2	2	0	0	0	0	0	0	0	0	0	0	0	0	0	0	0	0	4	2	0	2	0	1	1	0	1	4	3	2	3	2	2	1	3
CD0454d	2	1	0	0	1	1	0	1	0	0	0	1	2	1	4	1	0	0	0	0	0	0	0	0	1	0	0	0	0	0	1	0	3	2	3	1	1	1	1	0	4	4	1	1	0	3	2	0	4
CD0455a	0	2	1	1	1	2	1	4	1	1	0	4	4	3	1	1	2	0	1	0	1	0	0	0	0	0	0	0	0	0	0	0	1	2	2	2	1	1	0	5	0	2	4	3	2	0	0	4	4
CD0455c	2	0	0	4	1	2	1	3	0	0	1	3	0	0	0	3	0	0	0	0	0	0	0	0	0	1	0	0	0	0	0	0	5	1	0	3	0	2	0	0	4	3	1	5	2	0	0	5	5
CD0455d	1	2	0	8	0	1	0	8	3	0	0	0	2	0	2	0	0	1	0	0	0	0	1	0	0	0	0	0	1	0	1	1	2	0	4	2	1	1	1	3	3	2	7	2	0	3	3	5	9
CD0456a	0	0	0	0	0	0	0	0	1	0	0	0	0	0	0	0	0	0	0	0	0	0	0	0	0	0	0	0	0	0	0	1	0	0	0	1	0	1	0	0	1	0	0	0	1	0	0	1	0
CD0456c	0	0	0	0	0	0	0	0	0	0	0	0	1	0	0	0	0	0	0	0	0	0	0	0	1	0	0	0	0	0	1	0	0	1	0	0	0	0	0	0	0	0	0	0	0	0	1	1	0
CD0456d	1	1	0	0	0	0	0	0	0	0	0	0	0	0	0	0	0	0	0	0	0	0	0	0	0	0	0	0	0	0	0	0	0	0	0	0	1	0	0	0	0	0	0	0	1	0	2	0	1
CD0457a	2	1	1	1	0	0	0	0	0	0	0	0	1	0	0	0	0	0	0	1	0	0	0	0	0	0	0	0	0	0	0	0	1	0	0	1	1	0	2	0	0	0	0	0	2	0	1	2	1
CD0457c	0	0	0	2	0	0	0	0	0	0	0	0	1	1	0	1	0	0	0	0	0	0	0	0	1	0	0	0	0	0	0	1	2	0	1	0	0	1	0	1	0	0	0	0	1	1	0	1	3
CD0457d	1	0	0	0	0	0	0	0	1	0	0	0	0	0	0	0	0	0	0	0	0	0	0	0	0	0	0	0	0	0	0	0	0	0	0	0	1	0	0	0	0	0	0	0	2	2	0	1	3
CD0458a	2	0	0	1	1	0	0	1	1	0	0	0	2	0	0	0	1	0	0	0	0	0	1	0	0	0	0	0	0	0	0	0	2	0	0	2	1	0	1	0	0	0	0	0	3	1	0	1	2
CD0458c	0	0	0	3	0	0	0	0	0	0	0	0	0	0	0	0	0	0	0	1	0	0	1	0	1	0	0	0	1	0	0	0	0	0	0	1	1	0	0	0	2	0	0	0	2	0	0	3	3
CD0458d	2	0	0	0	0	0	0	0	0	1	0	0	1	0	0	1	0	0	0	0	0	0	0	0	0	0	0	0	0	0	0	0	1	0	0	1	3	0	0	1	0	0	1	0	0	2	0	1	1
CD0459a	0	0	0	0	0	0	0	0	1	0	0	0	1	0	0	0	0	0	1	0	0	0	0	0	0	0	0	0	0	0	0	0	0	0	0	0	0	0	0	0	0	0	0	0	1	0	0	1	1
CD0459c	0	0	0	0	0	0	0	0	0	0	0	0	1	0	0	0	0	0	0	0	0	0	0	0	0	0	0	0	0	0	0	0	0	0	0	0	0	0	0	0	0	0	0	0	1	0	0	1	0
CD0459d	0	0	0	0	0	0	0	0	0	0	0	0	1	0	0	0	0	0	0	0	0	0	0	0	0	0	0	0	0	0	0	0	0	0	0	0	0	0	0	0	0	0	0	0	0	0	0	2	0
CD0460a	0	0	0	0	0	0	0	1	0	0	0	0	0	0	0	0	0	0	0	0	0	0	0	0	0	0	0	0	0	0	0	0	0	1	0	0	0	0	0	0	0	0	0	0	0	0	0	0	3
CD0460c	3	0	0	0	0	0	0	0	1	0	0	0	0	0	0	0	0	0	0	0	0	0	0	0	0	0	0	0	0	0	0	0	0	0	0	0	0	0	0	0	0	0	0	0	2	0	0	1	0
CD0460d	2	0	0	0	0	0	0	1	0	0	0	0	1	0	0	0	0	0	0	0	0	0	0	0	0	0	0	0	0	0	0	1	0	0	0	1	0	0	0	0	1	0	0	0	1	0	0	1	4
CD0461a	1	0	1	0	0	0	0	0	0	0	0	0	1	0	0	0	0	0	0	0	0	0	0	0	0	0	0	0	0	0	0	0	0	0	1	0	0	0	0	1	0	0	0	0	0	0	1	0	2
CD0461c	0	0	0	1	1	1	0	1	1	0	0	0	2	0	0	0	0	0	0	0	0	0	0	0	0	0	0	0	0	0	0	0	0	0	0	2	1	0	1	1	0	0	0	0	2	0	0	0	3
CD0461d	1	0	0	0	0	0	0	0	0	0	1	0	1	0	0	0	1	0	0	0	0	0	0	0	0	0	0	0	0	0	0	0	0	1	0	0	0	0	0	1	0	0	0	3	1	0	0	1	9
CD0462a	0	0	0	0	0	0	0	0	0	0	0	0	0	0	0	0	0	0	0	0	0	0	0	0	0	0	0	0	0	0	0	0	0	0	0	0	0	0	0	0	0	0	0	0	1	0	0	0	0
CD0462c	0	0	0	0	0	0	0	0	0	0	0	0	1	0	0	1	0	0	0	0	0	0	0	0	0	0	0	0	0	0	0	0	0	0	0	0	0	0	0	0	0	0	0	0	0	0	0	0	0
CD0462d	0	0	0	0	1	0	0	0	0	0	0	0	0	0	0	1	0	0	0	0	0	0	0	0	0	0	0	0	0	0	0	0	0	0	0	0	0	0	0	0	0	0	0	0	0	0	0	0	0
CD0463a	0	0	1	0	0	1	0	0	1	0	0	0	0	0	0	0	0	0	0	0	0	0	0	0	0	0	0	1	0	0	0	0	0	1	0	0	0	0	0	0	0	0	0	0	1	0	0	1	1
CD0463c	2	0	0	1	0	0	1	0	1	0	0	0	2	0	0	0	0	0	0	0	0	0	0	0	0	0	0	0	1	0	0	0	0	0	0	0	0	0	0	0	0	1	0	0	0	0	1	1	3
CD0463d	0	0	0	0	0	0	0	0	1	0	0	0	1	0	1	1	0	0	0	0	0	0	0	0	0	0	1	0	0	0	0	0	0	0	0	0	0	0	1	0	0	0	0	0	1	0	0	0	4
CD0464a	1	0	0	1	0	0	1	1	0	1	0	0	0	0	1	1	0	0	0	0	0	0	0	0	1	0	0	0	0	1	0	0	0	0	0	0	0	1	0	0	1	0	0	0	0	0	0	2	3
CD0464c	2	0	0	1	1	0	0	0	0	0	0	0	2	0	1	0	0	0	0	0	0	0	0	0	0	0	0	0	0	0	0	0	1	1	0	0	0	1	0	0	0	0	0	0	2	1	0	2	5
CD0464d	1	0	0	3	0	0	0	1	0	0	0	0	0	0	0	0	0	0	0	0	0	0	0	0	0	0	0	0	2	0	0	0	1	0	0	0	1	0	0	0	0	0	2	1	1	1	0	2	3
CD0465a	0	0	0	0	0	0	0	0	0	0	0	0	0	0	0	0	0	0	0	0	0	0	0	0	0	0	0	0	0	0	0	0	0	0	0	0	0	0	0	0	0	0	0	1	2	0	2	2	1
CD0465c	0	0	0	0	0	0	0	0	0	0	0	0	0	0	0	0	1	0	0	0	0	0	0	0	0	0	0	0	0	0	0	0	0	0	0	0	0	0	0	0	0	0	0	0	1	0	0	0	0
CD0465d	0	0	0	0	1	0	0	0	0	0	0	0	2	0	0	0	0	0	0	0	0	0	0	0	0	0	0	0	0	0	0	0	0	0	0	0	0	0	0	0	0	0	0	0	1	0	0	0	0
CD0466a	2	0	0	1	0	0	0	0	0	0	0	0	0	0	1	1	0	0	0	0	0	0	0	0	0	0	0	0	0	0	0	0	1	0	1	0	1	0	0	1	0	0	0	0	0	1	0	0	4
CD0466c	0	0	0	2	0	0	0	0	0	0	0	0	0	0	0	0	1	0	0	0	0	0	0	0	0	0	0	0	0	0	0	0	0	0	0	2	1	0	0	0	0	0	0	0	1	1	0	2	2
CD0466d	1	0	0	0	1	1	1	0	0	0	0	0	0	0	0	0	1	1	0	0	0	0	0	0	0	0	0	0	0	0	0	0	0	0	0	2	1	0	0	1	0	0	0	0	3	0	0	2	1
CD0467a	2	3	2	3	0	0	1	0	0	0	0	0	1	0	0	1	0	0	0	0	0	0	0	0	1	0	0	0	0	1	0	1	0	0	1	1	0	0	0	0	0	0	0	1	0	0	0	0	5
CD0467c	3	0	0	1	1	0	0	1	0	0	0	0	1	0	0	2	0	0	0	0	1	0	0	0	0	0	0	0	0	0	0	0	0	1	0	0	0	0	0	1	0	0	0	1	1	1	1	1	10
CD0467d	1	1	0	2	0	1	0	1	0	0	0	0	1	0	0	1	1	0	0	0	0	2	0	0	0	0	0	0	0	0	0	0	0	0	1	0	0	0	0	1	0	0	0	1	1	1	1	1	15
CD0468a	0	0	0	0	0	0	0	0	0	0	0	0	0	0	1	1	0	0	0	0	0	0	0	0	0	0	0	0	0	0	0	0	0	0	0	0	0	0	0	0	0	0	0	0	2	0	0	1	0
CD0468c	0	0	0	0	0	0	0	0	1	0	0	1	3	0	0	0	0	0	0	0	0	0	0	0	0	0	0	0	0	0	0	0	0	0	0	0	0	0	0	1	0	0	0	0	0	0	0	0	0
CD0468d	1	0	0	0	0	0	0	0	1	0	0	0	1	0	0	0	0	0	0	0	0	0	0	0	0	0	0	0	0	0	0	0	0	0	0	0	0	0	0	0	0	0	0	0	0	0	1	1	0
CD0469a	0	0	1	3	0	0	0	0	0	0	0	0	2	0	0	1	0	0	0	0	0	0	0	0	0	0	0	0	1	0	0	0	1	0	0	0	0	0	0	0	0	0	0	0	0	0	0	2	3
CD0469c	0	0	1	0	1	1	0	0	0	0	0	0	1	1	0	0	0	0	0	0	0	0	0	0	0	0	0	0	0	0	0	1	0	0	0	0	0	0	0	0	0	0	0	0	0	0	1	1	3
CD0469d	0	0	0	1	0	0	0	0	0	0	0	0	1	0	0	0	0	0	0	0	0	0	0	0	0	0	0	0	0	0	0	0	1	0	0	0	1	1	0	1	1	0	0	1	0	0	0	1	5
CD0470a	1	0	0	1	0	0	0	0	0	0	0	0	2	0	1	0	1	0	0	0	1	1	0	0	0	0	0	0	0	0	0	0	0	0	0	1	1	0	0	0	0	0	0	0	0	0	1	2	12
CD0470c	2	2	1	1	0	0	0	0	0	0	0	0	1	0	0	0	1	0	0	2	0	0	1	0	0	0	0	0	0	0	1	0	0	0	1	3	0	0	0	0	0	0	0	0	2	0	0	1	7
CD0470d	1	0	1	2	1	0	0	0	0	0	0	0	1	0	0	0	0	0	0	0	0	1	0	0	0	0	0	0	0	0	0	0	0	0	0	2	0	0	0	0	0	0	0	1	0	1	0	1	4
CD0471a	0	0	0	1	1	1	0	0	0	0	0	0	1	0	0	1	1	0	0	0	0	0	0	1	0	1	0	0	0	0	0	0	1	1	0	1	0	0	0	0	0	0	0	0	1	0	0	0	6
CD0471c	1	0	0	0	0	0	0	0	0	0	0	0	1	0	0	1	0	0	0	0	0	0	0	0	0	0	1	0	0	0	0	0	0	0	0	0	1	0	0	0	0	0	1	0	0	0	0	0	0
CD0471d	0	0	0	0	0	1	0	0	0	0	0	0	1	0	0	0	0	0	0	0	0	0	0	0	0	0	0	0	0	0	0	0	0	0	0	0	0	0	0	0	0	0	0	0	0	0	0	0	0
CD0472a	1	0	0	0	0	0	0	0	0	0	0	0	1	0	0	0	1	0	0	0	0	0	0	0	0	0	0	0	0	0	0	0	0	1	0	0	1	0	0	0	0	0	0	0	1	0	0	0	2
CD0472c	1	0	1	0	0	0	0	0	0	0	0	1	1	0	0	0	0	0	0	0	1	0	0	0	0	0	0	0	0	0	0	1	1	0	0	0	0	0	0	0	0	0	1	0	1	0	2	0	2
CD0472d	1	0	0	2	0	0	0	0	0	0	0	0	2	0	0	0	0	0	0	0	0	0	0	0	0	0	0	0	0	0	0	0	1	0	0	0	0	0	0	0	0	0	0	0	1	0	0	1	5
CD0473a	0	0	0	0	1	0	0	0	0	1	0	1	0	0	0	0	0	0	0	0	0	0	0	1	0	0	0	0	0	0	0	0	0	0	0	1	0	0	0	0	0	0	0	0	2	1	1	1	2
CD0473c	1	0	0	1	0	0	0	0	1	0	0	0	0	0	0	0	1	0	0	0	0	0	0	0	0	1	0	0	0	0	0	0	1	0	1	1	0	0	0	0	0	0	0	0	0	0	0	4	6
CD0474a	0	0	0	1	0	0	0	0	0	0	0	0	1	0	0	0	0	0	0	0	0	0	0	0	0	0	0	0	0	0	0	0	0	0	0	0	0	0	0	0	0	0	0	0	1	0	0	1	1
CD0475a	1	0	0	0	0	0	0	0	0	0	0	0	0	0	0	0	0	0	0	0	0	0	0	0	0	0	0	0	0	0	0	0	0	0	0	2	0	0	0	0	0	0	0	0	0	0	0	1	1
CD0475c	1	0	0	0	0	0	0	0	1	0	0	0	0	0	0	0	0	0	0	0	0	0	0	0	0	0	0	0	0	0	0	0	0	0	0	0	0	0	0	1	0	0	0	0	0	0	0	1	0
CD0475d	0	0	0	0	0	0	0	0	0	0	1	0	3	0	0	0	1	0	0	0	0	0	0	0	0	0	0	0	0	0	0	0	1	0	0	0	0	0	0	0	0	0	0	0	0	0	0	1	1
CD0476a	1	1	0	2	0	0	0	0	1	0	0	0	1	0	0	0	0	0	0	0	0	0	1	0	0	0	0	0	0	0	0	0	0	0	0	0	0	0	0	1	0	0	0	2	0	0	1	2	2
CD0476c	0	0	0	0	0	0	0	0	1	0	0	0	2	0	0	0	0	0	0	0	0	0	1	0	0	0	0	0	0	0	0	0	1	0	0	1	0	0	0	0	0	0	0	0	2	0	0	1	3
CD0476d	0	0	0	1	1	0	0	0	1	0	0	0	2	0	0	0	0	0	0	0	0	0	0	0	0	0	0	0	0	0	0	0	0	0	1	0	0	0	0	0	0	0	0	0	2	0	0	1	1
CD0477a	2	0	1	0	1	1	0	0	0	0	1	0	1	0	0	0	0	0	0	0	0	0	0	0	0	0	0	0	0	1	1	0	0	0	0	0	0	0	1	0	0	2	0	0	0	0	1	0	8
CD0477c	2	1	2	1	0	0	0	0	1	0	0	0	0	0	0	0	0	0	0	0	1	0	0	0	0	0	0	0	0	0	0	0	0	0	1	0	0	0	0	1	0	0	0	0	2	1	0	0	4
CD0477d	1	0	1	0	0	0	0	2	0	0	0	0	1	1	1	0	0	0	1	1	0	0	0	0	1	0	0	0	0	0	0	0	1	0	1	0	1	0	0	0	1	0	0	1	2	0	2	1	7
CD0478a	0	0	0	0	0	0	0	0	0	0	0	0	0	0	0	0	0	0	0	0	0	0	0	0	0	0	0	0	0	0	0	0	1	0	0	0	0	0	0	0	0	0	0	0	0	0	0	0	0
CD0478c	0	0	0	0	0	0	0	0	0	0	0	0	1	0	0	0	0	0	0	0	0	0	0	0	0	0	0	0	0	0	0	0	1	0	0	0	0	0	0	0	0	0	0	0	1	0	0	0	0
CD0478d	0	0	0	0	0	0	0	0	0	0	0	0	1	0	0	0	0	0	0	0	0	0	0	0	1	0	0	0	0	0	0	0	0	0	0	0	0	0	0	0	0	0	0	0	0	0	0	0	0
CD0479a	0	1	1	1	1	0	0	0	0	0	0	0	1	0	0	1	0	0	0	0	0	0	0	0	1	0	0	0	0	0	0	0	0	0	0	0	0	0	0	0	0	0	0	0	1	0	0	1	2
CD0479c	0	0	0	0	0	1	0	0	0	0	0	1	2	0	0	0	0	0	0	0	0	0	0	0	0	0	0	0	0	0	0	0	0	0	0	1	0	0	0	0	0	0	0	0	1	1	0	2	0
CD0479d	0	0	0	0	0	0	0	0	0	0	0	0	1	0	0	1	0	0	0	0	0	0	0	0	0	0	0	0	0	0	0	0	0	0	0	1	0	0	0	0	0	0	0	0	0	0	1	2	1
CD0480a	0	0	0	1	1	0	0	0	1	0	0	0	3	0	0	0	0	0	0	0	0	0	0	0	0	0	0	0	1	0	0	0	0	0	0	0	0	0	0	0	0	0	0	0	0	0	1	1	1
CD0480c	3	0	0	0	0	0	0	0	0	0	0	0	0	1	1	0	0	0	0	0	0	0	0	0	0	0	0	0	0	0	0	0	0	0	0	0	0	0	0	0	0	0	0	0	1	0	0	0	0
CD0480d	1	0	0	1	0	0	0	0	0	0	0	0	3	0	0	0	0	0	0	0	0	0	0	0	0	0	0	0	0	0	0	0	0	0	0	0	0	0	0	0	0	0	0	0	1	0	0	0	0
CD0481a	1	1	1	0	0	0	0	0	0	0	0	1	0	0	1	0	0	0	0	0	0	0	0	0	0	0	0	0	0	0	0	0	0	0	0	1	0	0	0	0	0	0	0	0	0	0	0	0	7
CD0481c	1	1	0	1	0	0	0	0	0	0	0	0	2	1	0	1	0	0	0	0	0	0	0	0	0	0	0	0	0	1	0	0	0	1	0	0	0	0	0	1	0	0	0	0	2	1	0	1	8
CD0481d	0	0	0	1	0	0	0	0	0	0	0	1	1	0	0	0	0	0	0	0	0	0	0	0	0	0	0	0	0	0	0	0	0	0	0	1	0	0	0	0	1	0	0	0	0	1	0	1	2
CD0482a	3	0	1	1	0	0	0	0	0	0	0	0	1	0	0	1	2	0	0	1	0	0	0	0	0	0	0	0	0	0	0	0	1	1	0	1	2	0	0	1	0	1	0	0	1	1	0	2	9
CD0482c	0	2	0	0	0	0	0	0	1	0	0	1	1	0	0	0	0	0	0	0	0	0	0	1	0	0	0	0	0	0	0	0	0	0	0	1	0	0	1	0	0	0	1	0	0	1	0	0	4
CD0482d	0	0	1	3	0	0	0	0	0	0	0	1	1	0	1	0	0	0	0	0	0	0	0	0	0	0	0	0	0	0	0	0	0	0	1	3	0	1	1	0	1	0	0	0	2	0	0	1	9
CD0483a	1	0	0	0	0	0	0	0	0	0	0	0	0	0	0	1	0	0	0	0	0	0	0	0	0	0	0	1	0	0	0	0	0	0	0	0	0	0	0	0	0	0	0	0	1	0	0	0	0
CD0483c	0	0	0	0	0	0	0	1	0	0	0	0	0	0	0	0	0	0	0	0	0	0	0	0	0	0	0	0	0	0	0	0	0	0	0	0	0	0	0	0	0	0	0	0	0	0	1	1	1
CD0483d	0	0	0	0	0	0	0	0	0	0	0	0	2	0	0	0	0	0	0	0	0	0	0	0	0	0	0	0	0	0	0	0	0	0	1	0	0	0	0	0	0	0	0	0	0	0	0	1	1
CD0484a	2	1	0	3	0	0	0	0	0	0	0	0	0	0	0	0	0	0	0	0	0	0	0	0	0	0	0	0	0	0	0	0	3	9	1	5	2	2	1	3	0	2	2	0	6	4	1	4	0
CD0484c	2	0	0	1	0	0	0	0	1	1	1	0	0	0	0	0	0	0	1	0	0	0	0	0	0	0	0	0	0	0	0	0	3	4	0	4	1	4	2	2	3	2	2	2	6	4	2	12	0
CD0484d	0	0	0	0	0	1	0	0	0	0	0	0	3	0	0	0	0	0	0	0	0	0	0	0	0	0	0	0	1	0	0	0	1	3	2	4	2	0	0	4	2	1	1	2	0	6	2	3	2
CD0485a	4	1	0	0	0	0	0	0	0	0	0	2	0	0	0	1	1	0	0	0	0	0	0	0	0	1	0	1	0	0	0	0	8	6	3	7	2	8	9	9	7	2	1	3	4	8	10	11	6
CD0485c	0	0	0	3	1	0	0	0	0	0	0	0	1	0	0	0	0	1	0	0	0	0	0	0	0	0	0	0	0	0	0	0	7	8	5	9	11	9	7	12	5	8	6	6	8	9	3	10	8
CD0485d	1	1	2	0	0	0	0	0	0	1	0	0	1	0	0	0	0	0	1	0	0	0	0	1	0	0	0	0	0	0	0	0	6	10	2	4	3	11	5	5	3	5	5	5	11	5	11	13	10
CD0486a	0	0	0	0	1	0	0	0	0	0	0	0	0	0	0	0	0	0	0	0	0	0	0	0	0	0	0	0	0	0	0	0	0	0	0	1	0	0	0	0	0	0	0	0	0	0	0	0	0
CD0486c	0	0	0	0	0	0	0	0	0	0	0	0	2	0	0	0	0	0	0	0	0	0	0	0	0	0	0	0	0	0	0	0	0	0	0	0	0	0	0	0	0	0	0	0	1	0	1	1	0
CD0486d	0	0	0	0	0	0	0	0	0	0	0	0	2	0	0	0	0	0	0	0	0	0	0	0	0	0	0	0	0	0	0	0	0	0	0	0	0	0	0	0	0	0	0	0	1	1	0	0	1
CD0487a	1	0	0	0	0	0	0	0	0	0	0	0	0	0	0	0	0	0	1	0	0	0	0	0	0	0	0	0	0	0	0	0	0	0	0	0	0	0	0	1	0	1	0	0	1	0	0	0	4
CD0487c	0	1	0	0	0	0	0	0	0	0	1	0	0	0	0	0	0	0	0	0	0	0	0	0	0	0	1	0	0	0	0	0	0	0	0	1	0	0	0	1	1	0	0	0	0	0	0	1	2
CD0487d	1	0	1	0	0	0	0	0	0	0	1	0	1	0	1	0	0	0	0	0	0	0	0	0	0	0	0	0	0	0	2	1	1	0	0	0	1	0	0	0	0	0	0	0	1	0	0	0	1
CD0488a	3	0	1	1	0	0	0	0	2	0	0	0	0	1	0	1	0	0	0	0	0	0	0	0	0	0	0	0	0	0	0	0	0	1	0	1	0	1	0	0	0	0	0	1	0	0	0	1	10
CD0488c	1	0	0	1	0	0	0	0	0	0	0	0	1	0	0	0	1	0	1	0	0	0	0	0	0	0	0	0	0	0	0	0	1	0	0	0	1	0	0	0	0	0	0	0	2	0	1	1	4
CD0488d	1	0	0	1	0	0	0	0	0	0	0	0	1	0	0	1	1	0	0	0	0	0	0	0	0	0	0	0	0	0	1	1	1	1	0	1	0	0	1	0	0	0	0	0	1	1	0	1	5
CD0489a	0	0	0	0	0	0	0	0	0	0	0	0	0	0	0	0	0	0	0	0	0	0	0	0	0	0	0	0	0	0	0	0	0	0	0	0	0	0	0	0	0	0	0	0	1	0	0	3	0
CD0489c	0	0	0	0	0	0	0	0	0	0	0	0	0	0	0	0	0	0	0	0	0	0	0	0	0	0	0	0	0	0	0	0	0	0	0	0	0	0	0	0	0	0	0	0	0	0	0	0	0
CD0489d	1	0	1	0	1	0	0	0	0	0	0	0	0	0	0	0	0	0	0	0	0	0	0	0	0	0	1	0	0	0	0	0	1	0	0	0	0	0	0	0	0	0	0	0	0	0	0	0	0
CD0490a	0	0	0	0	0	0	0	0	0	0	0	0	0	0	0	0	0	0	0	0	0	0	0	0	0	0	0	0	0	0	0	0	0	0	0	0	0	0	0	0	0	0	0	0	1	0	0	0	1
CD0490c	0	0	0	1	0	0	0	0	0	0	0	1	0	0	0	1	0	0	0	0	0	0	0	0	0	0	0	0	0	0	0	0	0	0	0	0	0	0	0	0	0	0	0	0	0	0	0	0	0
CD0490d	2	0	0	0	0	0	0	0	0	0	0	0	0	0	0	0	0	0	0	0	0	0	0	0	0	0	0	0	0	0	0	0	0	0	0	0	0	0	0	0	0	0	0	0	0	0	0	1	0
CD0491a	1	0	0	0	0	0	0	0	0	1	0	0	1	0	0	0	0	0	0	0	0	0	0	0	0	0	0	0	0	0	0	0	0	1	0	0	0	0	0	0	0	0	0	0	1	0	0	0	0
CD0491c	1	0	0	0	0	0	0	0	0	0	0	0	0	0	0	0	0	0	0	0	0	0	0	0	0	0	0	0	0	0	1	0	0	0	0	1	0	0	0	0	0	0	0	0	0	0	0	0	0
CD0492a	0	0	0	0	1	0	0	0	0	1	0	0	0	0	1	0	0	0	0	0	0	0	0	0	0	0	0	0	0	0	0	0	0	0	1	0	0	0	0	1	0	0	0	0	1	0	0	0	0
CD0492c	2	0	0	0	0	0	0	0	0	0	0	0	0	0	0	0	0	0	0	0	0	0	0	0	0	0	0	0	0	0	0	0	0	0	0	0	1	0	0	0	0	0	0	0	1	0	0	0	0
CD0492d	0	0	0	0	0	0	0	0	0	0	0	0	0	0	0	0	0	0	0	0	0	0	0	0	0	0	0	0	0	0	0	0	0	0	0	0	0	0	0	0	0	0	0	0	0	1	0	0	0
CD0493a	2	0	0	0	0	0	0	0	0	0	0	0	1	0	0	3	0	0	0	0	0	0	0	0	0	0	0	0	0	0	0	0	0	0	0	0	0	1	0	0	0	1	0	0	0	0	0	1	0
CD0493c	0	0	0	0	0	0	0	0	0	0	0	0	1	0	0	0	0	0	0	0	0	0	0	0	0	0	0	0	0	0	0	0	0	0	0	0	0	0	0	0	0	0	0	0	0	1	1	0	1
CD0494a	0	0	0	0	0	0	0	0	0	0	0	0	0	0	0	0	0	0	0	0	0	0	0	0	0	0	0	0	0	0	0	0	0	0	0	0	1	0	0	1	1	0	0	0	0	0	0	2	1
CD0494c	0	0	0	1	1	0	0	0	0	0	0	0	0	0	0	0	0	0	0	0	0	0	0	0	0	0	0	0	1	0	0	0	0	0	0	1	0	0	0	0	0	0	1	0	0	1	0	0	1
CD0494d	0	0	0	0	0	0	0	0	0	0	0	0	0	0	1	0	0	0	1	0	0	0	0	0	0	0	0	0	0	0	0	0	0	0	0	0	0	0	0	0	0	0	0	0	0	0	1	0	1
CD0495a	0	0	0	0	1	0	0	0	0	0	0	0	2	0	0	1	2	0	1	0	0	0	0	1	0	0	1	0	1	0	0	0	0	0	0	0	0	0	0	0	0	0	0	0	0	0	0	0	7
CD0495c	0	0	1	0	1	1	0	0	0	0	0	0	0	0	0	1	0	0	1	0	0	0	0	0	1	0	0	0	0	0	0	0	0	0	0	1	0	0	1	0	0	0	0	0	0	3	0	3	9
CD0495d	0	0	0	1	0	0	0	0	1	0	0	0	1	0	1	0	1	0	0	0	0	0	0	0	0	0	0	0	1	0	0	1	0	0	0	0	0	0	1	0	0	0	0	0	1	0	0	2	9
CD0496a	2	2	0	3	0	0	0	0	0	1	0	1	5	0	0	0	2	0	0	0	1	0	0	0	0	1	0	0	1	0	0	1	3	1	0	2	0	1	0	0	0	0	0	0	1	0	0	1	32
CD0496c	2	0	0	3	1	0	0	2	0	0	0	0	0	1	0	0	0	0	1	0	0	0	0	0	2	0	0	0	1	1	1	0	1	0	1	2	0	0	0	0	0	1	0	0	0	0	0	2	23
CD0496d	2	0	0	2	2	0	0	0	1	0	0	1	0	1	0	2	0	0	0	0	2	0	1	0	0	0	0	1	1	1	0	0	0	1	1	0	2	0	1	0	1	0	2	3	1	1	0	3	21
CD0497a	0	0	0	0	1	0	0	0	0	0	0	0	0	0	0	0	0	0	0	0	0	0	0	0	0	0	0	0	0	0	0	0	0	0	0	0	1	0	0	0	0	0	0	0	0	0	0	0	0
CD0497c	0	0	0	0	0	0	0	0	0	0	0	0	1	0	0	0	0	0	0	0	0	0	0	0	0	0	0	0	0	0	0	0	0	0	0	0	1	0	0	0	0	0	0	0	0	0	0	0	0
CD0497d	0	0	1	1	0	0	0	0	0	0	0	0	1	0	0	0	0	0	0	0	1	0	0	0	0	0	0	0	0	0	0	0	0	0	0	1	0	0	0	0	0	1	0	1	0	0	0	1	0
CD0498a	1	0	0	0	0	0	1	0	0	0	0	0	3	1	0	1	0	0	0	1	0	0	0	0	0	0	0	0	0	0	0	0	1	0	0	1	0	0	0	0	0	0	0	0	2	0	1	2	1
CD0498c	0	1	0	1	1	0	0	0	0	0	0	0	2	0	0	1	0	0	0	0	0	0	0	0	0	0	0	0	0	0	1	0	0	0	1	0	0	0	0	0	0	0	0	0	1	0	1	1	2
CD0498d	0	0	0	0	0	0	0	0	0	0	0	0	3	0	0	2	0	0	0	0	0	0	0	0	0	0	1	0	0	0	0	0	0	0	0	0	0	0	0	0	0	0	0	0	1	1	1	0	2
CD0499a	2	0	0	0	2	0	1	1	0	0	0	0	0	2	0	1	0	0	1	1	0	0	0	0	0	0	0	0	0	0	0	0	0	0	0	1	1	0	0	0	0	0	0	0	1	1	1	1	12
CD0499c	4	0	0	1	1	0	0	1	0	0	0	0	2	0	0	3	0	0	1	0	1	0	1	0	0	0	0	0	0	0	1	0	1	0	0	0	0	1	0	1	1	0	0	1	3	0	0	1	7
CD0499d	2	0	1	0	1	1	0	0	0	0	0	0	1	0	1	3	0	1	0	0	0	0	0	0	0	0	0	0	1	0	2	0	2	0	1	1	0	0	1	0	0	0	1	2	3	1	0	1	5
CD0500a	1	0	0	0	0	0	0	0	1	0	0	0	1	0	0	0	0	0	0	0	0	0	0	0	0	0	0	0	0	0	0	0	0	0	0	0	0	0	0	0	0	0	0	0	0	0	0	0	0
CD0500c	0	0	0	0	0	0	0	0	0	0	0	0	1	0	0	0	0	0	0	0	0	1	0	0	0	0	0	0	0	0	0	0	0	1	1	0	0	0	0	0	0	0	0	0	1	0	0	0	1
CD0500d	0	0	0	0	0	0	0	0	0	0	0	0	1	0	0	0	0	0	0	0	0	0	0	0	0	0	0	0	0	0	0	0	0	1	0	0	0	0	0	0	0	0	0	0	0	0	0	1	0
CD0501a	0	0	0	0	0	0	0	0	2	0	0	0	1	0	0	0	0	0	0	0	0	0	0	0	0	0	0	0	1	0	0	0	0	1	0	0	1	0	0	0	0	0	0	0	0	0	0	0	1
CD0501c	0	0	1	1	0	0	0	0	0	0	0	0	2	0	0	1	0	0	0	0	0	0	0	0	0	0	0	0	0	0	0	0	0	0	0	0	0	0	1	1	0	0	0	0	1	1	0	0	2
CD0501d	0	0	0	0	0	0	0	0	0	0	0	0	1	0	0	0	0	0	0	0	0	0	0	0	0	0	0	0	0	0	0	0	0	0	0	0	1	0	0	0	0	0	0	0	1	0	0	0	2
CD0502a	1	0	0	3	0	0	0	0	0	0	0	0	1	0	0	0	0	0	1	0	0	0	0	0	0	0	0	0	0	0	0	0	0	1	0	1	0	0	0	0	2	0	0	0	2	0	0	0	5
CD0502c	1	0	0	0	1	0	0	0	0	0	0	0	0	0	0	0	0	0	0	1	0	0	0	0	0	0	0	0	0	0	0	0	1	0	1	1	0	0	0	0	1	0	0	1	0	1	1	3	3
CD0502d	1	0	0	0	0	0	0	1	0	0	0	0	0	3	0	1	0	0	0	0	0	0	0	0	0	0	0	0	1	0	0	0	0	0	0	1	0	0	0	0	0	0	0	0	0	0	1	2	9
CD0503a	0	0	0	0	0	0	0	0	0	0	0	0	0	0	0	0	0	0	0	0	0	0	0	0	0	0	0	0	0	0	0	0	0	0	0	0	0	0	0	0	0	0	0	0	0	0	0	0	2
CD0503c	0	1	0	1	0	0	0	0	0	0	0	0	1	0	0	0	0	0	0	0	0	0	0	0	0	0	0	0	0	0	0	0	0	0	0	0	0	0	0	0	0	0	0	0	0	0	0	0	0
CD0503d	1	0	0	0	0	0	0	0	1	0	0	0	2	0	0	0	0	0	0	0	0	0	0	0	0	0	0	0	0	0	0	0	1	0	0	0	0	0	1	0	0	0	0	0	0	1	0	1	0
CD0504a	1	0	1	0	0	0	0	0	0	0	0	0	1	0	0	0	0	0	0	0	0	0	0	0	0	0	0	0	0	0	0	0	0	0	0	2	1	0	0	0	0	0	0	1	0	0	0	2	7
CD0504c	3	1	0	1	0	0	0	0	0	0	0	0	0	1	0	0	0	0	0	1	0	0	0	0	0	0	0	0	0	0	0	0	0	0	1	3	0	0	0	0	0	0	0	0	2	0	0	0	5
CD0504d	1	1	0	0	1	0	0	0	0	0	0	0	0	0	0	0	1	0	0	0	0	0	0	0	0	0	0	0	0	0	0	0	0	0	1	0	0	0	0	0	0	0	0	0	1	1	0	2	5
CD0505a	3	0	4	1	1	0	0	3	0	1	0	0	0	0	1	0	0	0	0	0	0	0	0	0	0	0	0	0	0	0	0	0	0	0	0	0	0	0	0	0	0	0	0	0	1	2	2	2	10
CD0505c	3	1	0	0	0	0	0	0	0	0	0	0	0	0	0	0	0	1	0	0	0	0	0	0	0	0	0	0	0	0	0	0	0	0	0	0	1	0	1	0	0	0	0	0	1	1	2	0	7
CD0505d	0	3	1	3	0	0	1	1	1	0	0	0	1	0	0	1	0	0	1	0	0	0	0	0	1	0	0	0	0	0	1	1	1	1	1	0	1	1	1	0	0	0	0	0	5	0	0	1	13
CD0506a	1	0	0	0	0	0	0	0	0	0	0	0	0	0	0	0	0	0	0	0	0	0	0	0	0	0	0	0	0	0	0	0	0	0	0	0	0	0	0	0	0	0	0	0	3	0	1	0	1
CD0506c	0	0	0	0	0	0	0	0	0	0	0	0	0	0	0	0	0	0	0	0	0	0	0	0	0	0	0	0	0	0	0	0	0	0	0	0	0	0	0	0	0	0	0	0	0	0	0	0	3
CD0506d	0	0	0	0	0	0	0	0	0	0	0	0	0	0	0	0	0	0	0	0	0	0	0	0	0	0	0	0	0	0	0	0	0	0	0	0	0	0	0	0	0	0	0	0	2	0	2	1	0
CD0507a	1	0	0	0	0	0	0	0	0	0	0	0	1	0	0	0	0	0	0	0	0	0	0	0	0	0	0	0	0	0	0	0	0	0	0	0	0	0	0	0	0	0	0	0	1	0	0	0	1
CD0507c	0	0	0	0	0	0	0	0	0	0	0	0	0	0	0	0	0	0	0	0	0	0	0	0	0	0	0	0	0	0	0	0	0	0	0	0	1	0	0	1	0	0	0	0	2	0	0	1	2
CD0507d	0	0	0	2	1	0	0	0	0	0	0	0	0	0	0	0	0	0	0	0	0	0	0	0	0	1	0	0	0	0	0	0	0	0	0	1	0	0	0	0	0	0	0	0	0	0	1	0	0
CD0508a	1	0	0	2	2	0	0	0	0	1	0	0	2	0	0	0	0	0	0	0	0	0	0	0	0	0	0	0	0	0	0	0	0	0	0	1	0	0	0	0	1	0	0	0	0	0	0	2	2
CD0508c	1	0	0	0	1	0	0	0	0	0	0	0	1	1	0	0	0	0	0	0	0	0	0	0	0	0	0	0	0	0	0	0	1	0	1	0	1	1	0	0	1	0	0	0	1	0	0	0	5
CD0508d	1	0	0	2	0	0	0	1	0	0	0	1	0	0	1	0	0	0	0	0	0	0	0	0	0	0	0	1	0	0	0	0	1	0	0	0	0	1	0	0	0	0	1	0	0	0	0	0	5
CD0509a	0	0	0	0	0	0	0	0	0	0	0	0	0	0	0	0	0	0	0	0	0	0	0	0	0	0	0	0	0	0	0	0	0	0	0	0	0	0	0	0	0	0	0	0	0	0	0	1	0
CD0509c	1	1	0	0	0	0	0	0	0	0	0	0	0	0	0	0	0	0	0	0	0	0	0	0	0	0	0	0	0	0	0	0	1	0	0	0	0	0	0	0	0	0	0	0	0	1	0	0	1
CD0509d	0	0	0	0	0	0	0	0	0	0	0	0	0	0	0	0	0	0	0	0	0	0	0	0	0	0	0	0	0	0	0	0	0	0	0	0	0	0	0	0	0	0	0	0	0	1	0	1	0
CD0510a	1	0	0	1	0	1	0	0	0	0	0	0	0	1	0	0	0	0	0	0	0	0	0	0	0	0	0	0	0	0	0	0	0	0	0	0	0	0	0	0	0	0	1	0	0	0	0	1	3
CD0510c	2	0	1	1	1	0	0	0	0	0	0	0	1	0	1	0	1	0	0	0	0	0	0	0	0	0	1	0	0	0	0	0	0	0	0	1	0	0	1	0	0	0	0	0	0	0	0	1	4
CD0510d	0	1	0	1	1	0	0	0	1	0	1	0	1	0	0	0	0	0	0	0	0	0	0	0	0	0	0	0	0	0	0	0	0	0	0	0	0	0	0	0	0	0	0	0	1	0	1	0	4
CD0511a	1	2	0	2	2	0	0	0	1	0	0	0	0	0	0	0	0	0	0	1	0	0	1	0	0	0	0	0	0	0	0	0	0	0	0	5	0	0	0	1	0	0	1	0	1	1	0	0	3
CD0511c	3	1	1	3	0	0	0	0	0	0	0	0	1	0	0	0	1	0	0	0	0	0	0	0	0	0	0	0	0	0	0	0	2	0	0	1	1	0	1	1	1	0	0	0	2	0	0	2	4
CD0511d	0	0	1	0	0	0	0	0	0	1	0	0	5	0	0	0	0	1	0	1	0	0	0	0	0	0	0	0	0	0	0	0	0	0	0	1	0	0	0	0	2	0	0	0	2	0	0	0	8
CD0512a	0	0	0	0	0	0	0	0	0	0	0	1	0	0	0	0	0	0	0	0	0	0	0	0	0	0	0	0	0	0	0	0	0	0	0	0	0	0	0	0	0	0	0	0	2	0	0	0	0
CD0512c	0	0	0	0	0	0	0	0	0	0	0	0	1	0	0	0	0	0	0	0	0	0	0	0	0	0	0	0	0	0	1	0	1	0	0	0	0	1	0	0	0	0	1	0	0	1	1	0	0
CD0512d	0	0	0	0	0	0	0	0	0	0	0	0	0	0	0	0	0	0	0	0	0	0	0	0	0	0	0	0	0	0	0	0	0	0	0	1	1	0	0	1	2	0	0	0	0	0	1	0	1
CD0513a	1	0	0	1	0	0	0	0	0	0	0	0	1	0	0	0	0	0	1	0	0	0	0	0	0	0	0	0	0	0	1	0	0	0	0	0	0	0	0	1	0	0	1	0	1	0	0	0	2
CD0513c	0	1	0	1	0	0	0	0	0	0	0	0	0	0	0	0	1	0	0	1	0	0	0	0	0	0	0	0	0	0	0	0	1	0	0	0	1	0	0	0	0	0	0	0	0	1	1	2	5
CD0513d	0	0	0	0	0	0	0	0	0	0	0	0	0	0	0	1	0	0	0	0	0	0	0	0	0	0	0	0	1	0	0	0	0	0	0	3	0	0	0	0	0	0	0	0	3	0	0	1	1
CD0514a	0	1	2	4	0	1	0	2	1	0	0	2	3	0	1	0	1	0	1	1	0	1	0	0	0	0	0	0	1	0	0	0	1	1	1	0	0	0	0	0	0	1	0	0	2	1	0	2	5
CD0514c	0	1	0	0	0	0	0	1	0	0	0	0	1	0	0	0	0	0	0	0	0	0	0	0	0	0	2	0	0	0	0	0	0	0	0	2	0	0	0	0	0	0	0	0	2	1	0	3	11
CD0514d	4	2	0	0	1	0	0	0	1	0	0	2	1	0	0	1	1	0	0	0	0	0	0	0	0	1	0	0	1	0	0	0	1	1	0	0	0	0	0	1	0	0	0	2	4	0	0	0	5
CD0515a	1	0	0	0	0	0	0	0	1	0	0	0	1	0	0	0	0	0	0	0	0	0	0	0	0	0	0	0	0	0	0	0	0	0	0	0	0	0	0	0	0	0	0	0	0	1	0	0	0
CD0515c	1	0	0	0	0	0	0	0	0	0	0	0	1	0	0	0	0	0	0	0	0	0	0	0	0	0	0	0	0	0	0	0	0	0	0	1	0	0	0	0	0	0	0	0	0	1	1	1	0
CD0515d	0	0	0	0	0	0	0	0	0	0	0	0	0	0	0	0	0	0	0	0	0	0	0	0	0	0	0	0	0	0	0	0	1	0	0	0	1	0	0	0	0	0	0	0	1	0	0	0	2
CD0516a	0	0	0	0	0	0	0	0	0	0	0	0	1	0	0	0	0	0	0	0	0	0	0	1	0	0	0	0	0	0	0	0	0	0	0	0	0	0	0	0	0	0	0	0	1	0	1	2	2
CD0516c	1	2	0	0	1	0	0	0	0	0	0	0	1	0	0	0	0	0	0	0	0	0	0	0	0	0	0	0	0	0	0	0	0	0	0	0	0	0	0	0	0	0	0	0	1	0	3	2	1
CD0516d	1	0	0	2	0	0	0	1	0	0	0	0	1	0	0	0	0	0	0	0	0	0	0	0	0	0	0	0	0	0	0	0	0	0	0	1	0	0	0	1	0	0	0	0	0	0	1	0	3
CD0517a	2	3	0	0	0	2	0	0	0	1	0	0	2	0	0	1	1	0	0	0	1	0	1	0	0	0	1	0	0	0	0	0	0	0	1	1	0	0	0	1	1	2	0	0	2	1	2	2	9
CD0517c	0	0	0	1	0	0	0	0	0	0	0	0	0	1	0	0	0	1	0	0	0	0	0	0	0	0	0	0	0	0	0	0	0	0	0	0	0	0	0	0	1	0	0	1	0	0	1	0	4
CD0517d	2	0	1	1	0	1	0	0	0	0	0	0	2	0	0	0	0	0	0	0	0	0	0	0	0	0	0	1	0	0	0	0	2	0	0	1	0	0	0	0	0	0	0	0	1	1	1	2	3
CD0518a	0	0	0	0	0	0	0	0	0	0	0	0	2	0	0	0	0	0	0	0	0	0	0	0	0	0	0	0	0	0	0	0	0	0	0	0	0	0	0	0	0	0	0	0	0	0	1	1	1
CD0518c	2	0	0	0	0	0	0	0	0	0	0	0	1	0	0	0	0	0	0	0	0	0	0	0	0	0	0	0	0	0	0	0	0	0	0	0	0	0	0	0	0	0	0	0	0	0	0	1	0
CD0518d	1	0	0	0	0	0	0	0	0	0	0	0	0	0	0	0	0	0	0	0	0	0	0	0	0	0	0	0	0	0	0	0	0	0	0	0	0	0	0	0	0	0	0	0	1	0	0	0	1
CD0519a	0	0	1	2	0	0	0	0	0	0	0	0	0	0	0	0	0	0	0	0	0	0	0	0	0	0	0	0	0	0	0	0	0	0	0	0	0	0	0	0	0	0	0	0	0	0	2	0	2
CD0519c	0	0	1	0	1	0	0	0	0	0	0	1	1	0	0	0	0	0	0	0	0	0	0	0	0	0	0	0	0	0	0	0	0	0	1	2	0	0	0	0	0	1	0	0	1	0	0	1	1
CD0519d	1	1	0	1	0	0	1	0	0	0	0	0	1	0	0	0	0	1	0	0	0	0	0	0	0	0	0	0	1	0	0	0	0	0	0	0	0	0	0	1	0	0	0	0	1	0	1	0	2
CD0520a	1	0	0	0	0	0	0	0	0	0	0	0	1	0	0	0	1	0	0	0	0	0	1	0	0	0	0	0	0	0	0	0	1	0	0	0	0	0	0	1	0	0	0	0	0	0	1	0	6
CD0520c	1	0	0	2	0	0	0	0	1	1	1	0	1	0	0	0	0	1	0	0	0	0	0	0	0	0	0	0	0	0	0	0	0	0	0	0	0	0	0	0	0	0	0	0	0	1	0	1	4
CD0520d	0	2	0	0	0	1	0	0	0	0	0	1	2	0	0	0	0	0	0	0	0	0	0	0	0	0	0	0	0	0	0	0	1	0	0	0	0	0	0	0	0	0	0	0	0	0	0	2	4
CD0521a	2	0	0	0	0	0	0	0	0	0	0	0	0	0	0	0	0	0	0	0	0	0	0	0	0	0	0	0	0	0	0	0	0	0	0	0	0	0	0	0	0	0	0	0	0	0	0	1	0
CD0521c	1	0	0	0	0	0	0	0	0	0	0	0	1	0	0	0	0	0	0	0	0	0	0	0	0	0	0	0	0	0	0	0	0	0	0	0	0	1	0	0	0	0	0	0	0	1	0	0	1
CD0521d	1	0	0	0	0	0	0	0	0	0	0	0	1	0	0	0	0	0	0	0	0	0	0	0	0	0	0	0	0	0	0	0	0	0	0	0	0	0	0	0	0	0	0	0	0	0	0	1	0
CD0522a	2	0	0	0	0	0	0	0	0	0	0	0	1	0	0	0	0	0	0	0	0	0	0	0	0	0	0	0	0	0	0	0	0	0	0	0	0	0	0	0	1	0	0	0	0	2	0	2	1
CD0522c	0	0	0	0	0	0	0	0	1	0	0	0	1	0	0	0	0	0	0	0	0	0	0	0	0	0	0	0	0	0	0	1	0	0	0	0	1	0	0	1	0	0	0	0	1	1	0	1	3
CD0522d	1	1	1	0	0	1	0	0	0	0	0	1	0	1	0	0	0	0	0	0	0	0	0	0	0	0	0	0	0	0	0	0	0	0	0	0	0	1	0	0	0	0	0	0	1	1	1	2	0
CD0523a	2	0	0	0	1	0	0	1	0	0	0	0	1	1	1	0	0	0	0	0	0	0	0	0	0	0	0	0	1	0	0	0	2	0	0	2	1	0	0	2	0	0	0	0	5	0	0	2	2
CD0523c	3	1	0	1	1	0	0	0	0	0	0	0	0	0	1	1	0	0	0	0	1	0	0	0	0	1	0	0	0	0	0	0	0	0	0	0	1	0	1	0	0	0	1	0	2	1	0	1	6
CD0524a	0	0	0	0	0	0	0	0	0	0	0	0	0	0	0	0	0	0	0	0	0	0	0	0	0	0	0	0	0	0	0	0	0	0	0	0	1	0	0	0	0	0	0	1	0	0	0	0	0
CD0525a	0	0	0	0	0	0	0	0	0	0	0	0	1	0	0	0	0	0	0	0	0	0	0	0	0	0	0	0	0	0	0	0	0	0	0	0	0	0	0	0	0	0	0	0	1	0	0	0	1
CD0525c	1	0	0	0	1	0	1	0	0	0	0	0	0	0	0	0	0	0	0	0	0	0	0	0	1	0	0	0	0	0	0	0	1	0	0	0	0	1	0	0	0	0	0	0	2	1	0	1	1
CD0525d	0	0	0	0	0	0	0	0	0	0	0	0	2	0	0	0	0	0	0	0	0	0	0	0	0	0	0	0	0	0	0	0	0	0	0	0	1	0	0	0	0	0	0	1	0	0	0	0	3
CD0526a	1	0	0	0	0	0	0	0	0	0	0	0	1	0	0	0	0	0	0	0	0	0	0	0	1	0	0	0	0	1	1	0	0	0	0	1	2	0	0	0	1	0	0	1	0	1	0	2	6
CD0526c	1	0	1	1	2	1	0	0	0	1	0	0	1	0	0	0	0	0	0	0	0	0	0	0	0	0	0	0	0	0	0	0	1	1	0	2	0	0	0	1	0	0	1	0	2	1	0	1	3
CD0526d	0	1	0	0	0	0	0	0	0	0	0	0	1	0	1	0	1	0	0	0	0	0	0	0	0	0	0	0	0	0	0	1	0	0	1	0	0	0	0	0	1	1	0	0	1	1	1	0	12
CD0527a	0	0	0	0	0	0	0	0	1	0	0	0	1	0	0	0	0	0	0	0	0	0	0	0	0	0	0	0	0	0	0	0	0	0	0	1	0	0	0	0	0	0	0	0	0	0	0	0	1
CD0527c	1	0	0	1	0	0	0	0	0	0	0	0	1	0	0	0	1	0	0	0	0	0	0	0	0	0	0	0	0	0	0	0	0	0	0	0	0	0	0	0	0	0	0	0	0	0	0	1	1
CD0527d	1	0	0	0	0	0	0	0	0	0	0	0	0	0	0	0	0	0	0	0	0	0	0	0	0	0	0	0	0	0	0	0	0	0	0	0	1	0	0	0	0	0	0	0	0	1	1	1	1
CD0528a	3	0	0	0	1	0	0	0	0	0	0	0	0	1	0	1	0	0	0	0	0	0	0	0	0	0	0	0	0	1	0	0	1	0	0	2	1	0	0	0	0	0	0	0	1	0	1	0	0
CD0528c	2	0	0	1	0	0	0	0	1	0	0	0	3	0	0	0	0	0	0	0	0	0	0	0	0	0	0	0	0	0	0	0	1	0	0	1	0	0	0	1	0	0	0	0	0	0	1	2	8
CD0528d	0	0	0	0	2	0	0	0	1	0	0	0	1	0	0	1	0	0	0	0	0	0	0	0	0	0	0	1	0	0	0	0	0	1	0	0	1	0	0	0	0	0	0	0	2	0	0	0	6
CD0529a	0	2	2	2	0	0	1	0	0	0	0	0	0	0	1	2	0	0	0	0	0	0	0	0	0	0	0	0	0	0	0	0	0	0	1	3	0	0	1	2	0	0	0	0	1	0	1	1	8
CD0529c	1	2	0	1	0	0	0	0	1	0	1	0	1	0	0	1	0	0	0	0	0	0	0	0	0	0	0	1	1	0	0	0	2	1	0	2	0	0	1	0	0	0	0	1	2	1	0	5	4
CD0529d	2	2	2	0	0	1	0	0	1	0	0	1	1	0	0	0	0	0	0	0	0	0	0	0	0	0	0	1	0	0	0	0	2	0	0	2	0	0	1	1	0	0	0	0	0	0	0	1	5
CD0530a	1	0	0	0	0	0	0	0	1	0	0	0	0	0	0	0	0	0	0	0	0	0	0	0	0	0	0	0	0	0	0	0	0	0	0	1	0	0	0	0	0	0	0	0	0	0	0	0	0
CD0530c	1	0	0	0	0	0	0	0	0	0	0	0	0	0	0	0	0	0	0	0	0	0	0	0	0	0	0	0	0	0	0	0	0	0	0	0	0	0	0	0	0	0	0	0	1	0	0	1	0
CD0530d	0	0	1	0	0	0	0	0	0	0	0	0	0	0	0	0	0	0	1	0	0	0	0	0	0	0	0	0	0	0	0	0	0	0	0	0	0	0	0	0	0	0	0	0	1	0	1	1	0
CD0531a	0	1	0	1	0	0	0	0	0	0	0	0	1	0	0	0	0	0	0	0	1	0	0	0	0	0	0	0	0	0	0	0	2	0	0	0	0	0	0	0	0	1	0	0	1	0	0	0	1
CD0531c	1	0	0	0	0	1	0	0	0	0	0	0	0	1	0	0	0	0	0	0	0	0	0	0	0	0	0	0	0	0	0	0	0	0	0	0	0	0	0	0	0	0	0	0	1	0	0	0	4
CD0531d	2	0	0	0	0	0	0	0	0	0	0	0	1	0	0	0	0	0	0	0	0	0	0	0	0	0	0	0	0	0	0	0	0	0	0	0	0	0	1	0	0	0	0	1	2	0	0	1	2
CD0532a	0	0	1	0	0	0	0	0	1	1	1	0	0	0	0	0	0	0	1	0	0	0	0	0	0	0	0	0	0	0	0	0	2	0	0	0	0	0	0	1	1	0	0	0	1	0	2	2	0
CD0532c	2	0	0	0	0	0	0	0	0	0	0	0	0	0	0	0	0	0	0	0	0	0	0	0	0	0	0	0	0	0	0	0	0	0	0	1	0	0	0	0	0	0	0	0	0	0	1	0	0
CD0532d	0	0	1	0	1	0	0	0	1	0	0	0	2	0	0	0	0	0	0	0	0	0	0	0	0	0	0	0	0	0	0	0	1	0	0	0	0	1	0	0	0	0	0	0	0	0	0	1	1
CD0533a	1	0	0	0	0	0	0	0	0	0	0	0	0	0	0	0	0	0	0	0	0	0	0	0	0	0	0	1	0	0	0	0	0	0	0	0	0	0	0	0	0	0	0	0	1	0	0	0	0
CD0534a	0	0	0	0	0	0	0	0	0	0	0	0	1	0	0	0	0	0	0	0	0	0	0	0	0	0	0	0	0	0	0	0	0	0	0	0	0	0	0	0	0	0	0	0	0	0	1	0	0
CD0535a	0	0	0	0	0	0	0	0	0	0	0	0	2	0	0	0	1	0	0	0	0	0	0	0	0	0	0	0	0	0	0	0	0	0	1	0	0	0	0	0	0	0	0	0	0	0	0	1	0
CD0536a	1	0	0	1	0	0	0	0	1	0	0	0	1	1	0	0	0	0	0	0	0	0	0	0	0	0	0	0	0	0	0	0	0	0	0	0	0	0	1	0	1	0	0	0	1	0	2	3	0
CD0536c	2	0	0	0	0	0	0	0	1	0	0	0	0	0	0	1	0	0	0	0	1	0	0	0	0	0	0	0	0	0	0	0	0	0	0	0	3	0	0	0	0	0	0	0	0	0	0	2	0
CD0536d	0	0	0	1	0	0	0	1	1	0	0	0	3	0	1	0	0	0	0	0	0	0	0	0	0	0	0	0	0	0	0	0	0	0	0	0	1	0	0	1	0	0	0	0	0	0	1	1	2
CD0537a	1	1	1	2	0	0	0	0	0	0	0	0	1	0	0	0	0	0	0	0	0	0	0	0	1	0	0	0	0	0	0	0	1	0	0	0	0	0	1	2	0	0	0	0	2	0	1	1	2
CD0537c	3	0	0	0	0	0	0	0	1	0	0	0	1	0	0	0	0	0	1	0	0	0	0	0	0	0	0	0	0	0	0	0	0	1	0	0	1	0	0	0	1	0	0	0	0	0	0	3	3
CD0538a	0	0	0	0	0	0	0	0	0	0	0	1	1	0	0	0	0	0	0	0	0	0	0	0	0	0	0	0	0	0	0	0	0	0	0	1	0	0	0	0	0	0	0	0	0	0	0	1	0
CD0538c	3	0	1	0	0	0	0	0	2	0	0	0	1	0	0	0	0	0	0	0	0	0	0	0	0	0	0	0	1	0	0	0	0	0	0	0	0	0	0	0	0	0	0	0	0	0	0	0	0
CD0538d	0	0	1	0	0	0	0	0	0	0	0	0	0	0	0	0	0	0	0	0	0	0	0	0	0	0	0	0	0	0	0	0	0	0	1	0	0	0	0	0	0	0	0	0	0	0	0	0	1
CD0539a	0	1	0	0	0	0	0	0	0	0	0	0	1	1	0	1	0	0	0	0	1	0	0	0	0	0	0	0	0	0	0	0	6	4	5	12	5	9	4	7	8	7	6	3	14	11	8	18	4
CD0539c	0	0	0	2	0	0	0	1	0	0	0	0	1	0	0	1	0	0	1	0	0	0	0	0	0	0	0	0	0	0	0	0	3	2	2	7	9	8	5	7	6	9	3	4	5	16	6	19	1
CD0539d	0	0	0	0	0	0	0	0	1	0	0	0	0	0	0	1	0	0	0	0	0	0	0	0	0	0	0	0	0	0	0	0	4	11	2	10	11	11	6	6	11	10	6	7	11	12	12	16	2
CD0540a	3	0	0	3	0	0	0	0	0	0	0	1	0	0	0	1	0	0	1	0	0	0	0	0	0	0	1	0	0	0	0	0	15	17	7	29	9	29	7	14	14	15	9	21	29	29	15	37	3
CD0540c	1	0	0	2	1	0	0	0	0	0	0	0	0	0	1	0	0	0	0	0	0	0	1	0	0	0	0	0	0	0	0	0	11	16	10	21	12	25	12	16	10	16	7	8	24	37	14	38	1
CD0540d	0	1	0	1	0	0	0	0	1	0	0	1	1	1	0	0	0	0	0	0	0	1	0	0	0	0	0	0	0	0	0	0	14	22	11	26	8	20	17	18	21	18	13	18	22	41	22	46	3
CD0541a	0	0	0	1	0	0	0	0	0	0	0	0	0	1	0	0	0	0	0	0	0	0	0	0	0	0	0	0	0	0	0	0	0	0	0	0	0	0	0	1	0	0	0	0	2	0	0	0	0
CD0541c	0	0	1	0	0	0	0	0	0	0	0	0	1	0	0	1	0	0	0	0	0	1	0	0	0	0	0	0	0	0	0	0	0	0	1	0	1	0	0	2	0	0	0	0	0	0	0	1	3
CD0541d	2	0	0	0	0	0	0	0	1	0	0	0	1	0	0	0	0	0	0	1	0	0	0	0	0	0	0	0	0	0	0	0	1	0	0	0	0	0	0	1	0	0	0	0	1	0	0	0	1
CD0542a	1	0	0	0	0	0	0	0	0	0	0	0	2	0	0	0	0	0	0	0	0	0	0	0	1	0	0	1	0	0	0	0	16	6	5	12	8	20	10	7	10	15	8	10	19	26	15	15	1
CD0542c	1	0	0	0	1	1	0	1	1	0	0	0	0	0	1	0	1	0	0	0	0	0	0	0	0	1	0	0	0	0	1	0	12	12	5	15	16	14	7	11	10	14	14	16	21	30	12	34	2
CD0542d	0	0	0	0	0	0	0	0	0	0	0	0	0	0	0	0	0	0	0	0	0	0	0	0	2	0	0	1	0	0	0	0	12	8	5	11	5	12	7	14	8	15	11	11	12	26	15	19	2
CD0543a	0	0	0	1	0	0	1	0	1	0	0	0	2	1	1	0	0	1	0	0	0	0	0	0	0	1	1	0	0	0	0	0	22	30	21	44	30	42	22	31	28	35	29	43	47	64	34	80	7
CD0543c	0	1	1	0	1	0	0	0	2	0	0	0	1	1	0	0	0	0	0	0	0	0	0	0	0	0	0	0	0	0	0	1	20	23	12	39	24	21	26	20	23	28	18	25	41	56	32	55	6
CD0543d	0	0	0	2	2	0	0	1	0	0	0	0	1	1	0	1	0	0	0	1	0	0	0	0	0	0	0	0	1	0	0	1	28	26	10	33	20	31	31	32	18	24	16	31	41	64	24	63	8
CD0547a	0	0	0	0	0	0	0	0	0	0	0	0	1	0	1	0	0	0	0	0	0	0	0	0	0	0	0	0	0	0	0	0	0	0	0	0	0	0	0	0	1	0	0	0	1	0	0	1	0
CD0547c	1	0	1	1	0	0	0	0	0	0	0	0	1	0	0	0	0	0	0	0	0	0	0	0	0	0	0	0	0	0	0	0	0	0	0	0	0	0	0	0	0	0	0	0	1	0	0	0	0
CD0547d	2	1	0	0	1	0	0	0	0	0	0	0	0	0	0	0	0	0	0	0	0	0	0	0	0	0	0	0	0	0	0	0	0	0	0	0	1	0	0	0	0	0	0	0	2	0	1	1	1
CD0548a	0	0	1	1	1	0	0	0	0	0	0	0	2	1	0	0	0	0	0	0	0	0	0	0	0	0	0	0	0	0	0	0	13	11	5	13	9	13	8	14	9	14	6	10	20	22	3	16	4
CD0548c	1	0	0	0	0	0	0	0	0	0	0	0	0	1	0	0	0	0	0	0	0	1	0	0	1	0	0	0	0	0	0	1	8	15	12	10	7	12	13	7	7	3	10	9	14	26	12	17	1
CD0548d	1	0	0	2	0	0	1	0	0	0	0	0	1	0	0	1	0	0	0	0	0	0	1	0	0	0	0	1	0	0	0	0	11	8	2	14	11	7	7	10	9	7	5	6	17	27	11	24	4
CD0549a	0	0	0	1	0	0	1	0	1	0	0	1	3	1	1	0	0	0	2	0	0	0	0	0	0	0	0	0	0	0	0	0	23	20	19	27	16	32	20	25	20	32	17	27	47	60	33	64	1
CD0549c	0	0	0	1	0	0	0	0	0	1	2	0	0	0	0	1	0	1	2	1	0	0	0	0	1	0	0	0	0	0	1	0	23	18	12	39	31	35	30	28	17	35	17	18	36	55	28	59	5
CD0549d	3	0	1	0	0	0	1	0	1	0	0	0	2	0	0	1	0	0	0	0	1	0	0	0	0	0	0	0	0	0	1	0	24	28	13	56	36	28	21	25	18	24	19	25	44	69	30	60	5
CD0550a	2	0	0	0	1	0	0	0	1	0	0	0	1	0	0	0	0	0	0	0	0	0	0	0	0	0	0	0	1	0	0	0	0	0	0	0	0	0	0	0	0	0	0	0	0	0	0	1	0
CD0550c	0	0	0	0	0	1	0	0	1	0	0	0	2	0	0	0	0	0	0	0	0	0	0	0	0	0	0	0	0	0	0	0	0	0	0	0	1	0	0	0	0	0	0	0	1	1	0	0	1
CD0550d	0	0	0	0	1	0	0	0	1	0	0	0	1	0	0	0	0	0	1	0	0	0	0	0	0	0	0	0	0	0	0	0	0	0	0	0	0	0	0	0	0	2	0	0	1	0	0	0	1
CD0551a	3	0	1	1	0	0	1	0	0	0	0	0	1	0	0	0	0	0	0	0	0	0	0	0	0	0	0	0	0	0	0	0	5	7	0	7	6	8	7	7	8	1	6	3	11	17	6	12	3
CD0551c	0	0	0	0	1	0	0	0	0	0	0	1	1	0	0	0	0	0	0	1	0	0	0	0	0	1	0	0	0	0	0	0	6	7	3	5	5	10	4	9	3	6	4	7	12	16	3	12	3
CD0551d	2	0	0	1	0	0	0	0	2	0	0	0	1	0	1	1	0	0	0	0	0	0	0	0	0	0	0	0	0	0	0	0	4	9	7	10	7	10	3	9	8	6	3	9	18	18	5	21	3
CD0552a	0	1	1	2	0	0	0	1	0	0	0	0	1	0	0	1	0	0	0	0	0	0	0	0	0	0	0	0	0	0	0	0	17	21	9	31	18	28	10	21	12	18	12	10	31	50	19	43	1
CD0552c	1	0	0	0	0	0	0	0	0	0	0	0	2	2	1	1	0	0	0	0	0	0	0	0	0	0	0	0	0	1	0	0	16	24	16	23	5	20	15	10	15	10	14	18	26	49	19	37	4
CD0552d	0	1	0	1	0	0	1	0	1	0	0	1	2	0	0	2	0	0	0	0	0	0	0	0	0	0	0	0	0	0	0	0	21	19	13	31	20	25	11	18	18	28	11	22	38	47	25	50	6
CD0553a	1	0	0	0	0	0	0	0	0	1	0	0	0	0	0	1	0	0	0	0	0	0	0	0	0	0	0	0	1	0	0	0	1	0	0	0	0	1	0	0	0	0	0	0	1	0	1	1	0
CD0553c	2	0	0	0	1	0	0	0	0	0	0	0	1	0	0	0	0	0	0	0	0	0	0	0	0	0	0	0	0	0	0	0	0	0	0	1	0	0	0	0	0	0	0	0	1	0	0	1	0
CD0553d	1	0	0	0	0	0	0	0	0	0	0	0	1	0	0	1	0	0	0	0	0	0	0	0	0	0	0	0	1	0	1	0	0	0	0	0	0	0	0	0	0	0	0	0	1	0	0	0	0
CD0554a	1	0	1	0	0	0	0	0	0	0	0	0	1	0	0	1	0	0	0	0	0	0	0	0	0	0	0	0	0	0	0	0	5	8	5	12	7	8	3	8	7	7	2	2	15	18	8	17	1
CD0554c	2	0	0	0	1	0	0	0	0	0	0	0	1	0	1	0	0	0	0	0	0	0	1	0	0	0	0	0	0	0	0	0	9	3	1	6	13	10	7	5	6	4	3	5	7	7	2	12	2
CD0554d	2	0	0	0	0	0	0	0	0	0	0	1	1	0	0	0	0	0	1	0	0	0	0	0	0	0	0	0	0	0	0	0	3	4	7	9	6	14	2	10	7	7	4	1	6	17	5	16	2
CD0555a	1	0	0	0	0	0	0	0	0	0	0	0	0	0	0	0	0	0	0	0	0	0	0	0	0	0	0	0	1	0	1	0	13	15	10	25	10	20	24	17	17	22	14	20	34	46	13	44	2
CD0555c	1	0	0	0	1	0	0	0	0	0	1	0	3	0	0	2	0	0	0	0	0	0	1	0	0	0	0	0	0	0	0	1	23	13	12	28	16	23	10	13	12	17	14	11	16	42	19	53	0
CD0555d	1	0	1	0	0	0	0	0	0	0	0	0	1	1	0	1	0	0	0	0	0	0	0	0	0	0	0	0	1	0	0	0	8	9	7	19	19	20	17	13	17	13	14	13	35	48	19	36	2
CD0556a	0	0	0	0	0	0	0	0	0	0	0	0	2	0	0	0	1	0	0	0	0	0	0	0	0	0	0	0	0	0	0	0	0	0	0	0	0	0	0	0	0	0	0	0	0	0	0	1	0
CD0556c	0	0	0	0	0	0	0	0	0	0	0	0	1	0	0	0	0	0	0	0	0	0	0	0	0	0	0	0	0	0	0	0	0	0	0	0	0	0	0	1	0	0	0	0	1	0	2	0	1
CD0556d	2	0	0	0	0	0	0	0	0	0	0	0	1	0	0	0	0	0	0	0	0	0	0	0	0	0	0	0	0	0	0	0	0	0	0	0	0	0	0	0	0	1	1	0	1	0	0	1	0
CD0557a	0	0	0	1	0	0	0	0	0	0	0	0	2	0	0	0	0	0	0	0	0	0	0	0	1	0	0	0	0	0	0	0	0	1	1	4	2	2	0	0	0	0	1	0	4	1	0	4	1
CD0557c	1	1	1	0	0	0	0	0	1	0	0	0	1	0	1	0	0	0	0	0	0	0	0	0	0	0	0	0	0	0	0	0	1	1	1	1	1	2	2	0	1	2	0	0	3	2	1	5	0
CD0557d	1	0	1	0	1	0	0	1	1	0	0	0	1	0	0	1	0	0	0	1	0	0	0	0	0	0	0	0	0	0	0	0	0	3	1	1	0	4	0	0	1	2	0	1	1	1	0	3	0
CD0558a	1	0	0	0	0	0	0	0	0	0	0	0	2	1	0	0	0	0	0	0	0	0	0	0	0	0	0	0	0	0	0	0	4	3	4	1	2	4	3	5	3	3	4	2	3	11	7	4	1
CD0558c	1	0	0	1	0	0	0	0	0	0	0	0	1	0	0	0	0	0	0	0	0	0	0	0	0	0	0	0	0	0	0	0	5	0	0	5	4	3	1	4	3	5	5	2	5	5	3	7	0
CD0558d	1	0	1	0	1	0	0	0	0	0	0	0	0	0	0	1	0	0	0	0	0	0	0	0	0	0	0	0	0	0	0	0	2	1	1	4	4	4	2	2	2	1	7	4	1	5	5	9	1
CD0559a	1	0	0	1	0	0	0	0	1	0	0	0	2	0	0	0	2	0	0	0	0	0	0	0	0	0	0	0	0	0	0	0	2	4	2	8	9	6	6	6	6	7	6	8	6	19	7	24	2
CD0559c	1	0	1	0	0	0	0	0	1	1	0	0	3	0	0	1	0	0	0	0	0	0	0	0	0	0	0	0	0	0	0	0	12	7	7	13	5	9	6	12	13	8	6	20	14	31	9	16	3
CD0560a	2	0	1	1	0	0	0	0	1	0	0	0	3	2	0	1	0	1	0	0	0	1	0	0	0	0	0	0	0	0	0	0	36	24	15	44	34	24	21	25	31	29	21	26	45	68	26	55	3
CD0560c	1	0	1	1	0	1	0	0	0	0	1	0	1	0	0	0	0	0	0	0	0	0	0	0	0	0	0	1	0	0	0	0	15	21	13	30	18	24	15	26	19	27	21	14	36	50	19	51	2
CD0561a	1	0	0	1	0	0	0	0	0	0	0	0	1	0	0	0	1	0	0	0	0	0	0	0	0	0	0	0	1	0	0	0	2	1	2	2	0	3	1	2	1	2	0	0	1	6	3	3	0
CD0561c	0	0	0	0	0	0	0	0	0	0	0	0	0	1	0	0	0	0	0	0	0	0	0	0	0	0	0	1	0	0	1	0	6	3	1	5	2	10	4	3	3	4	1	3	12	14	2	8	2
CD0562a	1	0	0	0	0	0	0	0	0	0	0	0	1	0	0	0	0	0	0	0	0	0	0	0	0	0	0	0	0	0	0	0	0	0	0	0	0	0	0	0	0	0	0	0	0	0	0	0	0
CD0562c	0	0	0	0	0	0	0	0	0	0	0	0	0	0	0	0	0	0	0	0	0	0	0	0	0	0	0	0	0	0	0	0	0	0	0	0	0	0	1	0	0	0	0	0	1	0	0	1	0
CD0562d	1	0	0	0	0	0	0	0	0	0	0	0	0	0	0	0	0	0	0	0	0	0	0	0	0	0	0	0	0	0	0	0	0	1	0	0	0	0	0	0	0	0	0	0	2	0	0	1	0
CD0563a	1	1	0	1	0	0	0	0	0	0	0	0	0	1	0	0	0	0	0	0	0	0	0	0	0	0	0	0	0	0	0	0	12	12	6	16	10	12	6	8	3	13	7	4	14	34	15	12	1
CD0563c	1	1	0	0	0	0	0	0	1	0	0	0	0	0	1	0	0	0	1	0	1	0	0	0	0	0	0	0	0	0	0	0	9	16	7	7	4	16	9	9	7	8	5	11	16	19	9	22	0
CD0563d	1	0	0	0	0	0	0	0	1	0	0	0	0	0	0	0	0	0	1	1	0	0	0	0	0	1	0	0	0	0	0	0	8	11	8	5	19	6	7	12	5	6	5	4	16	17	8	20	2
CD0564a	1	0	0	1	0	0	0	0	1	0	0	1	0	0	0	0	0	0	0	0	0	1	0	0	1	0	0	0	0	0	1	0	12	27	14	27	29	24	25	10	25	28	17	21	31	32	36	54	1
CD0564c	0	1	0	1	0	0	0	0	0	0	0	0	1	0	1	1	0	0	0	0	0	0	0	0	0	0	0	0	0	0	0	2	15	21	9	20	11	9	12	22	10	15	17	20	25	34	13	34	4
CD0564d	0	0	0	0	0	0	1	0	0	1	0	0	1	0	0	0	0	0	0	0	0	0	0	0	0	0	0	0	0	0	0	0	4	9	9	13	8	12	7	4	3	23	7	7	14	24	14	20	1
CD0565a	0	1	0	0	0	0	1	0	0	0	0	0	0	0	0	0	0	0	0	0	0	0	0	0	0	0	0	0	0	0	0	0	0	0	0	0	0	0	0	0	0	0	0	0	0	0	0	0	0
CD0565d	0	0	0	0	0	0	0	0	0	0	0	0	0	0	0	0	0	0	0	0	0	0	0	1	0	0	0	0	0	0	0	0	1	0	0	0	1	1	0	0	0	0	0	0	1	1	1	1	0
CD0566a	2	0	0	0	2	0	0	0	0	0	0	0	0	0	1	2	0	0	0	0	0	0	0	0	0	0	0	0	1	0	0	0	10	10	9	15	8	9	3	10	9	10	4	13	14	21	7	19	2
CD0566c	1	0	0	0	1	0	0	0	0	0	0	0	0	0	1	0	0	0	0	1	0	0	0	1	0	0	0	0	0	0	0	0	5	9	8	10	3	11	11	6	9	19	8	12	6	21	11	22	0
CD0566d	0	0	0	0	0	0	0	0	0	0	0	0	0	1	0	1	0	0	0	0	0	0	0	0	1	0	0	0	0	0	0	0	4	8	3	9	9	9	9	4	8	7	8	14	15	20	10	16	1
CD0567c	0	1	0	0	0	0	0	0	1	0	0	0	1	1	0	0	0	0	0	0	0	0	0	0	0	0	0	0	0	0	0	0	24	26	13	34	21	31	20	30	19	40	20	28	37	82	30	64	3
CD0567d	1	0	0	1	0	0	1	0	1	0	0	0	0	0	0	3	1	0	0	0	1	0	0	0	0	0	0	1	0	0	0	0	28	22	17	29	18	32	19	19	27	33	23	26	33	70	26	56	2
CD0568a	0	1	1	2	0	0	0	0	0	0	0	0	1	0	0	1	1	0	0	0	0	0	0	0	0	0	0	0	0	0	0	0	21	8	7	18	18	20	10	12	10	12	5	8	30	26	12	26	3
CD0569a	1	0	0	1	0	0	0	0	2	0	0	0	0	0	1	0	2	1	0	0	0	0	0	0	0	1	0	0	0	1	0	0	11	11	10	13	21	13	8	14	8	11	13	11	23	37	17	37	4
CD0569c	1	0	0	2	1	0	0	0	0	0	0	1	0	0	0	1	0	1	1	0	0	0	0	0	0	0	0	0	1	0	0	0	16	17	9	22	16	18	19	10	9	9	13	8	24	23	18	42	3
CD0569d	1	1	0	1	1	0	0	0	0	0	0	1	0	0	0	0	1	0	0	0	0	0	0	0	0	0	0	0	1	0	0	2	13	10	6	19	22	10	10	14	12	18	7	12	33	32	16	37	9
CD0570a	4	0	0	6	1	0	0	0	0	0	1	0	3	1	1	1	5	0	1	0	1	0	0	0	0	0	1	0	1	0	0	0	40	38	12	49	48	45	47	50	25	47	27	42	80	82	47	101	12
CD0570c	3	2	2	3	2	0	0	0	0	0	1	1	2	1	1	0	4	0	0	3	1	0	1	0	0	0	0	0	0	1	0	1	51	36	22	45	58	33	43	41	30	40	25	30	71	65	43	98	9
CD0570d	1	0	0	0	0	0	1	0	0	0	0	0	3	0	0	0	4	0	1	2	0	0	0	0	1	0	0	0	0	0	0	0	27	26	29	49	32	28	37	42	23	21	20	25	46	47	41	76	7
CD0571a	1	0	0	0	0	0	0	0	0	0	0	0	0	0	0	0	0	0	0	0	0	0	0	0	0	0	0	1	0	0	0	0	1	0	0	1	0	0	0	1	0	0	0	0	0	2	0	0	0
CD0571c	0	0	0	0	0	0	0	0	0	0	0	0	0	0	0	0	0	0	1	0	1	0	0	0	0	0	0	0	0	0	0	0	2	0	0	0	1	0	0	0	1	0	0	0	1	0	1	0	0
CD0571d	0	0	0	0	0	0	0	0	0	0	0	0	1	0	0	0	0	0	0	0	0	0	0	0	0	0	0	0	0	0	0	0	2	0	1	1	0	0	0	0	0	0	0	0	0	0	0	2	0
CD0572a	0	1	0	0	0	0	0	0	0	0	0	1	2	0	0	1	0	0	0	0	0	0	0	0	0	0	0	0	0	0	0	0	6	3	2	7	3	6	4	10	5	4	5	5	3	10	5	11	3
CD0572c	1	0	0	1	0	0	0	0	0	0	0	0	1	0	0	0	0	0	0	0	1	0	0	0	0	1	0	0	0	1	0	0	4	6	5	7	5	1	3	3	3	5	3	3	4	8	5	11	0
CD0572d	1	0	1	0	0	0	0	0	0	0	0	0	0	0	0	1	0	0	0	0	0	0	0	0	0	0	0	0	0	0	0	0	2	6	6	4	5	7	3	5	4	3	5	2	6	12	6	10	0
CD0573a	2	0	0	1	1	3	1	0	0	0	0	0	4	0	0	1	0	0	0	0	0	0	0	0	0	0	1	0	0	0	0	0	24	25	22	32	27	36	15	30	36	29	18	29	45	59	35	84	5
CD0573c	2	0	2	3	0	1	2	0	0	0	0	1	1	0	1	0	0	1	0	0	1	0	0	0	1	0	1	0	0	1	0	0	19	31	19	47	28	35	16	33	27	27	27	24	49	49	22	71	4
CD0573d	1	0	0	0	0	1	1	0	0	1	0	1	0	2	1	2	0	0	0	0	0	0	0	0	0	0	0	0	1	0	0	0	22	28	13	33	32	31	22	20	14	24	19	15	40	66	34	68	5
CD0574a	0	0	0	0	0	0	0	0	0	0	0	0	0	0	0	0	0	1	0	0	0	0	0	0	0	0	0	0	0	0	0	0	0	0	0	0	1	0	0	0	0	0	0	0	0	0	0	1	0
CD0574c	0	0	1	0	0	0	0	0	0	0	0	0	1	0	0	0	0	0	0	0	0	0	0	0	0	0	0	0	0	0	0	1	0	0	0	0	1	0	1	0	0	0	0	0	0	0	0	0	1
CD0574d	0	0	0	0	0	0	0	1	0	0	0	0	0	0	0	0	0	0	0	0	0	0	0	0	0	0	0	0	0	0	0	0	0	0	0	0	0	0	0	0	0	0	0	1	0	0	0	0	0
CD0575a	0	0	0	0	0	0	0	0	0	0	0	0	0	0	0	0	0	0	0	0	0	0	0	0	0	0	0	0	0	0	0	1	6	6	4	11	4	5	1	7	7	6	8	7	5	15	6	12	0
CD0575c	0	0	0	0	1	0	0	0	0	0	0	0	1	0	0	0	1	0	0	0	0	0	0	0	0	1	0	0	0	0	0	0	8	7	4	10	6	10	6	7	2	14	8	8	8	15	6	19	0
CD0575d	0	0	0	0	1	0	0	0	0	0	0	0	0	0	1	0	0	0	0	0	0	0	0	0	0	0	0	0	0	0	0	0	7	4	5	8	2	2	5	4	5	6	6	6	8	13	9	18	3
CD0576a	1	0	0	0	1	0	0	0	0	0	0	0	1	0	1	0	0	0	0	1	0	0	0	1	1	1	0	0	0	0	0	0	21	22	19	27	16	25	10	24	8	22	22	19	33	40	21	49	3
CD0576c	3	0	0	1	0	1	0	0	0	0	0	0	1	0	0	1	0	0	0	0	0	0	0	1	1	0	0	1	0	0	0	1	13	20	13	27	17	20	18	24	12	25	12	21	31	46	22	48	3
CD0576d	2	0	0	1	0	0	0	0	0	0	0	0	1	1	0	1	1	0	1	0	0	0	0	0	0	0	0	1	0	0	1	1	19	20	9	26	13	24	15	16	7	21	15	21	28	41	19	49	1
CD0577a	1	0	0	0	0	0	0	0	0	0	0	0	1	0	0	0	0	0	0	0	0	0	0	0	0	0	0	0	0	0	0	0	0	0	0	0	0	0	0	0	0	0	0	0	0	0	0	2	2
CD0577c	0	0	0	0	1	0	0	0	0	0	0	0	1	0	0	0	0	0	0	0	0	0	0	0	0	0	0	0	0	0	0	0	0	0	0	0	0	0	0	0	0	0	0	0	0	1	0	0	0
CD0577d	1	0	0	0	1	0	0	0	1	0	0	0	1	0	0	0	0	0	0	0	0	0	0	0	0	0	0	0	0	0	0	0	0	0	0	0	0	0	0	0	0	0	0	0	2	0	0	0	1
CD0578a	1	0	0	0	0	0	0	0	0	0	0	0	0	1	0	0	0	0	0	0	0	0	0	0	0	0	0	0	0	0	0	0	6	5	2	16	3	8	6	4	6	7	7	4	7	16	2	8	1
CD0578c	0	1	0	0	0	0	0	0	0	0	0	0	0	0	0	2	0	0	0	0	0	0	0	0	1	0	0	0	1	0	0	0	9	3	3	5	7	8	9	8	5	8	4	4	7	19	7	15	0
CD0578d	0	1	0	1	0	0	0	1	1	0	0	0	0	1	0	0	0	0	0	0	0	0	0	0	0	0	0	0	0	0	0	0	4	5	1	9	8	11	8	5	5	7	7	4	4	13	9	18	0
CD0579a	0	0	1	1	0	0	0	0	0	0	0	0	1	0	0	0	1	0	0	0	0	0	0	0	0	0	0	0	1	2	0	1	11	14	8	31	16	17	8	15	8	13	10	13	19	41	20	45	3
CD0579c	2	0	1	3	0	2	0	0	0	0	0	0	1	0	0	0	0	0	0	0	0	0	0	1	0	0	0	0	0	0	0	0	17	24	12	23	16	21	17	16	23	18	18	15	30	49	21	57	2
CD0579d	0	0	0	0	0	0	1	0	0	1	0	0	1	0	0	0	0	0	0	0	0	0	0	0	0	0	0	0	0	1	0	0	16	22	17	19	11	24	17	23	12	16	14	20	24	40	21	48	4
CD0580a	0	1	0	0	0	0	0	0	0	0	0	0	0	0	0	0	0	0	0	0	0	0	0	0	0	0	0	0	0	0	0	0	0	0	0	0	0	0	0	0	0	0	0	0	1	0	1	0	0
CD0580c	1	1	0	0	0	0	0	0	1	0	0	0	2	0	0	0	0	0	0	0	0	0	0	0	0	0	0	0	0	0	0	0	0	0	0	0	0	0	0	0	0	0	0	0	1	0	0	1	0
CD0580d	0	0	0	0	1	0	0	0	0	0	0	1	0	0	0	0	0	0	0	0	0	0	0	0	0	0	0	0	0	0	0	0	1	0	0	0	0	0	1	0	0	0	0	0	0	0	0	4	1
CD0581a	0	0	0	0	0	0	0	0	0	0	0	0	0	0	0	0	0	0	0	0	0	0	0	0	1	1	0	0	0	0	0	0	9	7	6	11	7	9	5	9	9	8	5	6	12	21	10	23	0
CD0581c	0	0	1	1	0	0	0	0	0	0	0	0	1	0	0	0	0	0	0	0	0	0	0	0	0	0	0	0	0	0	1	0	11	19	11	10	8	9	8	6	8	10	14	4	20	30	10	27	2
CD0581d	1	1	1	2	0	0	0	0	0	0	0	0	0	0	1	1	1	0	0	1	0	0	0	0	0	0	0	0	1	0	0	0	6	15	6	14	8	14	9	15	9	7	8	8	10	23	5	32	1
CD0582a	2	1	1	0	0	0	0	0	0	0	0	0	0	1	0	2	0	0	0	0	0	0	0	0	0	0	0	0	0	0	0	0	25	30	14	41	31	30	26	21	19	35	24	36	46	74	37	59	1
CD0582c	4	0	1	0	1	0	0	2	0	1	0	1	0	0	2	0	0	0	0	0	0	0	0	0	0	1	0	1	0	0	0	0	22	19	10	36	23	35	26	37	16	27	25	18	45	62	26	64	11
CD0582d	1	1	0	0	0	0	0	0	0	0	0	0	1	0	0	3	1	0	0	0	1	1	0	0	0	0	0	0	1	0	0	0	27	17	21	33	19	32	19	28	24	20	11	17	31	49	30	44	5
CD0583a	0	1	0	0	0	0	0	0	0	0	0	0	0	0	0	0	0	0	0	0	0	0	0	0	0	0	0	0	0	0	0	0	0	0	0	0	0	0	0	0	0	0	0	0	0	0	0	0	0
CD0583c	1	0	0	0	0	0	0	0	0	0	0	0	0	0	1	0	0	0	0	0	0	0	0	0	0	0	0	0	0	0	0	0	0	0	0	0	0	0	0	0	0	0	1	1	0	0	0	0	1
CD0583d	0	0	1	0	0	0	0	0	0	0	0	0	0	0	0	0	0	0	0	0	0	0	0	0	0	0	0	0	0	0	0	0	0	0	0	0	1	0	0	0	0	0	0	0	0	0	0	0	1
CD0584a	1	1	0	1	0	0	0	0	0	0	0	0	1	0	0	0	0	0	0	0	0	0	1	0	0	0	0	0	0	0	0	0	6	8	7	12	3	6	6	3	2	4	5	8	10	12	9	9	0
CD0584c	0	0	0	0	0	0	0	1	0	0	0	0	1	0	0	2	0	0	0	0	0	0	0	0	1	0	0	0	0	0	0	0	6	7	3	8	6	9	4	7	2	8	8	3	7	6	4	15	2
CD0585a	1	0	0	1	0	0	0	0	0	0	0	2	2	2	1	0	0	1	0	0	0	0	0	0	0	0	0	0	1	0	0	0	16	21	16	28	18	21	15	20	15	14	8	24	28	40	15	44	3
CD0585c	1	0	0	0	2	0	0	0	0	0	0	0	1	1	0	1	0	0	0	0	1	0	0	0	0	0	0	0	0	0	0	0	9	9	12	18	9	17	7	22	16	14	12	9	16	49	9	40	0
CD0585d	1	0	1	0	0	0	0	0	1	0	0	0	0	0	0	0	0	0	0	0	0	0	0	0	1	0	0	1	0	0	0	0	21	21	10	28	16	18	13	15	8	13	8	17	16	31	15	51	7
CD0586a	1	0	0	0	0	0	0	0	0	0	0	0	0	0	0	0	0	0	0	0	0	0	0	0	0	0	0	0	0	0	0	0	0	0	0	0	0	0	0	1	0	0	0	0	0	0	0	0	1
CD0586c	4	0	0	1	0	0	0	0	0	0	0	0	0	0	0	0	1	0	0	0	0	0	0	0	0	0	0	0	0	0	0	0	0	0	0	1	0	0	0	0	0	0	0	0	0	0	0	1	1
CD0586d	0	0	0	0	1	0	0	0	0	0	0	0	0	0	0	1	0	1	0	0	0	0	0	0	0	0	0	0	0	0	0	0	0	0	0	0	0	0	0	0	0	0	0	0	1	0	0	0	1
CD0587a	0	0	1	0	0	0	0	0	0	0	0	0	0	0	0	1	0	1	0	0	0	0	0	0	0	0	0	0	0	0	0	0	13	9	6	20	12	17	5	8	6	12	9	12	19	30	7	28	3
CD0587c	2	0	0	1	1	0	0	1	1	0	0	0	0	0	0	2	0	0	0	0	0	0	0	0	1	1	0	0	0	0	0	0	11	7	8	19	15	13	8	16	7	14	6	10	22	27	8	29	1
CD0587d	0	0	0	0	0	0	0	0	1	0	0	0	0	0	1	0	0	0	0	0	0	0	0	0	0	0	0	1	0	0	0	0	7	10	9	20	12	16	9	13	7	11	1	10	16	33	14	28	4
CD0588a	1	0	0	0	0	0	0	1	0	0	0	1	0	0	0	0	0	0	1	0	0	0	0	0	1	0	0	0	0	0	1	0	27	22	16	45	31	33	22	29	36	35	20	32	55	65	42	62	4
CD0588c	1	3	0	0	0	0	0	0	0	0	0	0	1	1	0	1	0	0	0	0	0	0	0	0	1	0	0	0	0	0	0	0	31	26	17	40	27	44	23	26	24	39	16	32	35	72	19	75	8
CD0588d	2	2	0	1	0	1	0	0	0	0	0	0	0	1	1	0	1	0	0	0	0	0	0	0	0	1	0	0	2	0	1	1	28	29	16	26	35	32	23	17	18	21	12	21	45	59	23	69	7
CD0589a	1	0	0	0	0	0	0	0	1	0	0	0	1	0	0	0	0	0	0	0	0	0	0	0	0	0	0	0	0	0	0	0	0	0	0	0	0	0	0	0	0	0	0	0	0	0	0	1	1
CD0589c	0	0	0	0	0	0	0	0	1	0	0	0	0	0	0	2	0	0	0	0	0	0	0	0	0	0	0	0	0	0	0	0	0	0	1	0	0	0	0	0	0	0	0	0	0	0	1	0	0
CD0589d	1	0	0	0	0	0	0	0	0	0	0	0	0	0	0	0	0	0	0	0	0	0	0	0	0	0	0	0	0	0	0	0	0	0	0	1	0	0	0	0	0	0	0	0	0	0	0	0	0
CD0590a	1	0	0	1	0	0	0	0	0	0	0	0	0	2	0	0	0	0	0	1	0	0	0	0	0	0	0	0	0	0	0	0	14	8	7	16	11	11	9	19	15	15	8	17	12	19	13	25	4
CD0590c	1	0	0	1	0	0	0	0	0	0	0	1	1	1	0	1	0	0	0	1	0	0	0	0	0	0	0	0	0	0	0	0	11	8	10	6	19	10	8	10	10	14	9	10	19	28	11	25	1
CD0590d	0	0	1	0	0	0	0	0	0	0	0	0	1	0	0	1	0	0	0	0	0	0	0	0	0	1	0	0	0	0	0	0	9	12	4	14	8	13	11	6	9	11	8	8	15	17	10	18	1
CD0591a	1	0	0	0	0	1	0	0	1	0	0	0	0	0	0	0	0	1	0	0	0	0	0	0	0	0	1	0	0	0	0	0	34	27	16	44	27	27	24	26	23	27	22	34	43	70	22	59	4
CD0591c	1	0	0	1	1	0	0	1	0	1	0	0	1	0	0	1	1	0	0	0	0	0	0	0	0	0	0	0	0	0	0	0	21	22	7	37	23	30	19	24	34	32	23	28	39	51	23	63	2
CD0591d	1	1	0	0	1	0	0	0	0	0	0	0	3	1	0	0	0	0	0	1	0	0	0	0	0	0	0	1	1	0	0	1	22	29	19	37	22	43	19	36	28	25	21	39	45	77	38	61	6
CD0592a	0	0	0	0	0	0	0	0	0	0	0	0	0	0	0	1	0	0	0	0	0	0	0	0	0	0	0	0	0	0	0	0	0	0	0	0	0	0	0	0	0	0	0	1	0	0	0	0	0
CD0592c	0	0	0	1	0	0	0	0	0	0	0	1	0	0	0	0	0	0	0	0	0	0	0	0	0	0	0	0	0	0	0	0	0	0	0	0	0	0	0	0	0	0	0	0	0	1	0	2	2
CD0592d	0	0	1	0	1	0	0	0	1	0	0	0	2	0	1	0	0	0	0	0	0	0	0	0	0	0	0	0	0	0	0	0	0	0	0	0	0	0	0	0	0	0	0	0	0	0	0	0	0
CD0593a	1	0	0	1	1	0	0	0	0	0	0	0	0	1	0	1	0	0	0	1	0	0	0	0	0	0	0	0	1	1	0	0	5	11	6	13	8	16	7	14	14	7	4	10	17	23	16	16	0
CD0593c	1	0	0	0	0	0	0	1	0	0	0	0	2	1	1	1	0	0	1	0	0	0	0	0	1	0	0	0	0	0	0	0	9	12	5	12	8	9	13	16	9	12	10	5	21	26	12	22	2
CD0593d	1	0	0	0	0	0	0	0	2	0	0	0	1	0	0	0	0	1	0	0	0	0	0	0	0	0	0	0	1	0	0	0	12	7	8	19	7	10	12	10	9	11	4	6	11	23	18	34	2
CD0594a	1	1	1	1	0	0	0	0	0	0	0	0	1	0	0	0	0	0	0	0	0	0	0	0	0	0	0	0	1	0	0	0	20	18	12	34	20	21	16	28	14	23	22	23	44	59	31	59	3
CD0594c	4	0	1	2	0	0	0	0	1	1	0	0	2	0	0	0	0	0	0	0	0	0	0	0	0	1	0	0	0	0	0	0	31	34	16	32	21	37	21	21	21	28	35	23	43	80	32	71	5
CD0594d	1	0	2	1	0	0	0	0	1	0	0	0	0	0	0	0	0	0	0	1	0	0	0	0	0	0	0	0	0	0	0	0	21	24	18	33	18	28	24	30	23	35	19	42	43	66	33	64	5
CD0595a	0	1	0	0	0	0	0	0	1	0	0	0	0	0	0	1	0	0	0	0	0	0	0	0	0	0	0	0	0	0	0	1	0	0	0	0	0	0	0	0	0	0	0	0	0	0	0	0	3
CD0595c	0	0	0	0	0	0	0	0	0	0	0	0	1	0	0	2	0	0	0	0	0	0	0	0	0	0	0	0	0	0	0	0	1	0	0	0	0	0	0	0	0	0	0	0	0	0	1	0	0
CD0595d	1	0	0	0	0	0	0	0	0	0	0	0	0	0	0	0	0	0	0	0	0	0	0	0	0	0	0	0	0	0	0	0	0	0	0	0	0	0	0	0	0	0	0	0	0	0	0	0	0
CD0596a	1	0	0	0	0	0	0	0	1	0	0	1	0	0	0	1	1	0	0	0	0	0	0	0	0	0	0	0	0	0	0	0	10	22	6	11	11	14	10	7	9	18	14	10	15	32	18	23	3
CD0596c	1	0	0	0	0	0	0	0	0	0	0	0	1	0	1	1	0	0	0	0	0	0	0	0	0	0	0	0	0	0	0	0	7	23	7	15	14	21	6	11	14	14	9	9	17	29	17	20	2
CD0596d	0	0	0	0	0	0	0	0	0	0	0	0	0	0	0	1	1	0	0	0	0	0	0	0	0	0	0	0	0	0	0	0	11	15	8	20	9	16	13	14	11	22	14	18	19	32	14	28	2
CD0597a	2	1	0	0	0	0	0	0	0	1	0	0	2	0	0	2	0	0	1	0	0	0	0	0	1	0	0	0	0	0	0	0	18	43	24	32	22	33	31	31	26	52	29	36	58	88	31	53	3
CD0597c	0	0	0	0	1	1	1	0	0	0	0	0	0	0	0	1	0	0	0	0	0	0	0	0	0	1	0	1	0	0	1	0	26	49	10	30	29	44	25	37	21	61	26	33	55	84	28	81	1
CD0597d	3	1	0	1	0	0	0	0	2	0	0	0	1	0	1	0	0	0	0	0	0	0	0	0	0	0	0	0	0	0	0	0	28	42	13	46	19	43	31	23	31	45	23	28	35	84	36	78	1
CD0598a	0	0	0	0	0	0	0	0	0	0	0	0	0	0	0	0	0	0	0	0	0	0	0	0	0	0	0	0	0	0	0	0	0	0	0	0	0	0	0	0	0	0	0	0	0	0	0	2	0
CD0598c	0	0	0	0	0	0	0	0	0	0	0	0	0	0	0	0	0	0	0	0	0	0	0	0	0	0	0	0	0	0	0	0	0	0	0	0	0	0	0	0	0	0	0	0	0	0	0	3	0
CD0598d	1	0	0	1	0	0	0	0	0	0	0	0	0	0	0	0	0	0	0	0	0	0	0	0	0	0	0	0	0	0	0	0	0	0	0	0	0	0	0	0	0	0	0	0	0	0	0	1	1
CD0599a	2	0	0	0	0	0	0	0	0	0	0	0	0	0	0	0	1	0	0	1	0	0	0	0	0	0	0	0	0	0	0	0	10	16	4	14	13	12	7	9	10	9	8	12	15	23	11	22	0
CD0599c	1	0	0	1	1	0	0	0	0	0	0	0	1	0	0	0	0	0	0	0	0	0	0	0	0	0	1	0	0	0	0	0	13	7	5	12	10	12	10	9	11	10	5	9	18	22	13	12	0
CD0599d	0	0	0	1	1	0	1	0	0	0	0	0	1	0	0	0	1	0	0	0	0	1	0	0	0	0	0	0	0	0	0	1	7	12	5	14	6	9	14	8	10	5	8	6	12	17	10	15	0
CD0600a	2	1	0	1	0	0	0	0	1	1	0	0	1	0	0	1	0	0	0	0	0	1	1	0	0	0	0	0	0	0	0	0	30	31	13	37	24	47	18	22	27	33	24	26	42	62	32	68	3
CD0600c	1	0	1	0	0	0	1	0	0	0	1	0	1	0	0	0	0	0	0	0	0	0	0	0	0	1	0	0	0	0	0	0	19	17	18	38	26	22	19	25	13	20	16	26	42	56	33	48	2
CD0600d	1	0	0	0	0	0	1	1	0	0	0	0	1	0	0	0	0	0	0	0	0	0	0	0	0	0	0	0	0	0	1	0	19	23	17	44	31	29	17	18	25	20	24	21	29	54	35	42	4
CD0601a	1	0	1	0	0	0	0	0	0	0	0	0	0	0	0	0	0	0	0	0	0	0	0	0	0	0	0	0	0	0	0	0	0	0	0	0	0	0	0	0	0	0	0	0	0	0	0	2	0
CD0601c	0	0	0	0	0	0	0	0	0	0	0	0	0	0	0	1	0	0	0	0	0	0	0	1	0	0	0	0	0	0	0	0	0	0	0	0	0	0	0	0	0	0	0	0	0	0	0	0	0
CD0601d	0	0	0	0	0	0	0	0	0	0	0	0	0	0	0	0	0	0	0	0	0	0	0	0	0	0	0	0	0	0	0	0	0	0	0	0	0	0	0	0	0	0	0	0	0	0	1	0	0
CD0602a	0	0	0	0	0	0	0	0	0	0	0	0	0	0	1	0	0	0	0	0	0	0	0	0	0	0	0	0	0	0	0	0	2	1	0	2	1	1	1	1	2	0	1	2	4	5	0	2	0
CD0602c	0	0	0	0	2	0	0	0	0	0	0	0	1	0	0	0	0	0	0	0	0	0	0	0	0	0	0	0	0	0	0	0	1	0	1	3	0	2	0	1	0	2	0	4	6	4	2	0	0
CD0602d	2	0	0	0	0	0	0	0	0	0	0	0	1	0	0	0	0	0	0	0	0	0	0	0	0	0	0	0	0	0	0	0	3	1	1	3	0	1	4	1	2	2	2	3	3	4	1	4	0
CD0603a	0	0	0	0	0	0	0	0	0	0	0	1	0	1	0	0	0	0	0	0	0	0	0	0	0	0	0	0	0	0	0	0	3	2	6	5	3	6	2	3	4	5	1	5	5	4	5	6	2
CD0603c	0	0	0	0	0	0	0	0	1	0	0	0	0	0	0	1	0	0	0	0	0	0	0	0	0	0	0	0	0	0	0	0	4	4	2	3	4	4	4	0	3	5	4	3	9	9	7	9	0
CD0603d	1	0	0	0	0	0	0	0	0	0	0	0	1	0	0	0	0	0	0	0	0	0	0	0	0	0	0	0	0	0	0	0	4	3	2	2	2	3	4	2	7	9	2	4	2	3	2	9	1
CD0604a	0	0	0	0	1	0	0	0	0	0	0	0	2	0	0	0	0	0	0	0	0	0	0	0	0	0	0	0	0	0	0	0	11	23	4	16	12	14	9	13	17	13	6	14	18	37	11	33	1
CD0605a	0	0	0	0	0	0	0	0	0	0	0	0	0	0	0	0	0	0	0	0	0	0	0	0	0	0	0	0	0	0	0	0	5	7	4	9	4	5	1	4	6	6	3	2	9	18	8	9	1
CD0605c	2	0	0	0	0	0	0	0	0	1	0	0	0	0	0	0	0	0	0	0	0	0	0	0	0	0	0	0	0	0	0	0	5	4	3	15	4	7	3	6	9	5	3	7	7	12	2	16	1
CD0605d	0	1	1	0	0	0	0	0	0	0	0	0	0	0	0	1	0	0	0	0	0	0	0	0	0	0	0	0	0	0	0	0	2	4	1	6	7	8	6	10	6	6	2	5	3	14	6	10	0
CD0606a	0	0	0	0	0	0	1	0	0	0	0	0	0	0	0	0	0	0	0	0	0	0	0	0	0	0	0	0	0	0	0	0	0	0	0	0	0	0	0	0	0	0	0	0	2	0	0	0	0
CD0606d	0	0	0	0	0	0	0	0	0	0	0	0	0	0	1	0	0	0	0	0	0	0	0	0	0	0	0	0	0	0	0	0	0	0	0	0	0	0	0	0	1	0	0	0	0	0	0	0	0
CD0607a	0	0	0	1	1	1	0	0	0	0	0	0	1	0	0	0	0	0	0	0	0	0	0	0	0	0	0	1	0	0	0	0	5	2	3	14	3	3	6	4	5	5	2	2	7	10	5	5	0
CD0607c	1	0	0	0	0	0	0	0	0	0	0	1	0	0	0	0	0	0	0	0	0	0	0	0	0	0	0	0	0	0	0	0	7	2	5	7	2	3	2	4	1	4	1	6	10	11	8	7	0
CD0607d	0	1	0	0	0	0	0	0	1	0	0	0	1	0	0	0	0	0	0	0	0	0	0	0	0	0	0	0	0	0	0	0	3	5	4	5	4	8	2	5	3	4	1	6	11	19	8	9	0
CD0608a	4	1	0	0	1	0	0	0	0	0	0	0	1	0	0	0	0	1	0	0	1	0	0	0	0	0	0	0	0	0	0	0	15	15	15	22	18	17	18	20	14	27	16	20	43	48	18	36	4
CD0608c	0	0	0	0	0	0	0	0	1	0	0	0	0	0	1	0	0	0	0	1	0	0	0	0	1	0	0	0	0	1	0	0	20	22	8	31	22	12	9	12	17	15	9	22	24	34	16	38	1
CD0608d	1	0	2	0	0	0	1	0	0	1	0	0	0	0	0	0	0	0	0	0	0	0	0	0	0	0	0	0	0	0	0	0	23	19	9	28	19	21	12	15	26	14	12	23	27	52	8	46	3
CD0609c	1	0	0	0	0	0	0	0	0	0	0	0	1	0	0	0	0	0	0	0	0	0	0	0	0	0	0	0	0	0	0	0	0	0	0	0	0	0	0	0	0	0	0	0	0	0	0	0	1
CD0609d	2	0	0	0	0	0	0	0	0	0	0	0	2	0	0	1	0	0	0	0	0	0	0	0	0	0	0	0	0	0	0	0	0	0	0	0	1	0	0	1	0	0	0	0	0	1	0	0	1
CD0610a	1	0	0	0	0	0	0	0	1	0	0	0	0	0	0	0	1	0	0	0	0	0	0	0	0	0	0	0	0	0	0	1	10	2	5	13	3	7	8	6	6	8	7	4	10	19	7	23	2
CD0610c	0	0	0	0	1	0	0	0	0	0	0	0	1	0	0	0	0	0	0	0	0	0	0	0	0	0	0	1	0	0	0	0	6	9	7	11	3	9	14	8	3	5	7	8	12	16	17	20	2
CD0610d	1	1	0	0	0	0	0	0	1	0	0	0	0	0	0	0	0	0	0	0	1	0	0	1	0	0	0	0	0	0	0	0	5	11	3	7	8	13	10	10	14	9	11	9	15	23	7	17	3
CD0611a	2	0	1	0	1	0	0	0	0	0	0	0	1	0	0	0	1	0	0	0	0	0	0	1	1	0	0	1	0	0	0	1	24	24	12	26	22	21	30	20	21	19	15	19	32	37	13	54	6
CD0611c	1	0	0	0	0	0	1	2	0	0	0	0	1	0	0	1	2	0	0	0	0	0	0	0	0	0	0	0	1	0	0	0	23	24	19	42	22	26	12	30	15	20	25	23	43	55	25	41	6
CD0611d	2	0	0	1	0	1	0	0	0	0	0	0	1	0	0	0	0	0	0	0	0	0	1	0	0	0	0	1	0	0	0	0	22	22	15	40	29	22	21	26	15	30	17	22	51	70	39	79	5
CD0612a	0	0	0	0	0	0	0	0	0	0	0	0	0	0	0	0	0	0	0	0	0	0	0	0	0	0	0	0	0	0	0	0	0	0	0	0	0	0	0	0	0	0	1	0	1	0	0	0	0
CD0612c	0	0	0	0	1	0	0	0	0	0	0	0	0	0	0	0	0	0	0	0	1	0	0	0	0	0	0	0	0	0	0	0	1	0	0	0	0	0	0	0	0	0	0	0	1	1	1	0	0
CD0612d	0	0	0	0	0	0	0	0	0	0	0	0	0	0	0	0	1	0	0	0	0	0	0	0	0	0	0	0	0	0	0	0	0	0	0	0	0	0	0	0	0	0	0	0	1	0	0	1	0
CD0613a	0	0	0	0	1	0	0	0	0	0	0	0	0	0	0	0	0	0	0	2	0	0	0	0	0	0	0	0	0	0	0	0	9	4	5	12	7	5	7	8	4	7	5	5	15	8	7	10	0
CD0613c	1	0	1	1	1	0	0	0	1	0	0	0	1	0	0	0	0	0	0	0	0	0	1	0	0	0	0	0	0	0	0	0	5	7	4	2	5	4	3	5	7	4	6	3	8	8	12	14	1
CD0613d	0	0	0	0	1	0	0	0	0	0	1	0	0	0	1	0	0	0	0	0	0	0	0	1	0	0	0	0	1	0	0	0	5	5	4	9	5	9	4	7	5	8	4	4	11	12	18	15	2
CD0614a	1	0	0	0	0	0	0	0	0	0	0	0	1	0	0	0	0	0	0	0	0	0	0	0	1	0	0	0	0	0	0	0	11	16	12	22	24	21	19	14	16	18	13	14	23	49	20	38	1
CD0614c	0	1	1	0	0	0	0	0	0	1	0	1	1	0	1	1	0	0	0	0	0	0	0	0	0	0	0	0	0	1	0	0	8	12	12	15	10	12	7	10	14	12	4	12	25	32	17	23	5
CD0614d	0	1	0	1	1	0	0	0	0	0	0	0	1	1	0	1	1	0	0	0	0	0	0	0	0	0	0	0	0	0	0	0	19	18	12	22	15	12	5	17	3	12	16	18	19	40	16	41	4
CD0615a	0	0	0	0	0	0	0	0	0	0	0	1	2	0	0	0	0	0	0	0	0	0	0	0	0	0	0	0	0	0	0	0	0	1	0	0	0	0	0	0	0	0	1	0	1	0	0	1	0
CD0615c	0	0	0	0	0	0	0	0	0	0	0	0	0	0	0	0	0	0	0	0	0	0	0	0	0	0	0	0	0	0	0	0	0	0	0	0	0	0	0	0	0	0	0	0	1	0	0	1	1
CD0615d	1	0	0	0	0	0	0	0	0	0	0	0	0	0	0	0	0	0	0	0	0	0	0	0	0	0	0	0	0	0	0	0	0	0	0	0	0	0	0	0	0	0	0	0	0	0	0	0	0
CD0616a	1	0	0	0	0	0	0	0	0	0	0	0	0	1	1	1	0	0	0	0	0	0	1	0	0	0	0	0	0	0	0	0	7	8	10	11	5	11	4	7	4	10	4	8	6	17	7	18	1
CD0616c	1	0	0	0	0	0	0	0	0	0	0	0	1	0	0	0	0	0	0	0	0	0	0	0	0	0	0	0	0	0	0	0	12	10	10	15	7	10	8	10	7	8	8	6	16	17	3	13	1
CD0616d	0	0	0	0	0	0	0	0	0	0	0	0	0	0	0	1	0	0	0	0	0	0	0	0	0	0	0	0	0	0	0	0	1	10	3	10	6	12	3	8	4	7	5	6	12	16	7	21	1
CD0617a	4	0	1	1	0	1	0	0	0	0	0	0	2	0	0	2	0	0	0	0	1	0	0	0	0	1	1	0	1	0	0	0	19	21	13	30	21	23	25	26	17	16	15	11	34	44	26	32	1
CD0617c	1	1	0	1	0	0	1	0	0	0	0	1	1	0	1	1	0	1	0	0	0	0	0	0	0	0	0	0	0	0	0	0	16	18	13	24	18	17	13	25	17	24	19	18	36	51	18	35	4
CD0617d	1	0	0	2	0	0	0	0	0	0	0	0	1	0	1	1	0	1	0	0	1	0	0	0	0	0	0	0	0	0	0	0	26	23	17	29	21	29	19	24	23	30	11	19	29	61	26	52	5
CD0618a	1	0	0	0	0	0	0	1	0	0	0	0	0	1	0	0	0	0	0	0	0	0	0	1	0	0	0	0	0	0	0	0	0	0	0	0	0	0	0	0	0	0	1	0	0	0	0	0	0
CD0618c	2	0	0	0	0	0	0	0	2	0	0	0	0	0	0	0	0	0	0	0	0	1	0	0	0	0	0	0	0	0	0	0	0	0	0	0	0	0	0	0	1	0	0	0	0	0	0	0	1
CD0618d	1	0	1	0	0	0	0	0	1	0	0	0	0	0	0	0	0	0	0	0	0	1	0	0	0	0	0	0	0	0	0	0	0	0	0	2	0	0	0	0	0	0	0	0	0	0	0	2	1
CD0619a	0	0	0	1	0	0	0	0	0	1	0	0	1	0	0	1	1	0	0	0	1	0	0	0	1	0	0	0	0	1	0	0	11	9	6	11	13	8	7	8	10	10	10	6	22	22	13	16	0
CD0619c	0	0	0	2	0	0	0	0	0	0	1	0	0	0	0	0	0	0	0	0	0	0	0	0	0	0	0	0	0	0	0	0	8	4	5	13	10	8	6	7	6	5	6	6	16	16	9	20	1
CD0619d	0	1	0	0	0	0	0	0	0	0	0	0	1	0	0	2	0	0	0	0	0	0	0	0	0	0	0	0	0	0	0	0	7	9	8	9	10	12	5	9	8	10	4	2	19	20	13	19	1
CD0620a	1	0	0	1	0	0	0	0	0	0	0	0	1	0	1	0	0	0	0	0	0	0	0	0	0	0	0	0	0	0	0	0	11	10	3	9	5	9	15	9	13	17	8	16	22	35	15	32	2
CD0620c	2	0	0	1	2	0	0	0	1	0	0	0	3	2	0	1	0	0	0	2	0	1	0	0	0	0	0	0	1	0	0	1	18	12	7	31	20	23	11	10	13	24	15	18	35	48	20	38	4
CD0621c	0	1	0	0	0	0	0	0	0	0	0	0	0	0	0	0	0	0	0	0	0	0	0	0	0	0	0	0	0	0	0	0	0	0	0	0	0	0	0	0	0	0	0	0	0	0	1	0	0
CD0621d	1	0	0	1	0	0	0	0	0	0	0	2	0	1	0	0	0	0	0	0	0	0	0	0	0	0	0	0	0	0	0	0	0	0	0	0	0	0	0	0	0	0	0	0	0	0	0	0	0
CD0622a	1	0	0	0	0	1	0	0	0	0	0	0	1	0	0	0	0	0	0	0	0	0	0	0	0	0	0	0	0	0	0	0	9	12	5	6	6	14	7	7	6	11	5	9	9	29	8	23	1
CD0622c	1	0	2	1	0	0	0	0	0	0	0	0	0	0	0	0	0	0	0	0	1	0	0	0	0	0	0	0	0	0	0	0	15	10	6	12	10	9	7	10	9	8	12	8	19	22	11	21	1
CD0623a	0	0	0	2	0	1	0	0	0	0	0	0	0	0	0	1	0	0	1	0	0	0	0	0	0	0	0	0	0	0	0	0	17	23	19	16	23	32	19	29	22	31	9	24	27	45	18	45	1
CD0623c	1	1	1	1	0	1	0	0	0	0	0	1	3	0	0	0	0	0	0	0	0	0	0	0	0	0	0	0	0	0	0	0	27	28	12	34	25	34	22	23	20	26	18	15	31	80	26	66	3
CD0624a	2	0	0	0	0	0	0	0	0	0	0	0	0	0	0	0	0	0	0	0	0	0	0	0	0	0	0	0	0	0	0	0	0	0	0	0	0	0	0	0	0	0	0	1	0	0	0	1	0
CD0624c	1	0	0	0	0	0	0	0	0	0	0	0	0	0	0	0	0	0	0	0	0	0	0	0	0	0	0	1	0	0	0	0	0	0	0	0	0	0	0	0	0	0	0	0	1	0	0	0	0
CD0624d	0	0	0	0	0	0	0	0	0	0	0	0	1	0	0	0	0	0	0	1	0	0	0	1	0	0	0	1	1	0	0	0	0	0	1	0	0	0	0	0	1	0	0	0	2	1	0	1	0
CD0625a	1	0	0	0	0	0	0	0	0	0	0	0	2	0	0	1	0	0	0	0	0	0	0	0	0	0	0	1	0	0	0	0	8	5	9	12	5	8	10	5	7	7	6	10	11	19	11	20	1
CD0625c	0	0	1	1	0	1	0	0	0	0	0	1	2	0	0	0	0	0	0	0	0	1	0	0	1	0	0	0	0	0	0	0	12	13	6	15	8	13	6	14	8	14	9	4	20	24	9	28	1
CD0625d	1	0	0	0	0	0	1	0	0	0	0	0	1	0	0	0	1	0	0	0	0	0	0	0	0	0	0	0	0	0	0	1	5	14	8	17	4	11	11	9	10	7	7	11	17	29	8	15	1
CD0626a	0	0	0	1	0	0	0	1	1	0	0	0	1	1	0	1	1	0	0	0	0	0	0	0	0	0	0	0	0	0	0	0	19	31	10	38	20	30	26	25	19	26	21	26	33	57	26	49	4
CD0626c	1	0	1	1	0	0	0	0	0	0	0	0	2	0	0	1	0	0	0	0	0	0	0	0	0	0	0	0	1	0	0	0	36	23	25	41	29	39	28	28	30	26	30	29	43	64	33	56	1
CD0626d	2	0	0	0	0	0	0	0	1	0	0	0	1	0	1	2	0	0	1	0	0	0	0	0	0	0	0	0	0	0	0	0	11	18	13	30	16	19	21	20	15	18	14	15	26	62	26	51	5
CD0627a	0	0	0	0	0	0	0	0	0	0	0	0	0	0	0	0	0	0	0	0	0	0	0	0	0	0	0	0	0	0	0	0	0	0	0	0	0	0	0	0	0	0	0	0	0	1	0	0	1
CD0627c	0	0	0	0	0	0	0	0	0	0	0	0	0	0	0	0	0	0	0	0	0	0	0	0	0	0	0	0	0	0	0	0	0	0	0	0	0	0	0	0	0	0	0	0	0	0	0	0	2
CD0627d	1	0	0	0	0	0	0	1	0	0	0	0	0	0	0	0	0	0	0	0	0	0	0	0	0	0	0	0	0	0	0	0	0	0	0	0	0	0	0	0	0	0	0	0	0	0	0	1	1
CD0628c	1	0	0	0	0	0	0	0	0	0	0	1	0	0	0	0	0	0	0	0	0	0	0	0	0	0	0	0	1	0	0	0	5	7	3	6	8	7	13	10	5	22	4	7	11	25	15	17	1
CD0628d	0	0	0	0	0	0	0	0	1	0	0	0	1	0	0	0	1	0	0	0	0	0	0	0	0	0	0	0	0	0	0	0	4	9	2	10	13	7	5	6	8	5	6	6	6	14	8	12	3
CD0629a	0	0	1	1	1	0	1	0	0	0	0	0	0	0	1	0	2	0	0	0	0	0	0	0	0	1	0	0	1	0	0	0	19	32	6	32	24	37	21	21	17	30	14	20	44	80	25	57	6
CD0629c	3	1	2	1	0	0	0	0	0	0	0	1	3	0	0	1	0	1	0	1	0	0	0	0	0	1	1	0	1	0	0	1	32	30	20	42	28	40	18	25	27	40	18	34	43	64	37	72	6
CD0629d	0	0	1	1	0	1	0	0	0	1	0	0	3	0	0	0	0	0	0	0	0	1	0	0	0	0	0	0	0	0	0	0	27	19	17	35	21	28	12	20	24	29	11	24	34	54	27	52	5
CD0630a	0	0	0	0	0	0	0	0	0	0	0	0	1	0	0	0	0	0	0	0	0	0	0	0	0	0	0	0	0	0	0	0	0	0	0	0	0	0	0	0	0	0	0	0	1	0	0	1	0
CD0630c	0	0	0	1	0	0	0	0	0	0	0	0	1	0	0	1	0	0	0	0	0	0	0	0	0	0	0	0	0	0	0	0	2	0	0	0	0	0	0	0	0	0	0	0	1	0	0	2	2
CD0630d	0	0	0	0	0	0	0	0	0	0	0	0	1	0	0	0	1	0	0	0	0	0	0	0	0	0	0	0	0	0	0	0	0	0	0	0	0	0	0	0	1	0	0	0	0	0	0	0	1
CD0631a	1	0	0	1	1	0	0	1	2	0	0	0	1	0	0	0	0	0	0	1	0	0	0	0	0	0	0	0	0	0	0	0	10	23	4	23	7	19	5	12	6	18	15	11	12	36	13	24	4
CD0631c	0	0	0	2	1	0	0	0	1	0	0	0	0	0	0	0	0	0	0	0	0	0	0	0	1	0	0	0	0	0	0	0	7	11	4	5	7	17	7	4	5	10	3	7	13	24	13	28	0
CD0631d	0	0	0	0	0	0	0	0	0	0	0	0	1	0	0	0	0	0	0	0	0	0	0	1	0	0	0	1	0	0	0	0	8	14	5	11	13	8	5	13	13	10	7	9	7	35	8	21	3
CD0632a	2	0	0	0	0	0	0	0	0	0	0	0	0	0	0	0	0	0	0	0	0	0	1	0	0	0	0	0	0	0	0	0	22	27	16	25	12	35	20	23	24	40	21	24	27	65	23	54	3
CD0632c	0	0	1	0	0	0	0	0	0	0	0	0	0	0	0	0	0	0	0	1	1	1	0	0	0	0	1	0	1	0	0	0	30	23	17	44	18	39	14	32	30	35	25	32	36	65	16	61	2
CD0633a	1	0	0	0	1	0	0	0	1	0	0	0	0	0	0	0	0	0	0	0	0	0	0	0	0	0	0	0	0	0	0	0	1	0	0	0	0	0	0	0	0	0	0	0	0	1	0	0	0
CD0633c	2	0	0	0	0	0	0	0	0	0	0	0	0	0	0	1	0	0	0	0	0	0	0	0	0	0	0	0	2	0	0	0	2	0	0	1	0	0	0	0	0	0	0	0	0	0	1	0	0
CD0633d	0	0	0	0	0	0	0	0	1	0	1	0	0	0	1	0	0	0	0	0	0	0	0	0	0	0	0	0	0	0	0	0	0	0	0	0	0	0	0	0	0	0	0	0	0	0	1	1	0
CD0634a	1	0	0	0	0	0	0	0	0	0	0	1	0	0	1	1	0	0	0	0	1	1	0	0	0	0	0	0	0	0	0	0	0	1	0	0	0	0	0	0	0	0	0	0	0	0	0	0	0
CD0634c	1	1	0	0	0	0	0	0	0	0	0	0	0	0	0	0	0	0	0	0	0	0	0	0	0	0	0	0	0	1	0	0	1	0	0	0	0	0	0	0	1	0	0	0	0	0	0	1	1
CD0634d	2	0	0	0	0	0	0	0	0	0	0	0	1	0	1	0	0	0	0	0	0	0	0	1	0	1	0	0	0	0	0	0	0	0	0	0	0	0	0	0	0	0	0	0	1	0	1	2	0
CD0635a	0	0	0	1	0	0	0	0	0	0	0	0	1	0	0	0	0	0	0	0	1	0	0	0	0	0	0	0	1	0	0	0	0	0	0	1	1	0	0	0	0	0	0	0	0	0	0	0	2
CD0635c	1	0	0	0	0	0	0	0	0	0	0	0	1	0	0	0	0	0	0	0	0	0	0	0	0	0	0	0	0	0	1	0	0	0	0	0	0	0	1	0	0	0	0	0	1	0	1	0	0
CD0635d	0	0	0	0	0	0	0	0	1	0	0	0	2	0	0	0	1	0	0	0	0	0	0	0	0	0	0	0	0	0	0	0	0	0	0	1	1	0	0	0	0	0	0	1	0	0	0	1	3
CD0636a	0	0	0	0	0	0	0	0	0	0	1	0	0	0	0	0	0	0	0	0	0	0	0	0	0	0	0	0	0	0	0	1	0	0	1	0	0	0	2	0	0	0	0	0	4	1	0	0	0
CD0636c	0	0	0	0	0	0	0	0	1	0	0	0	2	0	0	0	0	0	0	0	0	0	0	0	0	0	0	0	0	0	0	0	0	0	0	2	0	0	0	0	0	0	0	0	0	0	0	1	0
CD0636d	0	1	0	0	0	0	0	0	0	0	0	0	0	0	0	0	0	0	0	0	0	0	0	0	0	0	0	0	0	0	0	0	1	0	2	0	0	0	0	0	0	0	0	0	0	0	1	0	2
CD0637a	0	0	0	0	0	0	0	0	0	0	0	0	0	0	0	1	0	0	0	0	0	1	0	0	0	1	0	0	0	0	0	0	2	0	0	0	0	2	1	0	0	1	0	0	1	0	0	1	1
CD0637c	1	0	0	0	0	0	0	0	0	0	0	0	1	0	0	0	0	0	0	0	0	0	0	0	0	0	1	0	0	0	0	0	1	0	0	0	0	0	0	0	0	0	0	0	1	0	0	0	1
CD0637d	0	0	0	1	0	0	0	0	0	0	0	0	0	1	0	0	0	0	0	0	0	0	0	0	0	0	0	0	0	0	0	0	0	0	2	0	1	0	1	0	0	0	1	0	0	0	0	2	0
CD0638a	0	0	0	0	0	0	0	0	0	0	0	0	1	0	0	0	0	0	0	0	0	0	0	0	0	0	0	0	1	0	0	0	0	0	1	1	0	1	1	1	0	0	0	0	0	0	1	0	2
CD0638c	1	0	0	0	0	0	0	0	1	1	0	0	1	0	0	0	0	0	0	0	0	0	0	0	0	0	0	1	0	0	0	0	1	0	1	2	1	1	1	0	1	1	0	1	1	1	0	3	3
CD0638d	0	0	0	0	0	0	0	0	0	1	0	0	0	0	0	0	0	0	0	0	1	0	0	0	0	0	0	0	1	0	0	0	1	0	1	0	1	0	0	0	0	0	2	0	2	0	0	0	4
CD0639a	1	0	0	0	0	0	0	0	0	0	0	0	0	0	0	0	0	0	0	0	0	0	0	0	0	0	0	0	0	0	0	0	0	0	0	0	0	0	0	1	0	0	0	0	0	0	0	0	0
CD0639c	0	0	0	0	0	0	0	0	0	0	1	0	1	0	0	0	0	0	0	0	0	0	0	0	0	0	0	0	0	0	0	0	0	0	0	0	0	0	0	1	0	0	0	2	0	1	0	0	0
CD0639d	0	0	0	0	0	0	0	0	0	0	0	0	0	0	0	0	0	0	0	0	0	0	0	0	0	0	0	0	0	0	0	0	1	0	0	0	0	0	0	0	0	0	0	0	0	0	1	1	0
CD0640a	1	0	1	0	0	0	0	0	0	0	0	0	0	0	0	0	0	0	0	0	0	0	0	0	0	0	0	0	0	0	0	0	0	0	0	0	0	0	0	0	0	0	0	0	0	0	0	1	0
CD0640c	0	0	0	0	0	0	0	0	0	0	0	0	1	0	0	0	0	0	0	0	0	0	0	0	0	0	0	0	0	0	0	0	0	0	0	0	0	0	0	0	0	0	0	2	2	0	0	0	2
CD0640d	2	0	0	0	1	0	0	0	0	0	0	0	3	0	0	0	0	0	0	0	0	0	0	0	0	0	0	0	0	0	0	0	0	0	0	0	1	0	0	0	0	0	0	0	0	0	1	0	2
CD0641a	1	0	1	0	0	0	0	0	0	0	0	0	0	0	0	0	0	0	0	0	0	0	0	0	0	0	0	0	0	0	0	0	0	0	0	0	0	0	0	0	0	0	0	0	1	0	1	0	3
CD0641c	0	0	0	0	0	0	0	0	0	1	0	1	1	0	0	0	0	0	0	0	0	0	0	0	0	0	0	0	1	0	0	0	0	0	0	0	0	0	0	0	0	0	0	0	1	0	0	0	0
CD0641d	0	0	0	0	0	0	0	0	0	0	1	0	1	0	0	0	1	0	0	0	0	0	0	0	0	0	0	0	0	0	0	0	0	0	0	0	0	0	1	0	1	0	0	0	0	2	0	0	1
CD0642a	2	0	0	0	0	0	0	0	0	0	0	1	1	0	0	0	0	0	0	0	0	0	0	0	0	0	0	1	0	0	0	0	1	0	0	0	0	0	0	0	0	0	0	0	0	0	0	0	2
CD0642c	0	0	0	0	0	0	0	0	0	0	0	0	0	0	0	0	0	0	0	0	0	0	0	0	0	0	0	0	0	0	0	0	0	0	0	0	0	0	0	0	0	0	0	0	0	0	0	0	0
CD0642d	1	0	0	0	1	0	0	0	0	0	0	0	1	0	0	1	0	0	0	0	0	0	0	0	0	0	0	0	0	0	0	0	0	1	0	0	0	0	0	0	0	0	0	0	0	0	0	0	1
CD0643a	1	0	0	0	1	0	0	0	0	0	0	0	1	1	0	1	1	0	0	0	0	0	0	0	0	0	0	0	0	0	0	0	1	0	0	0	0	0	0	0	0	0	0	0	2	0	0	1	2
CD0643c	1	0	0	0	0	0	0	0	1	0	0	0	0	0	0	0	0	0	0	0	0	0	0	0	0	1	0	0	0	0	0	0	0	0	0	0	0	0	0	0	0	0	0	0	0	0	0	0	1
CD0643d	1	0	0	0	0	0	0	0	0	0	0	0	2	0	0	0	0	0	0	0	0	0	0	0	0	0	0	0	0	0	0	0	0	1	0	0	0	0	0	0	0	0	0	0	0	0	0	0	1
CD0644a	0	0	0	0	0	1	0	0	0	0	0	0	0	0	0	0	0	0	0	0	0	0	1	0	0	0	0	0	0	0	0	1	1	0	0	0	0	0	0	0	0	0	0	0	0	0	0	1	2
CD0644c	0	0	0	1	0	0	0	0	0	0	0	0	0	0	0	0	0	0	0	0	0	0	0	0	0	0	0	0	0	0	0	0	0	0	0	0	0	1	0	1	0	0	0	0	0	0	0	0	2
CD0644d	3	0	0	1	0	0	0	0	0	0	0	0	1	0	0	0	0	0	0	0	0	0	0	0	0	0	0	0	0	1	0	0	0	0	0	0	0	0	1	0	0	0	0	0	0	0	0	0	0
CD0645a	1	0	0	0	0	0	0	0	0	0	0	0	0	0	0	0	0	0	1	0	0	0	0	0	0	0	0	0	0	0	0	0	0	0	0	0	0	0	0	0	0	0	0	0	0	0	0	1	0
CD0645c	0	0	0	0	0	0	0	0	0	0	0	0	0	0	0	0	0	0	0	0	0	0	0	0	0	0	0	0	0	0	0	0	0	0	1	0	0	0	0	0	0	0	0	0	1	0	0	0	0
CD0645d	0	0	0	0	0	0	0	0	1	0	0	0	0	0	0	1	0	0	0	1	0	0	0	0	0	0	1	0	0	0	1	0	0	0	1	0	0	0	1	0	0	0	0	0	0	0	1	0	0
CD0646a	0	0	0	0	0	0	0	0	0	0	0	0	0	0	0	0	0	0	0	0	0	0	0	0	0	0	0	0	0	0	0	0	1	1	0	0	0	0	0	0	0	0	0	0	1	0	0	0	3
CD0646c	0	0	0	0	0	0	0	0	0	0	0	0	0	0	0	0	0	0	0	0	0	0	0	0	0	0	0	0	0	0	0	0	0	0	0	1	0	0	0	0	0	1	0	0	1	0	0	1	0
CD0646d	0	0	1	0	0	0	0	0	0	0	0	0	0	0	0	0	0	0	0	0	0	0	0	0	0	0	0	0	0	0	0	1	1	1	0	0	0	0	0	0	0	0	0	0	1	0	0	1	1
CD0647a	0	0	0	0	0	0	0	0	1	0	0	0	0	0	0	0	0	0	0	0	1	0	0	0	0	0	0	0	0	0	0	0	1	0	0	0	0	0	1	1	0	1	0	0	0	1	0	0	1
CD0647c	0	0	1	0	0	0	0	0	1	0	0	0	0	0	0	0	0	0	0	0	0	0	0	0	0	0	1	0	0	0	0	0	0	0	0	0	0	0	0	0	1	0	0	1	0	0	1	1	4
CD0647d	0	0	1	0	0	0	0	0	0	0	0	0	0	0	0	0	0	0	0	0	0	0	0	0	0	0	0	0	0	0	0	0	0	0	0	0	0	0	0	0	0	0	0	1	1	0	0	0	2
CD0648a	0	0	0	0	0	0	0	0	0	0	0	0	1	0	0	0	0	0	0	0	0	0	0	0	0	0	0	1	0	0	0	0	1	0	0	1	0	0	0	0	0	0	0	0	0	0	0	0	0
CD0648c	0	0	0	0	2	0	0	0	1	0	0	0	0	0	0	0	0	0	0	0	0	0	0	0	0	0	0	0	0	0	0	0	1	0	0	0	1	0	1	0	0	0	0	0	1	0	0	1	1
CD0648d	0	0	0	0	0	0	0	0	1	0	0	0	2	0	0	0	0	1	0	0	0	0	0	0	0	0	0	0	0	0	0	0	1	0	0	0	0	0	0	0	0	0	0	0	0	0	0	0	0
CD0649a	0	0	0	0	0	0	0	0	0	0	0	0	0	0	0	1	0	0	0	0	0	0	0	0	0	0	0	0	0	0	0	0	0	0	0	0	0	0	0	0	0	0	0	0	0	0	1	1	0
CD0649c	0	0	0	1	0	0	0	0	0	0	0	0	1	0	0	0	0	0	0	0	0	0	0	0	0	0	0	0	0	0	0	0	0	0	0	0	0	1	1	0	0	0	0	0	1	0	1	0	1
CD0649d	0	0	0	0	0	0	0	0	0	0	0	0	0	0	0	1	0	0	0	0	0	0	0	0	0	0	0	0	0	0	0	0	0	0	0	0	0	0	0	0	0	0	0	0	0	0	0	0	0
CD0650a	0	0	0	0	0	0	0	0	1	0	0	0	0	0	0	0	0	0	0	0	0	0	0	0	0	0	0	0	0	0	0	0	0	0	0	1	0	0	1	0	1	0	0	1	1	0	0	0	3
CD0650c	0	0	0	0	0	1	0	0	0	0	0	0	3	0	0	0	0	0	0	0	0	0	0	0	0	0	0	1	0	0	0	0	0	0	0	1	0	0	0	0	0	0	0	0	2	0	0	0	2
CD0650d	0	0	0	1	1	0	0	0	0	0	0	0	1	0	0	0	0	0	0	0	0	0	0	0	0	0	0	1	0	0	0	0	0	0	0	0	0	0	0	0	0	0	0	0	1	0	2	0	1
CD0651a	1	0	0	0	0	0	0	0	0	0	0	0	0	0	0	0	0	0	0	0	0	0	0	0	0	0	0	0	0	0	0	0	0	0	0	0	0	0	0	0	0	0	0	0	0	0	0	0	0
CD0651c	1	0	0	0	0	0	0	0	0	0	0	0	0	0	0	0	0	0	0	0	0	0	0	0	1	0	0	0	0	0	0	0	0	0	0	0	0	0	0	0	0	0	0	0	1	0	1	1	0
CD0651d	0	0	0	0	0	0	0	0	0	0	0	0	0	0	0	0	0	0	0	0	0	0	0	0	0	0	0	0	0	0	0	0	0	0	0	0	0	0	0	0	0	0	0	0	0	0	1	2	0
CD0652a	1	0	0	0	0	0	0	0	0	0	0	0	0	0	0	0	0	0	0	0	0	0	0	0	0	0	0	0	0	0	0	0	1	0	0	0	0	0	0	0	0	1	0	0	0	0	0	0	1
CD0652c	0	0	0	0	0	0	0	0	0	0	0	0	0	0	0	0	0	0	0	0	0	0	0	0	0	0	0	0	0	0	0	0	0	0	0	0	0	0	0	0	0	0	0	1	0	0	0	0	0
CD0652d	3	0	0	0	0	0	0	0	0	0	0	0	1	0	0	0	0	0	0	0	0	0	0	0	0	0	0	0	0	0	0	0	0	0	0	0	0	0	0	1	0	0	0	0	0	0	1	0	0
CD0653a	0	0	0	0	0	0	0	0	0	0	0	0	1	0	0	0	0	0	0	0	0	0	0	1	0	0	0	0	0	0	0	0	0	0	0	0	0	0	0	1	0	0	0	0	1	0	0	1	1
CD0653c	0	0	0	0	0	0	0	0	0	0	0	0	1	1	0	0	0	0	0	0	0	0	0	0	0	0	0	0	0	0	0	0	0	0	0	0	0	0	0	0	0	0	0	0	1	2	0	3	1
CD0653d	0	0	0	0	0	0	0	0	0	0	0	0	0	1	0	0	0	0	0	0	0	0	0	0	0	0	0	0	0	0	0	0	0	1	0	0	0	0	0	0	0	0	0	0	0	0	0	0	0
CD0654a	0	0	0	0	0	0	0	0	0	0	0	0	0	0	0	0	0	0	0	0	0	0	0	0	0	0	0	0	0	0	0	0	0	0	0	0	0	0	0	0	0	0	1	0	0	0	0	1	0
CD0654c	0	0	0	1	0	0	0	0	0	0	0	0	0	0	0	0	0	0	0	0	0	0	0	0	0	0	0	0	0	0	0	0	0	0	0	0	0	0	0	0	0	0	0	0	0	0	0	0	0
CD0654d	0	0	0	0	0	0	0	0	0	0	0	0	0	0	0	0	0	0	0	0	0	0	0	0	0	0	0	0	0	0	0	0	0	0	0	0	0	0	0	0	0	0	0	0	1	0	1	1	0
CD0655a	0	0	0	0	0	0	0	0	0	0	0	1	1	0	0	0	0	0	0	0	0	0	0	0	0	0	0	0	1	0	0	0	0	1	0	0	0	0	0	1	0	1	1	0	3	0	0	1	3
CD0655c	0	0	1	0	0	0	0	0	0	0	0	0	0	0	0	0	0	0	0	0	0	0	0	0	0	0	0	0	2	0	0	0	0	0	0	0	0	0	0	0	2	0	0	0	1	0	0	1	2
CD0655d	1	0	0	1	0	0	0	0	0	0	0	0	1	0	0	0	0	0	0	0	0	0	0	0	0	0	0	0	0	0	0	0	0	0	0	0	0	1	0	0	0	0	0	0	1	1	0	0	1
CD0656a	0	1	0	0	0	0	0	0	0	0	0	0	4	0	0	0	0	0	0	0	0	0	0	0	0	0	0	0	0	0	0	0	2	0	0	0	0	0	0	0	0	1	0	0	1	0	1	1	0
CD0656c	1	0	0	1	0	0	0	0	0	0	0	0	1	0	0	0	0	0	0	1	0	0	0	0	0	0	0	0	0	0	0	0	0	0	0	0	0	0	0	0	0	0	0	1	0	0	1	0	1
CD0656d	0	0	0	0	0	1	0	0	0	0	0	0	0	0	0	0	0	0	0	0	0	0	0	0	0	0	0	0	0	0	0	0	0	0	0	0	0	0	0	0	0	0	0	0	0	0	0	1	2
CD0657a	0	0	0	0	0	0	0	0	0	0	0	0	1	0	0	0	0	0	0	0	0	0	0	0	0	0	0	0	0	0	0	0	0	0	0	0	0	0	0	0	0	0	0	0	0	0	0	1	0
CD0657c	0	0	0	0	0	0	0	0	0	0	0	0	0	0	0	1	0	0	0	0	0	0	0	0	0	0	0	0	0	0	0	0	0	0	0	0	0	0	0	0	0	0	0	0	0	0	0	1	0
CD0657d	0	0	0	0	0	1	0	0	0	0	0	0	1	0	0	0	0	0	0	0	0	0	0	0	0	0	0	0	0	0	0	0	0	0	0	0	0	0	0	0	0	0	0	0	0	0	1	0	0
CD0658a	0	0	0	0	1	0	0	0	0	0	0	0	0	0	0	0	0	0	0	0	0	0	0	0	0	0	0	0	0	0	0	0	0	0	0	0	0	0	0	0	0	0	0	0	0	0	0	1	2
CD0658c	1	0	0	0	0	0	0	0	0	0	0	0	0	0	0	0	0	0	0	0	0	0	0	0	0	0	0	0	0	0	0	0	0	0	0	0	0	0	0	1	0	0	0	0	0	1	0	0	0
CD0658d	0	0	0	0	0	0	0	0	0	0	0	0	0	1	0	0	0	0	1	0	0	0	0	0	0	0	0	0	0	0	0	0	0	0	0	0	0	0	0	1	0	0	0	0	0	0	0	0	3
CD0659d	0	1	0	1	0	0	0	0	0	0	0	0	0	0	0	0	0	0	0	0	0	0	0	0	0	0	0	0	0	0	0	0	0	0	0	0	0	0	0	0	0	0	0	0	0	0	0	0	1
CD0660a	0	0	0	0	0	0	0	0	0	0	0	1	0	0	0	0	0	0	0	0	0	0	0	0	0	0	0	0	0	0	0	0	0	0	0	0	0	0	0	0	1	0	0	0	0	0	0	0	0
CD0660c	1	0	0	0	0	0	1	0	0	0	0	0	0	0	0	0	0	0	0	0	0	0	0	0	0	0	1	0	0	0	0	0	0	0	0	0	0	0	0	0	0	0	0	0	0	0	1	0	0
CD0660d	1	1	0	0	0	0	0	0	1	0	0	0	1	0	0	0	0	0	0	0	0	0	0	0	0	0	0	0	0	0	0	0	0	0	0	0	0	0	0	0	0	0	0	0	0	0	0	0	0
CD0661a	1	1	1	0	0	0	0	0	0	0	0	0	1	0	0	0	0	0	0	0	0	0	0	0	0	0	0	0	0	0	0	0	0	0	0	1	0	0	1	0	0	0	0	0	0	0	0	1	0
CD0661c	2	0	0	1	0	0	0	0	0	0	0	0	1	0	0	0	0	0	0	1	0	0	0	0	0	0	0	0	0	0	0	1	0	0	0	0	0	0	0	1	0	0	0	0	1	1	0	0	1
CD0661d	1	1	1	0	0	0	0	0	0	0	0	0	1	0	0	0	0	0	0	0	0	0	0	0	0	0	0	0	0	0	0	0	0	0	0	0	0	0	0	0	0	0	0	0	0	0	0	0	0
CD0662a	2	0	1	0	0	0	0	0	0	0	0	0	0	0	0	0	0	0	0	0	0	0	0	0	0	0	0	0	0	0	0	0	0	0	0	0	1	0	0	0	0	0	1	0	3	0	1	0	0
CD0662c	0	0	0	0	0	0	0	1	1	0	0	0	0	0	0	0	0	0	0	0	0	0	0	0	0	1	0	0	0	0	0	0	1	0	0	0	0	1	0	1	0	0	0	0	0	0	0	1	0
CD0662d	1	0	0	0	0	0	0	0	0	0	0	0	0	0	0	0	0	0	1	1	0	0	0	0	0	1	0	0	0	0	0	0	0	0	0	0	2	0	0	0	0	0	0	0	2	0	0	0	1
CD0663a	0	0	0	0	1	0	0	0	0	0	0	0	0	0	0	0	0	0	0	0	0	0	0	0	0	0	0	0	0	0	0	0	1	0	0	0	0	0	0	0	0	0	0	0	1	1	0	0	0
CD0663c	3	0	0	1	1	0	0	0	0	0	0	0	0	0	0	0	0	0	0	0	1	0	0	0	0	0	0	0	0	0	0	0	0	0	0	0	0	0	0	0	0	0	0	0	1	0	0	0	0
CD0663d	0	0	0	0	0	0	0	0	0	0	0	0	1	0	0	0	0	0	0	0	0	0	0	0	0	0	0	0	0	0	0	0	0	0	0	1	0	0	0	0	0	0	0	0	0	0	1	1	0
CD0664a	1	1	1	0	1	0	0	0	0	0	0	1	0	0	0	0	0	1	0	0	0	0	0	0	0	0	0	0	0	0	0	0	0	0	0	0	0	0	1	0	0	0	0	1	0	0	0	0	1
CD0664c	2	0	0	0	1	0	0	0	1	0	0	0	0	0	1	0	0	0	0	0	0	0	0	0	0	0	0	0	0	0	0	0	0	0	0	0	0	0	0	0	0	0	0	0	0	0	0	0	1
CD0664d	1	0	0	0	0	0	0	0	0	1	0	0	0	0	0	0	0	0	0	0	0	0	0	0	0	0	0	0	0	0	1	0	0	0	0	0	0	0	0	0	0	0	0	0	2	0	0	0	3
CD0665a	0	0	0	1	0	0	0	0	0	0	0	0	0	0	0	0	0	1	0	0	0	0	0	0	0	0	0	0	0	0	0	0	1	0	0	0	0	0	0	0	0	0	0	0	0	0	0	1	0
CD0665c	0	0	0	0	0	0	0	0	0	0	0	0	0	0	0	0	0	0	0	0	0	0	0	0	0	1	0	0	0	0	0	0	0	0	0	0	0	0	0	0	0	0	0	0	0	0	0	0	1
CD0665d	0	0	0	0	0	0	0	0	0	0	0	0	0	0	0	0	0	0	0	0	0	0	0	0	0	0	0	0	0	0	0	0	0	0	0	0	0	0	0	0	0	0	0	0	0	0	0	0	0
CD0666a	0	0	1	0	0	0	0	0	0	0	0	0	2	0	0	0	0	0	0	1	0	0	0	0	0	0	0	0	0	0	0	0	0	0	0	0	1	0	0	0	1	0	0	0	0	0	0	1	1
CD0666c	0	1	0	0	0	0	0	0	0	0	0	0	0	0	0	0	0	0	0	0	0	0	0	0	0	1	0	0	0	0	1	0	0	0	0	1	0	0	0	0	0	0	1	0	0	1	0	1	2
CD0666d	0	0	0	0	0	0	0	0	0	0	0	0	0	0	0	1	0	0	0	0	1	0	1	0	0	0	0	0	1	0	0	0	0	0	0	0	0	0	0	2	0	0	0	0	0	0	0	0	1
CD0667a	0	1	1	1	1	0	0	0	0	0	0	0	1	0	0	0	0	0	1	0	0	0	0	0	0	0	0	0	0	0	0	0	0	1	1	0	0	0	0	0	0	0	0	0	0	0	0	0	2
CD0668b	1	0	0	0	0	0	0	0	2	0	0	0	1	0	0	1	0	0	0	0	0	0	0	0	0	0	0	0	0	0	0	0	0	0	0	0	0	0	0	0	0	0	0	0	0	0	0	1	0
CD0668c	0	0	0	0	0	1	0	0	1	0	0	0	1	1	0	0	0	0	0	0	0	0	0	0	0	0	0	0	0	0	0	0	0	0	0	0	0	0	0	0	0	0	0	0	0	1	0	1	0
CD0668d	2	0	0	0	0	0	0	0	0	0	0	0	1	0	0	0	0	0	0	0	0	0	0	0	0	1	0	0	0	0	0	0	0	0	0	0	0	0	0	1	0	0	0	0	0	0	0	0	2
CD0668e	1	0	0	0	0	0	0	0	0	0	0	0	1	0	0	1	0	0	0	0	0	0	0	0	0	0	0	0	0	0	0	0	1	1	0	0	0	0	0	1	0	0	0	0	0	0	0	1	2
CD0668f	3	0	0	1	0	0	0	0	1	0	0	0	0	0	0	0	0	0	0	0	0	0	0	0	0	0	0	0	0	0	0	0	1	0	0	0	0	0	0	0	0	1	0	1	1	0	1	0	4
CD0668g	1	0	1	0	0	0	0	0	0	0	0	1	1	1	0	0	0	0	0	0	0	0	0	0	0	0	1	0	0	0	0	0	0	0	1	0	0	0	0	0	0	1	0	0	1	1	0	0	1
CD0668h	1	0	1	0	1	0	0	1	0	0	0	0	0	0	0	0	0	0	0	0	0	0	0	0	0	0	0	1	0	1	0	0	0	0	0	0	0	1	0	0	0	0	0	0	0	0	0	0	5
CD0668i	0	0	0	0	0	0	0	0	1	0	0	0	1	0	0	0	0	0	0	0	0	0	0	0	0	0	0	0	0	0	0	0	0	0	0	1	0	1	0	0	0	0	0	0	1	0	0	1	3
CD0668j	0	0	0	3	0	0	0	0	0	0	0	0	0	0	0	0	1	0	0	0	0	0	0	0	0	0	0	0	0	0	0	1	0	0	0	0	0	0	0	0	0	0	0	0	1	1	1	2	4
CD0669b	1	0	0	0	1	0	0	0	0	0	0	0	0	0	0	0	0	0	0	0	0	0	0	0	0	0	0	0	0	0	0	0	0	0	0	0	0	0	2	0	0	0	0	0	1	0	1	1	2
CD0669c	1	0	0	0	0	0	0	0	1	0	1	0	0	0	0	0	0	0	0	0	0	0	0	0	0	0	0	0	1	1	1	0	0	0	0	0	0	0	0	0	0	0	0	0	0	0	0	1	1
CD0669d	0	0	0	0	1	1	0	0	0	0	0	0	0	0	0	0	0	0	0	0	0	0	0	0	0	0	0	0	0	0	0	0	0	0	0	0	0	0	0	0	1	0	1	0	1	0	0	0	2
CD0669e	2	1	0	0	2	0	0	0	0	0	0	0	3	0	0	0	0	0	0	0	0	1	0	0	0	0	0	0	0	0	0	0	1	0	0	0	0	0	0	1	0	0	0	0	0	0	0	1	1
CD0669f	0	0	0	0	0	0	0	0	0	0	0	0	1	0	0	0	0	0	0	0	0	0	0	0	0	0	0	0	0	0	0	0	1	1	0	0	0	0	0	0	0	0	1	0	2	1	0	1	5
CD0669g	1	0	0	0	1	0	0	0	0	0	0	0	0	0	0	0	0	0	0	0	0	0	0	0	0	0	0	0	0	0	0	0	0	0	0	0	0	0	0	0	1	0	0	0	0	0	0	1	4
CD0669h	0	0	0	1	1	0	0	0	2	1	0	0	1	0	0	3	0	0	0	0	0	0	1	0	0	0	0	0	0	0	0	0	0	0	1	0	0	0	0	0	0	1	1	0	1	1	1	5	8
CD0669i	2	0	0	0	3	0	0	0	0	0	0	0	0	0	0	0	0	0	0	1	0	0	0	0	0	1	0	0	1	0	0	0	0	0	0	1	1	0	0	0	0	0	1	1	2	2	0	0	2
CD0669j	1	0	1	3	0	0	0	0	0	0	0	0	1	0	0	0	1	0	0	0	0	0	0	0	0	0	0	0	0	1	1	0	3	0	1	0	0	1	0	0	0	0	0	0	1	2	0	1	4
CD0670b	0	0	0	0	0	0	0	0	0	0	0	0	0	0	0	0	1	0	0	0	0	0	0	0	0	0	0	0	0	0	0	0	1	0	0	1	1	0	0	0	0	0	0	0	0	1	1	0	0
CD0670c	0	0	0	0	0	0	0	0	0	0	0	0	0	0	0	0	0	0	0	0	0	0	0	0	0	0	1	0	0	0	0	0	0	0	0	1	0	0	0	0	0	0	0	0	0	0	0	0	0
CD0670d	1	0	0	0	0	0	0	0	0	0	0	0	2	0	0	0	0	0	0	0	0	0	0	0	0	0	0	0	0	0	0	0	0	0	0	0	0	0	0	0	0	0	1	0	1	0	0	0	0
CD0670e	0	1	0	1	0	0	0	1	0	0	0	0	0	0	0	0	0	0	0	1	0	0	0	0	0	0	0	0	0	0	0	1	0	0	0	0	0	1	0	0	1	0	0	0	1	0	0	0	4
CD0670f	0	0	0	0	0	0	1	0	0	0	0	0	0	0	0	0	0	0	0	0	0	0	0	0	0	0	0	0	0	1	0	0	0	0	0	0	1	0	0	0	0	0	1	0	0	0	0	0	4
CD0670h	0	1	0	1	0	0	0	0	0	0	0	0	0	0	0	0	0	0	0	0	1	0	0	0	0	0	0	0	0	0	0	0	1	0	0	1	1	1	0	1	0	0	0	0	1	3	0	0	7
CD0670i	0	0	0	0	0	1	0	0	0	0	0	0	0	1	0	0	1	0	0	0	0	1	0	0	0	0	0	0	0	0	0	0	1	0	0	2	0	0	0	0	1	0	0	0	2	0	1	1	4
CD0670j	1	0	0	0	0	0	0	0	0	0	0	0	3	0	0	1	0	0	0	0	0	0	0	0	0	0	0	0	0	0	1	0	2	1	0	0	1	0	0	0	0	0	1	0	1	2	0	0	4
CD0671b	1	0	0	0	0	0	0	0	0	0	0	0	0	0	0	0	0	0	0	0	1	0	0	0	0	0	0	0	0	0	0	0	0	0	0	0	0	0	0	0	0	0	0	0	0	0	0	0	0
CD0671c	0	0	0	0	0	0	0	0	0	0	0	0	0	0	0	0	0	0	0	1	0	0	0	0	0	0	0	0	0	0	0	0	0	0	0	0	0	0	0	0	0	0	0	0	0	0	0	0	0
CD0671d	0	0	0	0	0	0	0	0	0	0	0	0	1	0	0	0	0	0	0	0	0	0	0	0	0	0	0	0	0	0	0	0	0	0	0	0	0	0	0	0	0	0	0	0	0	0	0	0	0
CD0671e	1	0	0	0	0	0	0	0	0	0	0	0	0	1	0	0	0	0	0	0	0	0	0	0	0	0	0	0	0	1	0	0	0	0	1	0	0	0	1	0	0	1	0	0	2	1	0	1	2
CD0671f	0	0	0	1	0	0	0	0	1	0	0	0	0	0	0	0	0	0	0	0	0	0	0	0	0	0	0	0	1	0	0	0	0	0	0	0	0	0	1	0	0	0	0	0	2	0	0	0	3
CD0671g	0	0	0	0	0	0	0	1	0	0	0	0	0	0	0	0	0	0	0	0	0	0	0	0	0	0	0	0	0	0	0	0	0	1	1	1	0	0	0	0	0	1	0	0	0	0	0	0	2
CD0671h	1	1	0	2	0	0	0	0	0	0	0	0	1	0	0	1	0	0	0	0	0	0	0	0	0	0	0	0	0	0	0	0	2	0	1	0	0	0	0	2	0	0	0	0	1	1	0	0	6
CD0671i	0	1	0	0	1	0	0	0	0	1	0	1	0	0	0	0	1	0	0	0	0	0	1	0	0	0	0	0	0	0	0	0	0	0	0	1	0	0	0	1	0	0	0	0	0	0	0	0	4
CD0671j	0	0	1	1	0	0	0	0	0	1	0	0	0	0	0	0	0	0	0	0	0	1	1	0	0	0	1	0	0	0	0	0	0	0	1	2	0	1	0	0	0	0	0	2	0	0	0	1	6
CD0673b	1	0	1	0	0	1	0	0	0	0	0	0	0	0	0	0	0	0	0	0	0	0	0	0	0	0	0	0	0	1	0	0	0	0	0	0	0	0	0	0	0	0	0	0	0	1	0	0	0
CD0673c	1	0	0	0	0	0	0	0	1	0	0	0	1	0	0	0	0	0	0	0	0	0	0	0	0	0	0	0	0	0	0	0	0	0	0	0	0	0	0	1	0	0	0	0	1	0	0	0	0
CD0673d	0	0	0	0	0	0	0	0	0	0	0	0	0	0	0	0	0	0	0	1	1	0	0	0	0	0	0	0	0	0	0	0	1	0	0	0	0	0	0	0	0	0	0	0	1	0	1	0	1
CD0673e	1	0	0	0	0	0	0	0	0	0	0	0	0	0	0	0	0	1	0	0	0	0	0	0	0	0	0	0	0	0	0	0	1	0	0	0	1	0	0	0	0	0	0	0	1	1	0	2	1
CD0674b	0	0	0	0	1	0	0	0	0	0	0	0	0	0	0	0	0	0	0	0	0	0	0	0	0	0	0	0	0	0	0	0	0	0	0	0	0	0	0	0	0	0	0	0	0	0	1	1	0
CD0674c	0	0	0	0	0	0	0	0	0	0	0	0	0	0	0	0	0	0	0	0	0	0	0	0	0	0	0	0	0	0	0	0	0	0	0	0	0	0	0	0	0	0	0	0	1	0	0	1	1
CD0674d	0	0	0	0	0	0	0	0	0	0	0	0	0	0	0	0	0	0	0	0	0	0	0	0	0	0	0	0	0	0	0	0	0	0	0	0	0	0	0	0	0	0	0	0	0	0	1	0	1
CD0674f	1	0	0	1	0	0	0	0	0	0	0	0	0	0	0	0	0	0	0	0	0	0	0	0	0	0	0	0	0	0	0	0	0	0	0	0	0	0	0	0	0	0	0	0	2	0	0	0	1
CD0674g	0	0	0	0	0	0	0	0	0	0	0	0	0	0	0	0	0	0	0	0	0	0	0	0	0	0	0	0	0	0	0	0	0	0	0	0	0	0	0	0	0	0	0	0	0	0	0	2	0
CD0674h	1	0	0	0	0	0	0	0	0	0	0	0	0	1	1	0	0	0	0	0	0	0	0	0	0	0	0	0	0	0	0	0	1	0	0	0	0	0	0	0	1	0	0	1	0	0	0	0	0
CD0675b	2	0	0	1	0	1	0	0	0	0	1	0	0	0	1	1	0	0	0	1	0	0	0	0	0	0	0	0	0	0	0	0	0	0	0	0	0	0	0	0	0	0	1	0	0	0	0	2	1
CD0675c	2	0	0	0	1	0	0	0	0	0	0	0	0	0	0	0	0	0	0	0	0	0	0	0	0	0	0	0	0	0	0	0	0	0	0	0	0	0	0	0	0	0	0	0	1	0	0	0	0
CD0675d	0	0	0	0	0	0	0	0	0	0	0	0	0	0	0	0	0	0	0	0	0	0	0	0	0	0	0	0	0	0	0	0	0	0	0	0	0	0	0	0	0	0	0	0	0	0	0	0	0
CD0675e	1	0	0	0	0	0	0	0	0	0	0	0	1	0	0	0	0	0	0	0	0	0	0	0	0	0	0	0	0	0	0	0	1	0	0	1	2	0	0	1	0	0	1	1	1	0	0	2	0
CD0675f	0	0	0	1	0	0	0	1	1	0	0	0	1	0	0	0	0	0	0	0	0	0	0	0	0	0	1	0	0	0	0	0	1	0	0	0	0	0	0	0	0	0	0	1	1	0	0	0	1
CD0675g	0	0	0	0	0	0	0	0	1	0	0	0	1	1	0	0	0	0	1	0	0	0	0	0	0	0	0	0	0	0	0	0	0	0	0	0	0	0	0	2	0	0	0	0	1	0	0	1	4
CD0675h	0	0	0	0	0	0	0	0	0	0	0	0	0	0	1	0	0	0	0	0	0	0	0	0	0	1	0	0	0	0	0	0	0	0	0	0	0	0	1	0	0	0	0	0	0	0	0	2	4
CD0675i	0	0	0	0	0	0	0	0	0	0	0	0	0	0	0	0	0	0	0	0	0	0	0	0	0	0	0	0	0	0	0	0	0	0	0	0	0	0	0	0	0	0	0	0	0	0	0	0	2
CD0675j	2	0	0	0	2	0	0	0	2	0	0	0	1	0	0	0	0	0	0	0	0	0	0	0	0	0	0	0	0	0	0	0	0	0	0	0	1	0	0	0	0	0	0	1	2	0	0	1	3
CD0675k	2	0	0	0	0	0	0	0	0	0	0	0	1	1	0	0	0	0	0	0	0	0	0	0	0	1	1	0	0	0	0	0	0	0	0	0	0	0	0	0	0	0	0	0	0	1	0	1	2
CD0675l	0	0	0	0	0	0	0	0	0	0	0	0	1	0	0	1	0	0	0	0	0	0	0	0	0	0	0	0	0	0	0	0	0	0	2	0	1	0	0	1	1	0	0	0	2	0	0	2	2
CD0675n	0	0	0	0	0	0	0	1	0	0	0	0	1	0	0	0	0	0	0	0	0	0	0	0	0	1	1	0	0	0	0	0	0	0	1	0	0	0	0	1	0	0	0	0	0	0	2	0	4
CD0675o	2	0	1	1	1	0	0	0	0	0	0	0	1	0	0	0	0	0	0	0	0	0	0	0	0	0	0	0	0	0	0	0	1	0	0	0	0	0	0	0	0	0	0	0	2	0	1	2	6
CD0675p	0	0	2	1	0	0	0	1	0	0	0	0	1	0	0	0	0	0	0	1	0	0	0	0	0	0	0	0	0	0	0	0	0	0	0	0	0	1	1	0	0	0	1	0	0	1	0	2	2
CD0675r	1	0	0	0	0	0	0	0	0	0	0	0	0	0	0	0	0	0	0	0	0	0	0	0	0	0	0	0	0	0	1	0	0	0	0	0	0	0	0	0	0	0	0	0	0	0	0	0	1
CD0675s	1	0	0	0	1	0	0	0	0	0	0	0	3	0	0	0	0	0	0	0	0	0	0	0	0	0	0	0	0	0	1	0	0	0	0	0	0	0	0	0	0	0	0	0	0	2	0	2	1
CD0677c	1	0	0	0	0	0	0	0	0	0	0	0	1	0	0	0	0	0	0	0	0	0	0	0	0	0	0	0	0	0	0	0	0	0	0	0	0	0	0	0	0	0	1	0	0	0	2	1	2
CD0677d	0	0	0	0	0	0	0	0	1	0	0	0	2	0	0	0	0	0	0	0	0	0	0	0	0	0	0	0	0	0	0	0	0	0	0	0	0	0	0	0	0	0	0	0	0	0	0	0	0
CD0677e	0	0	0	0	0	0	0	0	0	0	0	0	0	0	0	0	0	0	0	0	0	0	0	0	0	0	0	0	0	0	1	0	0	0	0	0	0	0	0	1	0	0	0	0	1	0	0	0	0
CD0677f	0	0	0	0	0	0	0	0	1	0	0	0	0	0	0	0	0	0	0	1	0	0	0	0	0	0	0	0	0	0	0	0	0	0	0	0	0	0	0	0	0	0	0	0	0	0	2	0	1
CD0677g	0	0	0	0	1	0	0	0	0	0	0	0	2	0	0	0	0	0	0	0	0	0	0	0	0	0	0	0	0	0	0	0	0	0	0	0	0	0	0	0	0	0	0	0	0	0	0	0	3
CD0677h	1	0	0	1	0	0	0	0	0	0	0	0	1	0	0	0	0	0	0	0	0	0	0	0	0	0	0	0	0	0	0	0	2	0	0	0	0	0	0	0	0	0	0	0	0	1	0	0	0
CD0677i	1	0	0	0	0	0	0	0	1	0	0	0	2	0	0	0	0	0	0	0	0	0	0	0	0	0	0	0	0	0	0	0	0	0	0	0	0	0	0	0	0	1	0	0	1	0	1	1	1
CD0677j	2	1	0	0	1	0	0	1	2	0	0	0	2	0	0	0	0	0	0	0	0	0	0	0	0	0	0	0	0	0	0	0	1	0	0	2	0	0	2	0	0	0	1	2	0	0	1	1	0
CD0677k	0	0	1	0	0	0	0	0	0	0	0	0	1	0	0	0	1	0	0	0	0	0	0	0	0	0	0	0	0	0	0	0	0	0	0	0	0	0	0	0	0	0	0	0	0	0	2	0	2
CD0677l	0	0	0	0	1	0	0	0	0	0	0	0	0	0	0	0	0	0	0	0	0	0	0	0	0	1	0	0	0	0	0	1	0	0	0	0	0	0	0	0	0	0	0	0	0	1	0	0	2
CD0677m	1	0	0	0	0	0	0	0	0	0	0	0	1	0	0	0	0	0	0	0	0	0	0	0	0	0	0	0	0	0	0	0	1	0	0	0	0	0	0	0	0	0	0	0	2	0	0	0	0
CD0678b	1	0	0	0	0	0	0	0	0	0	0	0	1	0	0	0	0	0	0	0	0	0	0	0	0	0	0	0	0	0	0	0	0	0	0	0	1	0	0	0	0	0	0	0	0	1	1	0	0
CD0678c	1	0	0	0	0	0	0	0	0	0	0	0	2	0	0	0	0	0	0	0	0	0	0	0	0	0	0	0	0	0	0	0	0	0	0	0	0	0	0	0	0	0	1	0	2	0	0	0	0
CD0678d	0	0	0	0	0	0	0	0	0	0	0	0	1	0	0	0	0	0	0	0	0	0	0	0	0	0	0	0	0	0	0	0	0	0	0	0	1	0	0	0	1	0	0	0	0	0	0	0	1
CD0678e	2	0	0	0	0	0	0	0	1	0	0	0	0	0	0	0	0	0	0	0	0	0	0	0	0	0	0	0	0	0	0	0	0	0	0	0	0	0	0	0	1	0	0	0	3	0	3	1	0
CD0678f	0	0	0	1	1	0	0	0	0	0	0	0	1	0	0	0	0	0	0	0	0	0	0	0	0	0	0	0	0	0	0	0	0	0	0	0	0	0	0	0	0	0	0	0	0	0	0	1	0
CD0678g	0	0	0	0	0	0	0	0	0	0	0	0	1	0	0	0	0	1	0	0	0	0	0	0	0	0	0	0	0	0	0	0	0	0	0	0	2	0	0	0	0	0	0	0	0	0	0	2	1
CD0678h	1	0	0	0	0	0	0	0	0	0	0	0	2	0	0	0	0	0	0	0	0	0	0	0	0	0	0	0	1	0	0	0	0	0	0	0	0	0	0	0	0	0	0	0	0	0	1	2	1
CD0678i	0	0	0	0	0	0	0	0	0	0	0	0	1	0	0	0	0	0	0	0	0	0	0	0	0	0	0	0	0	0	0	0	0	0	0	0	0	0	0	0	0	0	0	0	4	0	0	0	0
CD0678j	2	0	0	0	0	0	0	0	0	0	0	0	2	0	0	0	0	0	0	0	0	0	0	0	0	0	0	0	0	0	0	0	0	0	0	1	1	0	0	0	0	0	1	0	2	0	0	1	0
CD0678k	0	0	0	0	0	0	0	0	1	0	0	0	1	0	0	0	0	0	0	0	0	1	0	0	0	0	0	0	0	0	0	0	0	0	0	0	0	0	0	0	0	0	0	0	1	0	1	0	2
CD0678l	1	0	0	0	0	0	0	0	1	0	0	0	1	0	0	0	0	0	0	0	0	0	0	0	0	1	0	0	0	0	0	0	0	0	0	0	0	0	0	0	0	0	0	0	2	0	0	1	1
CD0678m	1	0	0	0	1	0	0	0	1	0	0	0	0	0	0	0	0	0	0	0	0	1	0	0	0	0	0	0	0	0	0	0	0	0	0	0	0	0	0	0	0	0	0	0	1	0	0	2	1
CD0678n	1	0	0	0	0	0	0	0	0	0	0	0	0	0	0	0	0	0	0	0	0	0	0	0	0	0	0	0	0	0	0	0	1	0	0	0	1	0	0	0	0	0	0	0	1	0	0	2	0
CD0678o	1	0	0	0	1	0	0	0	2	0	0	0	0	0	0	0	0	0	0	0	0	0	0	0	0	0	0	0	0	0	0	0	0	0	0	0	0	0	0	0	0	0	0	0	0	0	1	1	0
CD0678p	1	0	0	0	1	0	0	0	0	0	0	0	1	0	1	0	0	0	1	0	0	0	0	0	0	0	0	0	0	0	0	1	0	0	0	0	0	0	0	0	0	0	0	0	3	0	1	0	0
CD0678q	1	0	0	1	1	0	0	0	0	0	0	0	0	1	0	0	0	0	0	0	0	0	0	0	0	0	1	0	0	0	0	0	0	0	0	0	0	0	0	0	0	0	0	0	1	1	1	0	0
CD0678r	1	0	0	0	0	0	0	0	0	0	0	0	0	0	1	0	0	0	0	0	0	0	0	0	0	0	0	0	0	0	0	0	0	0	0	0	0	0	1	0	0	0	0	0	1	1	0	0	1
CD0679b	2	0	0	0	1	0	0	0	0	0	0	0	2	0	0	0	0	0	0	0	1	0	0	0	1	0	1	0	0	0	0	0	0	0	1	1	1	0	0	0	0	0	0	0	2	1	0	0	0
CD0679c	2	1	0	0	0	0	0	0	0	0	0	1	2	0	0	0	0	0	0	0	0	0	0	0	1	0	0	1	0	0	1	0	0	0	0	0	0	0	0	0	0	0	0	0	0	0	1	0	0
CD0679d	0	0	2	0	0	0	0	0	0	0	0	0	2	0	0	0	0	0	0	0	0	0	0	0	0	0	0	0	0	0	0	0	0	0	1	0	0	0	0	1	0	0	1	1	2	1	1	0	1
CD0679e	2	0	1	0	0	0	0	0	1	0	0	0	0	0	0	0	0	0	0	0	0	0	0	0	0	0	1	0	0	0	0	0	0	0	0	0	0	0	0	0	1	0	0	0	1	1	0	1	1
CD0679f	1	0	1	0	1	1	0	0	0	0	0	0	0	0	0	0	0	0	0	1	0	0	0	0	0	0	0	0	0	0	0	0	1	0	0	0	1	1	0	0	0	0	0	1	1	0	2	0	0
CD0679g	1	0	0	0	0	0	1	0	0	0	0	1	1	0	0	0	0	0	0	0	0	0	0	0	0	0	0	0	0	0	0	0	0	0	0	1	0	0	0	0	0	0	0	0	1	0	0	1	0
CD0679h	2	1	0	0	1	0	0	0	1	0	0	0	1	0	0	0	0	0	0	1	0	0	0	0	0	0	0	0	0	0	0	0	0	0	0	1	0	0	0	0	0	0	0	0	0	2	0	1	0
CD0679i	1	0	0	0	0	0	0	0	1	0	1	0	2	0	0	0	0	1	0	0	0	0	0	0	0	0	0	0	0	0	0	0	0	0	0	0	0	0	0	0	0	0	0	0	1	1	1	0	0
CD0679j	0	1	1	0	2	0	0	2	1	0	0	0	1	0	1	0	0	1	0	0	0	0	0	0	0	0	0	1	0	0	0	0	0	0	0	0	0	0	0	0	0	0	0	0	1	0	1	1	0
CD0679k	0	0	0	0	0	0	0	1	0	0	0	0	1	0	0	0	0	0	0	0	0	0	0	0	0	0	0	0	0	0	0	0	0	0	0	0	0	0	0	0	0	0	0	0	1	0	0	0	3
CD0679l	0	0	0	0	0	0	0	1	0	0	0	0	1	0	0	0	0	0	0	0	0	0	0	0	0	0	1	0	0	0	0	0	0	0	0	1	0	0	0	0	0	0	0	0	1	0	0	0	1
CD0679m	1	0	0	0	0	0	0	0	0	0	0	0	1	0	0	0	0	0	0	0	0	0	0	0	0	0	1	0	0	0	0	0	0	0	0	1	0	0	0	0	0	0	0	0	0	0	1	1	0
CD0680b	3	0	0	0	0	0	0	0	0	0	0	0	2	0	0	0	0	0	0	0	0	0	0	0	0	0	0	0	0	0	0	0	0	0	0	0	0	0	0	0	0	0	0	0	1	0	1	0	1
CD0680c	1	0	0	0	0	0	0	0	0	0	0	0	1	0	0	0	0	0	0	0	0	0	0	0	0	0	0	0	1	0	0	0	0	0	0	0	0	0	0	1	0	1	1	0	0	0	0	1	0
CD0680d	0	0	0	0	0	0	0	0	0	0	0	0	2	0	0	0	0	0	0	0	0	0	0	0	0	0	0	0	0	0	0	0	0	0	1	0	0	0	0	0	0	0	0	0	2	0	0	3	3
CD0680e	0	0	0	0	1	0	0	0	0	0	0	0	0	0	0	0	0	0	0	0	0	0	0	0	0	0	0	0	0	0	0	0	0	0	0	1	0	0	1	0	0	0	0	0	2	0	0	0	0
CD0680f	0	0	0	0	0	0	0	0	0	0	0	0	1	0	0	0	0	0	0	0	0	0	0	1	0	0	0	0	0	0	0	0	0	0	0	0	0	0	0	0	0	0	0	0	0	0	0	2	0
CD0680g	1	0	0	0	0	0	0	0	1	0	0	1	1	0	0	0	0	0	0	0	0	0	0	0	0	0	0	0	0	0	0	0	0	0	0	0	0	0	0	0	0	1	1	0	0	0	0	0	1
CD0680h	1	0	0	0	0	0	0	0	0	0	0	0	0	0	0	0	0	0	0	0	0	0	0	0	0	1	0	0	0	0	0	0	0	0	0	0	0	0	0	0	1	0	0	0	1	0	0	0	1
CD0680i	2	0	0	0	0	0	0	0	0	0	0	0	1	0	0	0	0	0	0	0	0	0	0	0	0	0	0	0	0	0	0	0	0	0	0	0	0	0	0	0	0	0	0	0	2	0	0	0	1
CD0680j	1	0	0	0	0	0	0	0	0	0	0	0	0	0	0	0	0	0	0	0	1	0	0	0	0	0	0	0	0	0	0	0	0	0	0	0	0	0	0	0	0	0	0	0	0	1	1	1	0
CD0680k	0	0	0	0	0	0	0	0	1	0	0	0	0	0	0	0	0	0	0	0	0	0	0	0	0	0	0	0	0	0	0	0	0	0	0	0	0	0	0	0	0	1	0	0	2	0	0	0	0
CD0680l	1	0	1	0	0	0	1	0	0	0	0	0	2	0	0	0	0	0	0	0	0	0	0	0	0	0	0	0	0	0	1	0	0	0	0	0	0	0	0	0	0	0	0	1	0	0	0	0	0
CD0680m	0	0	0	0	0	0	0	0	1	0	0	0	1	0	0	0	0	0	0	0	0	0	0	0	0	1	0	0	1	0	0	0	1	0	0	0	0	0	0	0	0	1	0	0	1	0	1	0	0
CD0681b	0	0	0	1	0	0	0	1	0	0	0	0	1	0	0	0	0	0	0	0	0	0	0	0	0	0	0	0	0	0	0	0	0	0	0	1	0	0	0	1	0	0	0	1	0	0	1	1	0
CD0681c	0	0	0	0	1	0	0	0	0	0	0	0	2	0	0	0	0	0	0	0	0	0	0	0	0	0	0	0	0	0	0	0	0	0	0	0	0	0	0	0	1	0	0	0	0	0	0	0	1
CD0681d	2	0	0	0	0	0	0	0	0	0	0	0	0	0	0	0	0	0	0	0	0	0	0	0	0	0	0	0	0	0	0	0	0	0	0	0	0	0	0	0	0	0	0	0	0	0	1	0	0
CD0681e	0	0	0	0	0	0	0	0	0	0	0	0	3	0	0	0	0	0	0	0	0	0	0	0	0	0	0	0	0	0	0	0	0	0	0	0	0	0	0	0	0	0	0	0	1	0	0	0	0
CD0681f	1	0	0	0	0	0	0	0	0	0	0	0	0	0	0	0	0	0	0	0	0	0	0	0	0	0	0	0	0	0	0	0	0	0	0	0	0	0	0	0	1	0	0	1	1	1	0	0	0
CD0681g	0	1	0	0	0	0	0	0	0	0	0	0	2	0	0	0	0	0	0	0	0	0	0	0	0	0	0	0	0	0	1	0	0	0	0	0	0	0	0	0	0	0	0	0	2	0	0	0	1
CD0681h	2	0	0	0	1	0	0	0	0	0	0	0	1	0	0	1	1	0	0	0	0	0	0	0	0	0	0	0	0	0	2	0	1	0	0	0	1	0	0	0	0	0	0	0	1	0	2	1	0
CD0681i	2	0	0	0	0	0	0	0	0	0	0	0	0	0	0	1	0	0	0	0	0	0	0	0	0	1	0	0	0	0	0	0	0	0	0	0	0	0	0	0	1	0	0	0	1	0	0	0	1
CD0681j	0	1	0	1	0	0	0	0	0	0	0	0	2	0	0	0	0	0	0	0	0	0	0	0	0	0	0	0	0	0	0	0	0	1	0	0	1	0	0	0	0	0	0	0	0	0	1	0	1
CD0681k	0	0	0	0	0	0	0	0	0	0	0	0	0	0	0	0	0	0	0	0	0	0	0	0	0	0	0	0	0	0	0	0	0	0	0	0	0	0	0	0	0	1	0	0	1	0	1	2	1
CD0681l	0	0	0	0	0	0	0	0	1	0	0	0	3	0	0	1	0	0	0	0	1	0	0	0	0	0	0	0	2	0	0	0	0	1	0	1	0	0	0	0	0	0	0	0	1	0	1	3	0
CD0681m	1	0	0	0	0	0	1	0	0	0	0	0	0	0	0	1	0	0	0	0	0	0	0	0	0	0	0	0	0	0	0	0	0	0	0	0	0	0	0	0	0	0	0	0	0	0	0	2	1
CD0682b	0	0	0	0	0	0	0	0	0	0	0	0	0	0	0	0	0	0	0	0	0	0	0	0	0	0	0	0	0	0	0	0	0	0	0	0	0	0	0	0	0	0	0	1	2	0	0	0	1
CD0682c	0	0	0	1	1	0	0	0	0	0	0	0	0	0	0	0	0	0	0	1	0	0	0	0	0	1	0	0	0	0	0	0	0	0	0	0	0	0	0	0	0	0	0	0	1	0	0	0	0
CD0682d	0	0	0	1	0	0	1	0	1	0	0	0	1	0	0	0	0	0	0	0	0	0	0	0	0	0	0	0	0	0	0	0	0	0	0	0	0	0	0	1	0	0	0	0	1	0	1	0	0
CD0682e	0	0	0	0	1	0	0	0	1	0	0	0	0	0	0	0	0	0	0	0	0	0	0	0	0	0	0	0	0	0	0	0	0	0	0	0	0	0	0	0	0	0	0	0	0	0	0	0	0
CD0682f	0	0	0	0	1	0	0	0	0	0	0	0	0	0	0	1	0	0	0	0	0	0	0	0	0	0	0	0	0	0	0	0	0	0	0	0	0	0	0	0	0	0	0	0	1	0	0	0	0
CD0682g	1	0	0	0	2	0	0	0	0	0	0	0	4	0	0	0	0	0	0	0	0	0	0	0	0	0	0	0	0	0	0	0	0	0	0	0	0	0	0	0	0	0	0	0	0	0	0	0	0
CD0682h	1	0	0	0	0	0	0	0	0	0	0	0	1	0	0	0	0	0	0	0	0	0	0	0	0	0	0	0	0	0	0	0	0	0	0	0	0	0	0	1	0	0	0	0	0	0	0	3	0
CD0682i	2	0	0	0	0	0	0	0	0	0	0	0	0	0	0	1	0	0	0	0	0	0	0	0	0	0	0	0	0	0	0	0	0	0	0	0	0	0	0	0	0	0	0	0	1	0	0	0	0
CD0682j	2	0	0	0	1	0	0	0	0	0	0	0	1	0	0	0	0	0	0	0	0	0	0	0	0	0	0	0	0	0	0	0	0	0	0	1	1	0	0	0	0	0	0	0	0	0	0	0	2
CD0682k	1	0	0	0	0	0	0	0	0	0	0	0	0	0	0	1	0	0	0	0	0	0	0	0	0	0	0	0	0	0	0	0	0	0	0	0	0	0	0	0	0	0	0	0	1	0	0	0	0
CD0682l	1	0	0	0	0	0	0	0	0	0	0	0	0	0	0	0	0	0	0	0	0	0	0	0	0	0	0	0	0	0	0	0	0	0	0	0	0	0	1	1	1	0	1	0	0	0	1	0	0
CD0682m	0	0	0	1	0	0	0	0	0	0	0	0	1	0	0	0	0	0	0	0	0	0	1	0	0	0	0	0	0	0	0	0	0	0	0	0	1	0	0	0	0	0	0	0	3	0	0	2	1
CD0682n	1	0	0	0	0	0	0	0	0	0	0	0	2	0	0	0	0	0	0	0	0	0	0	0	0	0	0	0	0	1	0	0	0	1	0	0	0	0	0	0	0	0	0	0	1	0	0	0	0
CD0683b	0	0	0	0	0	0	0	0	0	0	0	0	0	0	0	0	0	0	0	0	0	0	0	0	0	0	0	0	0	0	0	0	0	0	0	0	0	0	0	0	0	0	0	0	0	0	0	0	0
CD0683c	1	0	0	0	1	0	0	0	0	0	0	0	0	0	0	1	0	0	0	0	0	0	0	0	0	0	0	0	0	0	0	0	0	0	0	0	0	0	0	0	0	0	0	0	0	0	0	0	0
CD0683d	1	0	0	0	0	0	0	0	0	0	0	0	0	0	0	0	0	0	0	0	0	0	0	0	0	0	0	0	0	0	0	0	0	0	0	0	0	0	0	0	0	0	0	0	0	0	0	1	0
CD0684b	0	0	0	0	0	0	0	0	0	0	0	1	1	0	0	1	0	0	0	0	0	0	0	0	0	0	0	0	0	0	0	1	0	0	0	0	0	0	0	0	0	0	0	0	0	0	1	0	1
CD0684c	0	0	0	1	0	0	0	0	0	0	0	0	0	0	0	0	0	0	0	0	0	0	0	0	0	0	0	0	0	0	0	0	0	0	0	0	0	1	0	0	0	0	0	0	0	0	0	0	0
CD0684d	0	0	0	0	0	0	0	0	0	0	0	0	0	0	0	0	0	0	0	0	0	0	1	0	0	0	0	0	0	2	0	0	0	0	0	0	0	0	0	0	0	0	0	0	0	0	0	0	1
CD0685b	0	0	0	1	0	0	0	0	0	0	0	0	0	0	0	0	1	0	0	0	0	0	0	0	0	0	0	0	0	0	0	0	0	0	0	0	1	0	0	0	0	1	0	0	1	0	0	0	0
CD0685c	0	0	0	0	0	0	0	1	0	0	0	0	0	0	0	0	0	0	0	0	0	0	0	0	0	0	0	0	0	0	0	0	0	0	0	0	0	0	0	0	1	0	0	0	0	0	1	0	0
CD0685d	0	0	0	0	0	0	0	0	0	0	0	0	1	0	0	0	0	0	1	1	0	0	0	0	1	0	0	0	0	0	0	1	0	0	0	1	0	0	0	0	1	0	0	0	0	1	0	0	0
CD0686b	0	0	0	0	0	0	0	0	0	0	1	0	1	0	0	1	0	0	0	0	0	0	0	0	0	0	0	0	0	0	0	0	1	0	0	0	0	0	0	0	0	0	0	0	0	0	1	0	0
CD0686c	0	0	2	0	0	0	0	0	0	0	0	0	0	1	0	0	0	0	0	1	0	0	0	0	0	1	0	0	1	0	0	0	1	1	1	0	0	0	0	0	2	0	0	0	1	1	1	0	0
CD0686d	0	1	0	0	0	0	0	0	0	0	0	0	0	0	0	0	0	0	0	0	0	0	0	0	0	0	0	0	2	0	0	0	0	0	0	0	0	0	1	0	0	0	0	0	0	0	0	0	0
CD0687b	0	0	0	0	0	0	0	0	0	0	0	0	0	0	0	0	0	0	0	0	0	0	0	0	0	0	0	0	0	0	0	0	0	0	0	0	0	0	0	1	0	0	0	0	0	0	0	0	0
CD0687c	0	0	0	0	0	0	0	0	0	0	0	0	0	0	0	0	0	0	0	0	0	0	0	0	0	0	0	0	0	0	0	0	0	0	0	0	0	0	0	0	0	0	0	0	0	0	0	0	0
CD0688b	0	0	0	0	0	1	1	0	0	0	0	0	0	0	0	0	0	0	0	0	0	0	0	0	0	0	0	0	0	0	0	0	0	0	0	0	0	0	0	0	1	0	0	0	1	0	0	0	1
CD0688c	1	0	0	0	0	0	0	0	0	0	0	0	0	0	0	0	0	0	0	0	0	0	1	0	0	0	0	0	0	0	0	0	0	0	0	0	0	0	0	0	0	0	0	0	0	0	0	1	0
CD0688d	1	0	0	0	0	0	0	0	0	0	0	0	1	0	0	0	0	0	0	0	0	0	0	0	0	0	0	0	0	0	0	0	0	0	0	0	0	0	0	0	0	0	0	0	1	1	0	0	0
CD0688e	1	0	0	0	0	0	0	0	0	0	0	0	0	0	0	0	0	0	0	0	0	0	0	0	0	0	0	0	0	0	0	0	0	0	0	0	0	0	0	0	0	0	0	0	0	0	0	0	0
CD0688f	0	0	0	0	0	0	0	0	0	0	0	1	0	0	0	0	0	0	0	0	0	0	0	0	0	0	0	0	0	0	0	0	1	0	0	0	0	0	0	1	0	0	0	0	0	0	0	0	0
CD0695b	0	0	0	0	0	0	0	0	0	0	0	0	0	0	0	0	0	0	0	0	0	0	0	0	0	0	0	0	0	0	0	0	0	0	0	1	0	0	0	0	0	0	0	0	0	0	0	0	0
CD0695c	0	0	0	0	0	0	0	0	0	0	0	0	0	0	0	0	0	0	0	0	0	0	1	0	0	0	0	0	0	0	0	0	0	0	0	0	0	0	0	0	0	0	0	0	0	0	0	0	0
CD0696b	3	0	0	0	1	0	0	0	0	0	0	0	1	0	0	0	0	0	0	0	0	0	0	1	0	0	0	0	0	0	0	0	2	0	0	2	1	0	0	0	0	0	0	0	0	0	0	0	1
CD0696c	0	0	0	0	0	0	0	0	0	0	0	0	0	0	0	2	0	0	0	0	1	0	0	0	0	0	0	0	1	0	0	0	0	0	0	0	0	0	1	0	0	0	1	0	0	0	0	0	1
CD0696d	0	0	0	0	1	0	0	0	0	0	0	0	0	0	0	1	0	0	0	0	0	0	0	0	0	0	0	0	0	1	0	0	0	0	0	0	0	0	1	0	0	0	0	1	0	1	0	0	0
CD0696e	0	0	0	0	0	0	0	0	0	0	0	0	0	0	0	0	0	0	0	0	0	1	0	0	0	0	0	0	0	1	0	0	1	0	0	0	0	0	0	0	1	0	0	0	1	0	0	0	1
CD0697b	0	0	0	0	0	0	0	0	0	0	0	0	0	0	0	0	0	0	0	0	0	0	0	0	0	0	0	0	0	0	0	0	0	0	0	0	0	0	0	0	0	0	0	0	0	0	0	0	0
CD0697c	0	0	0	0	0	0	0	0	0	0	0	0	0	0	0	0	1	0	0	0	0	0	0	0	0	0	0	0	0	0	0	0	0	0	0	0	0	0	0	0	0	0	0	0	0	0	0	0	0
CD0698b	0	0	0	0	1	0	0	0	0	0	0	0	0	0	0	0	1	0	0	0	0	0	0	0	0	0	0	0	1	0	0	0	0	0	0	0	0	0	0	0	0	0	0	0	0	0	0	0	0
CD0698c	0	0	0	0	0	0	0	0	0	0	0	0	0	0	0	0	0	0	0	0	0	0	0	0	0	0	0	0	0	0	0	0	0	0	0	0	0	0	0	0	0	0	0	0	0	0	0	0	0
CD0698d	1	0	0	0	1	0	0	0	0	0	0	0	0	0	0	0	0	0	0	0	0	0	0	0	0	0	0	0	0	0	0	0	1	0	0	0	1	1	1	0	0	0	0	0	0	0	1	0	0
CD0698e	0	0	0	0	1	0	0	0	0	0	0	0	0	0	0	0	0	0	0	0	0	0	0	0	0	0	0	0	0	0	0	0	0	0	0	0	0	0	0	0	0	1	0	0	1	0	0	0	0
CD0698f	0	1	0	0	0	0	0	0	0	0	0	0	0	0	0	0	0	0	0	0	0	0	0	0	0	0	0	1	0	0	0	0	0	0	0	1	3	0	1	0	0	0	0	1	0	0	0	1	0
CD0699b	0	0	0	0	0	0	0	0	0	0	0	0	0	0	0	0	0	0	0	0	0	0	0	0	0	0	0	0	0	0	0	0	0	0	0	0	0	0	0	0	0	0	0	0	0	0	0	0	0
CD0700b	0	0	0	0	0	0	0	0	0	0	0	0	0	0	0	0	0	0	0	0	0	0	0	0	0	0	0	0	1	0	0	0	0	0	1	0	0	0	0	0	0	0	0	0	0	0	0	0	0
CD0700c	0	0	0	0	0	0	0	0	0	0	0	0	0	0	0	1	0	0	0	0	0	0	0	0	0	1	0	0	0	0	0	0	0	0	0	1	0	0	0	0	0	0	0	0	0	0	0	0	0
CD0700d	0	0	0	0	0	0	0	0	0	0	0	0	0	0	0	0	1	0	0	0	0	0	0	0	0	0	0	0	0	0	0	0	0	0	0	0	0	0	0	0	0	0	0	0	0	0	0	0	0
CD0700e	0	0	0	0	0	0	0	0	0	0	0	0	0	0	0	1	0	0	1	0	0	0	0	0	0	0	0	0	0	0	0	0	0	0	0	0	1	0	0	0	0	0	0	0	0	0	0	0	0
CD0701b	0	0	0	0	0	0	0	0	0	0	0	0	0	0	0	0	0	0	0	0	0	1	0	0	0	0	0	0	0	0	0	0	1	0	0	0	1	0	0	0	0	0	0	0	0	0	0	0	0
CD0701c	0	0	0	0	0	0	0	0	0	0	0	0	0	0	0	0	0	0	0	0	0	0	0	0	0	0	0	0	0	0	0	0	0	0	0	0	0	0	0	0	0	0	0	0	0	0	0	0	0
CD0702b	1	0	0	0	0	0	0	0	0	1	0	0	0	0	0	0	0	0	0	0	0	0	1	0	0	0	0	0	1	0	0	0	0	0	0	0	0	0	1	0	0	0	0	0	1	0	0	0	0
CD0702c	1	0	0	0	0	0	0	0	0	0	0	0	0	0	0	0	0	0	0	0	0	0	0	0	0	0	0	0	0	0	0	0	0	0	0	0	0	0	0	0	0	0	0	0	1	0	0	0	0
CD0702d	0	0	0	0	0	0	0	0	0	0	0	0	1	0	0	0	0	0	0	0	0	0	0	0	0	0	0	0	0	0	0	0	0	0	0	0	0	1	0	0	0	0	0	0	0	0	0	0	0
CD0703b	0	0	0	0	0	0	1	0	1	0	0	0	1	0	0	0	0	0	0	0	0	0	0	0	0	0	0	0	0	0	0	0	0	1	1	1	1	0	0	0	0	4	1	0	0	0	0	1	0
CD0703c	0	0	2	0	1	0	0	0	0	1	0	0	0	0	0	0	0	0	0	0	0	0	0	0	0	0	0	0	0	0	0	0	2	0	0	0	0	0	0	0	0	1	2	0	0	0	0	0	0
CD0703d	1	0	1	0	0	0	0	0	1	0	0	0	1	0	1	0	0	0	0	0	0	0	0	0	0	0	0	0	0	0	0	0	0	0	2	0	0	0	0	0	1	1	1	0	1	0	0	1	0
CD0704b	1	0	0	1	0	0	1	1	0	1	1	1	0	0	0	1	0	0	0	0	0	0	0	0	0	0	0	1	0	0	0	0	0	0	1	0	1	0	0	0	1	0	1	2	0	0	0	0	0
CD0704c	0	1	0	0	1	0	0	0	0	0	0	1	0	0	0	0	1	0	0	0	0	0	0	0	0	0	0	0	0	0	0	0	0	0	0	0	0	0	0	0	1	1	0	3	0	0	1	0	0
CD0704d	1	0	0	0	0	1	0	0	1	0	0	0	0	0	0	0	0	0	0	0	1	0	0	1	0	0	0	0	0	0	0	1	2	0	1	1	0	0	0	0	0	0	1	2	0	1	0	0	1
CD0705b	0	0	0	0	0	0	0	0	1	0	0	0	1	0	0	1	0	0	0	1	0	0	0	0	0	1	0	1	0	0	0	0	2	1	0	2	0	1	2	0	0	3	0	1	0	0	0	0	1
CD0705c	2	0	0	1	1	0	1	0	2	1	0	0	2	2	0	2	0	0	0	0	0	0	0	0	0	0	0	0	0	0	0	0	3	1	0	2	0	1	1	0	3	1	0	0	0	0	0	1	0
CD0705d	1	2	0	0	0	0	0	1	2	0	1	1	1	0	0	0	0	0	0	0	0	0	0	0	0	0	0	0	1	0	0	0	2	1	0	0	1	1	0	0	2	5	0	2	1	1	0	0	0
CD0709b	0	0	0	0	0	0	0	0	0	0	0	0	0	0	0	0	0	0	0	0	0	0	0	0	0	0	1	0	0	0	0	0	0	0	0	0	0	0	0	0	0	0	0	0	0	0	0	0	0
CD0709c	0	0	1	0	0	0	0	0	0	0	0	0	0	0	0	0	0	0	0	0	0	0	0	0	0	0	0	0	0	0	0	0	0	0	0	0	0	0	0	0	0	0	0	0	0	0	0	0	0
CD0710b	0	0	0	0	0	0	0	0	0	0	0	0	0	0	0	1	0	0	0	0	0	0	0	0	0	0	0	0	0	0	0	0	0	0	0	1	0	1	0	0	0	0	0	0	0	0	0	1	0
CD0710c	0	0	1	0	0	0	0	0	0	0	0	0	0	0	0	0	0	0	0	0	0	0	0	0	0	0	0	0	0	0	0	0	0	0	0	0	0	0	0	0	0	0	0	0	1	0	0	2	0
CD0710d	0	0	0	0	0	0	0	0	0	0	0	0	0	0	0	0	0	0	0	0	0	0	0	0	0	0	0	0	0	0	1	0	1	0	0	0	0	0	0	0	0	0	0	0	0	0	0	0	0
CD0710e	0	0	0	1	0	1	0	0	1	0	0	0	0	0	0	0	0	0	0	0	0	0	0	0	0	0	0	0	0	0	0	0	0	0	0	0	0	0	1	0	1	1	0	0	0	0	0	1	0
CD0711b	0	0	0	0	0	0	0	0	0	0	0	0	0	0	0	0	0	0	0	0	0	0	0	0	0	0	0	0	1	0	0	0	0	0	0	0	0	0	0	0	0	0	0	0	0	0	0	0	0
CD0711c	0	0	0	0	0	0	0	0	0	0	0	0	0	0	0	0	0	0	0	0	0	0	0	0	0	0	0	0	0	0	0	0	0	0	0	0	0	0	0	0	0	0	0	0	0	0	0	0	0
CD0712b	0	1	0	0	0	0	0	0	0	0	0	0	0	0	0	0	0	0	0	0	0	0	0	0	0	0	0	0	0	0	0	0	0	1	0	0	0	0	0	0	0	0	0	0	0	1	0	0	0
CD0712c	0	0	0	0	0	0	0	0	0	0	1	0	0	0	0	0	0	0	0	0	0	0	0	0	0	0	0	0	0	0	0	0	1	0	0	0	0	0	0	2	0	0	0	0	0	0	3	0	0
CD0712d	0	0	0	0	1	0	0	0	0	1	0	1	0	0	0	0	0	0	0	0	1	0	0	0	0	0	0	0	0	0	0	1	0	0	1	0	0	0	0	0	1	0	0	0	0	0	0	0	0
CD0712e	0	0	0	0	0	0	1	0	0	0	0	0	0	0	0	0	0	1	0	0	0	0	0	0	0	0	0	0	0	0	0	0	0	0	0	0	0	0	0	0	0	0	0	0	2	0	0	0	0
CD0712f	0	0	0	0	0	0	0	0	0	0	0	0	0	0	0	0	0	0	0	0	0	0	0	0	0	0	0	0	0	0	0	0	1	0	0	1	1	0	0	0	0	0	0	0	0	0	0	0	0
CD0713b	0	0	0	0	0	0	0	0	0	0	0	0	1	0	1	0	0	0	0	0	0	0	0	0	1	0	0	0	0	0	0	0	1	0	0	1	1	0	0	1	0	0	0	0	0	0	0	0	1
CD0713c	0	0	0	1	0	0	0	0	0	0	0	0	0	0	0	0	0	0	0	0	0	0	0	0	0	0	0	0	0	0	1	0	0	0	0	0	0	0	0	0	0	1	0	0	1	0	1	1	0
CD0713d	0	0	0	0	1	0	0	0	0	0	0	0	0	0	0	1	0	0	0	1	0	0	0	0	0	0	0	0	0	0	0	0	0	0	0	1	0	0	0	0	0	0	0	1	0	0	0	0	0
CD0714b	0	0	0	1	0	0	0	0	0	0	0	0	0	0	0	0	0	0	0	0	0	0	0	0	0	0	0	0	0	0	0	0	0	0	0	0	0	0	1	0	0	0	0	0	0	0	0	1	0
CD0714c	0	0	0	0	2	0	0	0	0	0	0	0	0	0	1	1	0	0	0	0	0	0	0	0	0	0	0	0	0	0	0	0	0	0	0	0	0	0	0	0	0	0	0	0	0	0	0	1	0
CD0714d	0	1	0	0	0	0	0	0	0	0	0	0	1	0	0	0	0	0	0	0	0	0	0	0	0	0	0	0	0	0	2	0	1	0	0	0	0	0	1	0	0	0	0	0	1	1	0	1	0
CD0717b	0	0	0	0	0	0	0	0	0	0	0	0	0	0	0	0	0	0	0	0	0	0	0	0	0	0	0	0	0	0	0	0	0	0	0	0	0	0	0	0	1	0	1	0	1	0	0	0	0
CD0717c	0	0	0	0	0	0	0	0	0	0	0	0	0	0	0	0	0	0	0	0	0	0	0	0	0	0	0	0	0	0	0	0	0	0	0	0	0	0	0	0	0	0	0	0	0	0	0	0	0
CD0718b	0	0	0	0	0	0	0	0	0	0	0	0	1	0	0	0	0	0	0	0	1	0	0	0	0	0	0	0	0	1	0	0	0	0	0	0	1	0	0	0	1	0	0	0	0	0	0	0	0
CD0718c	0	0	0	0	0	0	0	0	0	0	0	0	0	0	0	0	0	0	0	0	0	0	0	0	0	0	0	0	0	0	0	0	0	0	0	0	0	0	0	0	0	0	0	1	0	0	0	0	0
CD0719b	0	0	0	0	0	0	0	0	0	0	0	0	1	0	0	0	0	0	0	0	0	0	0	0	0	1	0	0	0	0	0	0	0	0	0	0	1	0	0	0	0	0	0	0	0	0	0	0	0
CD0719c	0	0	0	0	0	0	0	0	0	0	0	0	0	0	0	0	0	0	0	0	0	0	0	1	0	0	0	0	0	0	0	0	0	0	1	0	0	0	0	1	0	0	0	0	0	0	0	0	0
CD0719d	0	0	0	0	0	0	0	0	0	0	0	0	0	0	0	0	0	0	0	0	0	0	0	0	0	0	0	0	0	0	0	0	0	0	0	0	0	0	0	0	0	0	0	0	0	0	0	1	0
CD0720b	0	0	0	0	1	0	0	0	0	0	0	0	0	0	0	0	0	0	0	0	0	0	0	0	0	0	0	0	0	0	0	0	0	0	0	0	0	0	0	0	0	0	0	0	0	0	0	0	0
CD0720c	0	0	0	0	0	0	0	0	2	0	0	1	0	0	0	0	0	0	0	0	0	0	0	0	0	0	0	0	0	0	0	0	0	0	0	0	0	0	0	0	0	0	0	0	0	0	0	0	0
CD0720d	0	0	0	0	0	0	0	0	0	0	0	2	0	0	0	0	0	0	1	0	0	0	0	0	0	0	0	1	0	0	0	1	0	0	0	0	0	0	0	0	0	0	0	0	2	0	0	0	0
CD0721b	0	0	0	0	0	1	0	0	0	0	0	0	0	0	0	0	0	0	0	0	0	0	0	0	0	0	0	0	0	0	0	0	0	0	0	0	0	0	0	1	1	0	0	0	0	0	0	0	0
CD0721c	0	0	0	0	0	0	0	0	0	0	0	0	0	0	0	0	0	0	0	0	0	0	0	0	0	0	0	0	0	0	0	0	0	0	0	0	0	0	0	0	0	0	0	1	0	0	0	0	0
CD0721d	2	2	0	0	1	0	0	0	0	0	0	0	0	0	0	0	0	0	0	0	1	0	0	1	0	0	0	1	0	0	0	0	1	0	0	0	0	0	0	0	0	0	0	0	2	1	0	0	0
CD0722b	0	0	0	1	0	0	1	0	0	0	0	0	1	0	0	1	0	0	0	0	1	0	0	0	0	0	0	0	0	0	1	1	0	0	0	0	1	0	0	0	0	0	2	0	0	0	1	0	0
CD0722c	0	0	1	1	0	0	0	0	0	0	0	0	0	0	0	0	0	0	0	0	0	0	0	0	0	0	0	0	0	0	0	0	0	0	0	0	0	0	1	0	0	0	0	0	0	0	0	0	0
CD0722d	0	0	0	0	0	0	0	0	1	0	0	0	2	0	0	0	0	0	1	0	1	0	1	0	0	0	0	0	0	0	1	0	0	0	1	0	1	0	0	0	0	0	1	0	1	0	1	1	1
CD0723b	0	0	0	0	0	0	0	0	0	0	0	0	0	0	0	0	0	0	0	0	0	0	0	0	0	0	0	0	0	0	0	0	0	0	0	0	0	0	0	0	0	0	0	0	0	0	0	0	0
CD0723c	0	0	0	0	0	0	0	0	0	0	0	0	0	0	0	0	0	0	0	0	0	0	0	0	0	0	0	0	0	0	0	0	0	0	0	0	0	0	0	0	0	0	0	0	0	0	0	0	0
CD0724b	0	0	0	0	0	0	0	0	0	0	0	0	1	0	0	0	0	0	0	0	0	0	0	0	0	0	0	0	0	0	0	0	1	0	0	0	1	0	0	0	0	0	0	0	0	0	0	0	0
CD0724c	1	0	0	0	0	0	0	0	0	0	0	0	0	0	0	0	0	0	0	0	0	0	0	0	0	0	0	0	0	0	0	0	0	0	0	0	1	0	0	0	0	0	0	0	0	0	0	0	0
CD0724d	0	0	0	0	0	0	0	0	1	0	0	0	0	0	0	1	0	0	0	0	0	0	0	0	0	0	0	0	0	0	0	0	0	0	0	0	0	0	0	0	0	0	0	0	0	0	0	0	0
CD0724e	0	0	0	0	0	0	0	0	0	0	0	0	1	0	0	0	0	0	0	0	0	0	0	0	0	0	0	0	0	0	0	0	0	0	0	0	1	0	0	1	0	0	0	0	0	0	1	0	0
CD0724f	0	0	0	0	0	0	0	0	0	0	0	0	0	0	0	0	0	0	0	0	0	0	0	0	0	0	0	0	0	0	0	0	0	0	0	0	0	0	0	0	0	0	0	0	0	0	1	0	0
CD0725b	0	0	0	0	0	0	0	0	0	0	0	0	0	0	0	0	0	0	0	0	0	0	0	0	0	0	0	0	0	0	0	0	0	0	0	0	0	0	0	0	0	0	0	0	0	0	0	0	1
CD0725c	0	0	0	0	0	0	0	0	0	0	0	0	0	0	0	0	0	0	0	0	0	0	0	0	0	0	0	0	0	0	0	0	0	0	0	0	0	0	0	0	0	0	0	0	0	0	0	0	0
CD0727b	1	0	0	0	0	0	0	0	0	1	0	0	0	0	0	0	0	0	0	0	0	0	0	0	0	0	0	0	0	0	0	0	0	0	0	0	1	0	0	0	1	0	0	0	0	1	0	0	0
CD0727c	0	0	0	0	0	0	0	0	0	0	0	0	0	0	0	0	0	0	0	0	0	0	0	0	0	0	0	0	0	0	0	0	0	0	0	0	0	1	0	0	0	0	0	0	1	0	0	0	0
CD0727d	0	0	0	0	0	0	0	0	0	0	0	0	0	0	0	0	0	0	0	0	0	0	1	0	0	0	0	0	0	0	0	0	0	0	0	0	0	0	0	0	0	0	0	0	0	0	0	0	1
CD0728b	1	0	0	0	0	0	0	0	0	0	0	1	0	0	0	0	0	0	0	0	0	0	0	0	1	0	0	0	0	0	1	0	0	0	0	0	0	0	0	0	0	0	0	0	0	0	1	0	0
CD0728c	0	0	0	0	0	0	0	0	0	0	0	0	0	0	0	0	0	0	0	0	0	0	0	0	0	0	1	0	0	0	0	0	0	0	0	0	0	0	0	0	0	0	0	0	0	1	0	0	0
CD0728d	0	0	0	0	0	0	0	0	0	0	0	0	1	0	0	0	0	0	0	0	0	0	0	0	0	0	0	0	0	1	0	0	0	0	1	1	0	0	1	0	0	0	0	0	1	0	0	0	0
CD0729b	0	0	0	0	0	0	0	0	1	0	0	0	1	0	1	0	0	1	0	0	0	0	0	0	0	0	0	0	0	1	0	1	1	0	0	0	0	0	0	0	0	0	0	0	0	0	1	0	0
CD0729c	0	0	0	1	0	0	0	1	0	0	0	0	0	1	0	0	1	1	0	0	0	0	0	0	0	1	0	0	2	0	1	0	0	0	1	0	0	0	0	0	0	0	0	0	0	1	0	0	0
CD0729d	0	0	0	0	0	1	0	0	0	0	0	0	4	0	1	0	0	0	0	0	0	0	0	0	0	0	0	0	2	0	0	0	2	0	0	0	0	1	0	0	0	0	0	0	3	0	1	0	0
CD0730b	0	0	1	0	0	0	0	0	1	0	1	0	1	1	0	1	0	0	0	0	0	0	0	0	0	0	0	0	0	0	0	0	1	1	0	1	0	1	0	0	0	0	0	1	0	1	1	1	0
CD0730c	0	0	0	0	0	0	0	0	0	0	0	0	0	0	1	1	1	0	0	0	1	0	0	0	1	0	0	0	1	0	1	0	0	0	1	1	1	1	0	0	0	0	0	0	0	1	0	2	0
CD0730d	1	0	0	0	1	0	0	0	1	0	0	0	0	0	0	0	0	0	1	0	0	0	0	0	0	0	0	0	0	0	0	0	0	0	0	1	0	1	0	0	1	0	0	0	0	0	0	1	1
CD0731b	0	0	0	0	0	0	0	0	0	0	0	0	1	0	0	0	0	0	0	0	0	0	0	0	0	0	0	0	0	0	0	0	0	0	1	0	0	0	0	0	0	0	0	0	0	0	0	1	0
CD0731c	0	0	0	0	0	0	0	0	0	0	0	0	0	0	0	0	0	0	0	0	0	0	0	0	0	0	0	0	0	0	0	0	0	0	0	0	0	0	0	0	0	0	0	0	0	0	0	0	0
CD0732b	0	0	0	0	0	0	0	0	0	0	0	0	0	0	0	0	0	0	0	0	0	0	0	0	0	0	0	0	0	0	0	0	0	0	0	0	0	0	0	0	0	0	0	0	0	0	0	0	0
CD0732c	0	0	0	0	0	0	0	0	0	0	0	0	0	0	0	0	0	0	0	0	0	0	0	0	0	0	0	0	0	0	0	0	0	0	0	0	0	0	0	0	0	0	0	0	0	0	0	1	0
CD0732d	1	0	0	0	0	0	0	0	0	0	0	0	0	0	0	0	1	0	0	0	0	0	0	0	0	0	0	0	0	0	0	0	0	0	0	0	0	0	0	0	0	0	0	0	0	0	0	0	0
CD0733b	0	0	0	0	0	0	0	0	0	0	0	0	0	0	0	1	0	0	0	0	0	0	0	0	0	0	0	0	0	0	0	0	0	0	0	0	0	1	0	0	0	0	0	0	0	0	0	0	0
CD0733c	1	0	0	0	0	0	0	1	0	0	0	0	1	0	0	0	0	0	0	0	0	0	0	0	0	0	0	0	0	1	0	0	0	0	0	0	0	0	0	0	0	0	0	0	1	0	0	0	0
CD0733d	0	0	0	0	0	0	0	0	0	0	0	0	0	0	0	0	0	0	1	0	0	0	0	0	0	1	0	1	0	0	0	0	1	1	0	0	0	0	0	0	0	1	0	0	0	0	2	0	0
CD0734b	0	0	0	0	0	0	0	0	0	0	0	0	0	0	0	0	1	0	0	0	0	0	0	0	0	0	0	0	0	0	0	0	1	0	0	0	0	0	0	0	0	0	0	0	0	0	0	0	0
CD0734c	0	0	0	0	0	0	0	0	1	0	0	0	0	0	0	0	0	0	0	0	0	0	0	0	0	0	0	0	0	0	0	0	0	0	0	0	0	0	0	0	0	0	0	0	0	0	0	0	0
CD0735b	0	0	0	0	0	0	0	0	0	0	0	0	0	0	0	0	0	0	0	0	0	0	0	0	0	0	0	0	1	0	0	0	0	0	0	0	0	0	1	0	0	0	0	0	0	0	0	0	0
[truncated: 719 more rows]
[truncated: 70 more columns]
