# Supplementary material for: Mutational signatures are jointly shaped by DNA damage and repair
Source: Nat Commun. 2020 May 1;11:2169. doi: 10.1038/s41467-020-15912-7 (PMC7195458; doi:10.1038/s41467-020-15912-7)
Supplement: Supplementary file 5 — Supplementary Data 2 [file 41467_2020_15912_MOESM5_ESM.xlsx]

## Sheet: Genotypes-mean
Supplementary Data 2A. Mean estimates for signatures of DNA repair deficiencies in C. elegans
	N2	ung.1	cep.1	xpa.1	fcd.2	lig.4	helq.1	mrt.2	csb.1	xpc.1	xpf.1	polq.1	ced.4	fan.1	mus.81	slx.1	him.6	mlh.1	rip.1	pole.4	brc.1	dog.1	rcq.5	polh.1	polk.1	parp.1	exo.3	tdp.1	parp.2	rev.1	wrn.1	apn.1	brd.1	agt.2	agt.1	rfs.1	fnci.1	ndx.4	smc.6	fncm.1	ced.3	cku.80	dna.2	rev.3	smg.1	rad.54B..gt3312.	exo.1	lem.3	rad.54B..gt3308.
A[C>A]A	0.0195388	0.0145922	0.0838994	0.0467489	0.0264212	0.0234159	0.033816	0.0911078	0.0148301	0.0539964	0.07021	0.0244606	0.025041	0.0628747	0.0399707	0.0567114	0.0724487	0.294512	0.0512738	0.0337406	0.0575057	0.0591484	0.0544018	0.0441631	0.026323	0.0496065	0.0249582	0.0183849	0.0320507	0.04538	0.0303886	0.00767747	0.0544572	0.0882371	0.0223292	0.0364489	0.031738	0.0178749	0.146472	0.0243578	0.0455714	0.0443042	0.0705394	0.0114505	0.0540614	0.0568404	0.0137342	0.00141749	0.0356233
A[C>A]C	0.00431406	0.00922239	0.000467002	0.041168	0.000683445	0.00531736	0.0045956	0.00449127	0.00658144	0.0162252	0.0179314	0.00537048	0.000377735	0.00303939	0.000295592	0.00613856	0.0113314	0.108808	0.000693661	0.00188119	0.00620372	0.0134903	0.00434821	0.00309777	0.00558072	0.00274166	0.000621491	0.000430347	0.0106585	0.000256782	0.000708215	0.00529681	0.00373792	0.000230747	0.00678684	0.00828711	0.0136527	0.00351741	0.00899608	0.00342352	0.00788865	0.0021366	0.0173042	0.0017585	0.00943834	0.000696951	0.00446919	0.00142069	0.000660516
A[C>A]G	0.00663123	0.00637854	0.00717797	0.00413761	0.000932724	0.000599833	0.00483794	0.00209455	0.00602747	0.0179615	0.01815	0.00408706	0.000653065	0.00895711	0.00981298	0.00464412	0.0137007	0.105355	0.000861652	0.000160641	0.00922021	0.0233541	0.00156241	0.00766296	0.00774442	0.00315947	0.0014916	0.00778135	0.00537176	0.00672204	0.00994046	0.00504294	0.0132013	0.000293519	0.00263547	0.00892361	0.00780641	0.015783	0.00646368	0.0100669	0.00112287	0.0173465	0.00226336	0.000209907	0.00303403	0.000929213	0.00722888	0.000512449	0.0253638
A[C>A]T	0.0123269	0.000873089	0.000874392	0.0580545	0.00320007	0.0141544	0.00906319	0.0250882	0.014411	0.0293006	0.0266925	0.00261229	0.0132614	0.00749417	0.0235272	0.011926	0.0238403	0.288555	0.000304454	0.0166284	0.02428	0.0255572	0.0248022	0.0183209	0.00786619	0.00491965	0.000391916	0.0103164	0.00724879	0.00683699	0.0128938	0.00698652	0.011815	0.0241393	0.00421276	0.0281175	0.00101435	0.0103494	0.0460379	0.0234764	0.000888546	0.0024252	0.0302664	0.00378598	0.0190154	0.00307693	0.00298559	0.00171573	0.00368993
C[C>A]A	0.00859484	0.00566856	0.0169121	0.0216808	0.00112413	0.00580172	0.0051906	0.0159708	0.0158815	0.0334012	0.0226453	0.00780898	0.00199923	0.0285397	0.0109552	0.0109805	0.000239177	0.305121	0.033179	0.00101306	0.0192152	0.029354	0.0214453	0.0174084	0.00918099	0.0228972	0.00931584	0.0298842	0.00290231	0.00759362	0.01304	0.0207638	0.0154294	0.0221646	0.00508897	0.0262928	0.0254061	0.00253741	0.0535764	0.0107158	0.0284683	0.00156626	0.00179657	0.00537957	0.0187303	0.00763672	0.00879869	0.000714438	0.00303533
C[C>A]C	0.000262245	0.000740095	0.00623266	0.00076884	0.000436654	0.0043266	0.00229785	0.00145331	0.00100463	0.0116703	0.0114596	0.000671868	0.0003863	0.00362126	0.00481522	0.000216323	0.00887367	0.336778	0.0173211	0.000245591	0.00190128	0.0333106	0.00114887	0.000398015	0.0189747	0.00397015	0.000432507	0.00238086	0.000897716	0.000547835	0.000867308	0.000417835	0.00119591	0.000839776	0.000322863	0.00084996	0.00141927	0.0120864	0.0647529	0.000650004	0.00432632	0.0065776	0.00199522	0.000787056	0.00569848	0.0162377	0.000599414	0.000314254	0.00134919
C[C>A]G	0.00105987	0.000711522	0.00395685	0.0111311	0.00103855	0.00080079	0.000227487	0.0112939	0.012768	0.00460045	0.000930693	0.00457426	0.000653267	0.000532637	0.0115714	0.000199259	0.0047036	0.231237	0.030408	0.00232715	0.00665694	0.036217	0.00588388	0.00110751	0.000216593	0.000336713	0.00735586	0.000604045	0.00066729	0.00383089	0.00583953	0.00242625	0.00740359	0.00111385	0.000225212	0.013928	0.00914185	0.0236645	0.0104421	0.00731921	0.000754837	0.00427946	0.00238104	0.00128266	0.00196255	0.0145219	0.00205435	0.00122587	0.000827756
C[C>A]T	0.00370923	0.000171175	0.00254554	0.0006052	0.00224755	0.000333733	0.000200696	0.0178255	0.000974387	0.0150477	0.0192862	0.00317821	0.00115884	0.00058339	0.000742956	0.00275983	0.00251275	1.10643	0.00683527	0.00742606	0.00861445	0.0274392	0.000789086	0.00563591	0.00258611	0.00143688	0.000438994	0.00867586	0.000430129	0.000941024	0.000931606	0.000882005	0.00919281	0.000651093	0.00329461	0.00741248	0.0125436	0.0155335	0.0730917	0.0100382	0.000577238	0.00467862	0.00376379	0.000274573	0.00230067	0.00207152	0.00489099	0.00754864	0.016134
G[C>A]A	0.0176696	0.0062117	0.0122307	0.00844482	0.000546062	0.00792309	0.000501983	0.0246568	0.00770959	0.0104795	0.0155619	0.0103301	0.0165226	0.0109455	0.0207809	0.0184156	0.0226858	0.226386	0.00466357	0.0159329	0.00355643	0.0257357	0.0101191	0.00919303	0.0297731	0.00953902	0.0126253	0.0289864	0.0128527	0.00320246	0.00957282	0.00227505	0.011082	0.0286636	0.0173179	0.000426107	0.00755036	0.0302067	0.0546721	0.00830672	0.0158806	0.0195118	0.00397757	0.00305177	0.0268489	0.00129653	0.0210674	0.00200056	0.00865223
G[C>A]C	0.00342255	0.00269542	0.0117841	0.000925368	0.00318144	0.000445542	0.0182906	0.000866711	0.00220955	0.00920777	0.00197913	0.0016334	0.000905391	0.00449796	0.000662296	0.00386869	0.00032428	0.215715	0.00862237	0.00118323	0.00699869	0.0133794	0.00201072	0.00428574	0.00360419	0.000195143	0.000606907	0.00104291	0.000696281	0.00022502	0.00162333	0.000193189	0.00064546	0.000557714	0.00517393	0.00136443	0.000718742	0.000374489	0.0102193	0.00859435	0.000762029	0.0151391	0.00477142	0.00052571	0.000730284	0.00068785	0.00771744	0.00806276	0.0012868
G[C>A]G	0.000633912	0.00314658	0.00421703	0.0195312	0.000393842	0.000296148	0.000706271	0.00505659	0.00021862	0.000467513	0.000881608	0.000298471	0.000444298	0.000148978	0.0130344	0.0141367	0.00134849	0.100991	0.00128117	0.000394182	0.0121346	0.0098283	0.000603129	0.00342449	0.0162429	0.00506387	0.00439938	0.00207218	0.000598502	0.000327397	0.000763914	0.000327616	0.000695592	0.00153317	0.000257092	0.000577409	0.000838158	0.000757744	0.0107838	0.00148992	0.000620511	0.00189684	0.000916868	0.00374696	0.00682635	0.00120123	0.000733443	0.00210862	0.00102886
G[C>A]T	0.00226582	0.000385093	0.000474439	0.0113612	0.00113949	0.0115914	0.000607369	0.00257114	0.00617846	0.00765981	0.00226569	0.00029822	0.000552146	0.000738144	0.000735508	0.00148974	0.0125337	0.54241	0.00615674	0.0130628	0.000195792	0.0143679	0.0113242	0.00467079	0.00276745	0.00885792	0.000699351	0.00105724	0.00143568	0.000308794	0.0126654	0.00289028	0.00786202	0.000410957	0.000278206	0.000836351	0.000384148	0.00518225	0.00351473	0.00809294	0.00126621	0.0188734	0.00177877	0.00454346	0.00293685	0.0212137	0.000821354	0.00101802	0.0158688
T[C>A]A	0.0228404	0.0636529	0.0371827	0.0713184	0.0194861	0.0103547	0.0427942	0.0755351	0.0456391	0.0623445	0.0376558	0.0210603	0.0349589	0.0748167	0.0460686	0.0796771	0.038565	0.28955	0.00662097	0.0340402	0.0452556	0.0962278	0.0557906	0.0312235	0.0529985	0.0271337	0.0348571	0.0879529	0.0648098	0.0510327	0.0308033	0.0106643	0.0550877	0.064951	0.0292383	0.0620138	0.0429908	0.0334381	0.294841	0.0814191	0.0126533	0.0463495	0.0351852	0.00922402	0.0249071	0.0170534	0.0159891	0.0103664	0.0305631
T[C>A]C	0.00770466	0.00146536	0.00183664	0.00214979	0.000892809	0.000585452	0.00171888	0.000637331	0.000566002	0.00862672	0.0138084	0.000247246	0.000973564	0.00173312	0.000820844	0.000895969	0.00212449	0.267844	0.00678678	0.00182153	0.002191	0.0085785	0.00263271	0.00123866	0.00118439	0.00112043	0.000534547	0.000751728	0.00559073	0.000580643	0.000439966	0.000344469	0.0134387	0.00786987	0.00660876	0.00902804	0.000382775	0.0111842	0.00524517	0.00123695	0.00696594	0.00158531	0.00359265	0.00105596	0.00870114	0.00180982	0.00681503	0.000926389	0.0169703
T[C>A]G	0.00318597	0.000598514	0.000417517	0.000771459	0.000650384	0.0198783	0.000678858	0.00797817	0.000857863	0.0123544	0.0157331	0.0191141	0.000454805	0.00322395	0.000956824	0.00806374	0.00489496	0.224691	0.0111271	0.0104002	0.00782984	0.022037	0.00124008	0.0030878	0.00650051	0.00440643	0.000454911	0.00267325	0.00898233	0.00842574	0.0093656	0.0135887	0.00714032	0.00772527	0.00313294	0.00119804	0.000879878	0.0219171	0.00474945	0.0103317	0.00146317	0.00126463	0.00198718	0.00459926	0.00569253	0.00126672	0.00365264	0.000349633	0.00113705
T[C>A]T	0.010125	0.0163437	0.00622859	0.0376472	0.00304888	0.000988783	0.00849002	0.0354713	0.0103722	0.0240135	0.0122514	0.00962049	0.0202923	0.00529046	0.00262826	0.0132454	0.00984749	0.653698	0.00718261	0.0126622	0.0292066	0.0075639	0.000541868	0.0215668	0.0141415	0.00817878	0.0294776	0.0143423	0.0241874	0.00700244	0.0329971	0.0130594	0.0151043	0.00102457	0.0189066	0.018475	0.0100809	0.00460807	0.00873583	0.000943895	0.00448478	0.00107004	0.00198037	0.00447793	0.00502478	0.00732512	0.0120037	0.0134277	0.0136495
A[C>G]A	0.00908291	0.00547045	0.00103471	0.0319837	0.00225263	0.000719062	0.000169891	0.00445687	0.00118614	0.0354365	0.00284747	0.00906007	0.0117122	0.000350129	0.000487039	0.00884299	0.00206223	0.0330027	0.0191775	0.000922171	0.0205009	0.00680745	0.000437766	0.00157359	0.0157106	0.00620239	0.0121207	0.00183305	0.00280588	0.010763	0.0130347	0.00475109	0.0112141	0.000793039	0.00952874	0.00789608	0.00763875	0.00671837	0.00511227	0.0159642	0.0165731	0.0104892	0.00133648	0.000603258	0.000935699	0.0031145	0.0135695	0.00154009	0.00764439
A[C>G]C	0.00162949	0.00553531	0.000648343	0.000452234	0.00276733	0.000810584	0.00060311	0.00104386	0.00652771	0.0141188	0.00251241	0.0026047	0.000456815	0.000333974	0.00104361	0.00203462	0.000837151	0.0106995	0.00116362	0.000295737	0.00152108	0.00253101	0.00922323	0.00168344	0.000520537	0.00194548	0.030088	0.00967324	0.000852509	0.000336623	0.000726754	0.000401729	0.000987318	0.00049995	0.000246391	0.000685778	0.00142355	0.00704284	0.00560028	0.000588536	0.000791257	0.00258079	0.000967821	0.000605757	0.0014475	0.000639668	0.00034032	0.000111227	0.00224806
A[C>G]G	0.00440252	0.00316252	0.00377188	0.00913549	0.00212234	0.000560029	0.000820569	0.00113765	0.0010372	0.012726	0.00386202	0.00441119	0.00753773	0.00257617	0.000801296	0.00437982	0.000819336	0.0168619	0.00730902	0.00383003	0.000745651	0.000567885	0.000520854	0.00198095	0.00197215	0.000398105	0.000537999	0.0104226	0.00184376	0.000752891	0.0144637	0.000175853	0.00225765	0.000599156	0.00608804	0.0140991	0.000791091	0.000466454	0.00526133	0.000500789	0.00104796	0.0011238	0.00197233	0.00226231	0.00121637	0.00209914	0.00437469	0.000764787	0.000894844
A[C>G]T	0.00540202	0.000666642	0.000525433	0.00171766	0.00346387	0.000687165	0.000537128	0.0040256	0.00361266	0.0192183	0.00850314	0.00193067	0.00110459	0.00712242	0.00844995	0.00101517	0.00157861	0.0125312	0.000579674	0.000137866	0.015812	0.0135913	0.000311784	0.000190416	0.00185525	0.00375204	0.00511193	0.00902338	0.00403231	0.000287614	0.00769821	0.000603543	0.00776468	0.0076751	0.00195603	0.00684383	0.000658925	0.000870474	0.00726342	0.000745247	0.00107026	0.00431746	0.00874033	0.00293835	0.00371371	0.00142439	0.00333801	0.00805935	0.00386366
C[C>G]A	0.00289254	0.00290641	0.00441253	0.027743	0.000556886	0.000783441	0.000298356	0.004524	0.000243363	0.00937648	0.0055676	0.00390844	0.000641065	0.00851663	0.0104823	0.00171549	0.00113631	0.00501487	0.0139701	0.00421143	0.0108117	0.00346854	0.00293784	0.000488244	0.000987622	0.000933959	0.000183737	0.00137364	0.000373362	0.00614259	0.0106524	0.00689074	0.00731623	0.00113241	0.00217129	0.0340394	0.000771172	0.000304636	0.0229437	0.0151276	0.0009299	0.00362695	0.0102506	0.000882253	0.00057545	0.000567981	0.00351514	0.000594932	0.00208135
C[C>G]C	0.000815213	0.00210715	0.00906728	0.00056134	0.000475404	0.00115834	0.000245325	0.0231359	0.00033455	0.0107082	0.00186564	0.00178404	0.000940505	0.000652691	0.000713281	0.00274187	0.00421459	0.0145961	0.0141394	0.00073539	0.00619867	0.00577476	0.00496819	0.000249785	0.000656907	0.000228559	0.000463209	0.0012069	0.00907183	9.58288e-05	0.00170612	0.00119711	0.00605015	0.000966725	0.000287311	0.00136201	0.00141072	0.00112093	0.00692399	0.00943869	0.00732419	0.00211041	0.00218822	0.00200067	0.000593968	0.00072931	0.00021284	0.00126235	0.000849952
C[C>G]G	0.00182301	0.00114341	0.00682888	0.00327639	0.000314424	0.000469876	0.000905312	0.00133402	0.00459992	0.00136692	0.00574142	0.000586234	0.000490739	0.000317271	0.00512877	0.000468817	0.00224479	0.000746981	0.0145495	0.000545034	0.00369418	0.00883088	0.000665813	0.000214852	0.00212781	0.00232411	0.000529393	0.00170226	0.000433858	0.000449002	0.00667709	0.000230196	0.00109508	0.00134917	0.000576767	0.00779671	0.00077055	0.0102359	0.004246	0.000759001	0.000784252	0.00242165	0.00214341	0.00247395	0.000784152	0.0178737	0.000303301	0.000664449	0.00092728
C[C>G]T	0.00151052	0.000247052	0.000439014	0.015258	0.000646603	0.000521825	0.000363758	0.00723072	0.0079292	0.01557	0.00362554	0.000278981	0.000647527	0.00119856	0.00114727	0.00155235	0.0028711	0.000813772	0.0167406	0.00219383	0.00349786	0.000844576	0.000966932	0.00180775	0.000835979	0.00147288	0.000761039	0.0166479	0.000697761	6.33027e-05	0.00129838	0.000594001	0.00241189	0.00967931	9.71672e-05	0.00938327	0.00114326	0.000292075	0.00583488	0.000581264	0.00166865	0.00116482	0.00124713	0.000447639	0.000396478	0.000522061	0.000771334	0.000691558	0.00145134
G[C>G]A	0.00258426	0.00947481	0.000306469	0.00260324	0.00081497	0.000980303	0.00029981	0.00134076	0.0143206	0.00228515	0.010353	0.00117165	0.000793715	0.00100602	0.000339714	0.000671059	0.000363289	0.0126782	0.0100208	0.0144643	0.0086666	0.017483	0.00018149	0.00133389	0.00111478	0.000735619	0.0139425	0.00149475	0.00334487	0.00293021	0.00179917	0.00078973	0.000869661	0.00427904	0.000327844	0.0289538	0.00069695	0.0110727	0.00419302	0.00757587	0.000627492	0.000627948	0.0030131	0.000531178	0.000605764	0.00130525	0.000370062	0.000991532	0.0171984
G[C>G]C	0.00292908	0.00125762	0.00568511	0.00379789	0.000601473	0.000313222	0.000127931	0.0100749	0.000185839	0.00122227	0.00118176	0.000317725	0.00495725	0.00966182	0.00383549	0.00646754	0.000956149	0.0435925	0.00665328	0.000296222	0.00621671	0.00066313	0.00590636	0.00159277	0.00248079	0.00339788	0.000432889	0.00126318	0.000408839	0.000261073	0.0146585	0.0120113	0.000540494	0.00846272	0.00240995	0.000575982	0.000442644	0.00580819	0.00811289	0.0106465	0.00452823	0.00224376	0.00315065	0.00124776	0.00723499	0.00143437	0.00283626	0.000648496	0.00361483
G[C>G]G	0.00092155	0.000759246	0.000479499	0.0115962	0.000348518	0.00103547	0.000547327	0.0102361	0.000166655	0.000586563	0.00322726	0.00140185	0.00808377	0.00108222	0.0105056	0.00776614	0.0160986	0.00552081	0.00121505	0.00214162	0.000536405	0.017407	0.000533639	0.00394962	0.000593992	0.00141351	0.00651838	0.00165455	0.00425823	0.000430169	0.000606849	0.000769527	0.00301862	0.00994563	0.000795827	0.000340083	0.00114038	0.000483202	0.00589352	0.000713323	0.000753981	0.0102179	0.00623799	0.00543311	0.00637654	0.000963897	0.000341769	0.00129979	0.0155488
G[C>G]T	0.00501555	0.00377904	0.000454981	0.0140032	0.00107302	0.00131225	0.000368804	0.00780354	0.0114789	0.00051193	0.000546313	0.00449605	0.00778074	0.000233504	0.00289175	0.00569229	0.00114589	0.00865471	0.0130644	0.00791803	0.0172736	0.00472571	0.00582668	0.000232089	0.00725515	0.00307541	0.000999623	0.0156005	0.00118571	0.00995735	0.00161517	0.00571731	0.00117627	0.0035601	0.0102575	0.00766897	0.000547022	0.00591876	0.00382436	0.000464612	0.00982331	0.00124405	0.00219942	0.00061408	0.000595997	0.0013791	0.0101888	0.00053933	0.00191951
T[C>G]A	0.00213522	0.000814224	0.0104437	0.0238611	0.00256566	0.000982554	0.0154574	0.0235859	0.00105706	0.0227291	0.0158293	0.00567495	0.0155037	0.00315312	0.000648744	0.00602971	0.00550998	0.000485379	0.0313637	0.00475951	0.0165271	0.0204938	0.00684767	0.00381956	0.00603685	0.00198216	0.00147106	0.00156777	0.00214856	0.002317	0.000861002	0.00514432	0.027235	0.000653454	0.000547888	0.0223991	0.01959	0.00149412	0.00588809	0.000721751	0.0102922	0.00142418	0.00238675	0.00214453	0.00254458	0.00145955	0.000772042	0.00257861	0.00800014
T[C>G]C	0.00254095	0.000650574	0.0114107	0.00680567	0.000851532	0.000598571	0.000279672	0.00881608	0.00233312	0.0101368	0.0109323	0.000647876	0.00200751	0.000228689	0.0187818	0.00809841	0.000375842	0.0106582	0.0198506	0.000272509	0.00845539	0.000537048	0.00101068	0.000166831	0.00266887	0.000780545	0.00982999	0.000843482	0.00100255	0.000237469	0.00296556	0.000105383	0.0105829	0.000424322	0.00222587	0.00782034	0.000425498	0.0121222	0.00852631	0.000652032	0.00189866	0.00459388	0.00494692	0.000207294	0.000690797	0.00272246	0.00216074	0.00665045	0.00771946
T[C>G]G	0.00732941	0.00295172	0.00360988	0.00149259	0.000754362	0.000978113	0.0098466	0.00188534	0.000534463	0.0114273	0.00162601	0.00299543	0.000443664	0.000410231	0.00885659	0.00422713	0.00569923	0.00743089	0.000444569	0.000508168	0.0089439	0.0116146	0.000840058	0.00046329	0.00574886	0.000598692	0.000445809	0.000759834	0.00196847	0.00916424	0.000276263	0.000520416	0.00787917	0.000946708	0.00653119	0.0182505	0.0118311	0.000305051	0.0531071	0.0243786	0.000846353	0.00365283	0.0224743	0.000703679	0.00840325	0.000960687	0.00696693	0.000994066	0.0161892
T[C>G]T	0.00283659	0.00521621	0.00945648	0.0229158	0.00132116	0.000636464	0.000246771	0.000601112	0.00541202	0.0144273	0.00640855	0.00108192	0.000313271	0.00800606	0.00362538	0.00405526	0.011884	0.00188663	0.00591796	0.00121237	0.0146038	0.0118721	0.000392114	0.000856956	0.00141777	0.00763748	0.00575417	0.0189626	0.00077699	0.00258544	0.00999085	0.000358717	0.00394686	0.00245411	0.0029267	0.0185542	0.000920324	0.000536911	0.00951259	0.000677649	0.00065391	0.00343938	0.0245991	0.00735829	0.000589429	0.00246799	0.000637929	0.00207001	0.000506503
A[C>T]A	0.0134072	0.0887376	0.0232482	0.0288169	0.0263936	0.0263229	0.0246978	0.0140517	0.0030392	0.0233113	0.0194358	0.00619765	0.0105786	0.00612298	0.00292759	0.027016	0.0156706	0.729442	0.0353957	0.00900174	0.0331267	0.0232157	0.0199555	0.00977355	0.0474041	0.0137025	0.00288282	0.0156163	0.00671619	0.0113396	0.0190141	0.00909089	0.00144941	0.0192836	0.0164536	0.0302381	0.010081	0.0354271	0.00714612	0.0642515	0.0113642	0.010146	0.00126504	0.0175243	0.0462516	0.0139517	0.0213308	0.0335131	0.0255997
A[C>T]C	0.00662066	0.0115484	0.010913	0.0211041	0.0119128	0.00128292	0.035474	0.00663039	0.000643007	0.00639212	0.0140285	0.0196519	0.00710869	0.00602884	0.00859149	0.00981235	0.0111334	0.255479	0.000349843	0.000206071	0.000407269	0.0193084	0.0110125	0.00906616	0.000723498	0.00534578	0.00648126	0.0029203	0.00956668	0.00606486	0.00082184	0.00820302	0.00311676	0.00871092	0.00575484	0.00732659	0.00898792	0.000592733	0.00705323	0.0015318	0.0100166	0.00481698	0.00113492	0.00969597	0.000415834	0.00228039	0.007985	0.00372981	0.0511602
A[C>T]G	0.0135287	0.079928	0.000627665	0.0197606	0.0102899	0.0120572	0.00789356	0.0199264	0.00683358	0.000393594	0.0185257	0.00686622	0.0160188	0.000318758	0.000439742	0.00635657	0.00315241	0.684794	0.0111997	0.00807411	0.0154816	0.0215555	0.00614785	0.00165626	0.00643555	0.0094997	0.000707498	0.00220489	0.0068909	0.0021006	0.000335461	0.000720551	0.00855724	0.000899758	0.0126156	0.025904	0.000476472	0.00077335	0.0592539	0.00108798	0.00116085	0.0194862	0.0395617	0.0117738	0.0211068	0.00232287	0.0133136	0.00918266	0.00299059
A[C>T]T	0.0108738	0.0427516	0.00341331	0.00589753	0.00874869	0.0102187	0.00212082	0.0171672	0.0304566	0.0299301	0.0145213	0.00479404	0.0208927	0.0180824	0.0161081	0.013666	0.0258957	0.465866	0.0651185	0.0444521	0.0321618	0.0101157	0.0078712	0.0173707	0.0310535	0.0148169	0.00614374	0.00973856	0.0149684	0.00802912	0.032995	0.0160582	0.00122414	0.0142594	0.0131371	0.0477628	0.0243134	0.0179436	0.00734637	0.00394247	0.0147372	0.0241771	0.00389511	0.000790556	0.00437057	0.00369088	0.0187153	0.00750482	0.0172366
C[C>T]A	0.0150768	0.0548246	0.0128331	0.0382056	0.00123759	0.00991772	0.0123757	0.00555233	0.00821555	0.0266003	0.0209706	0.00587061	0.0148715	0.0182224	0.0164174	0.0348781	0.010547	0.12993	0.00031002	0.0194062	0.023129	0.00480981	0.0193778	0.00890385	0.0161569	0.00339064	0.0131031	0.0186671	0.0107859	0.0293796	0.00906269	0.0078458	0.00547418	0.0233052	0.0176727	0.0169406	0.0147831	0.00775756	0.149931	0.0083376	0.0398747	0.0169398	0.0245311	0.0145243	0.0252707	0.00183263	0.0184447	0.00917243	0.00377512
C[C>T]C	0.00829614	0.0117263	0.0186289	0.0075146	0.00565113	0.0035019	0.00666875	0.00094192	0.002457	0.00600406	0.0138884	0.00237268	0.00064318	0.00146797	0.00438856	0.00400913	0.00595007	0.271205	0.00651084	0.0105545	0.00426451	0.0105673	0.00552432	0.00240161	0.00389989	0.000386129	0.0062439	0.00374906	0.000621464	0.000367037	0.0115131	0.000651217	0.00166333	0.000872826	0.00713629	0.000948026	0.000688066	0.00046062	0.0661209	0.00102002	0.0103225	0.0354776	0.00267692	0.00566499	0.0153022	0.00141077	0.0111042	0.0103076	0.00131166
C[C>T]G	0.00276078	0.0247399	0.0206151	0.0166618	0.00375139	0.00744631	0.0134521	0.000685778	0.00779068	0.0266053	0.00573779	0.0146024	0.0012259	0.00326743	0.0162459	0.00737675	0.00630931	0.25161	0.0237935	0.00688039	0.0166214	0.0281103	0.00740489	0.0080483	0.00281328	0.000595091	0.0186428	0.0287563	0.00373737	0.00484664	0.0114248	0.0112094	0.00038803	0.00403908	0.000411937	0.00586632	0.000368596	0.000318414	0.0117972	0.0177107	0.0264382	0.0196421	0.0275462	0.00701515	0.00731908	0.000920747	0.000389676	0.000531374	0.00263195
C[C>T]T	0.00882567	0.00911209	0.0015189	0.0352501	0.000568887	0.000371574	0.000775665	0.00555674	0.000478984	0.00794146	0.0242008	0.0202596	0.000588712	0.0113793	0.0113228	0.0166091	0.00691752	0.21639	0.00656223	0.00156796	0.00204266	0.0195704	0.00631618	0.00426223	0.0113827	0.0122887	0.00594351	0.0123629	0.000268298	0.00481551	0.00261248	0.0136195	0.0124416	0.013366	0.00297679	0.0183379	0.00157859	0.00409022	0.0159377	0.0201895	0.00421034	0.000423213	0.00190886	0.00355849	0.00963035	0.0330602	0.00241184	0.00214773	0.010244
G[C>T]A	0.00311711	0.0241146	0.0107938	0.0312816	0.0356502	0.00168731	0.00233736	0.0170192	0.0110994	0.00247286	0.00629042	0.00451078	0.00788925	0.00931647	0.0166523	0.0150843	0.0237664	1.05034	0.0187396	0.000575008	0.0117681	0.0176925	0.00994745	0.00630887	0.00603075	0.00507436	0.00643121	0.00237863	0.0251143	0.00110498	0.0163215	0.0106033	0.011604	0.00947338	0.00411442	0.0228081	0.023811	0.0114822	0.00620697	0.0073078	0.00640189	0.0266454	0.021476	0.0133679	0.014453	0.0203929	0.00959091	0.00105582	0.0173559
G[C>T]C	0.00830421	0.0176746	0.00222679	0.00979148	0.0142656	0.0241929	0.00251421	0.00216082	0.00580062	0.0133334	0.0120635	0.00759582	0.00416403	0.0118708	0.00055747	0.0020839	0.0212742	1.04519	0.0186141	0.000246092	0.00377924	0.0122992	0.000933756	0.00278307	0.0179046	0.0089492	0.00621918	0.0012989	0.0015428	0.00277999	0.0030187	0.0100241	0.00322133	0.018664	0.0100713	0.0108344	0.00103149	0.00471523	0.00573797	0.00815645	0.0228926	0.0184641	0.0270442	0.00669359	0.0241308	0.00183029	0.0313887	0.0103431	0.0490119
G[C>T]G	0.00602579	0.0191405	0.0141031	0.00130328	0.00251331	0.000790966	0.000581875	0.00750591	0.00133303	0.00886551	0.0118111	0.000663926	0.000531262	0.0111462	0.00818992	0.0050056	0.0142048	0.752292	0.0197352	0.00297353	0.0176469	0.00965837	0.0104405	0.00171869	0.00480949	0.016837	0.0300912	0.00135577	0.000356218	0.00909564	0.00957607	0.00777783	0.0191856	0.0349869	0.00752778	0.0111409	0.010176	0.0207322	0.00662408	0.000400614	0.00172444	0.011867	0.00221493	0.00247673	0.0206501	0.00199769	0.0168993	0.00138568	0.0229949
G[C>T]T	0.00350092	0.0450965	0.00641553	0.0143142	0.0127553	0.00320178	0.00220718	0.0194295	0.000643411	0.011449	0.0101683	0.00921986	0.000620194	0.000631938	0.0244263	0.0130113	0.00420622	0.712933	0.0118769	0.0131756	0.0204339	0.0322547	0.00684073	0.00864035	0.00393459	0.0133181	0.0120818	0.0134359	0.000825412	0.00599818	0.00374415	0.0155166	0.010579	0.0372985	0.00423764	0.0147363	0.00904515	0.00377504	0.00955163	0.0247662	0.00858718	0.0205977	0.00398841	0.0103254	0.0105772	0.00226058	0.0078994	0.0184874	0.0168521
T[C>T]A	0.0284799	0.0951018	0.0489913	0.0586228	0.0119402	0.0256224	0.0325916	0.0403171	0.0551572	0.0365209	0.0486742	0.0333193	0.0201843	0.0766315	0.0695005	0.0505974	0.0434734	0.174037	0.125829	0.0286504	0.0362615	0.0732637	0.0690932	0.027757	0.0732006	0.0286424	0.0440889	0.0735042	0.0331641	0.0242376	0.0460434	0.0490683	0.0578963	0.114326	0.0350833	0.0305755	0.0698426	0.026504	0.211954	0.0450158	0.00998677	0.0410434	0.0285198	0.00597113	0.0159425	0.0277185	0.0168346	0.0235989	0.0152317
T[C>T]C	0.0084874	0.0417576	0.0182712	0.070416	0.0150473	0.00161825	0.00313809	0.0193635	0.0147279	0.0394165	0.0230787	0.0127033	0.003855	0.0209823	0.0058675	0.0165248	0.00878135	0.223836	0.0273732	0.0200472	0.00341421	0.039437	0.0192972	0.00598974	0.00878465	0.0188535	0.0271823	0.000915038	0.0142925	0.0164892	0.0240573	0.0107243	0.0233062	0.0356443	0.00731542	0.0240547	0.0117034	0.0257066	0.0570789	0.00631501	0.00487861	0.0138739	0.0240381	0.0206595	0.00928676	0.0161991	0.00608383	0.000464892	0.00144886
T[C>T]G	0.0156607	0.0516604	0.0141786	0.0947292	0.0286675	0.0180444	0.0143264	0.0586825	0.0205266	0.0379179	0.032397	0.0219094	0.0232637	0.0196634	0.0067752	0.0271683	0.0205191	0.198792	0.0769169	0.00637201	0.0314541	0.0184466	0.0442376	0.00642577	0.0167634	0.0334483	0.00574475	0.0109318	0.0104281	0.0282385	0.0388381	0.0196658	0.0206063	0.0372976	0.0193206	0.0131514	0.00391228	0.0253071	0.0996112	0.000726715	0.0121396	0.0351558	0.0260817	0.0262464	0.00383352	0.00215133	0.0114677	0.00276638	0.0166622
T[C>T]T	0.0230187	0.0452279	0.0449344	0.0556598	0.00564668	0.0232289	0.042003	0.0621771	0.0322749	0.0592906	0.0516948	0.0159892	0.0173038	0.062125	0.000872624	0.0461852	0.051227	0.245569	0.00698827	0.0567247	0.0162897	0.0379626	0.0413009	0.0297343	0.0399114	0.0241407	0.0447227	0.0543805	0.0452248	0.0502584	0.0563835	0.0491551	0.0633157	0.0836241	0.017943	0.035294	0.0324891	0.0671169	0.0616624	0.0199899	0.0178498	0.00202891	0.00244414	0.0309704	0.0395053	0.0224307	0.0138972	0.0308629	0.0278335
A[T>A]A	0.0249927	0.0311468	0.0650828	0.029234	0.00221917	0.018013	0.0393398	0.0348785	0.0390293	0.0260902	0.0265523	0.0123479	0.0264374	0.064353	0.0317604	0.0382328	0.0421176	0.0726903	0.0125128	0.0201656	0.0713059	0.025856	0.0276068	0.02059	0.0513087	0.0532321	0.0176146	0.0510275	0.0337932	0.0315614	0.0330608	0.0224701	0.0192739	0.0355568	0.0225432	0.0545041	0.0232994	0.0327568	0.0239054	0.0157911	0.0321086	0.024791	0.00234419	0.0249969	0.0200882	0.0181754	0.00870805	0.017198	0.0260943
A[T>A]C	0.00580388	0.00304995	0.0137577	0.00058169	0.00810579	0.005713	0.00319634	0.00690342	0.00568314	0.0101944	0.0171146	0.00527604	0.0131737	0.00532664	0.00447054	0.00908443	0.00398041	0.0727518	0.00373879	0.00189723	0.0211278	0.0031276	0.00310039	0.00769846	0.00706166	0.0193141	0.00723936	0.00470285	0.0189361	0.0133043	0.00497207	0.015204	0.0223659	0.0115619	0.00839657	0.0174379	0.00842114	0.00436744	0.00325991	0.00910492	0.0038536	0.000535488	0.00165361	0.00304901	0.00712561	0.0185823	0.00794741	0.000803529	0.000460026
A[T>A]G	0.00526908	0.00056231	0.0254493	0.0378465	0.000431635	0.00125476	0.00303765	0.00695999	0.0156247	0.016186	0.00108325	0.00133539	0.00350427	0.0131695	0.0051127	0.00765783	0.00397899	0.0659153	0.000362685	0.00427109	0.00337105	0.000516637	0.0116789	0.00030141	0.0158828	0.00117625	0.00283523	0.00818114	0.0089259	0.000688155	0.0116084	0.000776147	0.00823314	0.0131776	0.00217739	0.018355	0.000790742	0.00260619	0.0488539	0.00101442	0.00103003	0.0257973	0.00203516	0.00560667	0.0124595	0.0016563	0.00338475	0.0011787	0.00179191
A[T>A]T	0.026317	0.0251706	0.0145437	0.0773787	0.0151711	0.0184189	0.0244201	0.0387835	0.015477	0.0394545	0.0176416	0.0339948	0.0093689	0.0208829	0.0401146	0.0308545	0.0367603	1.88785	0.00349896	0.0194716	0.0431157	0.0442963	0.0164186	0.0145373	0.0141898	0.0189058	0.0110335	0.0102734	0.0118395	0.02343	0.00299209	0.0193813	0.0335237	0.0661851	0.03468	0.0234849	0.000967912	0.02336	0.00410871	0.0153326	0.0236893	0.0156316	0.00966773	0.0171281	0.0413754	0.000806359	0.0310835	0.0248104	0.0660701
C[T>A]A	0.00552841	0.0157029	0.0014744	0.00802102	0.0106547	0.000777056	0.00103876	0.00063809	0.00776866	0.0178689	0.00685536	0.00459853	0.00135337	0.0035756	0.00427322	0.00405744	0.00741514	0.0132916	0.0122514	0.00491426	0.0148215	0.0161511	0.0111895	0.00274201	0.000855246	0.00410301	0.0137752	0.00269885	0.00404058	0.00650269	0.00996395	0.00173568	0.0011283	0.0466396	0.00185522	0.000472428	0.0177982	0.00054407	0.00588863	0.000373468	0.0106741	0.00898568	0.00163429	0.00088543	0.0109822	0.0232375	0.000792227	0.000735457	0.0011091
C[T>A]C	0.00764529	0.000632824	0.0257927	0.00751171	0.000455945	0.00101639	0.00442323	0.000417211	0.00126319	0.00330055	0.0148596	0.00051803	0.00132578	0.00244011	0.00895307	0.000112631	0.0116183	0.0903789	0.0141553	0.00412333	0.00226748	0.000760316	0.00928299	0.000447559	0.00566632	0.00661669	0.0012534	0.0015814	0.00605171	0.000463246	0.000510502	0.00295095	0.00333661	0.000563917	0.00721548	0.0146443	0.00120464	0.014885	0.0554304	0.000667595	0.000433328	0.00336928	0.00231667	0.000935195	0.000868861	0.00197584	0.00763224	0.00870566	0.0200503
C[T>A]G	0.00224947	0.0135538	0.00622155	0.000936433	0.0091176	0.000842212	0.000543722	0.00123205	0.00325022	0.000580748	0.0139381	0.00459599	0.000890658	0.0037602	0.000664543	0.000579831	0.00408386	0.016835	0.00605375	0.000430598	0.0153379	0.000168519	0.00544752	0.000956143	0.000697905	0.00336978	0.00327981	0.00102576	0.00999179	0.00429594	0.00590608	0.000504153	0.00123197	0.000957073	0.00194354	0.00864239	0.00167998	0.0158247	0.00551194	0.00101661	0.000829158	0.00326499	0.0460552	0.00240478	0.00615851	0.000870787	0.00176115	0.00546468	0.00100919
C[T>A]T	0.00840693	0.00084848	0.0012464	0.0201094	0.00375076	0.00240272	0.00199972	0.00950713	0.000381624	0.00584745	0.00554682	0.00991662	0.00311663	0.000151476	0.00833524	0.00683242	0.00763447	0.0140764	0.0253715	0.0021257	0.00488637	0.0011432	0.000412774	0.00163007	0.00928269	0.0101059	0.00795127	0.00243381	0.00884353	0.0249471	0.0143742	0.000395429	0.00935214	0.000794966	0.00834761	0.0103484	0.00121264	0.00601031	0.00415552	0.00982414	0.000773563	0.00316589	0.00516376	0.000535581	0.000701895	0.0289736	0.00606508	0.0113724	0.00675198
G[T>A]A	0.00354156	0.00320746	0.00850844	0.0130084	0.00346316	0.000445872	0.00469957	0.0242828	0.0119202	0.00601653	0.00511388	0.00163593	0.00749042	0.00746804	0.00399773	0.000715535	0.00379913	0.00755032	0.012343	0.00848062	0.00262552	0.0197751	0.00554427	0.000553734	0.0100806	0.00731857	0.00353922	0.00694551	0.00710388	0.000255744	0.00400033	0.000853712	0.0102875	0.000639681	0.00251414	0.00873343	0.0262495	0.000479685	0.00249861	0.00165864	0.000750115	0.00347875	0.00207541	0.000574249	0.0100572	0.0158225	0.0006612	0.000518753	0.00439816
G[T>A]C	0.00610117	0.000450932	0.00193384	0.000439554	0.0021813	0.0010375	0.000688917	0.00827104	0.000960346	0.000224908	0.000604724	0.000871107	0.000990781	0.000704879	0.000581613	0.0016233	0.005559	0.0916829	0.000384622	0.000295341	0.0127738	0.000629681	0.00892877	0.000402739	0.0288733	0.000490907	0.00326089	0.00137944	0.00072316	0.00208543	0.000385653	0.000728049	0.000449728	0.000806373	0.00728342	0.000439494	0.00431561	0.000366847	0.0048062	0.000877328	0.0110977	0.0108929	0.00160594	0.00403337	0.00145744	0.00301087	0.00961153	0.00772947	0.00217771
G[T>A]G	0.00163144	0.0123078	0.0040674	0.0141248	0.000655414	0.000533491	0.000965492	0.00260371	0.000827015	0.00614024	0.00315066	0.000477179	0.00388912	0.000295457	0.0101725	0.00247358	0.0055461	0.0210169	0.000932333	0.00703858	0.00731908	0.00262691	0.000498224	0.000962966	0.00444006	0.000371821	0.000732669	0.00236065	0.0100066	0.00615892	0.00103495	0.000324233	0.000527242	0.000727051	0.000110419	0.00747063	0.000727503	0.0034515	0.0060275	0.00121711	0.000345643	0.00574792	0.0261681	0.000653727	0.00125475	0.00216864	0.00039352	0.00320367	0.00195395
G[T>A]T	0.00168891	0.00603629	0.00908113	0.00915342	0.0011321	0.000626898	0.00741558	0.0147107	0.00423188	0.0131791	0.006461	0.00540363	0.00112103	0.00104284	0.00114132	0.00398162	0.00124797	0.0768123	0.00553059	0.00540948	0.000287028	0.00639797	0.000275518	0.000489473	0.000510611	0.00714137	0.00626946	0.00128049	0.000709368	0.0121172	0.000596387	0.00108259	0.000768815	0.00122528	0.0036703	0.0195368	0.000749199	0.000475538	0.00787511	0.00936959	0.00129591	0.00173564	0.00300771	0.000603927	0.00565112	0.0425872	0.00413006	0.000351729	0.00261838
T[T>A]A	0.062117	0.083911	0.0943182	0.0517777	0.0340897	0.050727	0.0791885	0.0390171	0.0370515	0.0680016	0.0636953	0.064227	0.0332191	0.0558135	0.0482464	0.0374856	0.0619596	0.265357	0.0892695	0.0781643	0.0540998	0.11013	0.0683517	0.059287	0.0836385	0.0515108	0.0929786	0.0622167	0.0528066	0.0701344	0.0743149	0.073933	0.0729316	0.115353	0.0651853	0.0990604	0.0472303	0.0885563	0.0369071	0.0481979	0.031595	0.123939	0.124773	0.0412189	0.0593608	0.127648	0.0655875	0.0342427	0.00509723
T[T>A]C	0.00608032	0.000804765	0.0010708	0.0220733	0.00525253	0.000436336	0.00131983	0.00122723	0.00116094	0.00102676	0.000677264	0.0126426	0.00511328	0.00926217	0.000477344	0.000779036	0.00434926	0.0259252	0.0118583	0.00448941	0.0177317	0.0285793	0.000901719	0.00186855	0.00585145	0.0086353	0.0208342	0.00350059	0.0031374	0.00518647	0.00456583	0.00272619	0.0062408	0.00329223	0.0103243	0.0394234	0.0104717	0.025334	0.00362722	0.00133375	0.000389981	0.00247466	0.00829527	0.000465162	0.0103132	0.00184293	0.00742609	0.000323908	0.000475306
T[T>A]G	0.0015879	0.000821747	0.00712474	0.00725789	0.00551641	0.000505667	0.00912347	0.00388137	0.0129077	0.0010298	0.00427033	0.00109014	0.0171857	0.000186509	0.000476786	0.00275444	0.00829011	0.0518639	0.0203085	0.00406779	0.0138691	0.026343	0.000622103	0.000450865	0.00927472	0.0033675	0.00315251	0.0086477	0.00625654	0.000679845	0.0146698	0.0164327	0.00099524	0.00792334	0.00186795	0.0388525	0.0271122	0.000538012	0.0220571	0.0202986	0.0201108	0.0010492	0.024065	0.000462896	0.000987636	0.00211122	0.000471005	0.000254379	0.0152377
T[T>A]T	0.0141898	0.0203552	0.0255746	0.0358193	0.0086097	0.00524134	0.0126902	0.0274682	0.0171025	0.0212166	0.0235879	0.0336666	0.0320825	0.00929809	0.0147867	0.00466535	0.0485149	0.172263	0.0312951	0.0221731	0.0278466	0.0400593	0.000277257	0.00471513	0.0496124	0.0317396	0.0104813	0.0157868	0.0206462	0.0112649	0.00424639	0.000814964	0.0180433	0.0573066	0.0149273	0.0193574	0.00803236	0.0102346	0.009098	0.016479	0.0137066	0.00214634	0.00458538	0.00636325	0.0341194	0.0279041	0.0117887	0.0196014	0.0231305
A[T>C]A	0.00982852	0.0116034	0.00115232	0.00943409	0.000379212	0.0134726	0.0129304	0.0264224	0.000337073	0.00303202	0.00294495	0.0269528	0.00374338	0.00760593	0.0305657	0.00795988	0.00474252	0.655697	0.0154451	0.00462501	0.00799178	0.006872	0.00554073	0.000425467	0.0113277	0.00239893	0.000820324	0.0143943	0.00844633	0.0034633	0.0212075	0.000334329	0.00405121	0.0040786	0.0037	0.015457	0.00886397	0.00380655	0.00402948	0.00078047	0.000683845	0.0104159	0.0154889	0.00118299	0.0058192	0.00234931	0.00481694	0.00628846	0.0161545
A[T>C]C	0.0129482	0.00602596	0.0192645	0.0120954	0.0052219	0.000299388	0.00130429	0.00626514	0.0167705	0.0125644	0.00150103	0.000638085	0.00137375	0.00576816	0.00081765	0.00104203	0.0177828	0.519644	0.00152438	0.0220625	0.0135145	0.00323922	0.000243926	0.00599398	0.00031303	0.00163865	0.015798	0.00348937	0.00243426	0.0052896	0.00327896	0.00102843	0.0269843	0.00810591	0.0125904	0.000729155	0.0154741	0.00489509	0.0117245	0.00828051	0.000941586	0.0401352	0.00223556	0.0119601	0.0174056	0.016881	0.0177729	0.0113194	0.00167753
A[T>C]G	0.00129537	0.00261949	0.00476841	0.00336553	0.0169268	0.000862596	0.000735404	0.000805461	0.00856006	0.0112901	0.0109278	0.000455012	0.00129686	0.00661784	0.0197369	0.00290012	0.00907027	0.696928	0.0303911	0.00671864	0.0107314	0.00302857	0.00053307	0.00308475	0.00191835	0.0022655	0.00600709	0.00427008	0.00510309	0.000260988	0.00994196	0.0070914	0.00478704	0.000579354	0.00164537	0.0219065	0.0226175	0.0177737	0.00544285	0.000914038	0.00448549	0.0045464	0.0170746	0.00239187	0.00156217	0.000497377	0.0021773	0.00838632	0.00092326
A[T>C]T	0.0101174	0.010975	0.0236588	0.0314133	0.00687573	0.0198833	0.00454942	0.0250971	0.00574501	0.0056931	0.0137403	0.0102353	0.000699587	0.00261473	0.000650766	0.00568629	0.0176021	0.379918	0.0142111	0.0139871	0.00680089	0.0149493	0.0181473	0.00323585	0.01779	0.00372239	0.00670678	0.0223633	0.0122372	0.0134128	0.00382653	0.00864536	0.0059683	0.000808634	0.0125588	0.00931455	0.031916	0.0256625	0.00544944	0.00387346	0.000505622	0.00121966	0.0209381	0.00948022	0.00120758	0.00111313	0.011514	0.000473071	0.00363278
C[T>C]A	0.00664811	0.00425046	0.00505387	0.00444761	0.00159844	0.000699453	0.00694673	0.00926141	0.00483655	0.000246657	0.00943319	0.0227941	0.00582337	0.00569906	0.000720133	0.000803829	0.00281882	0.285141	0.0050273	0.000498806	0.0131782	0.000561988	0.000755021	0.00188851	0.000540496	0.00322381	0.0218742	0.0118697	0.00298108	0.00108274	0.0109588	0.00480532	0.000661397	0.0644481	0.00544687	0.000916856	0.000989957	0.000598004	0.0655353	0.000916147	0.00191351	0.0230861	0.0123641	0.00120321	0.0161855	0.0015296	0.00472429	0.0189428	0.201893
C[T>C]C	0.0106838	0.0031204	0.0150635	0.000698433	0.00967641	0.0232933	0.00599518	0.000620599	0.000550046	0.00946416	0.000516367	0.0108733	0.012768	0.0192629	0.00725973	0.0118932	0.00920856	0.387742	0.000884783	0.000636282	0.0163988	0.0057912	0.00768287	0.00277117	0.00776017	0.0110205	0.00765446	0.0216843	0.000454146	0.00826904	0.00490653	0.0026434	0.0194707	0.00367594	0.00546507	0.000990773	0.000791719	0.00723876	0.0188072	0.027662	0.0124112	0.002168	0.00259072	0.00759965	0.0120472	0.00104075	0.0086492	0.022767	0.0144159
C[T>C]G	0.00187979	0.000632634	0.00089344	0.00118419	0.000284197	0.0143761	0.00415761	0.00443478	0.0106116	0.00591943	0.000334198	0.000383538	0.000613452	0.000768398	0.0034103	0.000310327	0.00413344	0.37963	0.000985028	0.000485541	0.0053966	0.00994988	0.00114278	0.000265691	0.000374249	0.00259926	0.00940062	0.000891715	0.0156688	0.000483759	0.0140768	0.00049271	0.000796275	0.000345673	0.000392295	0.00109457	0.0010602	0.000517274	0.010439	0.0257198	0.0170449	0.0273904	0.0303197	0.00442064	0.00623137	0.00182376	0.00288147	0.000761212	0.0509897
C[T>C]T	0.00217953	0.000548653	0.012868	0.00322179	0.00165208	0.000386193	0.0071295	0.0102038	0.00656682	0.0127409	0.0100877	0.000506883	0.000526032	0.00359966	0.0162388	0.000151662	0.00881457	0.614627	0.019313	0.00772856	0.0154432	0.0164819	0.0058913	0.000926724	0.0174139	0.00228984	0.000341462	0.0117676	0.017432	0.0150679	0.00534737	0.00599688	0.00451992	0.00158168	0.000550277	0.00907344	0.000771056	0.000492282	0.0516601	0.00786005	0.000639762	0.00225947	0.0346918	0.00437902	0.00294706	0.00261131	0.00380646	0.00715187	0.0220265
G[T>C]A	0.00342975	0.0012182	0.0120905	0.000402411	0.00363115	0.00336819	0.000423909	0.0111761	0.000754383	0.00121278	0.00621707	0.00733474	0.000904781	0.0101943	0.00129077	0.000819411	0.00278774	0.623693	0.0170361	0.00601864	0.00722327	0.0303791	0.000844927	0.000985128	0.00130313	0.00763047	0.00376845	0.00347733	0.00532262	0.0137457	0.00648721	0.000593386	0.00893493	0.000338592	0.000536221	0.00848364	0.00984844	0.00048005	0.00373444	0.00782309	0.0115291	0.0195985	0.000606396	0.00584994	0.0172809	0.00330667	0.000509042	0.00071686	0.00161573
G[T>C]C	0.0115365	0.000157267	0.000380723	0.0151305	0.00416627	0.000810689	0.000419654	0.00285351	0.00932968	0.000624817	0.00679388	0.00706429	0.0131506	0.000453947	0.00744063	0.0166726	0.00896919	0.610597	0.000436285	0.00663242	0.019499	0.00943553	0.00659108	0.0124323	0.00356207	0.00217203	0.00721668	0.0240698	0.00104564	0.000644671	0.00110453	0.0131416	0.000767616	0.00063907	0.0144564	0.000743888	0.00404569	0.00657541	0.034504	0.00101168	0.00890003	0.00349383	0.00231369	0.00124701	0.0142791	0.0170253	0.00957757	0.000716819	0.00314307
G[T>C]G	0.00390735	0.010136	0.00328969	0.00599506	0.00273382	0.00030202	0.000617848	0.00261888	0.00622801	0.00495172	0.00226233	0.02057	0.017594	0.000484943	0.0084152	0.00413523	0.0141947	0.821043	0.00046013	0.00254787	0.00901698	0.00213694	0.000990339	0.000820321	0.00978185	0.00304918	0.000627401	0.00138412	0.0243519	0.000443228	0.0010297	0.00100161	0.000655031	0.000584349	0.00217211	0.0136124	0.00249164	0.00050118	0.0731257	0.000655511	0.000704651	0.0577826	0.00379321	0.000430396	0.00096395	0.000643215	0.00574338	0.000540427	0.0174014
G[T>C]T	0.00637899	0.00851581	0.000790901	0.00823894	0.00350389	0.00129315	0.000301633	0.0482742	0.0138033	0.00868666	0.0149793	0.0132144	0.000719471	0.00362136	0.00984363	0.0042008	0.0128972	0.637879	0.026219	0.00106281	0.0223196	0.00744507	0.000389162	0.0058313	0.0138839	0.013443	0.000691693	0.00158764	0.00327327	0.00111564	0.00251775	0.0148564	0.000630702	0.000918188	0.00539681	0.000976092	0.000605525	0.0120001	0.0460901	0.000434871	0.0103392	0.0164851	0.00472612	0.00346819	0.000811425	0.00168971	0.00835458	0.00165021	0.0145319
T[T>C]A	0.010598	0.0065761	0.00417739	0.0537975	0.000424645	0.0079855	0.0144455	0.000723721	0.0141798	0.0269457	0.00775631	0.00295739	0.018312	0.00346788	0.00941395	0.00158709	0.008685	0.282257	0.0417406	0.00253231	0.0225159	0.0258123	0.0189258	0.00377888	0.0178006	0.000530381	0.0261447	0.00246277	0.000525043	0.00470316	0.00261921	0.00303831	0.019805	0.0674156	0.00466848	0.00894121	0.00968404	0.0173883	0.00419747	0.000713206	0.00147099	0.00139587	0.00429328	0.0055321	0.00685331	0.0145473	0.005785	0.0188235	0.00412698
T[T>C]C	0.00792766	0.0149231	0.0211108	0.000694979	0.000600005	0.00102003	0.00229582	0.00481213	0.00431856	0.0078411	0.00379301	0.00502962	0.00945847	0.00201345	0.000812519	0.00423318	0.00891656	0.552183	0.0267435	0.00343002	0.015432	0.0124018	0.0133469	0.00654302	0.00781342	0.00878155	0.0132355	0.00205702	0.0315704	0.00317954	0.000566449	0.000964613	0.00868611	0.00328789	0.0122558	0.0238613	0.0128045	0.000871764	0.00681927	0.000740635	0.000423173	0.0153746	0.00380145	0.00409169	0.0298512	0.00100247	0.0117845	0.00434074	0.0198281
T[T>C]G	0.00465638	0.00860511	0.000996948	0.0166708	0.00136807	0.000264532	0.00098619	0.00637786	0.00292868	0.00243445	0.00772722	0.00024922	0.00111135	0.00320312	0.0115808	0.0121666	0.00471366	0.422195	0.00631403	0.00610773	0.0297424	0.0154694	0.0069714	0.00895971	0.0250856	0.00562104	0.0212926	0.00269945	0.00692712	0.00219063	0.00654556	0.000809066	0.0182829	0.0164998	0.00477108	0.0187102	0.000524502	0.0151327	0.0135139	0.000397734	0.000851629	0.00216133	0.00113996	0.00736765	0.000526837	0.0169087	0.0043001	0.00253107	0.0133956
T[T>C]T	0.0103143	0.00063834	0.0177627	0.0335443	0.00275237	0.000506535	0.00914742	0.00855578	0.00607619	0.00973052	0.0213273	0.00976831	0.00653384	0.00284785	0.0215575	0.0144383	0.0107372	0.455773	0.00810397	0.0149291	0.0114346	0.0166108	0.0166558	0.00555706	0.00904113	0.00466561	0.0131261	0.0153914	0.00106892	0.00194811	0.0102677	0.0131628	0.028159	0.00696496	0.00521447	0.0287778	0.00845697	0.00261873	0.00430696	0.024359	0.00121158	0.00236801	0.0114013	0.00577819	0.01762	0.022096	0.00512542	0.0255068	0.00125538
A[T>G]A	0.00354269	0.00583445	0.00552308	0.0078	0.0008819	0.00414064	0.000146601	0.00259932	0.000790732	0.00798653	0.00923138	0.00329235	0.0109934	0.00841197	0.000727053	0.00499944	0.00965369	0.0099166	0.0146613	0.00205731	0.0012805	0.00101878	0.00338833	0.00429849	0.000397786	0.000383309	0.000329643	0.0183351	0.000658037	0.00268833	0.0239293	0.0184916	0.00889138	0.0483258	0.00486462	0.000443493	0.00945109	0.00569431	0.00537412	0.021679	0.00598853	0.0153475	0.00175973	0.000507363	0.00798097	0.00166012	0.00326706	0.0115129	0.0016549
A[T>G]C	0.00220499	0.0017111	0.00131143	0.00354759	0.00282983	0.000598871	0.000496335	0.0104243	0.00044336	0.00209263	0.00606087	0.00734575	0.000891751	0.00774587	0.000604795	0.00040576	0.0035019	0.176272	0.0199121	0.0061594	0.000506133	0.000494148	0.00543974	0.000521516	0.000641402	0.00440601	0.000751336	0.000855808	0.000644552	0.00237569	0.00293415	0.000632926	0.00121501	0.00153545	0.00315571	0.00973199	0.000892199	0.000276005	0.00331135	0.000690245	0.0153728	0.00280784	0.0151918	0.000521785	0.0010999	0.00102688	0.0021103	0.00332442	0.000606497
A[T>G]G	0.00156007	0.000299254	0.011718	0.000559074	0.0112745	0.00503274	0.000406823	0.000561414	0.00784467	0.00641253	0.00764983	0.0022261	0.00025859	0.00559344	0.000591726	0.003179	0.000560225	0.141527	0.00818224	0.0054201	0.00474643	0.000592895	0.00602317	0.0029088	0.00676152	0.000748323	0.000301611	0.00175934	0.000721281	0.000578254	0.00380051	0.00064059	0.000484411	0.00117717	0.00257739	0.0239513	0.00932677	0.016637	0.00143476	0.004104	0.0237143	0.000899325	0.00432928	0.00249652	0.00338097	0.017657	0.00768855	0.000775586	0.00115799
A[T>G]T	0.00295576	0.000655588	0.00743266	0.0130561	0.001093	0.00841248	0.000624677	0.00894579	0.00141267	0.0238596	0.00639267	0.0038544	0.00467969	0.0104601	0.0037022	0.00130804	0.0201173	0.563202	0.000451983	0.00423679	0.0165115	0.00150767	0.00606363	0.00116924	0.000300085	0.000164785	0.00331151	0.00124628	0.000400311	0.00377571	0.00533776	0.000694491	0.00576698	0.000843252	0.000315863	0.0237518	0.000532197	0.00561698	0.00652715	0.000826716	0.000967457	0.00155475	0.00236628	0.000547043	0.00752198	0.00182897	0.00230131	0.000507116	0.00246029
C[T>G]A	0.00117294	0.000332687	0.00135776	0.000418214	0.000411247	0.00018525	0.000552029	0.00846799	0.00333247	0.000637832	0.00479845	0.00438202	0.000705188	0.00102224	0.000130115	0.000594104	0.00105182	0.0607435	0.000690603	0.000463566	0.000519532	0.000633721	0.00713814	0.00102999	0.000435545	0.000761298	0.000715137	0.0110442	0.00103383	0.000395763	0.000111148	0.00457586	0.00423654	0.000927266	0.00321935	0.000212806	0.00187067	0.000412159	0.00506928	0.00111507	0.000707585	0.00490051	0.00256888	0.000685711	0.00163022	0.00136051	0.00226403	0.000140072	0.000972588
C[T>G]C	0.00153717	0.000438958	0.000516924	0.0008811	0.000828018	0.000415806	0.00153844	0.00726861	0.0010123	0.000654447	0.00207474	0.00218702	0.00080414	0.00107252	0.000473372	0.00288272	0.00287264	0.232629	0.000556428	0.000383151	0.000812302	0.0022802	0.000601181	0.00242938	0.00108098	0.000240368	0.00757725	0.00109587	0.00104888	0.00374744	0.000946207	0.000609044	0.00166835	0.00170089	0.00198285	0.00138048	0.0113574	0.00475606	0.00510043	0.008617	0.000868852	0.0069988	0.00239301	0.000294379	0.00219887	0.000790361	0.000288134	0.00134651	0.000972918
C[T>G]G	0.00175828	0.00505415	0.00429224	0.000490774	0.000533334	0.00648724	0.0027586	0.00110834	0.000826651	0.000551567	0.00502527	0.000678234	0.0077446	0.00218926	0.000439704	0.000792349	0.00440135	0.135773	0.0208246	0.00386072	0.000815287	0.0130416	0.00126352	0.00273692	0.00412436	0.00015009	0.000399034	0.00181696	0.000617335	0.000500909	0.00632916	0.00108185	0.000261363	0.00974409	0.00043998	0.019601	0.000784172	0.000917323	0.0081898	0.00777059	0.000786684	0.00100218	0.0174191	0.00682946	0.00127765	0.00281128	0.000945202	0.000320798	0.0134781
C[T>G]T	0.000623437	0.00625445	0.00695299	0.00719609	0.00609034	0.00148092	0.000305761	0.000408428	0.00443796	0.0175784	0.0108273	0.000405194	0.000718551	0.00200263	0.000929108	0.000277093	0.000576357	0.511868	0.0130003	0.000736747	0.00332429	0.0022913	0.0103246	0.00201881	0.000354561	0.0112415	0.0157386	0.00143587	0.00079331	0.000970512	0.0110047	0.000568934	0.000616039	0.0011791	0.000429723	0.00178968	0.00898165	0.000546118	0.00422087	0.00130695	0.00073103	0.00169772	0.00335444	0.00638471	0.00249002	0.00166172	0.000197356	0.000975339	0.00103779
G[T>G]A	0.00265875	0.00101546	0.00552484	0.00687038	0.000314138	0.000495741	0.000604185	0.00298595	0.00613272	0.00743845	0.00553971	0.000954334	0.000712079	0.0101782	0.00789867	0.00168146	0.00688705	0.00771289	0.000579264	0.000330249	0.000552078	0.00546802	0.000699075	0.0156223	0.00756568	0.00607098	0.000419322	0.00181186	0.00558158	0.000664497	0.00103501	0.000683135	0.000905568	0.00328288	0.000504578	0.000442442	0.00168994	0.0100031	0.0082979	0.00716502	0.0099873	0.000953909	0.00257682	0.000258665	0.0110623	0.00272676	0.000207605	0.00144021	0.00368613
G[T>G]C	0.00465981	0.0016488	0.00773826	0.000951497	0.00770316	0.000744052	0.0018524	0.00147285	0.0013061	0.00243166	0.000232259	0.0040788	0.0166102	0.0145809	0.00846256	0.00144203	0.00137997	0.156866	0.000632546	0.00459835	0.00564551	0.000691644	0.00755025	0.00093011	0.00284647	0.000283752	0.000580083	0.00586296	0.000673719	0.00251527	0.00331693	0.000293595	0.00459593	0.00671916	0.00308835	0.00087307	0.0182816	0.000420698	0.00258153	0.00778207	0.000396466	0.00233314	0.00453763	0.000274529	0.000995547	0.0015499	0.00413727	0.00081014	0.0117979
G[T>G]G	0.00692458	0.00225049	0.00479127	0.00995289	0.00947732	0.000561641	0.0262859	0.0131425	0.00520851	0.00721183	0.016114	0.017922	0.0214057	0.0120695	0.00473269	0.024516	0.0132118	0.0719322	0.000792724	0.000418754	0.0096168	0.0199036	0.00032024	0.00170658	0.00240949	0.000267287	0.000433332	0.00183121	0.00284158	0.00127736	0.00178048	0.000620364	0.0139544	0.000987077	0.00268344	0.000447398	0.00126219	0.000318381	0.0378784	0.00085581	0.00901911	0.0411061	0.00300322	0.0131584	0.00340572	0.00172324	0.00229105	0.00076194	0.00329711
G[T>G]T	0.00274121	0.000389564	0.00959063	0.000735984	0.000544907	0.000480381	0.00552012	0.00772067	0.0177144	0.0239703	0.00559703	0.000217726	0.00739873	0.00958054	0.0100544	0.00821427	0.000550747	0.367935	0.0067901	0.00753174	0.0131148	0.00088103	0.00679795	0.000243675	0.00658727	0.00192259	0.0204112	0.00333087	0.00245096	0.000453931	0.00239413	0.000287247	0.00400536	0.000835307	0.00205067	0.00769832	0.00098996	0.00067335	0.00140997	0.00118023	0.000923695	0.00330435	0.000398703	0.00916041	0.0021698	0.00754792	0.00376343	0.00553933	0.0150624
T[T>G]A	0.00324513	0.00336129	0.00192808	0.00674474	0.000193226	0.00385031	0.00205769	0.0134266	0.00571963	0.00674086	0.00056259	0.00254382	0.00487006	0.00114502	0.00870828	0.000477644	0.00736921	0.020548	0.0110666	0.000571997	0.0198577	0.00341075	0.000273941	0.00638224	0.000236332	0.00736148	0.00155917	0.0199467	0.0171135	0.00633089	0.00768574	0.00443642	0.000482524	0.0375418	0.00459107	0.0193022	0.000547418	0.0223699	0.00894997	0.00107141	0.01412	0.00236939	0.00186293	0.00176613	0.00745059	0.00714193	0.00820334	0.00659943	0.000341639
T[T>G]C	0.00229428	0.000759697	0.00751125	0.0041037	0.00993869	0.000473888	0.00542353	0.00142806	0.00230647	0.000739259	0.00251133	0.0199364	0.000502977	0.00896935	0.0122084	0.000446138	0.0165308	0.0910499	0.000436669	0.00745386	0.0207406	0.00833835	0.000605168	0.00141901	0.000447876	0.00545154	0.00306819	0.00100614	0.00148974	0.00902889	0.0107687	0.000686725	0.000515106	0.00731345	0.00197159	0.00152066	0.000801835	0.012365	0.0025347	0.0103298	0.00202847	0.00281115	0.00155301	0.00127516	0.00179256	0.000925025	0.00143938	0.000421515	0.0165398
T[T>G]G	0.00453758	0.00030862	0.00483679	0.00993155	0.0141939	0.00903742	0.00370671	0.014013	0.00919908	0.0247829	0.0126735	0.000552367	0.0014478	0.00222817	0.0118552	0.00411684	0.00813245	0.187281	0.00503922	0.000322825	0.00799857	0.0099864	0.000791813	0.00570523	0.00457763	0.0084218	0.000613868	0.0195145	0.000432515	0.000566526	0.00700821	0.00797892	0.025701	0.00695145	0.00285861	0.000511358	0.000870648	0.0120144	0.0729763	0.000774759	0.00756327	0.000964557	0.00142803	0.00476854	0.00882325	0.032437	0.00376788	0.000345922	0.000951453
T[T>G]T	0.00986885	0.00689563	0.0182035	0.0304797	0.00307536	0.010208	0.0118252	0.019817	0.00247407	0.00928691	0.019206	0.00395158	0.0165686	0.0102359	0.0197938	0.028928	0.0193738	0.303668	0.0151844	0.0169328	0.0277901	0.0277816	0.000918729	0.00767941	0.00056849	0.00956228	0.0647358	0.0151185	0.0150751	0.00827086	0.0278465	0.00567395	0.0422421	0.00318111	0.00993396	0.0522559	0.0136749	0.010834	0.00705103	0.0286057	0.00576077	0.0101089	0.0227344	0.000723803	0.0331426	0.0294097	0.0188892	0.00811758	0.0319652
DNV	0.00829165	0.005113	0.00923715	0.0386841	0.00670375	0.00539331	0.00704029	0.0183174	0.00864856	0.0355067	0.0160987	0.000697159	0.0119479	0.000447114	0.00173308	0.000510525	0.0133686	0.0639357	0.0268056	0.00611334	0.0172229	0.0258577	0.000473854	0.00262383	0.00342477	0.00475701	0.00822562	0.0159889	0.00120253	0.00690107	0.000973614	0.00104933	0.000214587	0.0199656	0.012091	0.0218314	0.00146801	0.00114231	0.00674466	0.00825435	0.00106531	0.00413865	0.00357806	0.000840997	0.000573199	0.000309708	0.0160916	0.00882928	0.0022625
MNV	0.000100837	0.003017	0.00142672	0.000819664	0.000626901	0.000179896	0.000467996	0.00158301	0.000674148	0.00244424	0.000227758	0.000300628	0.000298217	0.000219172	0.000387397	0.000929877	0.00145233	0.0151799	0.000367703	0.000402712	0.000169529	0.000572851	0.000338287	0.00168527	0.000607867	0.000197391	0.000554307	0.00115267	0.000424205	0.000231249	0.000408283	0.000425945	0.000255597	0.000530866	0.000261795	0.00643309	0.000776047	0.000606318	0.00369847	0.00127714	0.000826607	0.00374226	0.00189907	0.000623152	0.00330246	0.0024189	0.000745532	0.000329613	0.00695361
D.1.rep	0.0742283	0.0443851	0.0434108	0.0994739	0.0313486	0.0280781	0.046701	0.0456141	0.0532824	0.0405901	0.0560532	0.0483709	0.0224641	0.0429892	0.0522409	0.025063	0.0590853	46.8681	0.0985695	0.0410259	0.0589754	0.0389501	0.0409594	0.047923	0.0943231	0.0605238	0.0502632	0.0391147	0.060524	0.0608559	0.0426866	0.0414591	0.0500519	0.0812996	0.0965538	0.049978	0.0299496	0.0482369	0.0108051	0.0651672	0.0311839	0.0501784	0.0841076	0.0330451	0.0321477	0.059062	0.12447	0.0404415	0.0435353
D.1.nonrep	0.00835662	0.00544576	0.0146772	0.000713402	0.0160595	0.00514144	0.00370205	0.00936957	0.00922706	0.0083172	0.00638158	0.00100385	0.00127735	0.00597535	0.00407254	0.00196831	0.00414429	1.31662	0.0148088	0.0074988	0.0166508	0.0105955	0.0219835	0.00067324	0.015984	0.00168521	0.00719992	0.0127306	0.00233776	0.00926801	0.00434526	0.0141669	0.0196784	0.0249676	0.00560769	0.0336081	0.000864713	0.00277365	0.00904942	0.00127657	0.00988487	0.00252906	0.00192117	0.00391756	0.00128858	0.00132099	0.0106088	0.0123398	0.0168727
D.2.5.rep	0.00972122	0.0107056	0.00703908	0.0045358	0.00168643	0.000994683	0.0378383	0.023459	0.00525371	0.011099	0.0100808	0.00898965	0.00524722	0.00499745	0.000678541	0.00872461	0.0159514	5.00437	0.0133296	0.0158194	0.0101067	0.0124963	0.0122606	0.00602471	0.0219637	0.00943054	0.0134643	0.00438591	0.0154392	0.0126981	0.00651698	0.0185448	0.00419349	0.0127984	0.00865503	0.016154	0.0110197	0.000231011	0.0307621	0.00939784	0.0129496	0.00185366	0.0173318	0.00338453	0.000603547	0.00523253	0.010578	0.00950899	0.00465814
D.2.5.nonrep	0.0114841	0.0255882	0.0155635	0.0046696	0.00483652	0.0113585	0.0380123	0.064535	0.00636978	0.0201025	0.0297931	0.00120017	0.000281337	0.0152551	0.00861196	0.00071787	0.026111	0.487794	0.0598112	0.00934051	0.03783	0.0223152	0.0204442	0.00923227	0.0233834	0.00505522	0.0031164	0.00180726	0.0194959	0.0151213	0.0490865	0.00306914	0.026734	0.0309891	0.00599497	0.080022	0.000512062	0.0174539	0.0127071	0.0403949	0.0107792	0.00764562	0.0362888	0.014065	0.0289916	0.0138733	0.00832563	0.000466423	0.018501
D.5.50	0.022337	0.0445154	0.0507775	0.0573181	0.00954194	0.0229485	0.027658	0.149903	0.0362309	0.0314653	0.0279629	0.00949526	0.0119515	0.0684496	0.000318577	0.0294099	0.063496	0.26838	0.12859	0.0188381	0.107848	0.10845	0.0252382	0.0346275	0.0561117	0.0215636	0.0362069	0.0022186	0.0422362	0.0143374	0.0684134	0.0139195	0.0514108	0.0190766	0.0155758	0.131984	0.0206909	0.0147114	0.0752433	0.0181226	0.023608	0.00921483	0.00139497	0.0384403	0.0261665	0.0145629	0.0288971	0.0395477	0.018323
D.50.400	0.0135696	0.00591157	0.00765582	0.0430503	0.0179005	0.0112901	0.038343	0.100645	0.00736521	0.00938983	0.011017	0.000325246	0.00320437	0.00544022	0.0304546	0.00339953	0.0468895	0.0310063	0.00485023	0.00242353	0.0384192	0.719807	0.0178964	0.570223	0.0312106	0.0147284	0.00245867	0.00155166	0.00239843	0.0185238	0.0168972	0.00695642	0.0164432	0.0514691	0.0165529	0.0609798	0.00672986	0.0267676	0.0614345	0.0251845	0.00822469	0.0154751	0.00168871	0.343775	0.00249852	0.0104971	0.0239243	0.00054108	0.0283613
DI.small	0.00530779	0.00108655	0.00519031	0.00702923	0.000395316	0.000470105	0.00425427	0.00569022	0.000745884	0.00626975	0.00333974	0.000556778	0.00256154	0.0059321	0.000765018	0.00549925	0.0101021	0.121853	0.01386	0.0110166	0.0423083	0.0190744	0.000399129	0.0152591	0.00537106	0.000981524	0.0066078	0.0057824	0.0010157	0.00322624	0.000496133	0.000300466	0.00142242	0.000389191	0.00671974	0.00347181	0.0002414	0.000736376	0.00612418	0.00744256	0.000890721	0.00131649	0.000680472	0.00130237	0.00123873	0.000630833	0.0112055	0.00147636	0.00160188
DI.large	0.000644405	0.00073361	0.00796586	0.0120384	0.00515791	0.000731358	0.000797848	0.00803395	0.00388171	0.00313987	0.00355245	0.000413494	0.000468298	0.00161484	0.000470106	0.00029056	0.00845726	0.00139422	0.0131313	0.000542632	0.00944618	0.298035	0.000702081	0.192638	0.000297866	0.00479197	0.000709826	0.000554181	0.0021853	0.000829139	0.00540062	0.00349159	0.00313402	0.00931631	0.000409999	0.0248593	0.000926357	0.000789888	0.0072397	0.000527235	0.00101578	0.00422029	0.00297746	0.119036	0.000480017	0.000874726	0.000447909	0.000257909	0.00111178
I.1.rep	0.0531332	0.0358919	0.0549668	0.0463317	0.0288633	0.0477282	0.0549051	0.0740063	0.0515677	0.0583769	0.0418242	0.0500705	0.045668	0.0301922	0.0679545	0.0481573	0.0656029	28.5739	0.0516404	0.0326897	0.0718522	0.0738703	0.0334522	0.0572375	0.107332	0.0274638	0.0591884	0.0617689	0.0358373	0.0695957	0.0352688	0.0367766	0.018091	0.0920775	0.046344	0.0366084	0.0485446	0.00886263	0.0431665	0.0408967	0.0527609	0.00692152	0.0571134	0.0684196	0.0500154	0.071322	0.265652	0.053982	0.0585601
I.1.nonrep	0.000108629	0.000712683	0.000932255	0.00164663	0.00496802	0.000723883	0.000417973	0.00137267	0.000769911	0.00109912	0.000137333	0.00148885	0.000875533	0.000356126	0.00800225	0.00622046	0.00184989	0.0847121	0.00104354	0.000860134	0.00234173	0.000812666	0.00643429	0.00263309	0.000337968	0.000722395	0.0165253	0.00116506	0.000478182	0.000260009	0.000693689	0.000291188	0.000231091	0.00801003	0.000317601	0.000796955	0.000604652	0.00907232	0.0228813	0.00899547	0.00056589	0.00268162	0.00389838	0.000488896	0.000529906	0.00163281	0.0014423	0.00922907	0.0149461
I.2.5.rep	0.00969624	0.00717352	0.0173482	0.01673	0.0135105	0.00597339	0.00238964	0.00270266	0.00549655	0.000857219	0.0209842	0.016566	0.0118183	0.0164386	0.000531329	0.00319441	0.00673957	4.43245	0.0108051	0.0248385	0.015256	0.0369906	0.000907163	0.00640056	0.0239471	0.00575567	0.0168064	0.00807044	0.0154924	0.00755556	0.00509891	0.000371369	0.000584991	0.0472106	0.00333453	0.0135732	0.00073043	0.0185729	0.00265744	0.010829	0.00797489	0.0196235	0.061523	0.00709173	0.015613	0.014946	0.0442669	0.0495221	0.0142188
I.2.5.nonrep	0.00300675	0.000378431	0.000434106	0.00305953	0.000489674	0.000506476	0.00264007	0.000613837	0.00144111	0.00102485	0.00317823	0.00800795	0.000596444	0.000311068	0.000299913	0.00568941	0.024697	0.0501095	0.0123919	0.000722522	0.0168046	0.0102703	0.00897439	0.000805754	0.00149266	0.000159161	0.000593681	0.000403874	0.00967754	0.000401687	0.00398006	0.0202006	0.0167597	0.00117025	0.00187818	0.0126299	0.00136913	0.000464093	0.00788915	0.000714582	0.00151621	0.00210949	0.0031016	0.000542309	0.0045807	0.00177728	0.00466979	0.000647231	0.0011305
I.5.50	0.00643387	0.000582673	0.00552559	0.000469921	0.000491822	0.00456682	0.0221505	0.0056224	0.0104229	0.00115803	0.00683264	0.000209388	0.00326339	0.00827907	0.00197813	0.000201282	0.0204246	0.0553668	0.00755025	0.00780678	0.00800577	0.0219858	0.00527584	0.00136394	0.000717974	0.000324574	0.0149169	0.00808732	0.00205133	0.00244083	0.00769867	0.00419461	0.0112033	0.0104123	0.00366525	0.0179388	0.000389064	0.0119649	0.0673736	0.000179184	0.000308146	0.0159503	0.0236417	0.00775421	0.0015748	0.00674207	0.00717915	0.00113816	0.00181631
I.50.400	0.000133844	0.000177334	0.000522349	0.000254105	0.00516129	0.000225668	0.000230244	0.00056756	0.00191453	0.000317246	0.000261408	0.000315864	0.000484875	8.00207e-05	0.000811659	0.000524446	0.000168266	0.00092951	0.000841551	0.000609578	0.000127286	0.00768967	0.000658523	0.000296773	0.00040504	0.000361484	0.000570797	0.000762037	0.000217443	0.000229714	0.00044141	0.000582617	0.000329562	0.00100016	0.000111137	0.000753723	0.00147295	0.000326503	0.00871459	0.00108751	0.000629967	0.00202071	0.010258	0.000497565	0.00099775	0.00189615	0.000353642	0.000481584	0.00478839
TD	0.00986658	0.019183	0.0190405	0.000967146	0.000847916	0.00605561	0.226162	0.0159146	0.0103361	0.00384219	0.0276875	0.00752448	0.015143	0.0127127	0.214682	0.16443	0.0400911	0.0154601	0.0363017	0.00377775	0.0582026	0.0369329	0.0324321	0.0280017	0.0175625	0.0142166	0.00890871	0.0151477	0.0141294	0.0259129	0.0349923	0.000518008	0.0151296	0.0109866	0.00751544	0.0191265	0.0131018	0.00935809	0.429099	0.0113998	0.00869961	0.00230258	0.00173	0.00820198	0.00634839	0.000487617	0.00831045	0.00113405	0.016626
DEL	0.00477292	0.000511339	0.00121477	0.0112366	0.00123334	0.013869	0.000420282	0.15722	0.0119374	0.00410635	0.0126741	0.0266157	0.000604562	0.0279696	0.256037	0.224701	0.0460428	0.00158327	0.00715203	0.0292726	0.0152592	0.171927	0.00473919	0.0584209	0.000328846	0.00278387	0.0102018	0.00472876	0.00750275	0.00826893	0.00804348	0.000516502	0.0271804	0.00133254	0.00260383	0.0183276	0.000868155	0.01039	0.388249	0.0138613	0.000987775	0.0195909	0.00165906	0.0312305	0.0150705	0.0022197	0.007713	0.00900595	0.0277817
INV	0.000572412	0.000187294	0.00535999	0.000379685	0.00705874	0.00104153	0.000461708	0.00522057	0.00493494	0.000764481	0.00118064	0.00172829	0.000576638	0.000470751	0.00149417	0.0292674	0.0102613	0.00058233	0.000695278	0.0065279	0.00411718	0.00551089	0.000227278	0.0168669	0.00033062	0.000808654	0.00456952	0.00307688	0.00104322	0.00107547	0.000256179	0.000494351	0.000560993	0.000528266	0.00123103	0.000623957	0.00309729	0.000410242	0.00607863	0.000575539	0.000998846	0.00168104	0.0026422	0.022256	0.00165209	0.000905794	0.00135378	0.00110571	0.00154244
COMPLEX	0.00264465	0.000747281	0.00105959	0.00074925	0.000657065	0.000616658	0.0165324	0.0237969	0.0076015	0.0037041	0.00901927	0.000457507	0.00065274	0.0118583	0.104069	0.0750417	0.0195014	0.00241303	0.0157881	0.000335585	0.00445014	0.00760425	0.000508095	0.0381244	0.000667464	0.00583289	0.00743407	0.00302317	0.00539535	0.00296414	0.000295932	0.00136101	0.00813759	0.000411802	0.00229426	0.0089081	0.00082313	0.00044434	0.108786	0.00122229	0.00772311	0.00404417	0.00340305	0.0252003	0.000706493	0.00126239	0.00475536	0.000122592	0.00148528
TRSL	7.60983e-05	0.00516631	0.00129489	0.00042587	0.000522816	0.00366916	0.000517496	0.000671988	0.00061744	0.000807113	0.00111111	0.000272812	0.00317165	0.00236981	0.000413878	0.00116736	0.000800532	0.0010754	0.0254722	0.000543529	0.000338125	0.00154682	0.000423023	0.00827424	0.00132	0.000286431	0.000565338	0.00165338	0.000465357	0.00116217	0.000364425	0.000415731	0.000525619	0.000999088	0.00146796	0.000474501	0.0108355	0.000650125	0.00760329	0.00211665	0.000551531	0.00157992	0.00570109	0.004655	0.00104567	0.00162471	0.00022144	0.001982	0.000587396
INTCHR	0.00113952	0.00436638	0.000557828	0.000470214	0.00228202	0.000376145	0.0194972	0.000353667	0.000323491	0.00102103	0.00384408	0.000558497	0.0083068	0.000792555	0.0032952	0.011119	0.00393351	0.00038591	0.000715245	0.00451678	0.000211726	0.00892134	0.000135175	0.0130774	0.000826453	0.00224669	0.000545935	0.00779837	0.000392716	0.000934991	0.00553628	0.000218596	0.00644684	0.00279038	0.00364347	0.00125943	0.00110871	0.00525583	0.00381796	0.00129048	0.000518216	0.00294874	0.00331547	0.0129828	0.00160748	0.000542267	0.00434813	0.000661439	0.00249162
FOLDBACK	0.00179597	0.000882275	0.00980285	0.000366196	0.010559	0.00087146	0.00648952	0.0167767	0.000562299	0.000245945	0.00480172	0.000542264	0.000583096	0.00118513	0.00291119	0.0437884	0.031439	0.000780993	0.000554441	0.000196315	0.00684503	0.00567181	0.00479901	0.0176854	0.000269157	0.00607451	0.000445965	0.00353031	0.0235545	0.00111716	0.0072362	0.00107552	0.000523012	0.000513771	0.00219772	0.000797155	0.000335578	0.00179014	0.0902941	0.00954508	0.00136137	0.00175286	0.00233475	0.00518248	0.00124713	0.00143392	0.00277429	0.000559851	0.00117534
[truncated: 5 more columns]

## Sheet: Genotypes-low
Supplementary Data 2B. 5% quantile estimates for signatures of DNA repair deficiencies in C. elegans
	N2	ung.1	cep.1	xpa.1	fcd.2	lig.4	helq.1	mrt.2	csb.1	xpc.1	xpf.1	polq.1	ced.4	fan.1	mus.81	slx.1	him.6	mlh.1	rip.1	pole.4	brc.1	dog.1	rcq.5	polh.1	polk.1	parp.1	exo.3	tdp.1	parp.2	rev.1	wrn.1	apn.1	brd.1	agt.2	agt.1	rfs.1	fnci.1	ndx.4	smc.6	fncm.1	ced.3	cku.80	dna.2	rev.3	smg.1	rad.54B..gt3312.	exo.1	lem.3	rad.54B..gt3308.
A[C>A]A	0.0132183	0.00355476	0.0575937	0.0292953	0.0154539	0.00905345	0.0195775	0.0662574	0.00565686	0.0323254	0.0512131	0.0123817	0.0102268	0.0436404	0.019834	0.0377623	0.050048	0.224345	0.0263835	0.0145965	0.0368843	0.0367663	0.0313367	0.0287353	0.0135005	0.0333484	0.0099466	0.00138577	0.0184301	0.0265131	0.0145056	0.00239572	0.0288627	0.0600312	0.0130289	0.0123079	0.00990207	0.00591735	0.052759	0.0089825	0.0193168	0.0126471	0.0241181	0.00438039	0.028417	0.030124	0.00492827	2.6889e-07	0.00745966
A[C>A]C	0.00167347	0.00336776	5.8709e-08	0.0236259	2.1163e-10	0.000955914	0.000824184	0.000337463	0.00175174	0.00679088	0.00757724	0.000442566	1.53968e-09	0.000223512	9.88905e-09	0.00162263	0.00401139	0.0662569	4.52177e-09	6.74894e-05	0.00209136	0.00280069	0.000285156	0.00027852	0.00091213	8.60315e-05	2.19002e-07	7.6165e-08	0.00224132	4.71385e-08	2.15266e-08	0.000351699	0.000241858	2.04609e-06	0.00086759	0.000759949	0.003094	0.000278391	2.52651e-05	0.00016697	0.00103687	8.78911e-07	0.002022	9.13003e-06	0.00189052	6.80341e-07	8.62448e-05	5.36666e-08	1.14442e-07
A[C>A]G	0.00295951	0.00145147	0.000649479	0.00020245	7.1466e-09	2.34491e-08	0.000622527	8.02374e-09	0.00125994	0.00809312	0.00979648	0.00043917	8.78114e-12	0.00222511	0.00251958	3.64735e-06	0.00625646	0.0758428	1.37486e-08	3.41345e-08	0.00238461	0.0104277	2.02473e-05	0.00252831	0.00229738	0.000118069	3.83372e-08	0.000181351	1.49313e-05	0.00234123	0.00213151	0.000217457	0.00260024	2.04104e-09	0.000156477	0.00234061	0.00197172	0.00565916	1.46606e-05	0.00216868	2.72935e-08	0.00207095	6.38575e-08	2.18949e-09	0.000211922	3.74979e-07	0.00236937	2.18002e-07	0.00250622
A[C>A]T	0.00748034	4.24728e-08	5.7652e-07	0.0355312	0.000197647	0.00448849	0.00330621	0.00911253	0.00337571	0.0135898	0.0168335	0.000148763	0.0028603	0.00129288	0.0101522	0.00467233	0.0101093	0.212247	1.22421e-08	0.00794097	0.0121973	0.0117114	0.0131789	0.0104866	0.00163833	0.001325	1.05687e-07	0.000589704	0.00160494	0.0014544	0.00368232	0.00120372	0.00305224	0.0100672	0.000398012	0.0128216	3.5133e-08	0.00248487	0.00818119	0.0103079	9.0725e-08	1.95394e-07	0.0059654	0.000232443	0.00714016	1.29665e-07	0.000256169	1.87376e-06	4.53404e-07
C[C>A]A	0.00437604	0.00144321	0.00533589	0.0103799	2.65967e-09	0.0012179	0.000343119	0.00505955	0.00552083	0.0187928	0.0133371	0.000918875	3.94195e-08	0.0162947	0.000730817	0.00331607	6.59935e-11	0.227367	0.0175663	9.60584e-08	0.0104193	0.0113493	0.00924871	0.00874677	0.00234691	0.0120222	0.00268853	0.0102327	0.000298779	0.000679218	0.00178023	0.00903816	0.00555173	0.00902774	0.00135979	0.0122215	0.00999221	0.000226468	0.0127643	0.00229764	0.00747114	2.05354e-06	5.18346e-08	0.000148965	0.00549632	0.000367795	0.00198856	1.1372e-13	4.2323e-07
C[C>A]C	9.74315e-08	5.70481e-10	0.000191583	3.318e-10	5.69767e-07	6.2547e-06	9.50265e-05	9.33313e-09	1.97615e-07	0.00406719	0.00365884	8.11689e-10	1.34927e-11	0.000126021	0.000511319	1.30163e-11	0.00207478	0.270264	0.00404045	2.64197e-11	7.11221e-05	0.0187186	7.25402e-07	1.23901e-08	0.00788207	0.000512122	1.68369e-10	2.13904e-06	1.54359e-06	2.7057e-06	2.20113e-08	4.8627e-08	1.01282e-06	1.74425e-07	7.45349e-09	1.7836e-08	3.70199e-07	0.00282232	0.00513032	6.38826e-08	0.000310356	5.15485e-05	2.48728e-08	4.64261e-10	0.000170927	0.002359	8.82204e-07	9.50834e-07	1.92371e-07
C[C>A]G	0.000152526	3.68945e-08	0.000385019	0.00394577	3.49468e-06	3.61094e-09	3.11262e-12	0.00296265	0.00349568	0.000326137	1.25035e-07	0.000288168	2.72244e-07	3.1027e-06	0.00274224	4.42914e-09	0.000557442	0.17962	0.0140591	0.000156258	0.0019565	0.0213503	0.000765502	1.35223e-08	9.3912e-10	3.41257e-08	0.00116869	1.54941e-12	4.43554e-10	0.000625493	0.000673018	1.35619e-05	0.0014532	8.37028e-06	2.37545e-08	0.00324673	0.00163994	0.00969953	4.30156e-06	0.000901271	1.46802e-05	1.94921e-07	1.0209e-11	2.58251e-06	3.72489e-05	0.00138647	0.000128355	1.78557e-07	5.23766e-09
C[C>A]T	0.000855019	3.87743e-09	0.000149759	2.32439e-06	3.3259e-06	1.39285e-10	3.23605e-07	0.00639998	1.55445e-07	0.00672383	0.00691189	0.000150814	1.63395e-10	2.10422e-05	9.1111e-08	7.67854e-05	0.000130735	0.950374	0.000702297	0.00178672	0.00261544	0.0120252	6.06484e-09	0.00156487	0.000361385	2.0594e-09	8.00012e-08	0.000276497	1.63504e-09	2.93491e-08	4.23941e-07	8.88435e-07	0.00292029	3.09928e-08	0.000270585	0.0018606	0.00122324	0.00855841	0.013178	0.00189401	1.76514e-06	6.32927e-08	1.3688e-06	1.12472e-09	1.27828e-07	1.2006e-06	0.000668614	0.00130166	0.00222617
G[C>A]A	0.0114	0.00163551	0.00356744	0.00218209	6.35844e-08	0.00218799	5.13766e-08	0.0116916	0.00218612	0.00255241	0.00756623	0.00473403	0.00253294	0.00307159	0.00874702	0.00788132	0.0114009	0.170699	0.000311571	0.00690194	0.000130997	0.0129913	0.00168334	0.00297687	0.0171743	0.00241923	0.00399244	0.0082538	0.00343718	0.000420865	0.00234268	0.000110157	0.00214166	0.0135639	0.0084655	1.04706e-08	0.00172847	0.0159422	0.0111676	0.00144808	0.00527048	0.0016379	5.5436e-05	0.000218632	0.00984507	4.92936e-07	0.00731239	1.41906e-08	0.000184456
G[C>A]C	0.00130886	0.000101644	0.0018543	4.03734e-07	1.2761e-06	2.76489e-10	0.00856926	3.99445e-08	0.000112556	0.000637154	0.000194629	3.22386e-07	8.4184e-09	0.00090446	1.19984e-11	0.000656947	1.5082e-08	0.145806	0.00196046	1.2997e-06	0.00162519	0.00418919	2.83012e-07	0.00038994	0.000207577	2.04772e-10	8.53743e-09	6.69624e-12	2.34641e-08	1.7037e-07	8.01826e-07	9.45169e-08	2.22396e-06	3.46708e-07	0.000272332	5.85481e-08	9.57797e-08	7.28378e-07	3.53022e-07	0.00147628	1.97657e-07	0.00178517	1.29551e-06	2.63495e-08	3.72297e-06	1.51187e-09	0.00238387	0.000704054	3.10507e-06
G[C>A]G	0.000130715	0.000378037	6.64513e-05	0.0089358	9.48307e-09	8.60312e-07	1.01078e-09	0.000423828	1.12776e-06	1.11359e-07	1.68764e-06	1.48472e-07	5.98963e-09	1.03096e-08	0.00389538	0.00672801	2.46041e-05	0.0632236	9.0226e-09	2.96146e-11	0.00579444	0.00169295	3.25898e-09	0.000678413	0.00788643	0.00124736	0.00083649	3.06859e-05	3.11021e-13	2.30715e-06	9.86457e-09	1.63007e-08	8.81885e-08	1.68623e-09	5.98819e-12	4.1605e-06	2.812e-08	6.44399e-09	5.31308e-07	1.70672e-06	1.09202e-08	1.30202e-06	5.36573e-08	0.000366303	0.000402804	4.36139e-09	7.53074e-08	5.17162e-06	6.69167e-08
G[C>A]T	0.000426479	6.3065e-08	2.88892e-11	0.0029853	2.59646e-06	0.00440939	1.04556e-07	4.74007e-05	0.00181874	0.00210744	8.77097e-05	1.24799e-09	1.47597e-08	5.37105e-06	3.01321e-09	4.49199e-07	0.00606356	0.457949	0.000826176	0.00498689	1.43501e-08	0.003386	0.00305483	0.000261431	0.000133417	0.00319336	7.74496e-06	6.68927e-06	2.35623e-06	6.52529e-11	0.0026949	0.000173748	0.00144122	2.94111e-11	8.12208e-10	7.23909e-07	7.26982e-08	0.00153262	4.36885e-06	0.00218741	1.88002e-09	0.00353764	6.23804e-07	0.000743945	2.11356e-06	0.00323227	2.76262e-09	7.09974e-07	0.00226478
T[C>A]A	0.0151766	0.0434677	0.0162127	0.0401035	0.00824075	0.00223759	0.0212433	0.0457013	0.0263098	0.0391715	0.0228554	0.0094394	0.0204477	0.0536959	0.0210135	0.0561732	0.0216574	0.20922	0.000958129	0.0185315	0.0268897	0.0645177	0.0349253	0.0174347	0.0356749	0.0148861	0.0187987	0.0416998	0.0369993	0.0311715	0.0151668	0.00382246	0.0318593	0.0381477	0.0138758	0.0341441	0.0204369	0.0201864	0.155788	0.0509732	0.00342035	0.0181307	0.0109733	0.0023355	0.00896773	0.00169955	0.0068762	0.00293491	0.00941524
T[C>A]C	0.00411656	5.41034e-07	9.77871e-06	2.55724e-08	7.83179e-09	3.77947e-06	4.0832e-06	7.76848e-08	2.61491e-07	0.00194981	0.00667088	3.44922e-09	1.09699e-05	1.31776e-06	1.04132e-06	4.34912e-07	5.72848e-05	0.185694	0.00126881	9.15611e-05	0.000184705	0.00233662	0.000402951	1.36299e-09	1.45548e-07	1.22594e-07	7.33019e-07	3.29051e-08	0.000497915	2.5203e-08	1.38105e-07	1.95133e-10	0.00498475	0.0012025	0.00178401	0.000930208	5.06627e-09	0.00434091	1.1078e-09	1.33229e-06	0.000308701	6.71727e-06	1.37358e-07	6.10028e-10	0.00200456	2.45921e-07	0.000690797	5.34921e-07	0.00141206
T[C>A]G	0.00145225	4.54618e-10	6.21596e-08	3.65753e-08	1.02377e-10	0.00853863	6.89713e-09	0.00169153	7.51251e-08	0.0036616	0.00874105	0.00854017	2.32191e-11	0.000219823	1.17181e-05	0.0015216	0.000700827	0.16977	0.00104854	0.00450421	0.00200034	0.00728863	2.0131e-06	0.000607126	0.0021896	0.00101295	2.70895e-08	8.88423e-07	0.00272381	0.00362831	0.00208304	0.00689021	0.00064778	0.0010915	0.000370162	6.50549e-06	1.72397e-07	0.0106303	0.000153764	0.001229	1.22309e-06	1.36457e-09	3.84813e-09	0.000715976	0.000176352	4.69926e-08	0.000717816	1.61385e-06	2.06573e-08
T[C>A]T	0.0055761	0.00472457	0.000814129	0.0201195	6.52114e-06	1.26697e-08	0.00325239	0.0146589	0.0032863	0.0129841	0.00560612	0.0031228	0.00998255	0.00114377	1.37799e-06	0.0046595	0.00324344	0.551736	0.0011684	0.00523186	0.016546	0.00135935	2.29489e-06	0.0108699	0.00292965	0.00255718	0.0132686	0.00239673	0.0105037	0.00160644	0.0193714	0.0020043	0.00571168	1.5117e-08	0.010013	0.00634515	0.00164111	0.000646062	1.01644e-05	2.09896e-08	0.000133515	7.54219e-07	1.29782e-06	0.000490439	0.000364742	0.00019566	0.00449529	0.00199631	0.00191012
A[C>G]A	0.00500546	0.000690548	8.12824e-07	0.0115449	2.16273e-05	1.22863e-08	1.06878e-07	4.34627e-05	1.45308e-06	0.0210527	4.52866e-05	0.00310759	0.00368132	8.34958e-11	1.15916e-07	0.00253753	0.0001586	0.0125235	0.0095648	1.57416e-10	0.0115021	0.000517031	7.68915e-08	6.7711e-05	0.00445793	0.00182429	0.00425233	6.90228e-09	0.000414312	0.00444318	0.00301988	0.000101753	0.0036542	1.75353e-09	0.00206314	0.000735665	0.00125948	0.00236987	3.22942e-05	0.00451068	0.00338011	0.00044692	6.57533e-09	4.78793e-08	1.43417e-06	3.56989e-07	0.0061537	2.55744e-08	0.000347979
A[C>G]C	0.000235166	0.00103894	4.12047e-08	3.96033e-07	2.20861e-05	4.66204e-08	2.52122e-06	1.70318e-08	0.00168656	0.00372124	0.000412486	0.000179223	7.76441e-07	9.94871e-09	7.03374e-08	7.25217e-08	6.52893e-06	0.000277008	2.59147e-06	7.86384e-08	1.34393e-05	4.26202e-09	0.00210934	7.10301e-05	7.60776e-09	0.00027393	0.0171622	0.0016202	8.29177e-10	1.3481e-06	7.37392e-07	3.01093e-07	5.86031e-07	2.83895e-09	4.31281e-08	8.04982e-06	5.03495e-10	0.00142245	3.9001e-07	3.65693e-07	4.46766e-07	1.12829e-07	6.1076e-09	1.95109e-10	1.22299e-06	2.28212e-08	6.38505e-07	1.92799e-08	4.35932e-10
A[C>G]G	0.00210337	0.000263623	0.000407951	0.00148711	4.77482e-05	2.29361e-08	7.01412e-07	4.41897e-09	5.72061e-06	0.00564688	0.00065119	0.00055637	0.00150141	8.62793e-05	5.88818e-10	0.000879295	1.48577e-07	0.00326733	0.000986045	0.000124644	7.98272e-13	3.20206e-08	4.0795e-07	0.000199226	0.000199764	2.56114e-08	7.61883e-08	0.00089833	0.000130781	2.50547e-06	0.00713924	7.14796e-08	1.84925e-05	2.40591e-09	0.00135645	0.00333374	1.17915e-07	1.13969e-09	1.34964e-05	1.03897e-07	1.88298e-07	3.23828e-07	3.80142e-07	6.63282e-05	1.22621e-07	4.05799e-08	0.000951205	1.35964e-09	7.61285e-09
A[C>G]T	0.00251721	8.53609e-10	2.12409e-08	2.34083e-07	0.000216286	1.88152e-08	1.41385e-08	0.000122295	0.00018964	0.00824894	0.00185787	0.000141659	4.95024e-07	0.0027071	0.00212992	1.34581e-06	8.3634e-09	0.00211451	9.15349e-08	7.80634e-09	0.00805992	0.00396418	9.67775e-08	9.02106e-10	9.55634e-05	0.000688679	0.000816366	0.00154249	0.000183694	3.00564e-08	0.00177571	1.41571e-07	0.00154141	0.000609665	9.20407e-05	0.00097187	2.90904e-08	5.65338e-07	1.55623e-05	1.98681e-11	4.30881e-07	6.12547e-06	0.000809046	0.000415284	2.13011e-05	1.49544e-07	0.000208784	0.00106472	3.71574e-06
C[C>G]A	0.000777091	9.94847e-05	0.000358458	0.0159406	9.84197e-09	1.21508e-08	1.1455e-09	2.97137e-10	5.67691e-11	0.00263511	0.00161959	0.0001954	1.40281e-06	0.00337326	0.00146757	8.00318e-06	1.36861e-06	1.42389e-08	0.00469881	0.000823148	0.0037616	0.000322895	1.05804e-05	3.63276e-07	8.41812e-07	3.1691e-09	6.56754e-08	6.40727e-08	1.55322e-06	0.000753437	0.00267452	0.00160064	0.00143656	5.32816e-07	0.000266147	0.0127238	2.85868e-09	1.65347e-09	0.000433666	0.00437423	2.71543e-07	1.24372e-06	0.000628643	1.72138e-06	3.70729e-09	4.0691e-07	0.000383349	7.12174e-10	2.26201e-14
C[C>G]C	5.1012e-05	3.19675e-05	0.00146211	3.2522e-07	8.43416e-07	1.36373e-06	3.37154e-07	0.00981424	2.70812e-12	0.00319464	1.14321e-06	6.67551e-05	2.5853e-07	6.2354e-08	1.0941e-07	7.46791e-05	0.000754854	0.00458725	0.00466042	3.34262e-10	0.00166828	0.000865946	0.000166679	2.52132e-13	6.1e-13	3.38442e-09	4.34987e-09	6.42195e-08	0.00302354	5.47389e-08	1.40673e-06	7.79642e-08	0.00122238	4.71624e-09	2.98559e-11	6.00819e-08	7.86556e-06	8.558e-08	1.47856e-07	0.00249504	0.000673747	2.4303e-06	1.15479e-05	9.52819e-06	1.7476e-07	9.12766e-09	1.53733e-08	5.77711e-07	1.22434e-06
C[C>G]G	0.000512852	1.01548e-07	0.00143332	0.000323421	1.63398e-11	3.27732e-07	2.79139e-07	1.1735e-08	0.00064357	3.2839e-05	0.00220518	1.61688e-06	4.20384e-08	9.32879e-08	5.14524e-07	8.40129e-09	3.87328e-05	1.10889e-08	0.00552781	9.31868e-09	0.000724808	0.00210094	8.03794e-10	2.56372e-08	8.35594e-05	1.28969e-07	1.42925e-06	1.88919e-06	3.75097e-06	5.64013e-09	0.00130449	8.64774e-12	2.21317e-05	9.22264e-07	2.63795e-07	0.00193961	7.98859e-07	0.0043665	2.99751e-07	1.32306e-09	1.20867e-08	2.77791e-10	4.43928e-06	8.15055e-05	2.50766e-07	0.00327912	1.45824e-06	3.27438e-08	9.5822e-06
C[C>G]T	0.000286726	6.69379e-07	3.76026e-08	0.00464896	8.96699e-09	4.10439e-08	5.54268e-08	0.00215378	0.00180428	0.00747849	0.00035046	6.57294e-11	2.1034e-08	6.52844e-06	1.95686e-13	1.39202e-05	0.000157067	8.45389e-07	0.00631912	4.06063e-06	0.000399733	2.04952e-08	1.02905e-07	0.000239762	1.92807e-07	6.26238e-05	7.67835e-06	0.00311903	2.48943e-12	5.42611e-11	2.12375e-06	1.99884e-08	0.000208886	0.00149743	1.11878e-10	0.00262389	3.56143e-07	7.90573e-10	1.01626e-05	1.56792e-07	9.09527e-06	2.37709e-08	5.40495e-08	5.73742e-08	1.38813e-09	1.26479e-07	2.87871e-08	2.40959e-10	2.37192e-05
G[C>G]A	0.000426933	0.00317819	7.1267e-10	2.80825e-07	3.10741e-08	4.50167e-07	9.29575e-11	1.29219e-05	0.0072055	1.11973e-05	0.00477788	4.4166e-08	3.00857e-06	3.16043e-06	2.41562e-08	2.27151e-09	5.68096e-10	0.00102629	0.00272015	0.00454189	0.00312055	0.00804316	1.00266e-08	1.50725e-06	4.66624e-06	2.22952e-09	0.00413131	5.83966e-07	8.22163e-05	0.00085331	8.61986e-06	5.25256e-09	7.36456e-09	0.00013475	1.5191e-08	0.012164	2.95849e-10	0.00255958	1.78734e-07	0.000629934	1.29532e-09	3.9889e-10	1.10665e-07	1.81957e-07	2.87088e-08	3.93261e-08	2.92878e-09	6.00148e-12	0.00417552
G[C>G]C	0.00108003	3.00434e-07	0.000322921	1.03864e-06	1.37931e-07	2.22029e-10	1.01397e-08	0.00302836	8.36217e-10	5.70135e-07	5.74502e-06	7.42096e-11	0.00078039	0.00407427	0.000297552	0.00177199	2.2189e-08	0.0200239	0.00101781	6.82018e-11	0.000972036	4.09439e-09	0.00124424	7.00695e-05	0.000112023	0.000206328	7.49614e-09	7.2025e-06	4.56439e-10	1.2503e-12	0.00458007	0.00497438	6.29693e-08	0.000928369	9.79805e-05	3.17236e-09	5.52886e-10	0.00074423	1.11293e-07	0.0017008	0.000644134	7.22856e-07	7.63752e-07	3.7657e-08	5.20033e-05	4.18947e-05	0.000126671	1.42849e-06	1.18677e-05
G[C>G]G	1.84693e-05	2.67612e-06	4.40905e-10	0.00406241	1.42827e-09	4.27414e-07	5.58489e-09	0.00214152	1.64937e-13	1.22707e-06	0.000395986	3.9487e-08	0.00144061	3.8521e-06	0.00142331	0.00259782	0.00656803	0.000507244	5.10562e-07	0.000156078	4.18232e-07	0.00651779	3.00214e-08	0.00031742	4.05612e-08	1.79414e-05	0.000740193	7.05984e-09	0.000566341	7.15451e-08	1.41489e-12	2.82681e-12	6.21649e-05	0.00292408	5.11829e-08	9.26087e-10	1.00324e-07	8.91138e-07	1.58889e-07	1.60752e-07	2.24422e-08	0.00111115	4.80682e-06	0.00174858	1.94674e-05	2.18087e-09	1.98968e-06	1.24017e-06	0.00346165
G[C>G]T	0.001151	0.000565505	2.96025e-10	0.0034108	1.00995e-08	1.41017e-06	1.36197e-07	0.000931569	0.00291871	1.52087e-06	1.00941e-07	0.000608766	0.000496273	6.68495e-09	3.75471e-06	0.000919571	5.99562e-05	0.00122925	0.00374008	0.00235397	0.00888209	9.52922e-05	0.00143589	2.12078e-08	0.00222621	0.000332991	1.20957e-05	0.00171698	1.78494e-07	0.00419024	7.60714e-07	0.00174854	1.08602e-08	0.000288506	0.00415593	0.00150058	9.46509e-13	0.00146306	1.37203e-10	5.86582e-08	0.00192771	6.47764e-06	1.1582e-07	2.87522e-07	4.8066e-10	4.41367e-06	0.00324536	2.04494e-08	1.58438e-05
T[C>G]A	0.000400419	5.30687e-08	0.00102206	0.00897854	4.83814e-06	1.31528e-07	0.00460443	0.00936901	1.19952e-09	0.0119183	0.00794994	0.000637542	0.00413979	0.000357511	5.18279e-06	0.00187048	0.00119971	1.49242e-10	0.0146575	0.000885298	0.00966664	0.00663254	0.00147682	0.000588654	0.00049731	8.1027e-05	1.50997e-06	8.74288e-08	6.6976e-05	0.000126126	3.33639e-06	0.000456596	0.0127205	8.43009e-08	2.52097e-06	0.00984019	0.00674581	1.11121e-07	5.61179e-08	2.8707e-08	0.00186229	1.67483e-07	1.49709e-06	6.80536e-05	1.60766e-06	3.19125e-07	4.75411e-06	5.66102e-05	0.000310465
T[C>G]C	0.000812264	6.79635e-07	0.00353091	0.00045636	1.03656e-06	7.41259e-12	1.37308e-08	0.00160243	0.000351999	0.00397608	0.00516859	1.07669e-06	2.77807e-07	9.73679e-09	0.00815157	0.0030988	3.7472e-07	0.00244689	0.00769235	9.61822e-08	0.00251791	6.33348e-08	6.8883e-08	1.75278e-07	0.000217946	1.32894e-09	0.00177839	5.32165e-07	1.09076e-09	1.80439e-09	0.000120312	6.23409e-10	0.00401084	1.31674e-09	0.000215749	0.000155115	6.25888e-08	0.00428001	4.62738e-05	7.34123e-08	2.07585e-05	1.06015e-05	1.29304e-05	8.88564e-12	1.10693e-11	6.67703e-08	6.57046e-05	0.000660862	0.000165233
T[C>G]G	0.00300564	0.000441856	0.000212623	1.36241e-06	4.28159e-07	5.66468e-08	0.00389032	9.73542e-07	8.91297e-10	0.00420033	2.92252e-05	0.000151183	1.65942e-06	6.98557e-12	0.00116701	0.000985335	0.000707766	0.000847692	1.38663e-06	8.18872e-09	0.00318691	0.00426757	1.3242e-05	6.797e-09	0.00172539	2.95006e-08	1.15405e-07	5.78257e-10	0.000197275	0.00115617	1.25625e-08	7.04031e-08	0.00142073	5.49861e-10	0.00117774	0.00427278	0.00251883	1.16094e-11	0.00900662	0.00931932	9.79375e-08	5.90489e-07	0.00499206	1.15609e-09	0.00158706	1.99377e-07	0.00141587	1.44365e-07	0.00395915
T[C>G]T	0.000452028	0.000964297	0.00184842	0.0112063	1.4613e-06	3.19286e-07	3.16936e-09	2.79158e-07	0.000696793	0.00403191	0.0019029	3.78836e-09	2.67527e-07	0.00180961	0.000343793	0.000577549	0.00395578	1.57977e-06	0.000522726	3.71809e-06	0.00595323	0.00253536	1.95652e-07	1.09098e-07	6.81642e-07	0.00259059	0.00108818	0.00145314	1.52243e-10	0.000139473	0.00251926	8.21097e-07	0.00035814	5.59083e-06	0.000422611	0.00390202	1.56609e-06	6.94841e-08	1.53409e-07	1.6879e-08	9.25794e-11	5.98957e-07	0.00637797	0.00232715	2.06362e-07	3.04319e-08	1.01475e-08	1.89558e-07	2.65615e-09
A[C>T]A	0.0082193	0.0662116	0.00773665	0.0167112	0.0149749	0.0122268	0.0135358	0.00337791	2.42534e-05	0.0111091	0.0111126	3.87853e-05	0.00259985	0.00236013	0.000178612	0.0151887	0.00705326	0.626823	0.0151871	0.00307116	0.0203297	0.00963399	0.00795632	0.00414015	0.0308187	0.00375769	5.40942e-05	0.00515744	0.00148505	0.00379256	0.00716455	0.00166071	1.13877e-05	0.00637503	0.00789147	0.0148277	0.00147968	0.0196087	3.20171e-06	0.0396366	0.0026379	0.000304505	2.23279e-09	0.00793525	0.0199812	0.0014	0.00764642	0.0135734	0.00494074
A[C>T]C	0.00253215	0.00207881	0.00383543	0.00488439	0.00298729	1.50839e-07	0.0212296	3.75082e-07	5.71852e-11	0.000188299	0.00623569	0.00890784	0.000321715	0.0021139	0.000824645	0.00445402	0.00454457	0.184251	9.2953e-10	4.85542e-09	3.05595e-07	0.00834372	0.00317445	0.00212285	7.53385e-07	0.000436627	0.00136479	1.52764e-06	0.00123095	0.00162229	1.82861e-09	0.00102125	1.40245e-06	0.0016846	0.0003176	0.00108038	0.000535365	3.7375e-07	7.89616e-06	8.34275e-12	0.00201436	1.80987e-05	9.92472e-08	0.0022065	6.67756e-08	4.04912e-07	0.00232771	0.000173724	0.0213456
A[C>T]G	0.00890222	0.0549822	3.90578e-07	0.0081165	0.00319728	0.00456359	0.00197896	0.00636563	0.00133639	4.35535e-07	0.0104128	0.00233689	0.00545239	1.31039e-08	1.09562e-09	0.00170571	0.000475678	0.583183	0.00369373	0.00171448	0.00709384	0.00553113	0.000659361	0.000134054	0.00090519	0.00311796	3.54939e-07	1.48144e-06	0.00108395	8.55945e-05	3.19412e-07	3.89782e-07	0.00152876	2.06194e-08	0.00561752	0.0108699	4.18476e-08	6.11266e-08	0.0106033	1.19258e-08	1.77933e-11	0.0046158	0.00571511	0.00278655	0.00584894	8.66651e-07	0.00362399	0.000583336	1.83809e-06
A[C>T]T	0.00673414	0.0255681	0.000151634	0.00175211	0.00127846	0.00241883	0.000218106	0.00408413	0.0153909	0.0148112	0.0080413	0.000464868	0.0069228	0.00717525	0.00566007	0.00460961	0.0135983	0.356481	0.0435292	0.0263533	0.0211418	0.0021407	0.00163273	0.00629738	0.0178499	0.00661596	0.0012586	0.000561831	0.00352163	0.00288804	0.0159929	0.00423523	6.37074e-09	0.00462766	0.00466984	0.0239048	0.0107918	0.0058047	7.03883e-12	0.00028705	0.00409208	0.00344485	7.76934e-05	1.06931e-07	6.90733e-05	9.2352e-05	0.00858137	0.00104134	0.00516765
C[C>T]A	0.0101992	0.0339206	0.00329076	0.0227281	2.84882e-08	0.00276881	0.0053758	3.07097e-06	0.00155053	0.0110159	0.0130876	0.000657387	0.00526867	0.00637882	0.00470143	0.0199526	0.00340733	0.0735211	1.24566e-08	0.00887245	0.0122424	0.00113408	0.00740223	0.00303708	0.00537685	0.000560883	0.00392886	0.00312919	0.0031809	0.0175148	0.00198471	0.00158018	0.0012487	0.00951017	0.00704194	0.00664129	0.00444936	0.00246068	0.0597258	0.000884969	0.0189073	0.00391373	0.00223577	0.00471677	0.00926706	8.51913e-06	0.00768361	0.0014699	4.31279e-05
C[C>T]C	0.0045335	0.00312821	0.00873312	0.000596176	0.00144329	0.000399804	0.0013816	1.23562e-08	0.000137341	0.000670533	0.00522224	0.000190465	2.66056e-08	7.88188e-08	0.000549429	0.000567315	0.00198612	0.172054	0.000852732	0.0035786	0.000970736	0.00289756	0.00117068	6.89653e-07	0.000461431	4.27845e-09	0.00197871	6.48006e-06	4.40763e-10	2.38116e-08	0.00307817	8.73176e-13	6.13777e-12	3.63968e-08	0.00236708	6.51671e-08	2.34664e-05	7.73894e-15	0.00715006	5.34815e-08	0.000795091	0.00910248	3.27648e-08	0.000887282	0.00277342	8.69616e-12	0.00308892	0.00217414	4.56107e-08
C[C>T]G	0.00079392	0.0105354	0.00767235	0.00412716	0.000261025	0.00197652	0.00596492	6.19557e-10	0.00185474	0.0123189	0.00162804	0.00608394	8.63049e-07	0.000130633	0.00433129	0.00136392	0.00113082	0.186181	0.00994211	0.00208414	0.00808575	0.0139958	0.00167985	0.00255005	0.00011908	1.65454e-09	0.0092612	0.00957788	0.000187909	0.000482026	0.00331209	0.0028927	2.51001e-08	0.000388837	3.33944e-07	0.00110394	4.64247e-07	6.29167e-11	5.93584e-05	0.00494039	0.012391	0.0047938	0.0064563	0.00140914	0.000264307	2.63809e-07	1.47591e-10	5.24759e-09	1.1768e-06
C[C>T]T	0.00455261	0.0022373	5.99789e-07	0.0172565	7.60049e-08	8.40789e-08	4.12281e-07	0.000362805	1.04466e-08	0.00163966	0.0136162	0.00844153	6.17964e-08	0.00513444	0.00335148	0.00595203	0.00105935	0.145354	0.00098555	2.21196e-05	4.43704e-05	0.00623556	0.00140582	0.000440085	0.00262193	0.00333746	0.00149475	0.00283782	2.18962e-09	0.00100738	0.000210586	0.00491451	0.00305284	0.0028832	0.000435716	0.00498702	3.02145e-05	0.000321186	3.84499e-05	0.00908843	0.000442183	1.14e-07	2.53928e-07	5.02417e-07	0.00109406	0.0110736	9.72038e-05	1.48733e-06	0.00099327
G[C>T]A	0.00117347	0.0122042	0.00133196	0.0136045	0.0204923	2.05978e-08	0.000284771	0.0061513	0.00224857	3.57385e-06	0.00233252	0.000266088	0.00146015	0.00192647	0.00651768	0.00543507	0.00889816	0.893551	0.00785956	2.93804e-06	0.00287793	0.00747494	0.00207514	0.00226984	7.25123e-05	0.00137999	0.00146901	3.75402e-06	0.011689	2.1062e-06	0.00462814	0.00196788	0.00306401	0.00136203	0.000540389	0.0103394	0.00551132	0.00354569	1.88234e-11	0.00108897	0.000445245	0.00170961	0.00182704	0.00440727	0.0038417	0.00815967	0.00248443	1.27885e-07	0.00298576
G[C>T]C	0.00456064	0.00737059	6.05457e-07	0.00244401	0.00394191	0.0121245	0.000273737	1.13069e-08	0.000623441	0.00520689	0.00618448	0.00248732	0.000383034	0.00364643	1.10685e-06	3.74089e-05	0.0120275	0.896822	0.00447582	4.99165e-12	0.0008923	0.00418341	8.21593e-08	0.000324453	0.00844322	0.00311462	0.00132023	3.37573e-07	1.18796e-07	6.80059e-05	0.000145164	0.00284137	3.07253e-06	0.00630027	0.00361604	0.00274389	2.51627e-07	0.00103117	1.99322e-06	0.0016144	0.00669457	0.00265169	0.00544999	0.000649719	0.0117771	2.34194e-06	0.00937978	0.000205135	0.0201638
G[C>T]G	0.00320196	0.00642357	0.00380207	1.77383e-06	9.65534e-06	1.44234e-06	1.70113e-07	0.00158941	1.25282e-06	0.00179626	0.00562186	1.39049e-08	6.59456e-10	0.00347114	0.00108075	0.000893911	0.00451701	0.638753	0.00508155	0.00016644	0.00875375	0.00217725	0.00390653	4.85251e-07	0.00115614	0.00808872	0.0106393	3.38382e-08	1.35958e-10	0.00205872	0.00243473	0.00222382	0.00971959	0.0202384	0.00164707	0.00137001	0.00185561	0.00900997	3.84681e-05	3.19665e-11	9.03302e-08	0.00157124	1.5631e-07	5.10459e-07	0.00721046	1.51391e-06	0.00719826	6.98096e-07	0.00342883
G[C>T]T	0.000737858	0.0243997	0.000131313	0.00450686	0.00296788	0.000449761	0.000257663	0.00751858	6.74802e-07	0.00415188	0.0025201	0.00103986	5.80546e-08	1.81071e-06	0.00787974	0.0054648	0.000797576	0.598283	0.00399325	0.00362613	0.00892059	0.0167578	0.00179774	0.0015092	0.000702586	0.00665438	0.00422076	0.000956873	3.06618e-07	0.00110903	0.000138379	0.00539806	0.00200668	0.016524	0.00104315	0.00428728	0.000684405	0.000682879	3.46718e-05	0.00862541	0.000704052	0.00415956	5.10421e-10	0.00323207	0.00101288	3.9005e-07	0.000392115	0.0084035	0.00220014
T[C>T]A	0.0169692	0.0630601	0.0264306	0.0323664	0.00300399	0.0129416	0.0162464	0.018211	0.0379581	0.0212526	0.0316908	0.018393	0.0058218	0.0404668	0.0386379	0.0320378	0.0282321	0.103209	0.089612	0.0154392	0.022138	0.050487	0.0483613	0.0153978	0.0537916	0.0146279	0.0268143	0.0359728	0.0149473	0.0108515	0.0276695	0.0289316	0.0369119	0.0812351	0.0217737	0.0152767	0.0412567	0.0130232	0.106941	0.0281159	0.00187338	0.0132787	0.00281209	0.000848411	0.00248101	0.00935783	0.00802665	0.00977599	0.000953239
T[C>T]C	0.00435837	0.0167953	0.00322689	0.0457719	0.00488276	3.58352e-06	0.000328883	0.00540901	0.00474885	0.0238544	0.0132192	0.00378858	0.000110186	0.0105872	0.000406767	0.00805052	0.00324925	0.153562	0.0117695	0.00954634	0.000726071	0.02246	0.00816549	0.00116842	0.00340249	0.00916657	0.0121785	1.29952e-07	0.00191109	0.00606147	0.00880521	0.00224833	0.0104518	0.020222	0.00229868	0.00941057	0.00220976	0.013618	0.00552992	0.00069864	1.92274e-06	0.000525364	0.00607697	0.00629072	0.00175109	0.00256444	0.000733114	1.57222e-07	1.28208e-06
T[C>T]G	0.0105769	0.0332267	0.00613126	0.0669253	0.013335	0.00563666	0.00570516	0.0348896	0.00824912	0.0196881	0.0202771	0.00967381	0.0106487	0.0100935	0.000679035	0.0140528	0.0112815	0.139036	0.0447599	0.000548684	0.0201251	0.0037089	0.0238439	0.000415325	0.00835807	0.0220999	0.000901947	7.85601e-05	0.00253456	0.0137539	0.0208329	0.0112115	0.00935257	0.0177634	0.00862712	0.00481334	0.000269457	0.010154	0.0209559	1.89934e-08	0.00207233	0.0104601	0.00547356	0.0134577	3.83019e-06	5.7528e-06	0.00437483	3.68013e-08	0.0030174
T[C>T]T	0.0158182	0.0274527	0.0236818	0.0357517	0.00140862	0.0088537	0.0233983	0.0327743	0.0156118	0.036628	0.0378475	0.00882575	0.00488755	0.0423498	4.91413e-08	0.0269784	0.0339938	0.185846	0.00173513	0.0381999	0.00685994	0.0191745	0.0233729	0.0153742	0.0233908	0.0117828	0.0244828	0.021428	0.0257294	0.0326022	0.0329202	0.0289377	0.0396284	0.0560931	0.00805181	0.01728	0.0139513	0.0447098	0.0042022	0.00740431	0.00508012	1.91811e-09	7.72116e-07	0.0171861	0.0156425	0.00618273	0.00554825	0.0105027	0.00725058
A[T>A]A	0.0171954	0.0165762	0.0373132	0.0140447	1.76008e-09	0.007738	0.0233056	0.0159692	0.0229635	0.0111436	0.0142961	0.00518128	0.0098415	0.0465587	0.0142163	0.0205279	0.0264802	0.0358901	0.00384238	0.00919044	0.0497749	0.00913938	0.00807799	0.0106456	0.0341625	0.0361954	0.00650724	0.0225878	0.0167569	0.015773	0.0181442	0.008077	0.00783428	0.0165063	0.0104404	0.0277779	0.00571642	0.0199211	0.00206092	0.00336314	0.0106374	0.00590191	1.50574e-08	0.00947073	0.00746409	0.00206891	0.00242741	0.00668621	0.00760873
A[T>A]C	0.00247042	0.000280512	0.00418974	2.93841e-06	0.00129337	0.00109526	0.000148457	0.000141496	0.000272029	0.00160124	0.00789366	0.000380701	0.00419706	0.00121987	2.60851e-05	0.00273795	0.000319309	0.0427932	8.29957e-05	0.000278588	0.00840419	0.000139464	0.000278405	0.00281881	0.00156451	0.0086351	0.00128161	0.000422029	0.00826921	0.0037938	0.000417421	0.00442917	0.00719886	0.00242177	0.00300689	0.00544726	0.0013882	0.000464015	1.73132e-08	0.00214389	0.000135153	8.65378e-10	4.33174e-07	0.000124425	0.000817099	0.00228873	0.00322995	4.14758e-10	5.04626e-07
A[T>A]G	0.00205068	4.57136e-08	0.0108835	0.0198705	6.94892e-12	7.67781e-08	0.000224154	0.000327792	0.00509239	0.00677066	4.87402e-07	2.85782e-12	0.000328646	0.00582833	0.000698228	0.0016184	0.000230788	0.0284134	2.21497e-07	0.000852163	0.00021994	4.00248e-10	0.003063	1.65066e-08	0.00556881	5.35671e-05	0.000116442	0.000782158	0.00262415	9.0026e-07	0.00328615	6.90946e-12	0.00181974	0.00465866	0.000146384	0.00436957	4.5813e-07	4.47426e-05	0.0022729	1.50868e-06	2.02867e-07	0.00721802	4.06236e-06	0.000394127	0.00109015	3.88903e-07	0.000225354	2.70422e-07	7.93373e-06
A[T>A]T	0.0189557	0.0116567	0.0065093	0.0473457	0.00548244	0.00829024	0.0110052	0.0163785	0.00553921	0.0220324	0.0098137	0.0180929	0.00195731	0.0102239	0.0205047	0.0174047	0.0181915	1.70186	0.000212699	0.00943694	0.0280466	0.0247442	0.00616015	0.00490635	0.00458374	0.00969109	0.00297451	0.000877889	0.00245118	0.0123215	0.000189183	0.00853029	0.0152387	0.0380765	0.02166	0.00963606	1.24995e-06	0.00973201	1.00859e-06	0.00261973	0.00871816	0.00101041	0.000536364	0.00704519	0.0182636	9.45387e-07	0.0172612	0.0111764	0.0362547
C[T>A]A	0.00231638	0.00552619	5.04228e-06	0.00212331	0.00356026	7.8109e-09	5.29244e-07	8.21231e-09	0.00176463	0.0075887	0.00232162	0.000622477	2.27197e-06	2.01494e-05	0.000149032	0.000558106	0.00211485	0.00174407	0.00348142	0.000720114	0.00580056	0.00532262	0.00431718	6.01387e-05	1.16756e-13	0.0010087	0.00537687	1.9543e-06	0.000251253	0.000991367	0.00269098	8.14335e-06	4.525e-11	0.0226917	5.56658e-05	1.7034e-09	0.0058109	1.90324e-08	2.67314e-07	1.66392e-10	0.0015485	0.000357899	1.678e-06	9.37223e-08	0.00181309	0.00230947	1.18727e-05	4.53088e-08	2.56452e-07
C[T>A]C	0.00397006	1.61781e-08	0.0118634	0.00126796	6.94089e-08	3.29895e-10	0.000883504	1.59512e-08	2.16583e-08	0.000332248	0.00721561	3.01543e-10	1.80475e-09	3.22316e-07	0.00147316	1.7788e-08	0.00342403	0.0527017	0.00383011	0.000462873	0.000183873	4.03954e-08	0.003001	2.90424e-06	0.000620562	0.00249085	4.92657e-07	2.08435e-06	0.00105913	2.3762e-08	2.15831e-10	0.000248857	0.000244796	1.35315e-07	0.00197506	0.00490693	4.94859e-08	0.00579859	0.00966574	2.02144e-08	2.25974e-06	1.5434e-06	1.68548e-07	3.69059e-08	1.82444e-05	2.95328e-08	0.00173472	0.00219726	0.00312012
C[T>A]G	0.00082814	0.00402903	0.00130447	4.88468e-07	0.00224761	1.23076e-09	7.17555e-09	2.09789e-06	0.000397097	1.00356e-08	0.00707806	0.000656439	1.20795e-12	0.000589795	1.93144e-08	4.42339e-07	0.000233238	0.00391511	0.000868685	3.51042e-08	0.00699618	3.1937e-10	0.000620002	1.17559e-07	2.89214e-09	6.20617e-05	0.00013977	3.25898e-07	0.00250542	0.000172478	0.000770372	3.37205e-09	3.57854e-07	1.72249e-06	7.14175e-05	0.00186424	2.68258e-07	0.00602935	2.97551e-06	4.56472e-06	1.25711e-06	5.03631e-06	0.012317	0.000164094	6.32579e-05	3.47904e-09	4.19535e-05	0.00034142	2.12892e-07
C[T>A]T	0.00409254	6.91962e-10	6.09705e-07	0.00803418	0.00021443	9.44236e-05	0.000180557	0.00135193	2.26159e-08	0.00115126	0.00103283	0.00301327	0.000155786	3.7639e-11	0.000998805	0.00196279	0.00179743	0.00365037	0.0101118	3.89595e-05	0.000837713	1.13991e-10	4.01239e-08	5.96543e-05	0.00189127	0.00347569	0.000666566	4.79836e-06	0.000492583	0.012688	0.00449185	7.09538e-07	0.00223505	4.28152e-08	0.00297663	0.0029481	4.9689e-07	0.000640674	5.46112e-07	0.000531672	1.51242e-10	5.95893e-06	4.00927e-06	1.47092e-06	2.03265e-07	0.0102295	0.00144543	0.0027258	0.000305769
G[T>A]A	0.00130486	5.38922e-05	0.000833498	0.00228967	0.000115835	1.60699e-07	0.000503868	0.0106796	0.00324952	0.000730064	0.000915404	1.11864e-06	0.00170755	0.00203856	0.000358253	1.11098e-06	0.000158148	0.000364027	0.00237345	0.00164714	8.82803e-05	0.00680799	0.000948455	7.72607e-11	0.00215763	0.00244096	0.000105066	0.000123894	0.000685831	5.14584e-08	8.20399e-05	5.97699e-11	0.00243493	2.06881e-07	0.000340044	0.00150895	0.0110822	5.05635e-07	2.24527e-06	2.29642e-06	2.17641e-07	2.50544e-06	2.18232e-08	1.20386e-08	0.00132652	0.00198773	1.41321e-06	1.21646e-08	5.09121e-09
G[T>A]C	0.00273921	5.20201e-08	7.19663e-07	5.01289e-08	2.17571e-06	1.40748e-05	1.5548e-08	0.00204656	1.93591e-09	3.88756e-09	5.02506e-09	1.1509e-07	2.45513e-13	1.64045e-08	4.963e-08	1.65628e-05	0.00123376	0.0483811	7.10281e-09	1.03317e-08	0.00546459	1.8804e-07	0.00250027	4.10081e-09	0.0159294	1.61664e-07	0.000139911	2.82793e-09	7.81059e-08	0.000100024	7.59977e-08	8.6161e-11	2.08606e-09	6.01786e-10	0.00137665	6.17689e-08	0.000195365	4.48175e-09	2.8659e-08	2.49915e-05	0.00264208	0.00027957	3.16405e-10	0.000400227	8.47643e-07	1.29207e-07	0.00279984	0.000652467	4.16367e-05
G[T>A]G	0.000230716	0.00474092	0.000361942	0.00342941	1.58718e-06	7.16593e-08	2.54701e-06	1.16335e-05	2.1565e-06	0.00101565	0.000496569	9.35692e-08	0.00011417	3.02019e-08	0.00108352	4.76666e-06	0.00108716	0.00125377	3.80643e-11	0.00141534	0.00255505	3.88171e-06	1.81554e-07	4.55789e-07	0.000629943	1.55509e-08	2.21874e-07	4.09632e-08	0.00168213	0.0017258	1.33953e-06	3.08117e-10	1.07801e-09	5.76281e-09	2.77643e-08	0.00106959	1.46618e-08	0.000584306	5.175e-07	3.09799e-07	9.27542e-10	3.59352e-07	0.00353159	6.49128e-08	7.91624e-07	1.47766e-07	1.03677e-09	0.0001785	1.69832e-05
G[T>A]T	0.000302034	0.000978632	0.00231555	0.0028333	2.56801e-06	4.06707e-10	0.00193821	0.00373738	0.000339958	0.00448846	0.00129377	0.000332782	4.71499e-10	2.18395e-06	1.04736e-05	0.00028491	4.82415e-06	0.0372218	0.00116244	0.000507319	1.68309e-09	0.000557494	9.01336e-14	1.4271e-05	6.27813e-09	0.00106225	0.000541472	2.12999e-08	9.6784e-08	0.00468468	1.43474e-07	3.93333e-09	1.10982e-08	7.26944e-07	0.000428211	0.00682953	1.376e-08	2.5748e-08	1.20108e-05	0.00157234	2.06872e-07	2.57499e-08	6.82356e-07	2.49532e-08	0.000578345	0.0222009	0.000127936	3.26243e-07	1.66182e-07
T[T>A]A	0.0508072	0.0570159	0.0577499	0.0243725	0.0194396	0.0322093	0.0556355	0.0175908	0.0158494	0.0384859	0.0455455	0.0425062	0.0187202	0.0375846	0.0276882	0.020977	0.0423177	0.195669	0.0576849	0.0538092	0.0366364	0.0754886	0.0451039	0.0422548	0.0579557	0.0364778	0.0680912	0.0323741	0.0327439	0.0493241	0.0507456	0.04814	0.0472478	0.0775241	0.0425396	0.0695672	0.0218223	0.0602424	0.00475883	0.0275939	0.0123879	0.067937	0.060759	0.0238223	0.0334602	0.0874985	0.0438418	0.0168599	6.70862e-06
T[T>A]C	0.00296854	3.79896e-08	2.49455e-07	0.00917087	0.000797497	1.9991e-10	0.000158739	2.56007e-06	7.50742e-07	9.87993e-07	1.57198e-06	0.00498126	0.000613348	0.00287465	1.39674e-07	4.76588e-06	0.000520606	0.00984634	0.00424971	0.000579511	0.00699271	0.0133136	3.92608e-06	0.000140068	0.000941179	0.00301609	0.00990034	4.90248e-05	0.000280071	0.00126707	0.00069404	7.94921e-05	0.000382973	0.000391836	0.0024936	0.0192912	0.00177312	0.0125228	1.7984e-06	4.38211e-06	5.75623e-12	3.01512e-10	0.000364194	4.07848e-09	1.16287e-05	7.05758e-07	0.000719718	4.55382e-08	2.90947e-08
T[T>A]G	0.000301173	6.37661e-12	0.000943403	0.00195269	0.000876218	4.36939e-08	0.00330732	8.80565e-08	0.0045693	5.77698e-07	0.000726508	2.00727e-08	0.00453055	5.46736e-08	1.4552e-06	7.47612e-05	0.00257385	0.0242667	0.00680744	0.00054421	0.00513931	0.0119069	1.33037e-07	4.97572e-07	0.00279684	2.69362e-05	0.000230649	0.000407015	0.000821719	2.36275e-06	0.00343729	0.00683989	6.56716e-12	0.0017701	0.000242486	0.0158042	0.00982854	5.6425e-09	0.000174536	0.0068208	0.00751629	1.6862e-09	0.0021823	2.37629e-10	2.74268e-08	5.67251e-06	5.2874e-07	4.27453e-08	0.00359485
T[T>A]T	0.00876501	0.00747561	0.0114152	0.0202965	0.00114298	0.000340483	0.00453857	0.0104369	0.00782454	0.0108744	0.0125657	0.0186524	0.0148575	0.0028836	0.00520897	0.000508585	0.0324068	0.111083	0.0145742	0.0104746	0.0126519	0.0225045	8.43486e-10	0.00110974	0.0281394	0.017496	0.00176326	0.00354611	0.00738499	0.00297344	0.000320268	3.54789e-08	0.00696155	0.0332495	0.00709691	0.00921437	0.000982598	0.00290932	1.80623e-05	0.00442855	0.00302211	8.81938e-06	1.15666e-05	0.00167141	0.0138929	0.00678931	0.00400332	0.00520672	0.00454131
A[T>C]A	0.00509616	0.00114027	8.35075e-10	0.00187389	3.20925e-08	0.00461117	0.00424875	0.00859543	8.66673e-07	0.000351524	0.000504196	0.0158341	0.000396467	0.00154326	0.0135877	0.00151484	0.000606819	0.564732	0.00494312	0.000288922	0.00346929	0.000365544	0.000581356	3.57522e-06	0.00477727	0.000252288	9.14691e-09	0.00275967	0.000976146	9.73625e-05	0.00791615	9.32096e-15	2.47907e-05	5.59857e-05	0.000608469	0.00547657	0.00146829	0.000231192	2.9896e-06	3.62416e-09	1.31974e-07	0.00024188	0.0035331	1.42045e-08	0.000469588	5.21858e-07	0.000838576	0.000933513	0.00413428
A[T>C]C	0.00716828	0.000695496	0.00696729	0.00317448	0.00025635	4.49132e-08	4.41338e-05	0.000356054	0.00731905	0.00443445	4.549e-07	1.67291e-08	2.9838e-07	0.00111955	1.41764e-08	1.82154e-07	0.00834592	0.421978	1.58805e-07	0.0087075	0.0061303	0.000245085	9.8977e-09	0.00160573	4.35335e-11	8.01039e-05	0.00583568	7.14473e-09	0.000172071	0.00122551	4.61253e-05	8.17636e-06	0.0130011	0.00123511	0.0056325	1.08105e-08	0.00366257	0.00122371	1.50903e-06	0.00110825	5.14191e-08	0.0114479	3.25619e-09	0.00352002	0.00360497	0.00286135	0.00891764	0.00285863	9.46447e-09
A[T>C]G	6.41578e-05	0.000169746	0.00045239	0.000263401	0.00585015	3.95499e-07	2.90121e-07	1.16489e-09	0.00253617	0.00398698	0.0035414	1.26068e-10	9.47355e-07	0.00101786	0.00332023	0.000596133	0.0031061	0.565107	0.01662	0.00190458	0.00499749	0.000178759	7.40455e-08	0.000461285	8.86146e-08	0.000166192	0.00125308	2.9398e-08	0.000722283	3.96416e-10	0.00102292	0.00169936	0.000171578	6.3317e-07	3.29951e-05	0.00958586	0.00948896	0.00891631	5.75975e-05	3.48535e-07	0.000185397	1.32285e-06	0.00212989	8.19123e-06	1.93251e-08	4.06418e-07	8.07042e-05	0.0017678	1.59177e-08
A[T>C]T	0.00570369	0.00201842	0.00765418	0.015354	0.00108964	0.00545725	0.00099067	0.00926584	0.000990394	7.46705e-05	0.00717083	0.00366111	2.61161e-08	0.000239883	1.25825e-11	0.000909273	0.00763385	0.29178	0.00427881	0.0044428	0.00146232	0.00322397	0.00539736	0.000315097	0.00768699	0.0004022	0.00118918	0.00779617	0.00389862	0.00457044	0.00026616	0.00197233	0.000709817	2.31753e-10	0.00466919	0.00269542	0.0146	0.0134535	7.05154e-06	0.00022537	5.82236e-10	1.03299e-12	0.00359209	0.00256063	7.70477e-07	3.3688e-06	0.00515488	9.92754e-09	1.13588e-07
C[T>C]A	0.00373611	0.000221966	0.000293225	0.000528898	1.83542e-05	2.10626e-06	0.00188079	0.00216816	0.000667868	2.55173e-10	0.00338473	0.0112564	0.000485982	0.000929571	9.65192e-10	1.76678e-06	0.000217979	0.222891	0.00102224	7.13337e-09	0.00559539	3.81537e-07	5.99377e-07	4.49847e-05	4.07629e-07	0.000495784	0.00799132	0.000486043	1.20191e-05	4.88414e-09	0.000449834	0.000800077	9.5953e-11	0.0403908	0.000541582	2.64667e-08	6.75729e-07	1.9663e-09	0.00747294	1.05688e-08	3.73264e-05	0.00549509	0.00160084	1.65203e-07	0.0032632	4.03882e-06	0.00101755	0.00746114	0.145318
C[T>C]C	0.0056531	0.000167164	0.00192997	3.73209e-07	0.00133792	0.00940535	0.00161265	2.49308e-07	4.44717e-09	0.00314713	2.62405e-08	0.00309607	0.00451024	0.0102206	0.000498401	0.00357825	0.00267337	0.301948	1.73097e-08	5.0683e-08	0.0079056	0.000781414	0.00136459	6.4301e-05	0.00241473	0.0043839	0.00147657	0.00433936	6.22226e-10	0.0023949	0.000450173	0.000136923	0.00585606	1.07889e-05	0.00104932	5.7643e-10	5.47023e-10	0.00123705	0.000659523	0.0112277	0.00350435	2.70548e-05	5.86078e-06	0.00207344	0.00201001	1.44668e-06	0.00322645	0.00954604	0.000889235
C[T>C]G	5.49149e-05	8.22195e-08	1.33491e-08	2.17517e-09	1.44759e-09	0.00334493	0.000532692	5.01712e-05	0.0035005	0.00105635	1.07106e-06	6.12905e-12	1.8262e-09	3.57884e-09	9.01683e-05	3.80167e-08	0.000178035	0.316228	4.93165e-08	4.25978e-07	0.00175893	0.00154879	5.97256e-07	7.40294e-09	6.43862e-08	7.4107e-05	0.00238383	1.65557e-08	0.00469286	8.02614e-09	0.00560914	1.73227e-10	2.05073e-08	1.12696e-10	9.3151e-09	3.67158e-07	4.09248e-06	7.82936e-07	3.95639e-05	0.0110246	0.00629499	0.00413215	0.00862877	0.000582817	2.23725e-07	7.80538e-07	0.000158465	2.45351e-08	0.0269597
C[T>C]T	0.000658291	1.05997e-06	0.0027878	0.000190856	1.12088e-06	6.77827e-09	0.00136565	0.00150479	0.00129898	0.00554327	0.00501322	6.83289e-07	2.35042e-07	0.000218768	0.00385642	2.50069e-08	0.00269567	0.508931	0.00820586	0.00163861	0.0078949	0.00587084	0.000239025	2.76759e-08	0.00732208	0.000246328	1.19791e-14	0.00104106	0.00626932	0.00568722	0.00111014	0.00146448	0.00041315	4.51824e-08	3.69891e-08	0.00102031	5.09017e-10	2.7983e-10	0.00409763	0.00175274	3.38485e-09	7.87725e-08	0.00721048	0.000240932	8.20698e-07	8.28419e-09	0.000247764	0.000213436	0.0047402
G[T>C]A	0.00125514	1.46766e-07	0.00242409	1.40109e-09	0.000123818	0.000346307	9.47527e-07	0.00264079	1.25097e-06	1.13649e-08	0.00187421	0.00230501	2.30683e-07	0.00338885	3.08689e-09	4.49799e-07	0.000216856	0.50394	0.00460603	0.00255735	0.00218898	0.0163145	2.18157e-06	7.3014e-09	2.94008e-06	0.00209403	6.98655e-05	4.66222e-08	0.000332703	0.00436048	0.000555598	2.07512e-11	0.00154675	1.69872e-09	1.02124e-07	0.00218562	0.000964659	2.14752e-06	8.24634e-07	0.000559033	0.00248939	0.000693622	6.57509e-09	0.000407945	0.00144105	2.60996e-07	5.17351e-07	3.27149e-08	1.04344e-06
G[T>C]C	0.0073104	9.27687e-10	3.37289e-07	0.00574578	5.62943e-09	1.51255e-06	6.50516e-07	5.45806e-06	0.00222202	1.15561e-08	0.00148561	0.00171125	0.00206197	1.99413e-08	0.000782109	0.00842143	0.00221596	0.479436	5.56399e-08	0.00185141	0.0101575	0.00223976	0.000995658	0.00564711	0.000557139	9.47572e-05	0.000816801	0.00712182	5.58185e-08	1.26294e-08	3.64746e-07	0.00406153	6.15282e-08	5.24081e-12	0.00705172	4.79511e-09	0.000200857	0.00154946	0.00332016	1.82935e-09	0.00104407	3.16255e-08	1.08492e-05	2.89678e-09	0.00194877	0.00253167	0.00378161	2.21132e-10	5.98478e-06
G[T>C]G	0.00108298	0.0029521	0.000273941	0.000971634	4.40407e-05	3.80216e-08	1.11044e-10	3.99105e-08	0.000596004	0.000906463	0.000123932	0.00923885	0.00506977	1.79849e-08	0.00109828	0.000810758	0.00557336	0.695027	6.37627e-08	2.91716e-06	0.00345057	5.11253e-07	3.46565e-10	5.73467e-07	0.00289159	0.000141465	7.17458e-12	3.61283e-09	0.010198	2.79242e-10	4.32817e-09	1.32354e-06	3.24337e-07	7.56104e-11	0.000160468	0.00494867	3.41387e-06	1.78843e-06	0.0213207	3.85525e-08	1.49777e-07	0.0217987	6.6539e-07	2.78271e-11	2.76746e-07	3.42575e-11	0.00115007	3.28589e-07	0.00304836
G[T>C]T	0.00275279	0.00223807	1.32506e-08	0.000295802	7.72293e-06	2.19406e-07	3.65264e-10	0.0276893	0.00467962	0.00114434	0.00765646	0.00351979	5.141e-07	0.000281894	0.00253607	0.00116615	0.00431078	0.515833	0.0111343	1.24198e-07	0.0128988	0.00152883	5.3542e-13	0.00179091	0.00554946	0.00638034	7.05042e-08	1.23615e-08	0.000298033	6.65845e-13	5.92239e-05	0.00605946	2.20625e-08	1.9757e-07	0.000728901	7.63781e-08	1.48275e-09	0.00372277	0.00344402	2.57833e-11	0.00191563	0.0025053	4.67569e-06	0.000622714	2.90932e-09	2.02088e-05	0.000893511	2.95619e-08	0.00157339
T[T>C]A	0.00581132	0.000740502	0.000484884	0.0322199	2.83362e-10	0.00166015	0.00532867	3.0494e-13	0.0047766	0.0151993	0.00260721	5.08101e-05	0.00417384	0.000555236	0.00202738	3.31232e-07	0.00320115	0.212738	0.0168643	0.000100236	0.0134065	0.0105556	0.00796883	0.000610061	0.00726496	6.37156e-07	0.0111733	3.35901e-06	6.52653e-10	0.000536762	7.15826e-07	8.80451e-05	0.00602741	0.0434711	0.000585656	0.00187761	0.0018653	0.00791687	2.46993e-05	1.1056e-07	8.19322e-06	2.00916e-06	1.17412e-06	0.000580367	0.0003637	0.00327521	0.00119312	0.00561973	2.04119e-05
T[T>C]C	0.00437552	0.00612916	0.00756349	4.17071e-07	2.05337e-06	1.80185e-11	0.000216825	8.06362e-07	0.000335857	0.00143512	0.0008628	0.000590514	0.00191391	0.000224068	1.73041e-07	0.000837117	0.00180121	0.41737	0.0103073	0.000432507	0.00748991	0.00307564	0.00378884	0.00165687	0.00185594	0.00271509	0.00415516	6.37503e-06	0.0155659	0.00019253	5.27934e-07	2.09067e-08	0.00226969	0.0005351	0.00322877	0.0111111	0.00162007	2.35121e-12	3.96193e-06	9.61634e-10	3.23289e-08	0.00274884	2.13321e-06	0.000239941	0.0103435	2.95161e-08	0.00427272	0.000210503	0.00348747
T[T>C]G	0.0016821	0.00128029	4.56709e-08	0.00546793	3.81539e-07	3.45231e-13	1.47002e-10	0.000162452	9.60064e-05	2.98844e-05	0.00255991	5.53245e-12	8.75818e-06	0.000408034	0.0027512	0.00413596	0.000917175	0.357028	0.00141996	0.000996687	0.0180639	0.00498751	0.00166304	0.00205573	0.011577	0.00123609	0.0087641	6.42748e-07	0.00129385	9.98576e-05	0.00156904	3.1087e-08	0.00624935	0.00448901	0.00072041	0.00587818	1.56907e-06	0.00556149	2.50502e-05	2.48352e-09	2.02534e-07	1.74114e-07	7.37251e-06	0.00173528	1.04253e-06	0.00451258	0.000955852	1.08332e-08	0.0012597
T[T>C]T	0.00552438	3.5159e-07	0.00498792	0.0180987	1.26081e-09	5.10259e-08	0.00230014	0.00105837	0.000423322	0.00241237	0.0125689	0.00350869	0.000654089	0.000117139	0.00849684	0.00542082	0.0028904	0.369359	0.00105754	0.0062634	0.00408785	0.00580296	0.00705928	0.00106124	0.00228414	0.000358331	0.00505665	0.00354225	3.49717e-09	3.19116e-05	0.00149463	0.0051236	0.0126565	0.00105834	0.000355595	0.0127611	0.00110061	0.000182273	5.64945e-06	0.00929931	1.31165e-06	1.00394e-07	0.00039571	0.000381209	0.00324547	0.00469105	0.000364882	0.0108008	4.08307e-07
A[T>G]A	0.00105064	0.00107665	0.000418704	0.00138827	1.00167e-07	0.000862441	1.80822e-11	1.18431e-07	8.95567e-06	0.00114418	0.00386889	0.00073913	0.000951159	0.00181633	9.23004e-08	0.000519264	0.00207381	0.0014099	0.00371868	0.000106049	7.76009e-05	3.06731e-09	0.000351113	0.000675264	3.76904e-08	2.78425e-08	5.62235e-07	0.00138168	6.51293e-08	0.000283586	0.00751174	0.00942116	0.00254499	0.0308063	0.000602119	6.00099e-08	0.00102266	0.000863695	2.86164e-10	0.00657214	0.000238462	0.00033692	5.82323e-06	3.03094e-07	7.68128e-06	1.46856e-08	0.000279705	0.00215986	2.57011e-06
A[T>G]C	0.000354022	2.42431e-06	2.63843e-06	0.000453172	0.000476516	5.25155e-06	2.50406e-07	0.00323475	2.47044e-10	3.73371e-06	0.00185412	0.00165255	1.05613e-06	0.000588487	5.81841e-07	3.02418e-06	1.8973e-06	0.124471	0.00951597	0.00134082	2.00929e-06	1.25211e-07	0.000522574	3.73397e-08	9.75471e-08	0.000751016	3.05144e-09	4.39162e-07	4.42373e-08	0.000135133	0.00026569	4.97963e-11	1.62413e-13	1.07383e-07	0.000377672	0.00164176	3.59361e-06	4.79387e-09	2.88868e-11	6.84582e-08	0.00353209	1.20801e-05	0.00140633	6.94284e-10	2.4066e-06	1.1388e-07	0.000219689	0.000340106	2.77862e-09
A[T>G]G	0.000306851	7.4165e-09	0.00300795	3.7526e-09	0.000904066	0.000746868	7.43684e-09	9.44825e-07	0.00162707	0.00180073	0.00233845	7.10888e-07	3.87812e-07	0.000825081	2.08606e-06	0.000183782	2.76978e-10	0.0948765	0.00252762	0.000690754	0.00124548	1.07304e-12	0.000925344	0.000359807	0.00190826	2.90078e-06	2.79776e-08	4.43662e-08	4.1842e-09	5.94309e-10	0.000227272	1.44005e-10	8.37856e-09	5.5772e-07	0.000351882	0.00943187	0.00166624	0.00687604	3.31517e-07	0.000492684	0.00425498	7.36519e-06	4.3297e-05	3.58661e-07	1.83259e-06	0.00332495	0.00164026	7.86163e-10	9.20682e-07
A[T>G]T	0.00103034	4.57068e-10	0.000734035	0.00355558	1.08098e-06	0.00164395	2.5369e-07	0.000572837	1.01701e-06	0.0119168	0.00224517	0.000605291	0.000274737	0.00345243	0.000375018	6.16827e-05	0.00998815	0.494138	1.74958e-07	0.000692316	0.00904616	1.5504e-06	0.00103839	3.97147e-07	1.53247e-07	2.30133e-08	0.000289868	3.8446e-08	4.70462e-12	0.000567975	0.000504377	3.24586e-08	7.54161e-05	2.09846e-07	6.27434e-08	0.00808394	2.37015e-06	0.000466082	1.0405e-05	1.52942e-09	1.67976e-10	2.31961e-06	1.75905e-06	7.08416e-06	0.00150295	8.25376e-10	9.20312e-05	4.54867e-09	5.79836e-07
C[T>G]A	0.000132122	1.4017e-08	2.8271e-06	1.08239e-08	4.16211e-08	1.03914e-10	8.36739e-08	0.000602502	0.000281776	7.13463e-10	0.00136982	0.000620563	1.04839e-06	4.72442e-06	6.86964e-08	5.88599e-10	1.46857e-08	0.0288435	4.56992e-08	1.25022e-06	1.06056e-09	6.12441e-08	0.00145411	2.58636e-05	1.04168e-07	9.36155e-09	8.77628e-07	0.0031169	5.86092e-07	1.49624e-07	5.79014e-09	0.000718047	0.000461005	8.59716e-08	0.000127462	4.71244e-09	2.50186e-07	4.70021e-07	4.93645e-05	1.94908e-07	5.07666e-07	1.73733e-07	1.80676e-07	1.92102e-07	6.79577e-09	6.15041e-11	0.000163455	1.03542e-08	5.88958e-06
C[T>G]C	0.000344986	1.97321e-08	4.93367e-09	9.79667e-09	6.01673e-08	2.85817e-08	8.16065e-06	0.000249242	1.10302e-07	8.69666e-07	0.000304366	0.000342248	3.30075e-10	1.33604e-09	8.27249e-08	7.09949e-05	0.000269039	0.167768	5.93059e-09	3.13802e-07	1.24281e-06	8.93982e-05	5.07466e-08	0.000302078	6.77724e-07	2.38857e-08	0.000929128	2.5555e-07	1.29925e-06	0.000466805	5.16517e-07	5.16872e-07	9.34651e-07	1.03177e-08	1.47703e-05	5.8067e-06	0.0028838	0.00110776	2.41878e-07	0.00129362	1.46809e-06	0.000110394	1.50135e-07	3.69166e-11	1.79718e-05	2.59723e-08	5.72971e-09	4.66504e-07	2.98387e-07
C[T>G]G	0.000224499	0.000744299	0.000596341	3.79556e-07	2.64519e-08	0.000531836	0.000252686	4.89324e-06	3.20703e-11	2.39063e-14	0.0015683	4.17134e-09	0.00116111	0.000226067	3.30883e-07	2.83295e-07	0.000877154	0.0888921	0.00901582	0.000420092	8.79075e-09	0.00354457	8.3957e-07	0.000118026	0.000371369	3.065e-10	1.42613e-07	3.84524e-10	2.60654e-09	2.94431e-07	0.00119256	5.73568e-06	6.34163e-08	0.000242304	1.31074e-06	0.00611084	1.4581e-08	1.86583e-09	1.27345e-05	0.0014674	2.21457e-09	3.62461e-07	0.00148439	0.00196215	1.18634e-11	3.49785e-06	2.42773e-08	1.04788e-13	0.00138601
C[T>G]T	2.93916e-05	0.000546491	0.000776418	0.000714689	0.00161462	1.0558e-09	1.56628e-08	1.41424e-07	3.00859e-06	0.00814203	0.00492632	1.4407e-07	2.43723e-06	9.06711e-05	1.05823e-08	5.97734e-11	5.12844e-09	0.429366	0.00450639	3.51783e-08	0.000527609	4.69871e-12	0.00424469	0.000148115	2.48228e-10	0.00442858	0.00820041	3.15453e-07	1.34921e-06	3.19557e-08	0.00159127	5.72756e-07	2.90486e-08	3.57565e-12	1.43713e-06	1.99576e-05	0.00186707	3.28494e-07	8.15106e-06	4.80111e-07	1.82933e-06	1.2108e-06	1.49436e-06	0.00219122	4.82959e-07	6.06682e-08	5.69672e-11	1.63617e-08	8.15931e-07
G[T>G]A	4.63124e-07	1.31603e-13	0.000819841	0.000973014	5.18056e-08	8.11538e-09	2.44466e-08	5.86125e-05	0.000740127	0.00204595	0.00199924	1.09654e-07	1.86224e-09	0.00339685	0.00146584	7.1823e-07	0.00247909	0.000364528	3.42186e-08	1.58702e-08	4.34562e-09	0.00105221	8.63496e-07	0.00761388	0.00348473	0.00266888	4.01443e-10	3.58728e-07	0.000412223	2.93432e-06	1.0128e-07	2.26444e-07	6.08092e-06	0.000285282	1.50747e-06	4.04214e-08	1.38233e-08	0.00223744	0.000285188	0.00231902	0.00237897	2.78144e-10	3.08737e-08	1.6129e-10	0.00250469	2.25541e-05	1.08283e-08	7.52498e-06	1.90896e-06
G[T>G]C	0.0013559	3.75126e-06	0.000857956	1.184e-06	0.00133954	1.92141e-07	6.73572e-05	3.32506e-09	1.69539e-06	0.00030528	3.83456e-10	0.000631221	0.00690665	0.0066182	0.00131538	3.17793e-05	4.00774e-07	0.117652	9.895e-10	0.000471442	0.00174611	1.36642e-07	0.0025261	2.56967e-08	2.74874e-07	7.08549e-11	5.78961e-09	0.000341106	2.55622e-07	5.90448e-06	0.000375587	4.94287e-08	0.000101769	0.000907817	0.000227731	4.47723e-10	0.00721503	7.47662e-11	1.64686e-10	0.000379845	2.79016e-08	1e-05	5.04055e-05	2.178e-07	7.79156e-07	8.26574e-07	0.000451054	1.95425e-07	0.00121734
G[T>G]G	0.00269663	0.000117429	0.000172648	0.00320156	0.00194776	3.00449e-10	0.0134895	0.00299631	0.000416719	0.00220902	0.00903221	0.00999876	0.00549289	0.00286096	0.000285868	0.0137236	0.00571592	0.0342289	5.9627e-09	1.68477e-06	0.00179762	0.00614419	4.38626e-12	3.48617e-05	0.000147582	1.68948e-07	1.19038e-13	2.25388e-09	8.33843e-05	1.37733e-05	2.02307e-07	4.41116e-09	0.0056154	3.50504e-08	0.000129255	8.30967e-10	9.75009e-06	5.54289e-10	0.00446974	3.2806e-07	0.00208676	0.00718161	8.56847e-11	0.00510893	1.38541e-06	8.36071e-09	0.00022586	3.96235e-07	1.56531e-06
G[T>G]T	0.000860896	1.66115e-08	0.00124769	2.0509e-08	4.26122e-08	6.63931e-07	0.000250499	0.000678957	0.00513307	0.0114868	0.00185325	1.86087e-07	0.00136255	0.00256135	0.00269547	0.00258485	8.45964e-07	0.2731	0.00144442	0.00168945	0.00536108	9.68843e-08	0.00208333	5.60366e-12	0.000948604	2.1114e-05	0.00861229	5.26215e-07	1.37283e-05	6.7992e-08	0.00010702	6.90443e-08	0.000478789	3.75083e-10	0.000113715	0.00146654	2.42616e-11	3.95576e-11	2.95579e-10	5.16259e-08	1.17605e-06	2.55993e-05	1.10628e-07	0.00316437	3.33744e-06	0.000633594	0.000228646	0.000627946	0.0037645
T[T>G]A	0.000403431	0.000310644	3.46192e-06	0.000206077	9.12637e-07	0.000230459	3.20297e-05	0.0010729	0.00135041	0.00146149	1.14972e-06	1.03385e-05	0.00036728	1.56898e-06	0.00197152	8.50044e-07	0.00282876	0.00622025	0.00366501	1.70501e-07	0.00884966	0.000482556	7.64379e-09	0.00244654	9.46346e-09	0.00310575	3.461e-06	0.00230707	0.00702094	0.00125016	0.000982326	0.000404386	3.41823e-08	0.0181053	0.000588349	0.00631447	1.28051e-07	0.0095916	3.62009e-06	4.10393e-07	0.00361225	2.07456e-07	2.22011e-08	2.72661e-05	1.04164e-06	0.000791203	0.000225772	0.000940631	1.68647e-08
T[T>G]C	0.00020617	3.22146e-06	0.00144961	0.000257754	0.0024371	3.20288e-08	0.00102618	1.07638e-08	0.000178295	1.34203e-06	0.000228548	0.00986546	2.26786e-10	0.00307615	0.00235454	4.53418e-09	0.00884653	0.0527435	3.21049e-08	0.00192421	0.0110331	0.00140014	7.55613e-14	3.52179e-06	2.43484e-10	0.000946174	0.000377487	3.49439e-06	3.91345e-08	0.00306487	0.00379484	1.37118e-09	3.02655e-10	0.000709088	9.94512e-05	3.96568e-07	2.33188e-06	0.00364615	4.02788e-06	0.00312358	2.29594e-07	9.55056e-07	4.90909e-07	2.48587e-06	2.04117e-06	1.61626e-08	2.93947e-06	2.04409e-08	0.00163138
T[T>G]G	0.00173581	4.24699e-09	0.000159809	0.00271796	0.005732	0.00278339	0.000620164	0.00365298	0.00254234	0.0107878	0.005879	1.55297e-08	3.80607e-08	0.000137176	0.00191525	0.000794205	0.00204916	0.121136	0.000359769	1.83564e-08	0.00200377	0.0022273	7.2945e-07	0.000961621	0.000479377	0.00341405	4.09629e-08	0.0054291	1.5547e-10	1.08587e-08	0.00133019	0.00115962	0.0100297	0.00104345	0.000211705	3.03759e-08	6.96061e-12	0.00302704	0.0219015	1.62443e-07	0.000677586	3.1521e-10	1.75893e-07	0.000520247	0.00065229	0.00513543	0.000313233	3.68149e-08	3.8117e-09
T[T>G]T	0.00503065	0.00112612	0.0088222	0.0159415	0.000107559	0.00332994	0.0020054	0.00514115	4.59029e-07	0.00263074	0.00983782	2.45667e-05	0.00480177	0.00424684	0.00716943	0.0160689	0.0083897	0.230377	0.00367811	0.00709107	0.0153179	0.0122511	2.60978e-07	0.00319384	1.18554e-07	0.00355288	0.0451283	0.00348989	0.00488755	0.00206201	0.0127608	0.000525284	0.0228874	0.000179825	0.00337222	0.0261402	0.00506327	0.00321999	1.56807e-06	0.0113894	7.34671e-05	0.0011334	0.00349841	2.44042e-08	0.0136552	0.00738374	0.00903851	0.00122147	0.00783789
DNV	0.00425453	0.000663684	0.0018984	0.0177878	0.000728895	0.00114008	0.00146091	0.00565314	0.0020475	0.0205463	0.00901013	7.28952e-07	0.00176719	1.78079e-07	2.85393e-06	8.10672e-10	0.0056902	0.036879	0.0138803	0.000607831	0.00733002	0.00940228	4.23852e-08	7.01239e-06	0.000238429	0.00107498	0.000356115	0.00240184	1.70929e-06	0.001506	3.72025e-08	5.30257e-09	2.86584e-07	0.00778682	0.00445614	0.00625604	4.11049e-07	9.65931e-08	2.91076e-07	0.000828107	1.85284e-06	6.79939e-06	5.94866e-06	1.81094e-08	1.44472e-09	6.41441e-08	0.00745361	0.000960424	2.39168e-05
MNV	1.75521e-09	0.000299381	3.55615e-06	1.98782e-06	8.23609e-07	4.8072e-07	6.45498e-08	8.18616e-08	4.40591e-06	8.15434e-05	1.65178e-07	4.75168e-13	3.56308e-09	2.56616e-12	1.10038e-08	9.91186e-07	5.82436e-06	0.0016422	6.21562e-09	5.717e-06	3.57137e-08	5.41035e-10	1.4628e-06	0.000132682	5.79433e-07	1.41795e-07	6.69532e-08	2.67891e-09	7.85467e-09	1.01665e-09	4.91739e-09	1.5412e-07	1.48576e-07	5.60567e-06	2.14733e-09	0.000909529	4.93616e-07	2.78457e-09	4.48298e-08	2.03791e-07	3.33899e-07	9.682e-07	5.72273e-09	1.23055e-06	4.71406e-05	8.43777e-08	2.18699e-07	2.56832e-07	4.20008e-05
D.1.rep	0.062291	0.0282393	0.0267412	0.0689561	0.0150051	0.0124794	0.0301902	0.0225835	0.0339979	0.0242824	0.0416686	0.029172	0.0103644	0.0278237	0.0293858	0.013069	0.0361388	44.6789	0.0656379	0.0243301	0.0400907	0.0182069	0.0227371	0.0285503	0.0705829	0.043774	0.0277732	0.013355	0.0377243	0.0407626	0.0247622	0.0236677	0.0317266	0.0539198	0.0767642	0.0247622	0.0115344	0.0279528	2.97158e-05	0.032963	0.0150466	0.0185802	0.0317654	0.0180524	0.0129155	0.0244447	0.0957957	0.0203239	0.0166621
D.1.nonrep	0.00487536	0.00134654	0.00396952	5.90185e-08	0.00485438	0.000254408	0.000469545	0.00275363	0.000812474	0.00197526	0.000596915	7.20589e-10	7.90174e-07	0.00117471	0.000182513	8.16747e-05	0.00101773	1.17353	0.00461073	0.00186815	0.0088609	0.00174795	0.0109465	3.46649e-06	0.00537109	7.99891e-05	0.00189686	0.00218668	6.69841e-05	0.00221054	0.00042238	0.00431832	0.00921644	0.00929752	0.000752195	0.0146257	1.90323e-09	0.000101665	1.86703e-05	2.47802e-11	0.00140489	1.54948e-07	1.45954e-08	0.000537166	5.06977e-07	2.76146e-07	0.00226444	0.00271241	0.00356745
D.2.5.rep	0.00576683	0.00213738	0.0013289	0.00128577	6.06013e-06	2.69632e-08	0.0223748	0.0102392	0.000974419	0.00264095	0.00420256	0.00305936	0.00103135	0.00069578	2.98788e-07	0.00271352	0.00833658	4.63756	0.00403297	0.00481799	0.00473597	0.00296802	0.00418042	0.00151556	0.0105191	0.00424951	0.00478285	0.000657144	0.00702934	0.00324114	0.00159917	0.00849452	0.000639802	0.00384504	0.00327859	0.00436827	0.000826272	1.06912e-08	0.00594306	0.00127486	0.00306788	7.76732e-11	0.00332521	0.00025941	7.04833e-08	0.000382476	0.00441785	0.00127873	1.94986e-06
D.2.5.nonrep	0.00702854	0.0121612	0.00592216	0.00068887	0.000268899	0.00318152	0.0244294	0.043163	0.00102326	0.00977636	0.0158938	9.74625e-09	1.73672e-08	0.00608005	0.00136302	2.07875e-06	0.0156269	0.409666	0.032258	0.00185435	0.0211752	0.00898677	0.00649325	0.00249645	0.012413	0.00151386	0.000212123	3.64783e-08	0.0105118	0.00690398	0.0269221	8.03113e-05	0.0147087	0.0137806	0.000733134	0.0491097	6.62322e-10	0.00773078	2.02538e-07	0.018403	0.00236821	0.000423389	0.011655	0.00372287	0.0137281	0.0028566	0.00184483	1.47291e-07	0.0020051
D.5.50	0.0161883	0.0200004	0.0297127	0.0392737	0.000491872	0.00952583	0.0153399	0.10713	0.0183213	0.0170474	0.0166711	0.00307172	0.00178246	0.0483868	1.71605e-07	0.0156446	0.0454354	0.198006	0.0986737	0.00760969	0.0828648	0.0756217	0.0114183	0.0199782	0.0345806	0.00968125	0.019917	1.77089e-07	0.0216061	0.00558795	0.0472266	0.00192521	0.0286125	0.00615539	0.00681948	0.0856272	0.00761489	0.00542232	0.00601729	0.00623826	0.00519115	0.000378089	3.08672e-08	0.0174061	0.00756057	0.00264174	0.0135182	0.0182158	0.00286908
D.50.400	0.00813656	0.000962604	0.00129501	0.0246274	0.00800949	0.00430452	0.0185308	0.0646185	0.0010271	0.0022654	0.00325062	3.40789e-10	6.4912e-05	0.000323279	0.0147625	0.000362183	0.0237693	0.0116099	0.000342996	0.000380679	0.0249123	0.625623	0.00621165	0.488829	0.0177483	0.00570225	0.000148576	3.0417e-07	5.24223e-06	0.00690886	0.00588094	0.000478848	0.00519993	0.0279668	0.00734004	0.036399	0.000729319	0.0125415	0.00421162	0.00829749	0.00112306	0.0020504	1.84995e-09	0.267658	7.47627e-09	0.000975352	0.0122215	2.31169e-08	0.00856913
DI.small	0.00221133	8.50157e-07	0.000680386	0.00137231	1.8572e-09	2.78103e-08	0.000500366	0.000368733	4.49678e-08	0.00136416	0.000392155	1.3974e-06	0.000186895	0.00193646	7.54577e-12	0.00125439	0.00247388	0.0816048	0.00472902	0.00421038	0.0279356	0.00682898	9.075e-10	0.00570715	1.67453e-05	6.10095e-06	0.000906065	8.38397e-05	5.43607e-08	1.98372e-05	1.08651e-07	1.03543e-08	3.37115e-06	1.47121e-07	0.00108735	3.62094e-05	2.04808e-09	5.12311e-08	1.15453e-05	0.00133022	1.29214e-08	4.0154e-07	1.07867e-05	5.44116e-06	3.25507e-07	7.107e-07	0.00315884	6.58518e-08	6.76824e-07
DI.large	3.0057e-05	6.8738e-08	0.00142206	0.00309589	0.000209131	9.33553e-06	2.06784e-08	0.000686069	0.000277188	0.00040701	1.54958e-06	2.01084e-07	1.00905e-08	1.87037e-08	3.30217e-07	2.31455e-08	0.00302903	7.28689e-07	0.00455052	4.08627e-07	0.00310167	0.239263	1.26478e-07	0.158705	2.24142e-07	0.00131913	1.35048e-09	1.18595e-08	2.36958e-06	6.40744e-06	0.00104591	0.000446521	0.00016512	0.00250105	1.3512e-06	0.0105248	6.50896e-08	2.30278e-06	7.6296e-05	2.87597e-08	1.8516e-10	1.32696e-05	3.89649e-08	0.0849537	4.71168e-12	3.40064e-07	6.79612e-09	1.09392e-06	5.88076e-06
I.1.rep	0.0416266	0.0221066	0.0337985	0.0269073	0.0162166	0.0317284	0.0367959	0.0481337	0.0312968	0.0403069	0.0284614	0.0307135	0.0252915	0.0154553	0.0381671	0.0319613	0.0486616	27.225	0.0320926	0.0164649	0.0536193	0.0504783	0.0199124	0.0386582	0.0809502	0.0175465	0.0376479	0.0287054	0.0193917	0.0380048	0.0172672	0.0215405	0.00412617	0.0605896	0.0313851	0.0169261	0.0269422	0.000941266	0.00653558	0.0182246	0.0302026	1.78471e-05	0.0124423	0.0453628	0.0263111	0.0418009	0.14627	0.0294904	0.0271928
I.1.nonrep	4.20736e-11	1.91535e-06	2.47213e-11	8.29815e-09	0.000947064	7.2716e-10	4.66297e-09	5.02629e-08	8.31666e-09	1.03947e-06	3.50754e-08	1.36659e-07	4.72669e-07	1.18223e-08	0.000527664	0.00229605	5.20379e-05	0.0487846	2.70848e-09	1.50043e-09	0.000317193	2.75885e-07	0.000546226	0.000242265	8.78499e-10	4.52105e-07	0.00626291	9.06394e-08	1.20899e-07	1.163e-09	8.4396e-08	4.55151e-11	1.01872e-10	0.000957681	2.87041e-07	1.14073e-07	2.34878e-08	0.0025471	0.00168989	0.00120707	1.79181e-08	4.36625e-07	9.42131e-07	3.40694e-08	7.82316e-08	4.68485e-06	4.9492e-07	0.000871934	0.00183575
I.2.5.rep	0.00522011	0.00122179	0.00772366	0.00724508	0.0029363	0.00132418	7.1721e-05	4.93985e-05	0.00115231	1.9781e-07	0.0135264	0.00773151	0.00425378	0.00794435	3.31582e-09	0.000177002	0.00216732	4.12764	0.00248652	0.0136443	0.0084297	0.0209922	6.81719e-07	0.000357412	0.0143224	0.00201356	0.00617529	0.000251103	0.00595748	0.00227326	0.00111634	1.9898e-06	4.42683e-09	0.0280258	0.000729807	0.00330926	1.98074e-07	0.00636569	9.83677e-09	0.00233469	0.00100197	0.000502098	0.025572	0.00192354	0.00340549	0.00205485	0.0275262	0.0299194	0.000409171
I.2.5.nonrep	0.000842108	1.1658e-09	3.9485e-09	3.87323e-06	1.29194e-08	1.70924e-11	0.000237648	2.78447e-07	3.70997e-07	3.57691e-10	0.000207675	0.00202795	2.84265e-09	2.99362e-10	1.52042e-08	0.000525146	0.0104976	0.0264939	0.00482629	1.14988e-11	0.00943809	0.00361628	0.00222168	2.42747e-07	2.5507e-06	5.00301e-09	5.19264e-07	5.54086e-11	0.00240572	1.29932e-12	0.00051408	0.00910455	0.00692692	2.07078e-06	0.000208192	0.00310071	5.25766e-07	4.67207e-07	4.50833e-05	1.85611e-09	1.29735e-08	7.16051e-10	5.39859e-07	3.89383e-06	5.04738e-07	3.91007e-14	0.00043778	1.84641e-08	1.66641e-08
I.5.50	0.00271385	9.51881e-09	0.00126752	1.64601e-08	1.80025e-07	0.000458169	0.0102211	0.000385724	0.00136656	9.62433e-07	0.00232925	5.29009e-08	0.000156126	0.00262937	2.0617e-06	2.81127e-09	0.0101973	0.0334726	0.00132625	0.00186974	0.00269879	0.00885709	0.000672956	1.58942e-05	6.18812e-08	1.20428e-08	0.0043749	0.000835193	2.27955e-05	0.000181964	0.00172071	0.000484439	0.00425691	0.00202925	0.000128908	0.00625864	5.57731e-08	0.0042689	0.0117061	1.2965e-11	1.14724e-07	0.000587518	0.0071169	0.00130045	3.50359e-11	0.00090761	0.00155034	7.81125e-09	1.08949e-06
I.50.400	3.90796e-11	4.47565e-09	3.51951e-07	1.54525e-14	0.000921392	4.04036e-08	1.81323e-10	7.14774e-06	7.75762e-05	4.74103e-09	3.10487e-10	5.68341e-08	4.9587e-07	6.63263e-09	7.31046e-09	1.05713e-07	5.31663e-10	4.05426e-07	1.74889e-07	2.04621e-07	4.14132e-09	0.000806558	2.98223e-06	7.72024e-09	6.88502e-08	1.26187e-07	1.04752e-08	2.5902e-07	9.4828e-10	8.04047e-07	5.74302e-09	1.67496e-06	3.82405e-08	4.1026e-06	4.4181e-08	3.04718e-07	5.93648e-10	8.02793e-08	1.1343e-05	4.2383e-07	3.41074e-08	1.61728e-07	0.000796014	1.8668e-07	4.83959e-12	1.2539e-05	1.01191e-08	2.52928e-11	5.57448e-05
TD	0.00602315	0.00763511	0.00860355	1.85921e-08	7.5568e-08	0.000691893	0.189611	0.00415614	0.00389111	0.000204569	0.0168087	0.00209589	0.00447793	0.00343688	0.161424	0.131744	0.0270491	0.00459645	0.0205131	0.000548586	0.0393232	0.0204617	0.017239	0.0174976	0.00675767	0.00689691	0.00043062	0.00276226	0.00265011	0.0132621	0.0204459	6.36935e-06	0.00420997	0.00208079	0.00165509	0.00435909	0.00240911	0.00242568	0.130449	0.00312387	0.00167673	3.75327e-06	3.78162e-08	0.000389887	0.000179983	1.23511e-07	0.00328823	3.75107e-09	0.00164536
DEL	0.00213519	8.08013e-08	8.88832e-08	0.0022437	9.51536e-07	0.00229919	8.61104e-08	0.116727	0.00332241	0.000162016	0.00572203	0.0136856	1.03034e-07	0.0140208	0.19971	0.183337	0.0321197	4.28206e-07	0.00146136	0.0174916	0.00722135	0.116983	0.000835969	0.0413425	5.69635e-10	0.000147441	0.00369903	1.99402e-07	0.001868	0.00246138	0.00102449	1.27204e-06	0.0138107	3.96296e-06	3.92514e-05	0.00385118	4.0892e-08	0.00251866	0.232194	0.00437704	3.14332e-10	0.00344727	1.04304e-07	0.00921432	0.00361524	2.1524e-06	0.000745472	0.000991989	0.00576511
INV	1.60601e-05	5.62711e-12	0.000503134	2.40911e-07	0.00111199	2.86723e-09	3.45607e-08	3.23861e-05	0.000288848	2.09944e-07	7.2124e-08	6.62821e-08	3.92788e-08	6.57686e-06	1.18678e-05	0.0183783	0.003094	1.23362e-08	2.20927e-06	0.00187268	0.000779766	0.000486492	1.30154e-10	0.00878924	9.97673e-11	2.00098e-06	0.000666203	1.37508e-09	3.25729e-07	2.24753e-07	1.63102e-08	4.94399e-10	2.78522e-07	1.65839e-08	8.42338e-05	6.54117e-10	2.92227e-07	6.05463e-07	6.56953e-06	4.97794e-06	2.31069e-08	7.6722e-06	2.8801e-06	0.00940883	5.06439e-08	1.92661e-08	9.044e-05	6.02232e-07	7.31296e-07
COMPLEX	0.000886942	8.89798e-10	3.10771e-08	1.18742e-07	1.74452e-12	1.25989e-10	0.0058449	0.0085662	0.00181922	0.000378234	0.00312774	1.35055e-09	2.72488e-08	0.00371973	0.0724024	0.0567418	0.00589358	1.73479e-08	0.00631847	2.57276e-10	0.000648688	0.0018834	2.26154e-08	0.0241651	1.59203e-08	0.000563546	0.00140691	3.06755e-09	0.000447139	0.000275145	3.65488e-10	2.23864e-07	0.00033882	5.88912e-08	0.000142054	0.0020972	3.07776e-07	5.86183e-11	0.0293226	2.22639e-06	0.000963368	3.51698e-05	3.24938e-08	0.0097301	4.63724e-08	5.78901e-09	0.000330408	2.87637e-07	1.79258e-08
TRSL	1.28589e-09	0.00064132	4.78588e-07	8.64126e-07	6.17017e-09	8.16105e-05	1.03468e-08	2.33507e-09	8.63108e-08	9.69656e-14	4.41614e-05	2.29614e-07	6.33116e-08	0.000141177	1.94352e-09	3.73232e-07	1.82807e-07	2.76111e-08	0.0123217	6.23708e-11	3.40355e-12	3.77349e-05	1.18063e-06	0.00261763	2.979e-08	4.91406e-09	2.25782e-07	4.53721e-07	6.11077e-10	1.81552e-06	4.12274e-09	4.27946e-10	4.84166e-08	1.46864e-07	3.94254e-05	2.20521e-08	0.0023509	2.30921e-07	3.82464e-07	2.94152e-05	4.9505e-07	2.391e-09	1.15498e-07	0.00047478	9.63197e-07	1.15072e-10	1.10805e-06	4.74655e-07	2.57815e-07
INTCHR	0.000151541	0.000226175	1.93962e-07	8.07252e-10	4.19418e-05	4.12421e-09	0.00864183	2.34227e-08	2.08433e-07	2.32957e-06	0.000794744	3.33829e-10	0.00189156	1.13239e-06	0.000187573	0.00563999	0.000688465	9.87663e-09	1.26965e-06	0.000276999	2.29066e-14	0.00182272	2.11846e-11	0.00507685	1.87726e-09	4.34127e-05	7.12193e-09	0.000507111	1.70899e-12	8.06789e-10	0.00109423	2.15394e-09	0.00139004	0.000243189	0.000667323	9.1958e-08	4.40379e-12	0.000645464	6.92864e-10	7.1517e-09	6.81631e-07	6.97875e-06	1.04823e-06	0.00370634	1.3135e-09	3.86995e-11	0.000660039	1.31949e-07	1.4622e-05
FOLDBACK	0.000371233	1.19037e-06	0.00248019	8.24649e-07	0.00291394	7.94517e-09	0.00117554	0.00277319	9.29168e-07	3.88522e-13	0.000788438	8.33971e-10	3.81997e-11	1.71745e-07	6.0916e-07	0.0296036	0.0199963	1.30135e-07	1.07089e-08	3.40337e-10	0.00228931	0.00113821	0.000870735	0.00890895	1.00098e-08	7.41168e-06	3.30648e-08	6.21475e-05	0.0106066	2.54831e-08	0.00174648	1.29665e-05	8.57688e-09	1.5033e-08	0.000405162	6.37753e-07	6.41364e-13	2.1372e-10	0.024697	0.00266655	3.72257e-05	6.22672e-07	2.67016e-06	3.51996e-05	1.60717e-08	3.15516e-08	7.53597e-05	3.3906e-07	1.32887e-08
[truncated: 5 more columns]

## Sheet: Genotypes-high
Supplementary Data 2C. 95% quantile estimates for signatures of DNA repair deficiencies in C. elegans
	N2	ung.1	cep.1	xpa.1	fcd.2	lig.4	helq.1	mrt.2	csb.1	xpc.1	xpf.1	polq.1	ced.4	fan.1	mus.81	slx.1	him.6	mlh.1	rip.1	pole.4	brc.1	dog.1	rcq.5	polh.1	polk.1	parp.1	exo.3	tdp.1	parp.2	rev.1	wrn.1	apn.1	brd.1	agt.2	agt.1	rfs.1	fnci.1	ndx.4	smc.6	fncm.1	ced.3	cku.80	dna.2	rev.3	smg.1	rad.54B..gt3312.	exo.1	lem.3	rad.54B..gt3308.
A[C>A]A	0.026906	0.0297949	0.117797	0.07143	0.0433436	0.0405974	0.056315	0.127292	0.0303376	0.0830445	0.0906588	0.0409071	0.0441716	0.0856309	0.0697207	0.0797404	0.103289	0.372084	0.0782763	0.0555904	0.0795576	0.0842125	0.0793375	0.062516	0.0427302	0.0701632	0.0434481	0.0505037	0.0525896	0.0655058	0.0517682	0.0197337	0.079209	0.126382	0.0372567	0.0618625	0.0567854	0.0349063	0.303392	0.0408373	0.0799526	0.0888889	0.144352	0.022668	0.085884	0.114452	0.0295152	0.00837848	0.0799282
A[C>A]C	0.00857893	0.0184481	0.00338886	0.069316	0.00456725	0.0144373	0.0122715	0.0182249	0.0158118	0.0300271	0.0291854	0.0138371	0.00328063	0.0101098	0.00211903	0.0127874	0.0217164	0.152772	0.00283447	0.00574874	0.0129551	0.0318287	0.0122437	0.00818848	0.0155337	0.0106743	0.00482758	0.00321539	0.0250506	0.00218541	0.00613267	0.0136384	0.0125551	0.00101161	0.0157216	0.0231365	0.0309814	0.0101152	0.0403982	0.0100512	0.0193339	0.0134333	0.048025	0.00679859	0.0234396	0.00821521	0.0143212	0.00539706	0.00524639
A[C>A]G	0.0115709	0.0146491	0.0204264	0.0133835	0.00768595	0.00341146	0.0124897	0.0110193	0.0138831	0.0301924	0.027359	0.0117727	0.00504365	0.0184418	0.0251782	0.0147668	0.0225582	0.168747	0.00467039	0.00106164	0.018219	0.0458902	0.00678445	0.0154162	0.0160906	0.00914853	0.00752695	0.0232468	0.0197661	0.014517	0.0236454	0.0135197	0.0257988	0.0025105	0.00894303	0.0226077	0.0206236	0.0310516	0.0352539	0.0230345	0.00772588	0.0533121	0.0153142	0.00173433	0.0104105	0.00913367	0.0165908	0.00337312	0.0661225
A[C>A]T	0.0183967	0.00655728	0.00477462	0.0818874	0.0111076	0.0273793	0.0187906	0.0462821	0.0312397	0.0469331	0.0410277	0.0103194	0.0290303	0.0206122	0.0400975	0.0232838	0.0377606	0.363875	0.00258441	0.0298869	0.0362856	0.0459286	0.0436283	0.0280667	0.0188734	0.0131145	0.00214834	0.0294537	0.0165882	0.0177714	0.028365	0.0161817	0.0247969	0.0451181	0.0130647	0.0480648	0.00518038	0.0227925	0.138828	0.0453835	0.00486176	0.0238451	0.0821628	0.0105905	0.0400343	0.0193394	0.0100185	0.01076	0.0231255
C[C>A]A	0.0140587	0.0142915	0.0340574	0.0349269	0.00691155	0.0145895	0.0139008	0.0320271	0.0302368	0.0514804	0.0348503	0.0194401	0.0113359	0.0418447	0.0259414	0.0199781	0.00150319	0.393709	0.0540696	0.00562962	0.0316987	0.0539193	0.0387312	0.0287587	0.0202307	0.0393547	0.0202478	0.0564244	0.00977861	0.0169761	0.0304606	0.0411162	0.0287893	0.0439738	0.0112207	0.0494858	0.0516957	0.0086785	0.132584	0.0281593	0.0530882	0.00995606	0.0120811	0.01341	0.0437268	0.0243887	0.0182203	0.00481634	0.0181056
C[C>A]C	0.00197575	0.00500939	0.0164266	0.00576086	0.00316903	0.0131414	0.00899193	0.00752615	0.00601888	0.0218347	0.0239938	0.00458371	0.00294138	0.0106743	0.0158972	0.00215412	0.0178923	0.411114	0.0397219	0.00198173	0.0063322	0.0505544	0.00774359	0.0026786	0.0322754	0.00962705	0.0030499	0.0153758	0.00636679	0.00321736	0.0050397	0.00217756	0.00644303	0.00491785	0.00219793	0.00525701	0.00712936	0.0271626	0.170084	0.00364352	0.0147259	0.0263745	0.0106936	0.00543279	0.0182373	0.0432954	0.00390538	0.0022055	0.00723449
C[C>A]G	0.00281399	0.00419847	0.012731	0.0259732	0.00590288	0.00883879	0.00209842	0.0248771	0.0251383	0.0139603	0.00494744	0.0131484	0.00418017	0.00444292	0.0250627	0.00175701	0.012828	0.291745	0.0520762	0.00867215	0.0133506	0.0585054	0.0146333	0.00406349	0.00159768	0.00213767	0.0165902	0.00411034	0.00563012	0.0113833	0.0162354	0.00859112	0.0209911	0.00577949	0.001658	0.0295522	0.0255462	0.0408519	0.0602975	0.0230422	0.00327418	0.0224402	0.0121682	0.00524993	0.00899885	0.0399414	0.00885493	0.00810526	0.00640186
C[C>A]T	0.00747045	0.00111197	0.00799636	0.00340913	0.0149727	0.00238752	0.0014624	0.0389271	0.00571249	0.0261084	0.0361258	0.0104301	0.00643329	0.0020637	0.00569752	0.0081798	0.0093526	1.25358	0.0214102	0.0192335	0.0178699	0.0461993	0.00612395	0.0127385	0.00797803	0.00617549	0.00441424	0.0300863	0.00339749	0.00472537	0.00887941	0.00621981	0.0185689	0.00386172	0.00982856	0.0174673	0.0309571	0.0258144	0.206988	0.0266593	0.00437758	0.0247763	0.022089	0.00231994	0.0133062	0.0118827	0.0143139	0.0208893	0.0446997
G[C>A]A	0.0243304	0.0143857	0.0291472	0.0197567	0.00415377	0.01853	0.00380274	0.048914	0.021631	0.0214891	0.0283413	0.0197926	0.034275	0.0230928	0.036534	0.0339183	0.0380926	0.303858	0.0148682	0.0279126	0.0113857	0.0424209	0.0227306	0.0179066	0.0465562	0.0209869	0.028067	0.0642714	0.0258605	0.0103655	0.0217539	0.00769829	0.0257703	0.0531483	0.0268983	0.00321389	0.0199361	0.0486363	0.17789	0.0197425	0.034592	0.0617976	0.0218533	0.0100649	0.0484182	0.00915061	0.0360327	0.0127793	0.0281473
G[C>A]C	0.00683998	0.0117116	0.0289827	0.00544933	0.0149967	0.00309464	0.0329333	0.00497184	0.00849989	0.0226148	0.0060534	0.00825128	0.00577891	0.0123144	0.00484373	0.00925904	0.00300367	0.306192	0.0182963	0.00565579	0.015915	0.0282727	0.00715513	0.0110194	0.0117758	0.00150193	0.0044733	0.0061007	0.00471344	0.00124936	0.00785759	0.00171879	0.00423893	0.00367865	0.0117661	0.0115158	0.00535574	0.00233621	0.0756196	0.0244486	0.00659539	0.0458562	0.0310212	0.00380457	0.00461482	0.00557598	0.0171604	0.0195451	0.00681752
G[C>A]G	0.00183809	0.00825587	0.011995	0.0357586	0.00261741	0.00231481	0.00404161	0.0135243	0.00183166	0.00330287	0.00547201	0.00216987	0.00265796	0.00131001	0.0285453	0.02496	0.00501227	0.145286	0.00698847	0.00282485	0.0208629	0.0271468	0.00347022	0.00820071	0.0277586	0.0121405	0.0122715	0.012197	0.00417971	0.0018114	0.00433499	0.00334681	0.00584166	0.0104624	0.0027395	0.00330722	0.00435295	0.00402322	0.0676691	0.00792973	0.00591041	0.0115283	0.00715782	0.0121394	0.0216118	0.0110623	0.00540089	0.00890355	0.00928506
G[C>A]T	0.00503921	0.00260473	0.00567594	0.0238978	0.00697766	0.0213466	0.00439011	0.0110492	0.0145244	0.0195294	0.00850194	0.0022194	0.00352045	0.0045414	0.00551283	0.00779908	0.02369	0.642251	0.0158936	0.0242442	0.00114872	0.0300654	0.0225755	0.010566	0.0106606	0.0176287	0.00403132	0.00626241	0.00904074	0.00209763	0.027534	0.00802632	0.0218481	0.00420892	0.00203171	0.00639663	0.00300875	0.0117327	0.0403766	0.0242523	0.00927194	0.0438966	0.0107909	0.0127849	0.0144797	0.0577032	0.00526196	0.00572804	0.0441019
T[C>A]A	0.0314368	0.0908133	0.0712646	0.102469	0.0318162	0.0248352	0.0616581	0.118146	0.0742241	0.0839317	0.05241	0.0358071	0.0600368	0.0947876	0.0753801	0.103379	0.0583674	0.361929	0.0173567	0.054474	0.0668573	0.147063	0.0782759	0.0470838	0.0751032	0.0411934	0.0537389	0.132313	0.0977304	0.0690265	0.0521102	0.0216762	0.0866087	0.0945623	0.0453725	0.0933633	0.0804073	0.0567714	0.465262	0.126147	0.0282063	0.0948625	0.0932744	0.0203254	0.0480838	0.0444896	0.027412	0.0226826	0.0624506
T[C>A]C	0.0123011	0.00739424	0.00885739	0.0134196	0.00557881	0.00395186	0.00842876	0.00445765	0.00443748	0.0203644	0.0257111	0.00189898	0.00580111	0.00817703	0.00592787	0.00551084	0.00630438	0.361395	0.0172259	0.00590029	0.00743218	0.0194107	0.00753589	0.00611112	0.00582776	0.00492711	0.003828	0.00641892	0.0173263	0.00461209	0.00237234	0.00207907	0.0256242	0.0251845	0.0135878	0.0248882	0.00291873	0.0230248	0.0291305	0.00890385	0.0210641	0.0150906	0.0227569	0.0067207	0.0236261	0.011879	0.0157669	0.00601479	0.0422275
T[C>A]G	0.00623011	0.00457843	0.00331626	0.00538813	0.00532071	0.0354745	0.00476775	0.020045	0.00513778	0.024756	0.0272478	0.0336069	0.00371615	0.0100008	0.00478618	0.0172554	0.0124104	0.300917	0.0264892	0.0204548	0.0164803	0.0397729	0.00661413	0.00796647	0.0154562	0.0111383	0.0031183	0.0260105	0.0203725	0.01703	0.0223586	0.027591	0.0158795	0.0231106	0.00986018	0.00684408	0.00391524	0.0341994	0.0294473	0.0331659	0.0101786	0.00874997	0.0137412	0.0117522	0.0166066	0.0116423	0.010098	0.00210475	0.0100363
T[C>A]T	0.0157504	0.0315248	0.0163102	0.0619017	0.0119039	0.00488462	0.01753	0.0664657	0.0221621	0.0381436	0.0213924	0.0210951	0.0390812	0.0125902	0.0167735	0.023933	0.0227138	0.779372	0.0210232	0.0238311	0.0441961	0.0168968	0.00282603	0.0366678	0.0296637	0.0153506	0.0487015	0.0352648	0.0412351	0.0156548	0.0509552	0.0284491	0.0311332	0.00672788	0.0336445	0.0368047	0.0295114	0.0140437	0.0610923	0.00558046	0.0144433	0.00609948	0.0166898	0.0111858	0.0150233	0.0211518	0.0235241	0.0330746	0.0394378
A[C>G]A	0.01424	0.013996	0.00640809	0.059981	0.00915934	0.0054129	0.00143047	0.0151649	0.00634278	0.0532166	0.0094393	0.0190976	0.0235867	0.00209589	0.00310629	0.0182659	0.00800084	0.0594979	0.0349333	0.00542004	0.0321307	0.0239856	0.00232636	0.00507872	0.0296673	0.0126318	0.0255995	0.00814218	0.00828877	0.020475	0.0291754	0.014407	0.0259544	0.00442084	0.0172965	0.024281	0.021483	0.0150058	0.0279995	0.0356167	0.0356698	0.0387625	0.00908517	0.00400942	0.00502163	0.0183872	0.0261453	0.0073023	0.0254216
A[C>G]C	0.00455083	0.0146269	0.00543556	0.00296952	0.0111444	0.00610359	0.00354738	0.00804337	0.0164023	0.0271971	0.00768628	0.00875114	0.00273315	0.00230233	0.00805616	0.00799233	0.00358221	0.0277593	0.00613075	0.00221053	0.00736485	0.00995303	0.020799	0.00528191	0.00321396	0.005976	0.047115	0.0246339	0.00971237	0.00231216	0.0043307	0.00351567	0.00709469	0.00344774	0.00155237	0.0033616	0.00880582	0.0171603	0.0393395	0.00459143	0.00477214	0.0168275	0.0099756	0.00311373	0.00893033	0.00613501	0.00229833	0.00106657	0.0130048
A[C>G]G	0.00769894	0.0100127	0.0112143	0.0236168	0.00665828	0.00334111	0.00463602	0.0116111	0.0044979	0.022704	0.0112718	0.011585	0.0168583	0.00796083	0.00586101	0.0113152	0.00394348	0.0379713	0.0204157	0.0100258	0.0047833	0.00305516	0.00467647	0.00596149	0.00706668	0.00252992	0.00333685	0.0252272	0.00626856	0.00520194	0.0237755	0.00137738	0.00990876	0.00369884	0.0164581	0.0332769	0.00467062	0.00420412	0.0327399	0.00295797	0.00566468	0.0088307	0.0123902	0.00847088	0.0104246	0.0118346	0.0119347	0.00540455	0.00527391
A[C>G]T	0.00915267	0.0057753	0.00395672	0.00902169	0.0113446	0.00443353	0.0036657	0.0143661	0.0118608	0.0328921	0.0193961	0.00724786	0.0070835	0.0165028	0.0238579	0.00496055	0.00881496	0.0316683	0.00397675	0.00171189	0.0266646	0.0327261	0.00200874	0.00147728	0.00618469	0.00975938	0.0142909	0.0230956	0.014965	0.0029538	0.0191813	0.00449345	0.0171849	0.0206027	0.00665946	0.0186088	0.00515909	0.00486956	0.0306595	0.00522935	0.00762849	0.0199813	0.0295123	0.010193	0.0118368	0.0131518	0.0112858	0.0223889	0.0223373
C[C>G]A	0.00579298	0.0100011	0.0122301	0.0457354	0.00313944	0.00506836	0.00206919	0.0193162	0.00233757	0.0213662	0.0124124	0.0122792	0.00422948	0.0170613	0.0233708	0.00646274	0.00651863	0.0188608	0.0327009	0.0110765	0.0207689	0.0103947	0.0103668	0.00302293	0.00578428	0.00524208	0.00131793	0.00910832	0.00255293	0.0146802	0.0245493	0.0158985	0.0186111	0.00677737	0.00750452	0.0770831	0.00567222	0.00242077	0.0960847	0.0347598	0.00637409	0.0208137	0.0410237	0.00421941	0.00466828	0.00472912	0.0107169	0.00487129	0.013996
C[C>G]C	0.00298296	0.00734828	0.024896	0.00458314	0.00305139	0.00847073	0.00203443	0.0390883	0.00226531	0.0209503	0.00652481	0.00533424	0.00527302	0.00331238	0.00558519	0.00960457	0.0109976	0.0300787	0.0289809	0.00434597	0.0136693	0.0145387	0.0131417	0.0017228	0.00430655	0.00178763	0.0041354	0.00691239	0.0216587	0.000756735	0.00625769	0.00729121	0.0161546	0.00629162	0.00213258	0.00936887	0.0106697	0.0057868	0.034519	0.0224599	0.0209073	0.0122116	0.0144048	0.00713727	0.00405663	0.00691031	0.00186941	0.00858947	0.00840571
C[C>G]G	0.00440955	0.00469923	0.0172637	0.00970526	0.00162336	0.00321165	0.00501474	0.00692789	0.0121708	0.00713709	0.0121415	0.00349676	0.00302711	0.00278411	0.0194819	0.00399907	0.00691841	0.00552086	0.0280184	0.00421292	0.00891393	0.0190755	0.0049003	0.001729	0.00792897	0.00789581	0.00335278	0.00969188	0.0033258	0.0037852	0.0163055	0.00197125	0.00575553	0.00712285	0.00445276	0.0215448	0.00480042	0.0206694	0.0286961	0.00654089	0.00650371	0.0141135	0.0142503	0.00756898	0.00593089	0.0504345	0.0027584	0.00478642	0.00599526
C[C>G]T	0.00357917	0.00183787	0.00303116	0.027767	0.00483818	0.00309346	0.0026528	0.0180433	0.0167542	0.0293878	0.0101682	0.00188495	0.00383912	0.0048149	0.00691797	0.00653093	0.0075921	0.00458155	0.0393656	0.00891776	0.00926443	0.00563774	0.0054377	0.00573296	0.00544008	0.00520582	0.00426531	0.0392971	0.00423923	0.000428795	0.00622101	0.00297119	0.00741953	0.0239589	0.00130082	0.0226764	0.00699171	0.00254237	0.0476555	0.00411454	0.00908054	0.00715468	0.0112775	0.00233093	0.0032105	0.004091	0.00463215	0.0049614	0.0101331
G[C>G]A	0.00576982	0.0200628	0.00210856	0.00929659	0.00601022	0.00498883	0.00226287	0.00554253	0.0260991	0.00771668	0.0180914	0.00472936	0.00498395	0.00505814	0.00302822	0.00370792	0.00226944	0.0331045	0.0231831	0.0274779	0.0190675	0.0330267	0.00133669	0.00586526	0.00709746	0.0052043	0.0325467	0.00866232	0.0098501	0.00669566	0.00801156	0.00456959	0.00466092	0.0132507	0.00260952	0.0549705	0.00489454	0.0238042	0.0331705	0.0184103	0.00453242	0.00664473	0.0170983	0.00312521	0.00519975	0.00837938	0.002233	0.00686218	0.0374484
G[C>G]C	0.00612388	0.00853044	0.0165645	0.0117057	0.0036224	0.00231553	0.00106611	0.0249415	0.00109332	0.0069035	0.00533748	0.00341312	0.0165625	0.018113	0.0113083	0.0135892	0.0072376	0.0745198	0.0160111	0.00258034	0.0169349	0.00416436	0.0156603	0.00631989	0.00772574	0.00959835	0.00336092	0.00639984	0.00435572	0.00297108	0.0279918	0.0220705	0.00381106	0.0189246	0.00866967	0.00494836	0.00382342	0.0159504	0.0402448	0.0253675	0.0146498	0.0170894	0.0196986	0.00725137	0.0225622	0.00674356	0.0106927	0.00386138	0.0202452
G[C>G]G	0.00336939	0.0047511	0.00382016	0.0267297	0.00201115	0.00651141	0.00367382	0.0220374	0.00113351	0.0037007	0.00814897	0.00712902	0.0204067	0.00423775	0.0254385	0.0143677	0.0312291	0.0184892	0.00887705	0.00603568	0.00309191	0.0333136	0.00351305	0.00956295	0.00388952	0.0050636	0.0161674	0.00977851	0.0115568	0.00291021	0.0043602	0.00612165	0.00951176	0.0225047	0.0040004	0.00282557	0.00891937	0.00298024	0.0415501	0.00434427	0.00624171	0.0363791	0.0475354	0.0122622	0.0218639	0.00838277	0.00252633	0.00630051	0.0451597
G[C>G]T	0.00935675	0.0111474	0.00373641	0.0277999	0.00653269	0.00742776	0.0030196	0.0220289	0.0252898	0.00296874	0.00251387	0.0122206	0.0217095	0.00227934	0.0148351	0.0125671	0.00481148	0.0293738	0.0275104	0.0169851	0.0288236	0.016143	0.0140246	0.0017254	0.0155663	0.00830943	0.00596687	0.0366962	0.00585955	0.0183115	0.00786197	0.0131473	0.00791072	0.0110005	0.0201092	0.0212962	0.00310655	0.015679	0.0273334	0.00327183	0.0303421	0.00831967	0.0125962	0.00406378	0.00485549	0.0102608	0.0218886	0.00414434	0.00999115
T[C>G]A	0.00475229	0.00560368	0.0253212	0.0433209	0.00897527	0.00672195	0.0288953	0.0440757	0.00612473	0.0380935	0.0264926	0.0146855	0.0305072	0.012076	0.0038721	0.0145454	0.0139739	0.00516141	0.0544621	0.0101782	0.0275237	0.0372984	0.0163169	0.010161	0.0160869	0.00717624	0.00913695	0.00926758	0.00718424	0.00913105	0.00468497	0.0135456	0.0452794	0.00333558	0.00353645	0.0455847	0.0417093	0.00857017	0.0424638	0.00504208	0.0270103	0.00985975	0.0104121	0.00854993	0.011871	0.00927575	0.00384932	0.0111205	0.0272129
T[C>G]C	0.0053277	0.00441823	0.0236971	0.0210003	0.00514316	0.00304523	0.00215999	0.0214188	0.0076665	0.0194644	0.0206092	0.00459762	0.00822151	0.00168382	0.0367563	0.0154946	0.00252967	0.0258863	0.0397218	0.00255	0.0166124	0.00419539	0.00496414	0.00125841	0.00915396	0.00373679	0.0218692	0.00550962	0.00574887	0.00204994	0.0105602	0.000865245	0.0210616	0.00468809	0.00802497	0.0234436	0.00375597	0.0251734	0.0437888	0.00449607	0.00828494	0.02204	0.0249013	0.00195518	0.00405813	0.0199607	0.00771817	0.0220763	0.027095
T[C>G]G	0.0121452	0.00783945	0.0123564	0.00782481	0.00450085	0.0063513	0.0198781	0.0133051	0.00408451	0.0224639	0.00624068	0.00985261	0.00261368	0.00222062	0.0216453	0.00942414	0.0137897	0.0203471	0.00345643	0.0023694	0.0169837	0.024987	0.00469327	0.0028573	0.0146117	0.00333302	0.0036234	0.00682544	0.00694277	0.0200338	0.0020049	0.00476157	0.0184415	0.00679248	0.0150537	0.0377966	0.0278118	0.00249983	0.135439	0.0462064	0.00700375	0.0174323	0.047364	0.00372236	0.0213978	0.00700271	0.0164211	0.00614591	0.0412854
T[C>G]T	0.00668382	0.0136448	0.0215918	0.0415191	0.00741319	0.00477377	0.00254776	0.00386699	0.0138081	0.0268146	0.0140184	0.00615846	0.0033012	0.017202	0.0107866	0.0110128	0.0223918	0.012488	0.0153841	0.00619974	0.02609	0.0291125	0.00267439	0.00344876	0.0052665	0.0151152	0.0181908	0.0434804	0.00618057	0.00715063	0.0195441	0.00268033	0.0106306	0.0108047	0.00762865	0.0390436	0.00776718	0.00449135	0.0522581	0.00617642	0.00469052	0.0289087	0.0567486	0.0196158	0.00514615	0.013671	0.00398862	0.00921838	0.00453348
A[C>T]A	0.0208025	0.117317	0.0537557	0.0475507	0.0429997	0.0451352	0.042364	0.0332618	0.0107696	0.0419703	0.0311879	0.0167036	0.028791	0.0159214	0.00963195	0.0418409	0.0258281	0.83993	0.0613351	0.0195003	0.0534146	0.0465815	0.0375608	0.0193549	0.0669009	0.0304172	0.00988972	0.0350644	0.0160816	0.0237246	0.0352616	0.0203302	0.0073739	0.0377185	0.0302869	0.0507283	0.0247859	0.0559171	0.045682	0.0907167	0.0255741	0.0336635	0.00872365	0.0317498	0.0784288	0.0384933	0.0374435	0.0600477	0.0684063
A[C>T]C	0.0114269	0.024291	0.0219564	0.0417054	0.0247881	0.00861146	0.0562207	0.0189534	0.00338622	0.0187989	0.0234942	0.0347346	0.0217132	0.0123701	0.0238093	0.0198608	0.0230703	0.343106	0.00236716	0.00173387	0.00308152	0.0384621	0.0216014	0.01955	0.00350706	0.0135269	0.0180721	0.0154261	0.0238249	0.0161002	0.00588288	0.0223266	0.0151773	0.0193046	0.0144277	0.0188292	0.0279996	0.00393267	0.0464855	0.00816147	0.0235279	0.0213012	0.00791757	0.0201809	0.00278802	0.0118805	0.0186018	0.0132577	0.0949406
A[C>T]G	0.019742	0.111381	0.00527726	0.034409	0.0238566	0.0237487	0.0171974	0.038003	0.019091	0.00318002	0.0296548	0.0163567	0.0322222	0.00259094	0.00300618	0.013645	0.00785629	0.799776	0.0226213	0.0186096	0.0271358	0.0440392	0.0172897	0.00582201	0.0145713	0.0195833	0.00472831	0.0156352	0.0155912	0.00775586	0.0018346	0.00493209	0.0229409	0.00618322	0.022704	0.0460337	0.00307765	0.00471876	0.129337	0.00849224	0.00800473	0.0543453	0.0919903	0.0258979	0.0450253	0.0118194	0.0249764	0.0238723	0.0189652
A[C>T]T	0.0168598	0.068133	0.0132451	0.0132608	0.018753	0.0255328	0.00762413	0.0375337	0.0514959	0.0502551	0.0245597	0.0126743	0.0474146	0.0333675	0.0320041	0.0248072	0.0406062	0.571851	0.0937024	0.067213	0.0467234	0.029176	0.0184139	0.0316184	0.049399	0.0270757	0.0168022	0.0383715	0.0302961	0.019845	0.0564426	0.0327552	0.00707958	0.0316317	0.0237095	0.0716388	0.0446585	0.0334299	0.0445047	0.0150984	0.0310656	0.0697035	0.0243435	0.00452896	0.0161606	0.0204384	0.0368925	0.0180598	0.0454712
C[C>T]A	0.022157	0.0770259	0.0322176	0.0627492	0.00778857	0.021607	0.0244649	0.0222804	0.019924	0.0456795	0.0330214	0.0163537	0.0296017	0.0310233	0.0321915	0.0514382	0.0203902	0.206773	0.0022829	0.0332906	0.0418936	0.0142665	0.0366125	0.0177843	0.0308154	0.00938323	0.0289938	0.0396161	0.0219715	0.0425839	0.021428	0.0190136	0.0139566	0.0429675	0.0325662	0.0305869	0.0324506	0.018624	0.315789	0.0233599	0.0716435	0.046983	0.0660879	0.0299837	0.0553159	0.0119319	0.0314165	0.0275821	0.020124
C[C>T]C	0.0154387	0.0241807	0.033479	0.0245794	0.0150467	0.0100414	0.0136572	0.00878733	0.00927667	0.0161547	0.0254733	0.00933274	0.00385101	0.0076748	0.0133659	0.0111629	0.013603	0.357115	0.0183961	0.0218775	0.0100281	0.0272389	0.0146573	0.0079307	0.00977796	0.00207329	0.0142644	0.0164945	0.00436395	0.00271593	0.0252989	0.00377487	0.00901567	0.00457877	0.0165261	0.00543964	0.00386966	0.00268592	0.185417	0.00619327	0.0282054	0.0774302	0.0172903	0.0191753	0.0314737	0.0113737	0.0247047	0.0233136	0.00860987
C[C>T]G	0.00589729	0.04677	0.0389563	0.0338885	0.0111295	0.018266	0.0252504	0.00608224	0.0175192	0.0441849	0.0118402	0.0284973	0.0066236	0.0102389	0.0351583	0.0149005	0.0163012	0.337513	0.0485529	0.0172853	0.0287992	0.0468473	0.0184921	0.0160074	0.00965867	0.00385954	0.0328454	0.0612006	0.0136132	0.0141259	0.0247784	0.0244951	0.00307555	0.0116157	0.00255424	0.017074	0.00295664	0.00237078	0.0700776	0.0349559	0.0439094	0.0516561	0.0729807	0.0188941	0.0236699	0.00688351	0.00260794	0.00309588	0.0134691
C[C>T]T	0.0141792	0.0199794	0.00860191	0.0573315	0.00408537	0.00224591	0.00440372	0.0170213	0.00342885	0.0214526	0.0374513	0.0360297	0.00483933	0.0214865	0.0245069	0.0336952	0.0187667	0.282783	0.0166919	0.00509498	0.00629277	0.0400253	0.0164592	0.0128067	0.0235693	0.0267266	0.0148905	0.031463	0.00349608	0.0107433	0.00863647	0.0286163	0.0264134	0.0309594	0.0100154	0.0398197	0.00738895	0.0126071	0.0590652	0.0386849	0.0138165	0.00287494	0.0128727	0.0114735	0.0249849	0.0618805	0.0084105	0.0130553	0.0314682
G[C>T]A	0.00611048	0.042697	0.0244654	0.0540057	0.060092	0.00915145	0.00645508	0.0375676	0.0239068	0.01024	0.0126616	0.0134321	0.0224048	0.0204219	0.0305978	0.0279016	0.0383771	1.16222	0.0364889	0.00376349	0.0232431	0.0358612	0.0205928	0.014171	0.0172118	0.0130686	0.018169	0.011965	0.042417	0.00704949	0.034281	0.0211506	0.0232383	0.0273333	0.0104559	0.0423046	0.0431179	0.0235605	0.0355038	0.0194483	0.0178256	0.0780943	0.0545939	0.0261229	0.0326453	0.0512739	0.0235749	0.00641223	0.0508404
G[C>T]C	0.0137871	0.0354188	0.00842201	0.0213852	0.0308918	0.0416323	0.00953431	0.0132001	0.0167391	0.026041	0.0193329	0.0180421	0.0129796	0.0242858	0.00357632	0.00772106	0.0379766	1.24634	0.0348876	0.00184702	0.00951718	0.0244851	0.00441208	0.008642	0.0340811	0.0200202	0.0162893	0.00710729	0.00795572	0.00917977	0.00955735	0.02024	0.0109982	0.0350432	0.0186509	0.0242864	0.00704619	0.0131423	0.0403571	0.0222474	0.0462173	0.0480359	0.0655953	0.0165722	0.0426519	0.0117695	0.0559397	0.02731	0.0848178
G[C>T]G	0.0110474	0.0360318	0.0301625	0.00779383	0.0105905	0.00462688	0.0039394	0.0210949	0.00644601	0.0240762	0.021328	0.00438812	0.00330493	0.0205143	0.0260206	0.0130668	0.0259284	0.857022	0.0400697	0.00964925	0.0293663	0.0208006	0.0218497	0.00672905	0.0109517	0.0271733	0.051578	0.0089477	0.00285688	0.019143	0.022177	0.018768	0.0340393	0.0574519	0.0175577	0.0371997	0.0258291	0.0367195	0.0352699	0.00309872	0.0104915	0.0352172	0.0177684	0.00978577	0.0430817	0.0103736	0.0299647	0.0104563	0.0517218
G[C>T]T	0.00719785	0.0694713	0.0211384	0.035307	0.0267613	0.00967197	0.00742192	0.0389507	0.00426652	0.0245854	0.0202784	0.0225545	0.00445782	0.00400728	0.0455687	0.0271791	0.0119464	0.823537	0.0272225	0.0275813	0.035558	0.0518076	0.0143772	0.0177153	0.0107508	0.0254043	0.0254417	0.0388942	0.00624685	0.0150216	0.0114775	0.0287631	0.0231567	0.0638559	0.0111429	0.0366973	0.0263288	0.00983107	0.0489766	0.0509001	0.0228583	0.0476608	0.0255429	0.0213227	0.0299882	0.013128	0.0289362	0.0339616	0.0620067
T[C>T]A	0.0393491	0.138286	0.082548	0.0913116	0.0267209	0.0453155	0.050077	0.0718551	0.0763489	0.057268	0.0709295	0.0537622	0.0378737	0.104286	0.102677	0.071286	0.0642858	0.247843	0.166949	0.0510639	0.0540632	0.101259	0.095252	0.043349	0.0985906	0.0485197	0.0662497	0.123278	0.0573556	0.0412579	0.0698905	0.075251	0.088386	0.157698	0.0553663	0.0614947	0.106185	0.0445033	0.388941	0.0755009	0.0309398	0.0926551	0.0804043	0.0162727	0.038628	0.0619282	0.029026	0.0435653	0.0388578
T[C>T]C	0.0143668	0.0772786	0.0359295	0.101989	0.0305422	0.00845857	0.0105205	0.0358854	0.03029	0.0617415	0.0344708	0.0260835	0.0118037	0.0346897	0.0186279	0.0270785	0.0166519	0.292067	0.0471776	0.0345558	0.00955272	0.0621925	0.0338043	0.0137322	0.0199799	0.0309093	0.0486528	0.00619655	0.0324863	0.028571	0.0434526	0.02543	0.0447668	0.05887	0.0166682	0.0441661	0.0298883	0.0483035	0.192648	0.0162466	0.0201393	0.0452575	0.0647931	0.0367437	0.0267712	0.0449788	0.0168462	0.00325999	0.00852818
T[C>T]G	0.0219081	0.0772447	0.0287373	0.130127	0.0508704	0.0322709	0.0288416	0.0942384	0.0387831	0.0631943	0.0457115	0.0378371	0.0411238	0.0334181	0.0158843	0.0437533	0.0334998	0.280547	0.111988	0.0176847	0.0468268	0.0368848	0.0664142	0.0162291	0.0276651	0.0496227	0.0162559	0.0402862	0.0217051	0.0483883	0.0669687	0.0320146	0.0394991	0.0664123	0.0347893	0.0277196	0.0142201	0.0420482	0.20134	0.00484434	0.0276155	0.0854586	0.0725444	0.043388	0.0223858	0.0119348	0.0263109	0.0162667	0.0502339
T[C>T]T	0.0305696	0.0696971	0.0737709	0.0777823	0.0138543	0.0408251	0.0661744	0.0986405	0.0546393	0.0839287	0.0697566	0.0275018	0.036247	0.0849501	0.00518489	0.0731879	0.070781	0.344972	0.0185261	0.077668	0.0295006	0.0641032	0.0622331	0.0470612	0.0610576	0.0443366	0.0725147	0.0949594	0.0674287	0.070951	0.0839023	0.0760839	0.103341	0.11887	0.033912	0.0633529	0.0638478	0.0966461	0.222156	0.0372828	0.0361483	0.0148139	0.0180068	0.0497601	0.0713548	0.0501867	0.0275469	0.0548742	0.062232
A[T>A]A	0.0338727	0.0509249	0.102748	0.0515897	0.00981721	0.033093	0.0568292	0.0665865	0.0558455	0.0450182	0.0412971	0.0234449	0.0501991	0.0917436	0.0577306	0.0655604	0.062094	0.119128	0.0289073	0.0374992	0.095336	0.0557423	0.0547712	0.0348846	0.0767741	0.074934	0.0360969	0.104444	0.062159	0.0519929	0.0537099	0.0382997	0.0394338	0.0651098	0.0407547	0.0871984	0.0428607	0.0512792	0.099737	0.0329892	0.0647295	0.0630988	0.0134392	0.0422455	0.0436681	0.0507522	0.0195097	0.0360099	0.0613415
A[T>A]C	0.0111761	0.0102092	0.0311592	0.00297589	0.0182833	0.0135965	0.0104925	0.0244849	0.0177289	0.0223791	0.0288261	0.0139911	0.0300418	0.0150891	0.0154304	0.0196801	0.0130021	0.114803	0.0119773	0.00714962	0.0370416	0.0105736	0.00866211	0.0154141	0.0155394	0.0365656	0.022642	0.0159776	0.036148	0.0270183	0.0141531	0.0304146	0.0398173	0.028347	0.0205532	0.0364753	0.0224683	0.0135794	0.024313	0.0237145	0.0133065	0.00645359	0.0115969	0.00883813	0.0210694	0.0487548	0.0157288	0.00509934	0.00274156
A[T>A]G	0.00971123	0.00505253	0.0469626	0.0625755	0.00353612	0.00648054	0.00987014	0.0246541	0.031461	0.0299956	0.00509932	0.00629057	0.0103169	0.0253633	0.0177563	0.019204	0.0121173	0.106875	0.00224639	0.0124305	0.0118788	0.00449416	0.0251734	0.00190227	0.0294827	0.00507869	0.0100684	0.0311704	0.0204798	0.00499345	0.0265583	0.00410066	0.0222775	0.0287141	0.00759791	0.0384656	0.00371237	0.0100932	0.121357	0.00678908	0.00752739	0.0702734	0.0135955	0.017357	0.0348083	0.0115997	0.00999129	0.00733154	0.012332
A[T>A]T	0.0350957	0.0411538	0.0288461	0.111561	0.030836	0.0317144	0.0394279	0.0741272	0.032769	0.0650879	0.0298603	0.05193	0.0225452	0.0355238	0.081049	0.0480231	0.0571896	2.12506	0.0105805	0.0331557	0.0591628	0.0728899	0.0336207	0.0263571	0.0271435	0.0326365	0.0255311	0.0261858	0.030031	0.0384869	0.0151017	0.0335971	0.0613743	0.101697	0.0518153	0.0401639	0.00616697	0.0445028	0.0480481	0.0390748	0.0500968	0.0507272	0.0337821	0.0314577	0.0760343	0.00653271	0.0480459	0.0455537	0.101926
C[T>A]A	0.0089311	0.0308367	0.00945887	0.0181712	0.0229251	0.00463771	0.00548935	0.00505036	0.0167974	0.0355344	0.0146493	0.0147302	0.00776866	0.0103853	0.015419	0.0106126	0.0176592	0.0386781	0.0276264	0.0119675	0.0273706	0.0323532	0.0219762	0.00853447	0.00563662	0.0107592	0.0263562	0.014172	0.013707	0.0156907	0.0224097	0.00700246	0.00654278	0.0789392	0.00652537	0.00298118	0.0384333	0.00359826	0.0366548	0.00379868	0.0317086	0.0290028	0.0114213	0.00528873	0.0306402	0.0681294	0.00460105	0.00402636	0.00802537
C[T>A]C	0.0136158	0.00381929	0.0434704	0.0201345	0.0034876	0.00573404	0.0117421	0.00424593	0.00675427	0.00901808	0.027064	0.00430702	0.00865967	0.00843178	0.0205735	0.000893534	0.0238507	0.15294	0.028884	0.0124837	0.0067202	0.00419891	0.0211617	0.00256936	0.0151971	0.0125757	0.00884003	0.0108179	0.0173083	0.0026358	0.00378364	0.00910254	0.00921839	0.00509255	0.0157335	0.0322137	0.00754163	0.0280219	0.182849	0.00409691	0.00266774	0.0192882	0.0119852	0.00495006	0.00587977	0.0142157	0.0184834	0.0231879	0.0457962
C[T>A]G	0.00484799	0.0253297	0.017074	0.00554681	0.0192413	0.00582949	0.0031901	0.00604094	0.0103927	0.00493489	0.0240247	0.0104636	0.00557547	0.00916818	0.00468502	0.00497687	0.0117665	0.0406448	0.0168443	0.00232256	0.0268073	0.00160736	0.015791	0.00571412	0.00450868	0.00958373	0.0118581	0.00737525	0.022838	0.0119177	0.0154509	0.00486002	0.00670102	0.00628076	0.00725405	0.021761	0.0088391	0.0326638	0.035258	0.005884	0.00508121	0.0218327	0.0969144	0.00705131	0.0204981	0.00547287	0.0059687	0.0166601	0.00702894
C[T>A]T	0.0137116	0.00516266	0.00742083	0.0361589	0.0119696	0.00737281	0.00752042	0.0292381	0.00265353	0.0150248	0.0140054	0.0202143	0.0105533	0.00125268	0.0254124	0.0166305	0.0170931	0.0355608	0.0473405	0.00702518	0.0119533	0.00847786	0.00295095	0.00612445	0.0212215	0.0205245	0.0214184	0.0190651	0.0215517	0.0389869	0.0325411	0.00256551	0.0219844	0.00587982	0.0170703	0.0270032	0.00696966	0.0163726	0.0325786	0.0225892	0.00601849	0.0185563	0.0353305	0.00256316	0.00501947	0.0562992	0.0169963	0.0279566	0.0253237
G[T>A]A	0.00699549	0.00811318	0.0190076	0.0282897	0.0114403	0.00254548	0.012982	0.0462347	0.0234373	0.0167229	0.0117395	0.00687601	0.0200335	0.0169918	0.0147239	0.00399693	0.0143831	0.0329152	0.0301942	0.0193937	0.00916731	0.0402704	0.0147888	0.00441017	0.0220794	0.0150127	0.0115348	0.0230718	0.0200216	0.00180748	0.0121596	0.0050065	0.0249801	0.00408871	0.00770994	0.0207304	0.0516665	0.00309337	0.0130817	0.00748791	0.00538179	0.014417	0.0227794	0.00459939	0.0314082	0.0473424	0.00368629	0.00362761	0.0231839
G[T>A]C	0.0107024	0.00264195	0.00994894	0.00358884	0.0131773	0.00643216	0.00445992	0.0193529	0.00713771	0.00305468	0.00318545	0.00485029	0.00745751	0.00437047	0.0051007	0.00842441	0.0137529	0.149804	0.00339863	0.00269457	0.0207936	0.00440674	0.0220394	0.00284494	0.0444211	0.00346745	0.0109095	0.0106817	0.00451295	0.00647081	0.00341245	0.0058044	0.00242126	0.00474504	0.0169789	0.00360686	0.0139238	0.00217439	0.0391335	0.0038246	0.0247534	0.048974	0.011251	0.0110458	0.00736592	0.0135757	0.0190606	0.0206545	0.00909913
G[T>A]G	0.00406728	0.0276906	0.0130268	0.033478	0.00381752	0.00489308	0.00529632	0.0155697	0.00476576	0.0158475	0.00795651	0.00303669	0.015116	0.00247718	0.027301	0.00734522	0.0159967	0.0503673	0.00681767	0.0166502	0.0156739	0.0103054	0.00343632	0.00476937	0.0114607	0.00311777	0.00573599	0.0136097	0.0231327	0.0164519	0.00458025	0.00207689	0.00351297	0.0053117	0.000882535	0.0222408	0.00450719	0.0114086	0.040545	0.0072536	0.00388266	0.0305413	0.0787447	0.00371286	0.00653109	0.0109583	0.00238156	0.0117951	0.00930456
G[T>A]T	0.00455087	0.0158859	0.0200345	0.0229832	0.00809416	0.00467399	0.0194329	0.0326745	0.0138886	0.0296418	0.0139108	0.0152825	0.00643289	0.00820804	0.00703032	0.0110677	0.00676911	0.118573	0.0147787	0.0144819	0.00253806	0.0160099	0.00312729	0.002567	0.0034252	0.0155131	0.0190442	0.00988443	0.00547971	0.0237329	0.00421049	0.00555194	0.00761697	0.00672814	0.0114015	0.0369665	0.00537285	0.00294895	0.0483773	0.0260427	0.00802596	0.00967077	0.0315493	0.00490262	0.0190079	0.0758796	0.013673	0.00186383	0.015286
T[T>A]A	0.0749443	0.11124	0.133847	0.084188	0.0541582	0.0707231	0.109804	0.0671544	0.0591425	0.100375	0.0861805	0.0889337	0.0561744	0.0766957	0.0780397	0.06096	0.0847485	0.333162	0.123527	0.112263	0.0774622	0.15016	0.100119	0.0782796	0.112094	0.0759872	0.120699	0.11215	0.076505	0.0956018	0.100864	0.0994837	0.110359	0.164641	0.0949775	0.142059	0.0801541	0.118859	0.148964	0.0805171	0.0569198	0.204633	0.223241	0.0617217	0.0959461	0.191675	0.0909111	0.0581154	0.023428
T[T>A]C	0.0109364	0.00440599	0.00822232	0.0383815	0.0156097	0.00304316	0.00474376	0.00945221	0.0061916	0.0057339	0.0034992	0.0243686	0.0155598	0.0191076	0.0032625	0.0042183	0.0107568	0.0562839	0.0288017	0.0117567	0.0325452	0.0563666	0.00574235	0.00576205	0.0148546	0.0153946	0.0412642	0.0174889	0.00982343	0.0114365	0.0124952	0.0089141	0.0221774	0.0123841	0.0222531	0.0698754	0.0278572	0.0427672	0.0210392	0.00727575	0.00324386	0.0176007	0.0315436	0.00354881	0.0272562	0.00973213	0.0192638	0.00435171	0.00388969
T[T>A]G	0.00417099	0.00572108	0.0228587	0.0166622	0.0152997	0.00398938	0.0189685	0.016332	0.0293761	0.00588649	0.0103997	0.00772161	0.0391249	0.00164496	0.00365382	0.00966804	0.0184086	0.0885375	0.0397336	0.0114141	0.0253337	0.0473033	0.00388093	0.0031545	0.019645	0.010309	0.0107707	0.0271821	0.01845	0.00388154	0.0291515	0.0292418	0.00648193	0.0213774	0.0054385	0.0811575	0.0505603	0.00579541	0.107639	0.0468629	0.0422687	0.0131849	0.0666363	0.002941	0.00722245	0.0128575	0.00288059	0.0022069	0.0378518
T[T>A]T	0.0219274	0.0397986	0.0452348	0.0588449	0.0206667	0.0133345	0.0231359	0.0505807	0.0325743	0.0372517	0.0401563	0.0521691	0.0555837	0.0190856	0.032113	0.0132941	0.0677835	0.226236	0.0530364	0.0359264	0.0431479	0.0695485	0.00229033	0.011578	0.073216	0.0482952	0.0248414	0.0369153	0.0400447	0.0229836	0.0137474	0.00438432	0.0386987	0.0833016	0.028631	0.0396395	0.0218914	0.0209128	0.0541315	0.0352699	0.0332864	0.0189772	0.0271713	0.0175756	0.0732461	0.0609016	0.0218557	0.041668	0.0643223
A[T>C]A	0.0164694	0.0232091	0.0070924	0.0218436	0.0027754	0.0305741	0.0252701	0.0480058	0.00290156	0.0100606	0.00951261	0.0431153	0.0131802	0.0196444	0.0566547	0.0170727	0.0118932	0.748791	0.0307384	0.0122038	0.0155371	0.0181912	0.0160004	0.00204811	0.0211722	0.00763723	0.00776201	0.0365368	0.0195527	0.0117666	0.0393481	0.00250478	0.0146512	0.0130796	0.00956545	0.0393392	0.0242949	0.0134876	0.0225161	0.00447068	0.00381924	0.0371257	0.0366467	0.00625716	0.0211314	0.0119167	0.0114835	0.0172894	0.0406407
A[T>C]C	0.0185674	0.0138374	0.0381815	0.0273691	0.0140175	0.00224662	0.00577218	0.0219562	0.0297704	0.0310259	0.00665287	0.00462941	0.00836041	0.0156082	0.00712966	0.00560372	0.0334195	0.643029	0.00908114	0.0390916	0.0246252	0.0126154	0.00226398	0.0130874	0.00291578	0.00754917	0.0319315	0.0221994	0.00726031	0.0121867	0.0117583	0.00599661	0.0441415	0.0280619	0.0241416	0.00478097	0.0361864	0.01277	0.0757481	0.026136	0.00976972	0.10017	0.0153673	0.023945	0.0473177	0.0412464	0.031557	0.026991	0.0130081
A[T>C]G	0.00342914	0.00939001	0.0156104	0.0105686	0.031855	0.00695059	0.00357312	0.00541142	0.0196602	0.0253259	0.0215319	0.00302235	0.00742871	0.0164136	0.0358627	0.00765828	0.0185635	0.837546	0.0530929	0.0151558	0.0212232	0.0101674	0.00409494	0.00740125	0.00775118	0.00841464	0.0155771	0.0222127	0.0137648	0.00172992	0.0243502	0.0173249	0.0194926	0.0036935	0.00588998	0.0431241	0.0399569	0.0336395	0.0306424	0.00526094	0.0157843	0.0229335	0.050923	0.0113216	0.0132117	0.00460041	0.00745081	0.0224369	0.00878011
A[T>C]T	0.0173019	0.0220854	0.0432685	0.052411	0.0158018	0.0359659	0.0118486	0.0517024	0.0182387	0.0196145	0.0223181	0.0206545	0.00439126	0.00888861	0.00491148	0.0135661	0.0314283	0.456754	0.0310626	0.0274706	0.0133567	0.0301127	0.0356103	0.00833638	0.0307083	0.0094862	0.0170038	0.0424318	0.0243425	0.0272187	0.013095	0.0200826	0.0172417	0.00546141	0.0266708	0.0210418	0.0720934	0.0445601	0.0309845	0.0109353	0.00356173	0.00717529	0.0547881	0.0222899	0.00810539	0.00668372	0.0241311	0.00345717	0.0183145
C[T>C]A	0.0104014	0.0116252	0.0152158	0.0124945	0.00756394	0.00444873	0.0150432	0.0223107	0.0130895	0.00280597	0.0187156	0.0394968	0.0178795	0.0133334	0.00524275	0.00619613	0.00773867	0.366211	0.0143678	0.00343669	0.0243571	0.00412827	0.00355238	0.00697564	0.00359958	0.00804591	0.0394612	0.0297531	0.0108285	0.00627274	0.0275049	0.0134816	0.00529609	0.104705	0.0127747	0.0060355	0.00470281	0.00444832	0.184298	0.00566432	0.0084482	0.0509158	0.039395	0.00738763	0.0408329	0.0099568	0.0103904	0.0338921	0.289581
C[T>C]C	0.0161992	0.0101368	0.0306605	0.00510444	0.0224891	0.0421419	0.0147546	0.00390651	0.00410501	0.0223737	0.00369179	0.0214822	0.0258444	0.0320057	0.0194716	0.0249317	0.0198579	0.497314	0.00539069	0.0051505	0.0290339	0.0160122	0.0194816	0.00964883	0.0179641	0.0240595	0.0180125	0.0474937	0.00309204	0.0180961	0.0140416	0.0107525	0.03906	0.0156387	0.0127145	0.00602096	0.00469596	0.0199513	0.0694927	0.0598378	0.031266	0.0129204	0.0131033	0.0171507	0.0365483	0.00689358	0.0174273	0.0406325	0.0470302
C[T>C]G	0.00509377	0.00530636	0.00684872	0.00622473	0.00218265	0.0290727	0.011457	0.014414	0.0222131	0.0183248	0.00268094	0.00306867	0.00531994	0.00379674	0.0143939	0.00263422	0.0110319	0.463616	0.00495195	0.00254401	0.0122088	0.0222645	0.00641811	0.00187333	0.00331334	0.00948564	0.0198771	0.00590593	0.0317312	0.00350059	0.0269667	0.00293321	0.0050177	0.0038791	0.00306327	0.00665563	0.00789074	0.00296692	0.046157	0.0475069	0.0384132	0.0656475	0.0618308	0.0111328	0.0213744	0.0143547	0.00896731	0.00466634	0.0885045
C[T>C]T	0.00524905	0.00273126	0.0307475	0.00830596	0.00739607	0.00250487	0.016146	0.0255113	0.0144975	0.0224657	0.0188634	0.0034671	0.0032863	0.0126662	0.0312719	0.00145023	0.0176741	0.712405	0.0347017	0.016932	0.0266504	0.0358955	0.0151447	0.00515297	0.0307825	0.00730759	0.00252388	0.0343511	0.0334511	0.0283258	0.0133127	0.0163613	0.0126543	0.00899593	0.00322097	0.0219547	0.00542825	0.0027818	0.146649	0.0184884	0.00454923	0.0152913	0.0926344	0.0131995	0.0170949	0.0173826	0.0120427	0.0186014	0.0529442
G[T>C]A	0.00671952	0.00683178	0.0301629	0.00239008	0.0113602	0.00866601	0.00332566	0.0331324	0.00394651	0.00794953	0.0139328	0.0203394	0.00624066	0.0210455	0.00868878	0.0044739	0.00795963	0.730247	0.0377787	0.0122412	0.016335	0.0476997	0.00499765	0.00590073	0.00632651	0.0158904	0.0128969	0.0179042	0.0158916	0.0292409	0.0174149	0.00491194	0.0238779	0.00304202	0.00301573	0.022015	0.0272532	0.00284609	0.0182659	0.026094	0.0283147	0.0588504	0.00447733	0.0185844	0.0370159	0.0162192	0.00350901	0.00612745	0.0115953
G[T>C]C	0.0164564	0.00114787	0.00330885	0.0292288	0.0132369	0.00470393	0.00223816	0.0194254	0.0221458	0.00385	0.0143331	0.0169395	0.0293774	0.00278162	0.0201159	0.0291874	0.0193189	0.731944	0.00488705	0.0143407	0.0317096	0.0231662	0.0169795	0.0241809	0.0104403	0.0078339	0.0184076	0.0496777	0.00813565	0.00344352	0.00617731	0.0252248	0.00519321	0.00453308	0.0275467	0.00538135	0.0152475	0.0167235	0.108913	0.0072582	0.0247092	0.0239512	0.0145675	0.00662427	0.0343983	0.0371914	0.0197086	0.00497332	0.0190081
G[T>C]G	0.00749119	0.0202776	0.00936919	0.0171546	0.0109007	0.0031294	0.00365436	0.0135438	0.0159927	0.0165112	0.00700632	0.0384644	0.0357625	0.00281184	0.0330801	0.0108976	0.0248125	0.983797	0.0028694	0.00791482	0.0182989	0.00774845	0.00434352	0.00507287	0.0216859	0.0097221	0.00393908	0.00749648	0.0419463	0.00303052	0.00837938	0.00661209	0.00419683	0.00512824	0.0101234	0.028266	0.0133498	0.00340171	0.16113	0.00425538	0.00599886	0.105183	0.0269886	0.00303665	0.00617713	0.00444757	0.0131774	0.00392121	0.0595793
G[T>C]T	0.0112298	0.0235262	0.00740908	0.0199713	0.0142676	0.0082581	0.0027347	0.0781437	0.0274067	0.0190575	0.0247251	0.0294168	0.00641806	0.0124473	0.0220329	0.0108	0.0261617	0.789284	0.047858	0.00600027	0.0336627	0.0197995	0.00331053	0.0133833	0.0273548	0.0242929	0.00456446	0.0105087	0.0101365	0.00778029	0.0112187	0.0311946	0.00466569	0.00582873	0.0162462	0.00766487	0.00393348	0.0255399	0.121719	0.0040104	0.0264475	0.0488757	0.024112	0.00907905	0.00593796	0.0123954	0.0213196	0.0112401	0.0413486
T[T>C]A	0.0168645	0.0178353	0.0137915	0.0774591	0.00259684	0.0177515	0.0266693	0.00540134	0.0272543	0.0417211	0.0154543	0.0104528	0.0389933	0.0101181	0.0210129	0.00763341	0.0178275	0.371943	0.0640458	0.00959665	0.0346936	0.0505555	0.0358066	0.00868094	0.0316036	0.00438663	0.0447949	0.0203097	0.00405077	0.0116658	0.00983658	0.0105408	0.0394584	0.0966109	0.0125883	0.0221905	0.0233794	0.0332883	0.0223405	0.00571619	0.0117139	0.0101726	0.022665	0.0138498	0.0248432	0.0379235	0.015496	0.038805	0.0200314
T[T>C]C	0.0129226	0.0275734	0.0447009	0.004665	0.00344443	0.00561307	0.00663809	0.0210182	0.0128569	0.0207645	0.00927554	0.0118297	0.0223923	0.0058457	0.00690031	0.0109674	0.020515	0.643018	0.0451992	0.0109418	0.0293068	0.0275781	0.0237647	0.0142397	0.0165557	0.0194245	0.0310299	0.0126351	0.0496473	0.00902557	0.00407766	0.00668221	0.0196169	0.0117048	0.0235162	0.0435192	0.0304964	0.00507139	0.0310523	0.00525051	0.00295502	0.0559286	0.0200312	0.0130659	0.0550111	0.00751766	0.025279	0.0126869	0.0489104
T[T>C]G	0.00953596	0.0200459	0.00676916	0.0322902	0.0074064	0.00247503	0.00416441	0.0185159	0.0099527	0.0103916	0.0152078	0.00153402	0.00697174	0.00932589	0.0253492	0.0211554	0.0130671	0.505991	0.0179966	0.0157516	0.0458349	0.0325636	0.0167488	0.0166156	0.0455607	0.0136508	0.0370281	0.0160323	0.0188906	0.00733876	0.0161928	0.00682997	0.0340199	0.0344271	0.0149658	0.0354826	0.00304873	0.0283606	0.076986	0.00337859	0.00569713	0.0118759	0.00840421	0.0163271	0.00520922	0.0414235	0.0117873	0.0134308	0.0389753
T[T>C]T	0.01548	0.00398008	0.0374464	0.058968	0.0107928	0.00280797	0.0212788	0.0233856	0.0211597	0.0231293	0.0323782	0.0199713	0.0190169	0.0105476	0.0429266	0.0285593	0.0230211	0.571107	0.0204226	0.0283317	0.0212179	0.03467	0.0329042	0.0152096	0.0212407	0.0125215	0.0271378	0.0388028	0.00663745	0.0065945	0.0220053	0.0299943	0.0482893	0.0159206	0.0136359	0.0503774	0.023594	0.0067119	0.0368026	0.0461695	0.00834424	0.0145517	0.0369348	0.0177479	0.0417189	0.0509214	0.0162146	0.0481241	0.00809135
A[T>G]A	0.00705715	0.0126228	0.0154568	0.0211448	0.00808912	0.0122908	0.00112064	0.0202894	0.00498803	0.0193008	0.0154217	0.00943414	0.0265374	0.0174607	0.00542241	0.0149865	0.0187579	0.027305	0.0320685	0.00690368	0.00491778	0.00720683	0.0102037	0.011157	0.0028059	0.00336592	0.00199778	0.0483024	0.00509357	0.00920184	0.0458225	0.0300246	0.0171356	0.073952	0.014253	0.00244321	0.0257812	0.0143072	0.0413102	0.0454717	0.0184554	0.0635857	0.00924421	0.00349105	0.0270108	0.010618	0.0106843	0.0262504	0.0113084
A[T>G]C	0.00490013	0.00768182	0.00815664	0.0119827	0.00846557	0.00253862	0.00277526	0.0286676	0.00377617	0.0116835	0.0116589	0.0162678	0.00601391	0.0169069	0.00297829	0.00232465	0.0121491	0.236356	0.0358206	0.0132232	0.0027835	0.00394835	0.0142995	0.00345236	0.00438186	0.0110733	0.00424069	0.00826925	0.00658049	0.00736882	0.00828488	0.00671146	0.00712806	0.0074681	0.00923126	0.0282948	0.00507151	0.00174465	0.0230303	0.00593187	0.0378138	0.0140719	0.0393994	0.00337654	0.00838372	0.00929883	0.00787654	0.0109128	0.0043016
A[T>G]G	0.00364096	0.00164132	0.0246741	0.00433623	0.0230629	0.013592	0.0025267	0.00419598	0.0197761	0.0161279	0.0137654	0.00884054	0.00143565	0.0129787	0.00295098	0.0112814	0.004068	0.20909	0.0188709	0.0133029	0.00972946	0.00440295	0.0166178	0.00743678	0.0146644	0.00405529	0.00157782	0.0134485	0.00474793	0.00335317	0.0132397	0.00381224	0.00345936	0.00636324	0.0085676	0.0453995	0.0265041	0.0298623	0.0134385	0.0138253	0.0426049	0.00519859	0.0240187	0.00924385	0.0175411	0.0443851	0.0182026	0.00416536	0.00659292
A[T>G]T	0.00596333	0.00434783	0.0171293	0.0291204	0.00637434	0.0217146	0.00337854	0.0240342	0.00695476	0.0415929	0.0132094	0.0116219	0.0158154	0.0200178	0.0102166	0.00513196	0.0333611	0.700308	0.0037899	0.0114615	0.0276843	0.00730938	0.0144602	0.0054408	0.00249662	0.00128043	0.0097882	0.00987297	0.00309315	0.0127683	0.0171545	0.00314059	0.0185384	0.00503137	0.00234	0.047513	0.00295351	0.0174006	0.0663028	0.00735317	0.00700959	0.016012	0.0146138	0.00330875	0.0220936	0.01926	0.00627143	0.00299029	0.0174358
C[T>G]A	0.0038372	0.00312878	0.00691426	0.00282111	0.00266886	0.00124571	0.00305207	0.0239769	0.010183	0.00442704	0.0103262	0.0118851	0.00393108	0.00584886	0.000960221	0.00445514	0.00419264	0.108947	0.00486323	0.00294653	0.00347117	0.00443718	0.0173522	0.00342376	0.00301944	0.0045103	0.00560562	0.0256876	0.00609116	0.00262553	0.000769273	0.012255	0.0113968	0.00426636	0.00984097	0.00144942	0.0102418	0.00273337	0.0214868	0.0077846	0.00428929	0.0304233	0.0259871	0.00408983	0.0093063	0.00900303	0.00727493	0.00127672	0.00725604
C[T>G]C	0.00351575	0.00346886	0.00415612	0.00563763	0.00520498	0.00257897	0.00780787	0.0212834	0.00453227	0.00445781	0.00560071	0.00669072	0.00650741	0.00528159	0.0043377	0.00940092	0.00811639	0.295955	0.00375017	0.0019968	0.00391946	0.00849879	0.00324947	0.00692172	0.00453191	0.00190475	0.0193038	0.00750096	0.00559099	0.0101755	0.00518167	0.002944	0.00893665	0.0121353	0.00628122	0.0109699	0.0291911	0.0149339	0.0370039	0.0209193	0.0059888	0.0282268	0.0158897	0.00267518	0.0112584	0.00804889	0.0015889	0.00745986	0.00738452
C[T>G]G	0.00496253	0.0139712	0.0120746	0.00398143	0.00390088	0.0174782	0.00875546	0.00605689	0.00444493	0.00429624	0.0103684	0.00417601	0.0222556	0.00770084	0.00349666	0.00587604	0.0111459	0.198033	0.0410753	0.0126489	0.00422606	0.0275023	0.00725009	0.00862433	0.0113588	0.00159705	0.00425255	0.0140795	0.00446323	0.00388941	0.0156975	0.00564594	0.0022591	0.0235138	0.00262577	0.0381826	0.0053483	0.00601941	0.0500775	0.0192038	0.00534413	0.00623334	0.0780745	0.0149097	0.00983756	0.0167777	0.00520553	0.00276727	0.0428279
C[T>G]T	0.00180481	0.0176517	0.0224137	0.0194607	0.0147972	0.00731924	0.00234352	0.00276445	0.0157716	0.0319014	0.0180334	0.00347696	0.00483253	0.00696652	0.00565473	0.00186952	0.00472919	0.594929	0.0279572	0.00586071	0.00957113	0.00922227	0.0196682	0.00563579	0.00222687	0.0230389	0.029889	0.00802691	0.00550847	0.00602401	0.0265324	0.00345743	0.00520618	0.00593205	0.00243609	0.00793145	0.0222512	0.0037563	0.0304934	0.00794493	0.00508874	0.0129542	0.0229395	0.0150571	0.0112178	0.00958957	0.00142802	0.00579916	0.0123841
G[T>G]A	0.00644098	0.00626503	0.0135359	0.0169666	0.00288702	0.00315203	0.00446793	0.0130619	0.0167967	0.0161429	0.0117869	0.00733851	0.00422017	0.0195151	0.0191232	0.00643977	0.015697	0.0227132	0.0048331	0.00266819	0.0032154	0.0144934	0.00298182	0.0281943	0.014603	0.0145659	0.00258176	0.0107788	0.0168565	0.00325104	0.00606321	0.00394069	0.00639195	0.010809	0.00326024	0.0042526	0.00986014	0.0209048	0.0382259	0.0173639	0.0234381	0.0112117	0.0215777	0.00177849	0.0278776	0.00928011	0.00156288	0.00648745	0.0209852
G[T>G]C	0.00860501	0.00899944	0.0185125	0.00519641	0.0208454	0.00426015	0.00699125	0.0103911	0.00826586	0.00876344	0.00168284	0.0107424	0.033934	0.0246122	0.0225414	0.00503528	0.00667502	0.208393	0.00459127	0.0114089	0.0124391	0.0051273	0.0178052	0.00569775	0.0109096	0.00194328	0.0048697	0.024972	0.00363449	0.00836313	0.010453	0.00204985	0.0167312	0.0180551	0.00978578	0.00577733	0.0363143	0.00302406	0.0212798	0.0260803	0.00258308	0.00950861	0.0193955	0.00179546	0.00712478	0.00726118	0.013322	0.00510241	0.0317665
G[T>G]G	0.0125574	0.0100125	0.0192022	0.0219435	0.0231994	0.00511643	0.0464257	0.0339294	0.01584	0.0182155	0.0249165	0.0289734	0.0408076	0.024376	0.0183054	0.0404681	0.0258207	0.117496	0.00521952	0.00261275	0.0197838	0.0377778	0.0039449	0.00640361	0.00884453	0.00188123	0.00357994	0.0108452	0.00880139	0.00685032	0.0117505	0.00427838	0.0261332	0.00409553	0.00919391	0.00275465	0.00669291	0.00236111	0.111412	0.00464756	0.0212438	0.084257	0.0213041	0.0276025	0.0182161	0.00953816	0.00811572	0.00797846	0.0159066
G[T>G]T	0.00538211	0.00247005	0.0221327	0.0030319	0.00294697	0.00347897	0.014656	0.02182	0.0393677	0.0413307	0.0115	0.00194506	0.0187347	0.0200194	0.0242014	0.0173184	0.00290143	0.475695	0.0207035	0.0165235	0.0248926	0.00474529	0.0172349	0.00211981	0.0164003	0.0059547	0.0409976	0.0162176	0.00860317	0.00210731	0.0109226	0.0014102	0.0153643	0.00694046	0.00672132	0.0202003	0.0075077	0.00570649	0.0111965	0.00715775	0.00444975	0.0192049	0.00278045	0.0169083	0.0121128	0.0242149	0.00874087	0.0166601	0.0364904
T[T>G]A	0.00677129	0.0108148	0.0100916	0.0157881	0.00161074	0.0116264	0.00587833	0.0307356	0.0168731	0.0152419	0.00207784	0.00747429	0.0170327	0.00796148	0.0220876	0.00296864	0.015462	0.040684	0.0255465	0.00407195	0.0299272	0.01145	0.00182653	0.0128536	0.00228184	0.0143871	0.00771879	0.0487584	0.0313316	0.0163682	0.0178747	0.0154731	0.00385368	0.0645577	0.0138678	0.0437834	0.00548952	0.0418455	0.0473092	0.00590341	0.0341743	0.0164537	0.0192208	0.00705798	0.0269365	0.0248389	0.0176862	0.0215204	0.00324226
T[T>G]C	0.00523946	0.00383104	0.0215002	0.0133487	0.0218254	0.00369349	0.0150752	0.0157167	0.00801693	0.00420085	0.00689058	0.0371023	0.00382292	0.0180053	0.0336749	0.00318408	0.0279141	0.140928	0.00241268	0.0184569	0.0338691	0.0211834	0.00528211	0.0065724	0.00311351	0.0136674	0.0120038	0.00887827	0.00786357	0.0195899	0.0239037	0.00493434	0.00460253	0.0228217	0.00654596	0.00831609	0.00568571	0.0310474	0.0121039	0.026822	0.0102458	0.0188049	0.0136114	0.00570334	0.0124188	0.00566657	0.00676422	0.00350237	0.0389302
T[T>G]G	0.00867327	0.00222621	0.0127154	0.0205524	0.0308793	0.0198026	0.0105155	0.0337124	0.0206115	0.0385879	0.0216946	0.00458358	0.00734801	0.00742165	0.0273243	0.0121973	0.0179762	0.264328	0.0173176	0.00225496	0.0158556	0.0217936	0.00498876	0.0132971	0.0133047	0.014959	0.00399048	0.0422592	0.00362529	0.00398959	0.0172933	0.0199822	0.0435432	0.0186869	0.00863581	0.0029186	0.00721868	0.0285524	0.146507	0.00703777	0.0201621	0.00831065	0.0135942	0.0135094	0.0217529	0.0782263	0.0104978	0.0022863	0.0053722
T[T>G]T	0.0156204	0.01713	0.0347394	0.0513679	0.0111592	0.0236579	0.0260515	0.0427583	0.0102614	0.019678	0.0320494	0.0126515	0.0318187	0.0216681	0.0371048	0.0429865	0.0344982	0.364432	0.0355106	0.0304335	0.0405875	0.0477384	0.00582192	0.0141409	0.00435548	0.0194326	0.0887884	0.0401967	0.0290866	0.0178194	0.0473456	0.0176076	0.0671928	0.0167876	0.0196265	0.0831824	0.027659	0.0242273	0.0509531	0.0535505	0.0178446	0.0325885	0.0509952	0.00689981	0.0640966	0.0689935	0.0324221	0.0219359	0.0628104
DNV	0.0140458	0.012193	0.0194966	0.0640865	0.0210344	0.0163918	0.0160599	0.036468	0.0203938	0.0554663	0.0257071	0.0060211	0.0311221	0.00262092	0.00975403	0.00330723	0.0266063	0.0933939	0.0517955	0.0165791	0.0294792	0.0485226	0.003189	0.00808341	0.0123182	0.011413	0.0208604	0.039159	0.00721443	0.0190577	0.00560774	0.00563876	0.0016672	0.0378625	0.0236911	0.0467871	0.00592332	0.00667867	0.0387396	0.0239632	0.00636841	0.0360544	0.0190247	0.0060256	0.00459483	0.00211041	0.0282135	0.0255118	0.0103673
MNV	0.000670067	0.00960921	0.00612231	0.00462662	0.00418562	0.00091614	0.00403708	0.00850788	0.00355792	0.00768222	0.00153868	0.00218244	0.0024942	0.00140753	0.00332571	0.00496963	0.00714146	0.0420628	0.00245246	0.00266513	0.00167183	0.00434451	0.0022857	0.00471331	0.00256736	0.00151164	0.00341596	0.00656201	0.00293686	0.00339451	0.00269263	0.00331715	0.0020792	0.00302081	0.00182303	0.0191187	0.00599628	0.00423991	0.0252876	0.00725136	0.00551046	0.0158439	0.0163551	0.00398172	0.015482	0.0128858	0.00362019	0.00181089	0.0360377
D.1.rep	0.0875403	0.0683147	0.0648281	0.134036	0.052839	0.0448137	0.0698129	0.0777978	0.0800159	0.0599096	0.0754477	0.0705123	0.0442221	0.0633683	0.0791816	0.0417207	0.0812343	49.4167	0.131292	0.0612576	0.0776041	0.0679364	0.0631889	0.0665771	0.122608	0.0802494	0.0760481	0.0749136	0.0861704	0.0880185	0.0640421	0.0644983	0.074278	0.1142	0.119407	0.079791	0.0519123	0.0682395	0.0637375	0.109252	0.0574002	0.0991372	0.177872	0.0545264	0.0626667	0.0962328	0.155844	0.0638821	0.0859584
D.1.nonrep	0.0136548	0.0134302	0.0280017	0.00599263	0.0333233	0.0131079	0.0119587	0.0233334	0.0218038	0.0201758	0.0127072	0.00889503	0.00758975	0.0137144	0.0123006	0.00708873	0.0107795	1.46332	0.0330485	0.016352	0.028335	0.0235532	0.0406491	0.00430212	0.0272936	0.00550173	0.0194244	0.032642	0.00963604	0.0185276	0.0129344	0.0265131	0.0343911	0.048298	0.0148077	0.057921	0.00453381	0.00939808	0.0626724	0.00806735	0.0287965	0.0172351	0.0132672	0.00917337	0.00792273	0.0110799	0.0228169	0.0290461	0.0480478
D.2.5.rep	0.0146799	0.0240724	0.0160324	0.0122146	0.00793518	0.00628579	0.0576939	0.0445305	0.0133489	0.0216737	0.0174271	0.0212305	0.0143218	0.0117284	0.00443164	0.0149884	0.0252982	5.36433	0.0287317	0.0295325	0.0191034	0.0246151	0.024608	0.01377	0.0415993	0.0190666	0.0272346	0.0131485	0.0288768	0.0245206	0.0191249	0.0363819	0.0125834	0.0292711	0.0170699	0.0336754	0.0324809	0.00198908	0.0928437	0.0275224	0.0281687	0.0120099	0.0391623	0.00984671	0.0052048	0.0177794	0.0229385	0.0234359	0.0302887
D.2.5.nonrep	0.0174925	0.0405477	0.0286149	0.0123975	0.0156165	0.0289261	0.0547448	0.0930511	0.0172723	0.0381648	0.0455385	0.00633746	0.00253482	0.028094	0.0248154	0.00403294	0.0407969	0.586883	0.091678	0.0178774	0.0653647	0.0415472	0.0389155	0.0195301	0.0387551	0.0107966	0.00970863	0.0109458	0.0336858	0.0282031	0.0678858	0.00913758	0.0428701	0.0519101	0.0143045	0.117777	0.00367577	0.0305743	0.0659151	0.0739357	0.0282717	0.0284567	0.0874569	0.0267958	0.057629	0.0440145	0.0200939	0.00382567	0.0452385
D.5.50	0.0305358	0.0695544	0.0752718	0.0883445	0.0272266	0.0390627	0.042181	0.20963	0.0563784	0.0511408	0.0447138	0.0202195	0.0294134	0.089817	0.00257546	0.0439652	0.0873546	0.345877	0.168639	0.0354748	0.136182	0.144906	0.0427126	0.0525032	0.0783542	0.035298	0.0556532	0.015914	0.0654656	0.0291717	0.0954072	0.0255369	0.0818246	0.0412202	0.0279991	0.181046	0.0402098	0.0279601	0.193914	0.0370923	0.0493323	0.0465293	0.0104093	0.0730507	0.0482064	0.0455919	0.0503582	0.0680517	0.0619001
D.50.400	0.0200092	0.0143868	0.0233131	0.0660269	0.031005	0.0224965	0.0593213	0.148139	0.0183669	0.0194865	0.0220451	0.0023603	0.0101983	0.0165428	0.0601857	0.00970496	0.0691252	0.0633678	0.0180378	0.00803623	0.0560574	0.814593	0.0334419	0.660363	0.0498104	0.0256375	0.00837351	0.0103522	0.0122211	0.0410089	0.0318535	0.0174238	0.0312796	0.0798421	0.029664	0.0958994	0.0210082	0.0440775	0.14982	0.0463588	0.0240193	0.0470037	0.0125581	0.424965	0.0138103	0.0315821	0.0389682	0.00460534	0.0592172
DI.small	0.0100511	0.00514374	0.0159789	0.0180235	0.00277643	0.00280985	0.0125973	0.0170128	0.0040413	0.0159072	0.00818686	0.00356165	0.00932069	0.0144044	0.00675347	0.0128593	0.0194527	0.173104	0.0278762	0.0202059	0.0591942	0.0405257	0.00323676	0.0265122	0.0167601	0.00421538	0.0172794	0.0191577	0.00634965	0.0118164	0.00385735	0.00247121	0.0081746	0.0023092	0.0163434	0.0158467	0.00259858	0.00472305	0.0338565	0.0180086	0.00552576	0.00827932	0.00319998	0.00585669	0.00576532	0.00389058	0.0217493	0.00781554	0.0107043
DI.large	0.00211835	0.00464073	0.0191455	0.0273856	0.0167906	0.0044159	0.00470732	0.0199789	0.0132101	0.00950594	0.0102312	0.00305727	0.00278344	0.00883874	0.00347125	0.00232279	0.0186731	0.00816157	0.027175	0.00291853	0.0196039	0.367437	0.00390623	0.238613	0.00159037	0.0121406	0.00560875	0.00442479	0.0101574	0.00382294	0.0120877	0.00967098	0.0106568	0.0205981	0.00334106	0.0508505	0.00597732	0.00377766	0.0475516	0.00529036	0.00704591	0.0204588	0.0196956	0.158048	0.00341725	0.00452404	0.00275412	0.00191614	0.00517527
I.1.rep	0.0641528	0.0557385	0.0853966	0.0719792	0.047151	0.0735546	0.0748677	0.109779	0.0719757	0.0794524	0.0553499	0.0727239	0.0663896	0.0432911	0.101409	0.0674185	0.0873567	30.1371	0.0764229	0.0523244	0.0944768	0.101747	0.0520905	0.0828576	0.138248	0.0409494	0.0834415	0.103691	0.0564192	0.0991495	0.0581467	0.0551662	0.0486207	0.128445	0.061941	0.0601641	0.0754544	0.0215965	0.10379	0.0733641	0.0802149	0.0303531	0.112778	0.0929994	0.0866641	0.122057	0.335654	0.0898443	0.0942779
I.1.nonrep	0.00103213	0.00472159	0.00799603	0.00743148	0.0145007	0.00339001	0.00254311	0.00702959	0.00569488	0.0072778	0.00105258	0.00717275	0.00618612	0.0018119	0.0222271	0.0130704	0.00664375	0.121234	0.00624368	0.00594235	0.00635503	0.00481731	0.0183783	0.00878361	0.00222821	0.00420529	0.0324177	0.00807184	0.00256155	0.0019341	0.00349031	0.0022883	0.0021489	0.0213855	0.00224568	0.0064537	0.00389411	0.0218027	0.0779498	0.025376	0.00464499	0.0151902	0.0189724	0.0031727	0.00328878	0.0105441	0.00663427	0.0233316	0.0379906
I.2.5.rep	0.0140607	0.0182078	0.0321999	0.0292173	0.030636	0.0151311	0.00940099	0.00874537	0.0141249	0.00371409	0.0318292	0.0295337	0.0296647	0.0291481	0.00430273	0.011738	0.0146273	4.79363	0.0291328	0.0380164	0.0258249	0.0577037	0.00526621	0.0135382	0.0391249	0.0129926	0.0307703	0.0231636	0.0281909	0.0162067	0.0147734	0.00237514	0.00366303	0.0723128	0.00950432	0.0331538	0.00612389	0.033521	0.0181286	0.0260221	0.0210057	0.0490125	0.10135	0.0145704	0.0368768	0.0431437	0.0655399	0.0732432	0.0411105
I.2.5.nonrep	0.00577488	0.00311664	0.00274056	0.0160964	0.00370762	0.00414419	0.0078087	0.00426257	0.00605703	0.00739361	0.00910227	0.0171241	0.00375905	0.00209134	0.00315328	0.0140479	0.0393347	0.0771634	0.0266463	0.00491867	0.0273915	0.0224314	0.0213896	0.00435115	0.00933912	0.00145242	0.00467997	0.00324215	0.0210376	0.00278423	0.0119693	0.0336032	0.0294614	0.00592045	0.00751144	0.0323109	0.00891491	0.00371669	0.0435563	0.00443916	0.00730573	0.0137327	0.0163095	0.00381343	0.01831	0.01217	0.0141566	0.00468952	0.00933767
I.5.50	0.0111351	0.0039627	0.0157121	0.00508933	0.00335583	0.0123807	0.0364761	0.0176658	0.0249585	0.00565848	0.0139832	0.00204301	0.0101984	0.015836	0.00913267	0.0016799	0.032539	0.0896626	0.0195176	0.0170128	0.0152816	0.0410892	0.0135912	0.00700952	0.00546875	0.00328509	0.0351384	0.0236099	0.00812229	0.00767377	0.0167492	0.0113869	0.0203566	0.0224844	0.011391	0.0385289	0.0025588	0.0238426	0.153389	0.00170547	0.00252866	0.0405446	0.064521	0.0163825	0.0109828	0.0233893	0.0154436	0.0073938	0.0141893
I.50.400	0.00122165	0.00180986	0.00248356	0.00179367	0.0137507	0.00133148	0.0017348	0.00301944	0.00623798	0.00220199	0.00147555	0.00251475	0.00316716	0.000718661	0.0066602	0.00327205	0.00144692	0.00709122	0.00569698	0.00486215	0.00111043	0.0258241	0.00451129	0.00218275	0.00276391	0.00183582	0.00405377	0.00503789	0.00178481	0.00195571	0.00319659	0.00344023	0.00233866	0.00609333	0.000592225	0.0050239	0.0105365	0.00253923	0.0462387	0.00718091	0.00419787	0.0210779	0.0353366	0.0026455	0.00714483	0.01288	0.00251543	0.00402258	0.0187537
TD	0.015164	0.0297293	0.0370743	0.00613426	0.00638629	0.0145594	0.273523	0.0369019	0.0225816	0.0114658	0.0423579	0.0167225	0.0284122	0.0228725	0.277289	0.19798	0.0545157	0.0394267	0.065487	0.0103468	0.0791644	0.0650957	0.0491735	0.0422721	0.0332359	0.0245578	0.0205275	0.0378499	0.0362307	0.0420339	0.0521775	0.00286076	0.0295915	0.0275856	0.0164379	0.0383096	0.0314319	0.0219586	0.621449	0.0250441	0.025104	0.0155492	0.012626	0.0225603	0.0176812	0.00278919	0.0192416	0.00796404	0.0409217
DEL	0.00908434	0.00355372	0.00698227	0.0243261	0.00819244	0.0288177	0.00232066	0.219223	0.0243874	0.0127716	0.0226379	0.0417932	0.00782494	0.0460063	0.319241	0.266766	0.0652942	0.0073188	0.0194986	0.0462911	0.0284393	0.218811	0.0134648	0.081372	0.00281204	0.0103134	0.022732	0.0262491	0.0164253	0.0204865	0.0210671	0.00377412	0.0471647	0.00759688	0.00776939	0.0422812	0.00541002	0.0226298	0.637405	0.031191	0.00757733	0.050539	0.0129619	0.0599897	0.0321496	0.0127873	0.0174362	0.0207827	0.0574918
INV	0.00181555	0.00174043	0.0146059	0.00243728	0.0181304	0.0068805	0.00318963	0.0267032	0.013921	0.00352073	0.00546933	0.00750308	0.00402494	0.00223724	0.00795186	0.0445685	0.0230036	0.00391241	0.00393304	0.0177662	0.0127543	0.0177277	0.00171411	0.0289995	0.00276119	0.00581952	0.0141498	0.0179616	0.00508157	0.00593094	0.00214287	0.00486017	0.00343653	0.00360378	0.00447381	0.0046173	0.0164146	0.00285708	0.0344085	0.00438211	0.00626827	0.0103431	0.0143195	0.0377051	0.00789869	0.00739421	0.00437496	0.00639882	0.0124236
COMPLEX	0.00580006	0.00531533	0.00578766	0.00398132	0.00530146	0.0050057	0.0355552	0.043613	0.0181754	0.0118592	0.0178773	0.00299029	0.00458011	0.0228752	0.146535	0.0956437	0.0340415	0.0174124	0.0318107	0.00248519	0.0110597	0.0167571	0.00336307	0.0583671	0.00506132	0.0179347	0.0175619	0.0190492	0.0145375	0.00926878	0.00232884	0.00895273	0.021214	0.0030233	0.00776726	0.0244718	0.00635774	0.00334608	0.254072	0.0060597	0.0215348	0.0211592	0.018765	0.0449922	0.00606191	0.00895264	0.0130862	0.00106429	0.011073
TRSL	0.000607188	0.0127358	0.00657967	0.00344373	0.00365255	0.0114731	0.00304287	0.00497378	0.00390171	0.00425068	0.00386457	0.00179327	0.0119853	0.0122264	0.00297577	0.00510438	0.00416059	0.0077349	0.0470623	0.00429449	0.00201457	0.00952786	0.00239265	0.016256	0.00946481	0.00188115	0.00287932	0.00851435	0.00251788	0.0063703	0.00317537	0.00232801	0.00455183	0.00559533	0.00620336	0.0037208	0.0278821	0.00401675	0.0438278	0.0116142	0.00322282	0.0102464	0.0343172	0.0169785	0.00702767	0.0076637	0.00126344	0.00799602	0.0042841
INTCHR	0.00295311	0.0126735	0.00411133	0.00346782	0.00968548	0.00460081	0.0364656	0.00252129	0.00178329	0.00711358	0.0110743	0.00269165	0.0202521	0.00448964	0.0103744	0.0211885	0.00959245	0.00274228	0.00572669	0.0121564	0.00199294	0.0186403	0.00122147	0.0254429	0.00433086	0.0075403	0.00367384	0.0225644	0.00361148	0.0043856	0.0139275	0.00205522	0.0152341	0.00951387	0.00933798	0.00665762	0.00811733	0.0131526	0.0297133	0.00708329	0.00350569	0.0117497	0.0183583	0.0267204	0.0119101	0.00474855	0.0124951	0.00421218	0.0142014
FOLDBACK	0.00504985	0.00585841	0.0238634	0.00251518	0.0234164	0.00561204	0.014588	0.043074	0.0040026	0.00178861	0.0127102	0.00326411	0.00565152	0.00689508	0.0144406	0.0613212	0.0470765	0.00555358	0.00448594	0.00231027	0.0151444	0.0148068	0.012752	0.0290264	0.00175842	0.0166817	0.00346355	0.0195662	0.0392521	0.00658293	0.0172546	0.00579507	0.00314856	0.00503442	0.00657011	0.00676722	0.00301245	0.00798906	0.197029	0.0238777	0.00769824	0.0114686	0.0137632	0.0171803	0.00894212	0.00853817	0.0116361	0.00390345	0.0107435
[truncated: 5 more columns]

## Sheet: Mutagens-mean
Supplementary Data 2D. Mean estimates for signatures of genotoxins in C. elegans
	Aflatoxin.B1	Mechlorethamine	Cisplatin	Radiation	DMS	Xray	MMS	EMS	HU	UV	AristolochicAcid	Mitomycin
A[C>A]A	0.0976979	0.14282	0.00835071	0.35501	0.192118	0.393581	0.568444	0.29839	0.532061	0.0700679	0.0665088	0.481986
A[C>A]C	0.181728	0.0504849	0.0579739	0.136143	0.0586713	0.0535377	0.249229	0.0965549	0.0535954	0.0225375	0.0553948	0.279434
A[C>A]G	0.24327	0.0814233	0.0045521	0.156218	0.047224	0.116024	0.188316	0.116478	0.0207365	0.0058648	0.0202366	1.36252
A[C>A]T	0.0826083	0.293533	0.0295772	0.185041	0.0871251	0.0873121	0.505936	0.285897	0.0217686	0.0678627	0.0563772	0.502528
C[C>A]A	0.0457501	0.140003	0.0441035	0.196469	0.0319713	0.145188	0.1901	0.0915661	0.250068	0.065327	0.0443415	0.534483
C[C>A]C	0.166816	0.0516788	0.495565	0.0959151	0.0208371	0.102002	0.0676809	0.0531212	0.0063729	0.0440651	0.0405524	0.398768
C[C>A]G	0.133514	0.0741802	0.0119807	0.164535	0.0190689	0.0942631	0.0459262	0.049254	0.0149685	0.0282243	0.00905811	0.543237
C[C>A]T	0.0458708	0.225265	0.406064	0.0994586	0.0232767	0.105491	0.129205	0.0466122	0.0209084	0.0898373	0.0404838	0.623426
G[C>A]A	0.372418	0.152693	0.0238426	0.224187	0.0448507	0.35638	0.115483	0.0741696	0.20403	0.0241566	0.0411655	0.43264
G[C>A]C	0.456194	0.051919	0.141123	0.0832675	0.0159962	0.0284855	0.0593483	0.0366313	0.00676464	0.0255974	0.0211868	0.645523
G[C>A]G	0.642776	0.0507649	0.00707095	0.107841	0.0107047	0.113623	0.042546	0.0238536	0.0077696	0.00767542	0.0249902	0.632747
G[C>A]T	0.447591	0.0574023	0.070666	0.16158	0.019096	0.051798	0.0894647	0.0773739	0.0114653	0.0264736	0.0213147	0.365129
T[C>A]A	0.162968	0.0504508	0.00342463	0.615857	0.131697	0.275778	0.427071	0.244491	0.62991	0.170278	0.013757	0.532372
T[C>A]C	0.32548	0.0577884	0.0559318	0.17421	0.0246677	0.0512356	0.0943635	0.114936	0.0158354	0.0912978	0.0356813	0.6816
T[C>A]G	0.256516	0.0558395	0.000803749	0.285744	0.0197813	0.110957	0.0735994	0.0837958	0.021869	0.0379813	0.0149716	1.87131
T[C>A]T	0.15125	0.119875	0.0326058	0.291015	0.044804	0.278316	0.157084	0.182718	0.0503839	0.136555	0.0296101	0.399256
A[C>G]A	0.0188023	0.177526	0.0155491	0.20559	0.0481062	0.0455047	0.143573	0.0991162	0.0180395	0.0392749	0.0249003	0.321315
A[C>G]C	0.00638224	0.147801	0.00476533	0.0750177	0.0133627	0.0886839	0.0422452	0.0403858	0.0339722	0.0136302	0.0332149	0.250654
A[C>G]G	0.0492537	0.0917963	0.00144975	0.101195	0.0332196	0.0627385	0.0734103	0.0422444	0.0125068	0.00473985	0.0305878	0.396225
A[C>G]T	0.0449392	0.0523337	0.00367367	0.132007	0.0301702	0.0726054	0.103476	0.0628223	0.00741353	0.0816026	0.00853022	0.294169
C[C>G]A	0.0225361	0.185662	0.00403784	0.186646	0.0559923	0.0871283	0.0421042	0.0357577	0.021411	0.038129	0.0113786	0.212025
C[C>G]C	0.022533	0.0908518	0.00521737	0.0416556	0.00510622	0.029739	0.0279677	0.0194732	0.0288892	0.0605171	0.0364745	0.35819
C[C>G]G	0.0292373	0.142985	0.00943063	0.0867746	0.0160835	0.0148894	0.0525911	0.0236795	0.00711109	0.0217679	0.0330491	0.320034
C[C>G]T	0.00704879	0.0671883	0.015857	0.0623336	0.00593554	0.013616	0.0259791	0.0192245	0.0128565	0.0506621	0.0349349	0.312031
G[C>G]A	0.0328761	0.050819	0.018853	0.100937	0.0110429	0.0447605	0.0511881	0.0624293	0.00682506	0.0160232	0.00914534	0.209633
G[C>G]C	0.0392349	0.0800086	0.00400368	0.0687843	0.0326385	0.0460952	0.0357018	0.0383875	0.0621027	0.0193265	0.0161189	0.352672
G[C>G]G	0.0856857	0.305888	0.0292154	0.0601745	0.0144883	0.0379535	0.0342675	0.0226276	0.0191545	0.0110321	0.0152711	0.539382
G[C>G]T	0.0525838	0.0544217	0.0210118	0.0869193	0.00849742	0.0441942	0.0310325	0.0308826	0.00781315	0.0081507	0.0229893	0.411115
T[C>G]A	0.0187689	0.192817	0.0115711	0.266645	0.0482303	0.151526	0.0656143	0.0560266	0.0249059	0.0837885	0.0223189	0.367854
T[C>G]C	0.033959	0.138663	0.00633087	0.152624	0.0203858	0.0953455	0.0300287	0.0252393	0.00620167	0.0720693	0.00815749	0.258543
T[C>G]G	0.036052	0.176544	0.021568	0.10713	0.0249614	0.0524668	0.0535136	0.0243355	0.0585654	0.021802	0.0301962	0.300235
T[C>G]T	0.0270409	0.0475506	0.00898933	0.150878	0.0272232	0.0280846	0.0399125	0.0404037	0.025574	0.0719176	0.0223257	0.312872
A[C>T]A	0.0218415	0.0448707	0.00331865	0.408832	0.133886	0.148426	0.274468	7.76127	0.0541553	0.0390516	0.0788073	0.440679
A[C>T]C	0.0754419	0.0946814	0.0133316	0.212483	0.0428095	0.0635554	0.140429	8.2167	0.0315245	0.230358	0.0198196	0.224308
A[C>T]G	0.0780221	0.191707	0.014602	0.197292	0.0175565	0.0154787	0.118026	5.09606	0.00687275	0.098438	0.0348431	0.548705
A[C>T]T	0.0439691	0.0941057	0.00819687	0.266428	0.0849149	0.109439	0.359536	11.4812	0.0652341	0.281649	0.0293361	0.419618
C[C>T]A	0.0200024	0.0731492	0.0133252	0.287323	0.0294787	0.130755	0.156542	7.83605	0.064466	0.522146	0.0274255	0.371089
C[C>T]C	0.0507302	0.197571	0.0103728	0.16184	0.0495879	0.0777347	0.10519	10.1681	0.0116137	0.438328	0.0185387	0.222344
C[C>T]G	0.0188334	0.133046	0.00961393	0.218094	0.0438877	0.0512527	0.121015	6.80872	0.0448551	0.254931	0.0676552	0.34197
C[C>T]T	0.0885118	0.104193	0.0475409	0.121662	0.0574718	0.0815178	0.247001	8.33337	0.0170279	0.387616	0.00731242	0.391149
G[C>T]A	0.169803	0.074431	0.0269352	0.323469	0.0351464	0.194513	0.100526	7.16125	0.0176734	0.0396259	0.026614	0.360977
G[C>T]C	0.233062	0.284777	0.0456822	0.172811	0.0318006	0.0433413	0.060417	8.98606	0.0308635	0.146639	0.0375989	0.360824
G[C>T]G	0.258508	0.0619288	0.0183063	0.204215	0.0182507	0.0566563	0.0639178	6.1588	0.0463725	0.0132826	0.0314349	0.397638
G[C>T]T	0.145194	0.0451394	0.0522729	0.137546	0.0290897	0.0248357	0.132892	7.94658	0.0616372	0.123509	0.0129354	0.490641
T[C>T]A	0.075514	0.159611	0.00312656	0.644007	0.0972265	0.311043	0.54931	12.9596	0.691566	1.0371	0.0567378	0.785413
T[C>T]C	0.069814	0.0920664	0.00859504	0.294764	0.0378737	0.159256	0.251691	20.1198	0.0554616	1.16564	0.0662443	0.431002
T[C>T]G	0.119892	0.143063	0.0192513	0.393987	0.062777	0.110745	0.167207	9.13117	0.31933	0.640853	0.025311	0.312922
T[C>T]T	0.0828621	0.108839	0.00208488	0.317749	0.0793198	0.118594	0.57792	19.5149	0.467416	0.932506	0.0215034	0.295133
A[T>A]A	0.00877455	0.193883	0.0129107	0.296735	0.724297	0.195226	3.30143	1.08733	0.421179	0.715213	0.426346	0.475979
A[T>A]C	0.0134836	0.0663726	0.0184099	0.109097	0.316369	0.0221402	1.32137	0.468636	0.198475	0.134787	0.0642711	0.790061
A[T>A]G	0.0334737	0.0738107	0.0127237	0.179057	0.327908	0.0584949	1.47505	0.620375	0.138501	0.158384	0.257347	0.33719
A[T>A]T	0.0109296	0.147408	0.0143789	0.348709	0.818479	0.0702909	3.84088	1.24402	0.0486342	1.0696	0.221166	0.330577
C[T>A]A	0.0275226	0.232656	0.0160882	0.135248	0.244886	0.0280208	0.849335	0.268818	0.0753875	0.12775	0.837609	0.397272
C[T>A]C	0.0566881	0.0807752	0.0591264	0.088411	0.0909706	0.0533491	0.364296	0.123917	0.00505664	0.0515446	0.313708	0.242918
C[T>A]G	0.0238094	0.0748653	0.0063098	0.0882667	0.157756	0.0818988	0.574347	0.280576	0.0297063	0.0216786	0.655042	0.360196
C[T>A]T	0.00253288	0.183891	0.0744864	0.128971	0.214793	0.0231857	1.23005	0.28131	0.0275388	0.0259206	0.326239	0.469374
G[T>A]A	0.0227747	0.104364	0.0147952	0.144981	0.469066	0.0370578	1.64861	0.534914	0.0123852	0.217977	0.298479	0.42551
G[T>A]C	0.0113851	0.0543798	0.0398788	0.0472091	0.145283	0.0317182	0.496795	0.170174	0.0120315	0.00746753	0.0808566	0.288485
G[T>A]G	0.0380604	0.345784	0.00227093	0.0992161	0.25731	0.0208309	0.742975	0.251259	0.0369484	0.0380648	0.217351	0.363172
G[T>A]T	0.023489	0.24529	0.0174519	0.13538	0.248913	0.0647722	1.1423	0.329226	0.00788818	0.0318076	0.121669	0.344241
T[T>A]A	0.0567528	0.158315	0.0165521	0.187558	0.382339	0.189752	1.52329	0.426944	0.212193	0.723447	0.595805	0.41036
T[T>A]C	0.00928505	0.0547135	0.0191612	0.262236	0.168038	0.034338	0.728968	0.170208	0.0237538	0.211274	0.265137	0.378306
T[T>A]G	0.0117031	0.0643379	0.00151367	0.226822	0.206742	0.0339958	0.918231	0.36248	0.102978	0.215449	0.455646	0.322551
T[T>A]T	0.0314069	0.320314	0.00649262	0.577586	0.685368	0.271556	3.82515	0.510757	0.0365158	0.342681	0.358421	0.776198
A[T>C]A	0.00598671	0.0602022	0.00422524	0.373813	0.224406	0.218798	1.0381	0.429731	0.00768193	0.659908	0.131607	0.307755
A[T>C]C	0.022303	0.0699904	0.0153354	0.269472	0.188438	0.0631157	1.05455	0.257916	0.0292728	0.165037	0.0400935	0.32531
A[T>C]G	0.00493432	0.24616	0.00514803	0.251228	0.164044	0.107602	0.463479	0.302643	0.00836516	0.120156	0.0951345	0.588779
A[T>C]T	0.00968946	0.0392886	0.0056313	0.421932	0.312722	0.202944	1.38961	0.556817	0.0465563	1.23678	0.019738	0.465679
C[T>C]A	0.00698296	0.052007	0.0168391	0.0867407	0.0344232	0.0627584	0.130771	0.121559	0.0276979	0.210269	0.0383285	0.2722
C[T>C]C	0.058235	0.215808	0.0384961	0.155185	0.0679197	0.185109	0.354762	0.0757875	0.0136702	0.0573298	0.134313	0.26594
C[T>C]G	0.00697379	0.0293016	0.0160682	0.072722	0.0437289	0.0144666	0.124108	0.113699	0.0108365	0.0617304	0.0951586	0.349586
C[T>C]T	0.0132136	0.0706283	0.0160133	0.177305	0.123946	0.0276412	0.456751	0.128438	0.120972	0.134907	0.0732025	0.519453
G[T>C]A	0.0316388	0.0440581	0.00526264	0.233144	0.166445	0.0576252	0.781887	0.157612	0.0214642	0.0103868	0.0568865	0.315471
G[T>C]C	0.0211807	0.12991	0.0172266	0.229032	0.358985	0.0353705	1.06354	0.247163	0.0427683	0.0237627	0.0453189	0.312509
G[T>C]G	0.0405559	0.0573333	0.0101497	0.21803	0.122507	0.0342345	0.4391	0.197813	0.0222843	0.0151798	0.0316044	0.388757
G[T>C]T	0.0181937	0.0397683	0.0243425	0.371844	0.254104	0.078524	1.22147	0.234033	0.0179018	0.0462886	0.0270032	0.313111
T[T>C]A	0.0343174	0.137567	0.00277673	0.211617	0.0904336	0.0235955	0.539597	0.259639	0.00360667	1.73361	0.155976	0.292446
T[T>C]C	0.00527416	0.162145	0.0252415	0.232643	0.237597	0.0683789	0.920205	0.250549	0.0195391	0.407344	0.109989	0.235503
T[T>C]G	0.00488404	0.235879	0.0284061	0.277023	0.0792523	0.149442	0.318236	0.163787	0.0651263	0.778931	0.182224	0.313373
T[T>C]T	0.054129	0.354468	0.0020302	0.382923	0.431513	0.110533	2.59562	0.366799	0.0174062	0.624174	0.107956	0.616125
A[T>G]A	0.00378757	0.140263	0.002269	0.120507	0.0649617	0.0351014	0.299327	0.107331	0.0847544	0.234406	0.0117346	0.36453
A[T>G]C	0.00409989	0.0504309	0.00474778	0.0722606	0.0404839	0.094432	0.109578	0.0825587	0.0139327	0.118435	0.0106177	0.276553
A[T>G]G	0.00824572	0.173552	0.00591673	0.0999208	0.133878	0.0238722	0.44048	0.220457	0.108925	0.0618015	0.0652206	0.267407
A[T>G]T	0.00885428	0.0580625	0.0249947	0.188715	0.116699	0.0479669	0.386334	0.185765	0.015743	0.310123	0.100263	0.480371
C[T>G]A	0.00777541	0.238624	0.00203011	0.0624449	0.0187048	0.0747915	0.0818848	0.0340748	0.00683202	0.0693219	0.103251	0.258283
C[T>G]C	0.00212649	0.130778	0.0130174	0.0372506	0.020659	0.0317864	0.0415304	0.0321474	0.00603375	0.0986133	0.0337364	0.328816
C[T>G]G	0.011261	0.0901002	0.00576455	0.0904967	0.0610809	0.0310862	0.125379	0.0695267	0.0432282	0.0412087	0.208846	0.308944
C[T>G]T	0.00728019	0.0503879	0.00232619	0.0989025	0.0158884	0.042985	0.224703	0.0713821	0.0124768	0.104504	0.0531995	0.410545
G[T>G]A	0.0145921	0.183783	0.0311679	0.0432251	0.0403684	0.0582762	0.108304	0.033248	0.00344747	0.0721446	0.0116768	0.39487
G[T>G]C	0.01494	0.0570965	0.0123539	0.072182	0.0158231	0.0555821	0.0412634	0.0376155	0.00807389	0.0472858	0.0483221	0.337532
G[T>G]G	0.225194	0.283685	0.0410361	0.0934284	0.318086	0.0238004	0.788897	0.275845	0.0541673	0.041754	0.0859777	0.345129
G[T>G]T	0.0111856	0.0625308	0.00231727	0.132179	0.0434711	0.0412498	0.142325	0.0749112	0.0298247	0.0935033	0.0854436	0.270353
T[T>G]A	0.00280597	0.128652	0.00768484	0.165203	0.0333921	0.164962	0.122003	0.0577148	0.00776641	0.346037	0.0989395	0.35158
T[T>G]C	0.0279761	0.161993	0.00313398	0.113089	0.0431872	0.09834	0.0894608	0.055966	0.0112223	0.185271	0.0197969	0.333092
T[T>G]G	0.00135884	0.0848504	0.00664259	0.164007	0.0538585	0.0703639	0.347153	0.128388	0.0674133	0.187616	0.0623756	0.230832
T[T>G]T	0.00473459	0.104092	0.0307617	0.380103	0.146454	0.0424777	0.591813	0.171193	0.0387104	0.37518	0.110304	0.348698
DNV	0.08915	0.0442608	0.236423	0.705173	0.0706569	0.707631	0.158087	0.114847	0.0146711	1.02514	0.202821	6.66673
MNV	0.00291313	0.0575909	0.00617394	0.0509819	0.00168111	0.0260684	0.00689475	0.00798289	0.00494476	0.105031	0.0219623	0.349285
D.1.rep	0.0120397	0.538434	0.0395042	0.345732	0.0403112	0.381586	0.177793	0.118578	0.0246135	0.270608	0.0549911	0.297253
D.1.nonrep	0.0162958	0.347699	0.046708	0.44149	0.00596274	0.517408	0.111779	0.104113	0.00889264	0.197756	0.0803737	0.363731
D.2.5.rep	0.00508901	0.293482	0.0184016	0.0542153	0.00695559	0.0723969	0.0160943	0.00633182	0.0123406	0.0597171	0.0139389	0.389615
D.2.5.nonrep	0.0449424	1.92726	0.321967	0.412089	0.0102856	0.493292	0.100933	0.0748242	0.0372286	0.179508	0.120757	1.86025
D.5.50	0.097253	1.83744	0.467267	0.474724	0.0408889	1.00175	0.174888	0.0696685	0.0810881	0.216299	0.173729	1.98024
D.50.400	0.535579	0.156676	0.0809578	0.170287	0.0409087	0.222974	0.218582	0.110909	0.0204361	0.422765	1.72269	0.510548
DI.small	0.0159399	0.765968	0.0520937	0.113827	0.017505	0.377775	0.0383086	0.0249901	0.0054215	0.0933661	0.0839675	0.949199
DI.large	0.136201	0.0363947	0.0187339	0.0616004	0.0261912	0.0174741	0.0985341	0.031354	0.0113138	0.0872068	0.470661	0.300671
I.1.rep	0.0657934	0.140917	0.0125792	0.074829	0.00403587	0.0241881	0.0847246	0.122684	0.0211549	0.417717	0.098527	0.595939
I.1.nonrep	0.0226084	0.0396772	0.0583369	0.0425123	0.0217038	0.0597968	0.0369596	0.0610679	0.00980581	0.144098	0.0105129	0.384219
I.2.5.rep	0.0242633	0.162262	0.0105095	0.0467417	0.00236204	0.0489561	0.0103824	0.0100474	0.00629483	0.0966008	0.0309762	0.67667
I.2.5.nonrep	0.0152858	0.237113	0.0552971	0.0595509	0.0133019	0.0420043	0.0389675	0.0349698	0.00474302	0.138226	0.0126887	0.556133
I.5.50	0.00509273	0.271815	0.0467087	0.0965759	0.0042009	0.148813	0.0314651	0.0186298	0.0140959	0.0748172	0.0109921	0.745012
I.50.400	0.00693472	0.0497576	0.000915264	0.00450207	0.00129771	0.0128789	0.00426921	0.00204842	0.0218003	0.0104565	0.00531943	0.319391
TD	0.0289735	0.386284	0.0211267	0.079323	0.025213	0.0848862	0.0896105	0.0355662	0.0567887	0.0906701	0.0613433	0.266472
DEL	0.130203	0.25214	0.0607067	0.249186	0.054892	0.317327	0.140578	0.15226	0.124535	0.236904	0.425816	0.211805
INV	0.0286411	0.0643399	0.0206606	0.0478184	0.0117306	0.0975017	0.0408094	0.0389252	0.0100935	0.0472482	0.128164	0.578619
COMPLEX	0.00462953	0.481032	0.0226418	0.168722	0.0418618	0.169903	0.107275	0.0367403	0.0443581	0.0865453	0.0677724	0.554296
TRSL	0.0246258	0.131614	0.00403067	0.033513	0.00864533	0.0321471	0.0125454	0.00567597	0.0111784	0.0125066	0.00886976	0.370389
INTCHR	0.0110732	0.167618	0.00939746	0.0708179	0.00540596	0.0868432	0.00762395	0.0126209	0.00902477	0.0168932	0.0589706	0.285941
FOLDBACK	0.0213215	0.0617607	0.0377721	0.0776467	0.0134849	0.150028	0.0516065	0.0131961	0.107197	0.0618659	0.0344736	0.43667

## Sheet: Mutagens-low
Supplementary Data 2E. 5% quantile estimates for signatures of genotoxins in C. elegans
	Aflatoxin.B1	Mechlorethamine	Cisplatin	Radiation	DMS	Xray	MMS	EMS	HU	UV	AristolochicAcid	Mitomycin
A[C>A]A	0.0262616	0.00883562	3.65439e-05	0.287075	0.124156	0.19953	0.456166	0.242273	0.352381	0.00744979	0.00503739	0.165762
A[C>A]C	0.0980941	0.00553846	0.0299071	0.0955166	0.0308992	0.00114875	0.201358	0.0649119	0.00101833	0.00130028	0.0116952	0.0509615
A[C>A]G	0.145142	0.0113889	4.9576e-05	0.110186	0.0214823	0.0331437	0.1438	0.0796951	0.000501786	0.000143839	0.000733685	0.324486
A[C>A]T	0.00348897	0.0190254	0.0083355	0.133897	0.0474849	0.0168038	0.436109	0.232829	8.49448e-05	0.0277875	0.00503655	0.106034
C[C>A]A	0.00637027	0.0187895	0.0173576	0.156098	0.00246709	0.0358539	0.147505	0.0594974	0.104065	0.0120589	0.0131291	0.0536533
C[C>A]C	0.090778	0.00288767	0.360747	0.0650975	0.00750006	0.0143758	0.0383335	0.0319866	9.29469e-05	0.0142673	0.00825915	0.0130011
C[C>A]G	0.0678247	0.00469097	0.00188115	0.118516	0.0047908	0.0210599	0.0216102	0.0269834	4.86301e-05	0.00637176	0.000137394	0.198905
C[C>A]T	0.0128144	0.0561565	0.311923	0.0673529	0.00365875	0.00482904	0.0981272	0.0303375	0.00147771	0.0388332	0.00473258	0.128693
G[C>A]A	0.196703	0.023008	0.00742082	0.167459	0.0173789	0.142729	0.0790271	0.0326937	0.0515283	0.00134444	0.00157995	0.0856303
G[C>A]C	0.277836	0.00218401	0.0676658	0.0478968	0.00301569	0.000302589	0.0363277	0.0204133	0.000365043	0.00268141	0.00395381	0.165901
G[C>A]G	0.451523	0.000970022	7.61347e-05	0.0759854	0.00147869	0.0261627	0.0253056	0.00969979	5.60787e-05	0.00118192	0.00178831	0.197183
G[C>A]T	0.273698	0.00515924	0.0397691	0.112431	0.00498376	0.00558815	0.063455	0.0477839	0.000169375	0.00321571	0.000616097	0.0390604
T[C>A]A	0.0707344	0.00031341	0.000321707	0.518762	0.0684231	0.127553	0.346934	0.177297	0.404731	0.0425191	2.38242e-05	0.0288154
T[C>A]C	0.198061	0.00538691	0.0321072	0.133249	0.00870947	0.00498125	0.0625499	0.0787922	0.00298499	0.0286491	0.00605842	0.273278
T[C>A]G	0.129122	0.000281659	4.44381e-05	0.212737	0.00490245	0.0181886	0.0449239	0.0587308	1.99269e-05	0.00803779	0.000299885	0.929555
T[C>A]T	0.0854106	0.000208339	0.00494863	0.229105	0.0183167	0.107438	0.119434	0.132812	0.00211575	0.059772	0.00200662	0.0714008
A[C>G]A	0.000108026	0.0377713	0.00226649	0.158223	0.0172588	0.00130364	0.107834	0.0727904	0.000145044	0.0025552	0.00149022	0.0681409
A[C>G]C	5.38865e-05	0.000746778	7.20619e-05	0.0470764	0.00256124	0.0190968	0.0229828	0.0255756	0.00430538	0.00017937	0.00169189	0.0410073
A[C>G]G	0.0106133	0.00271193	2.55722e-05	0.0661932	0.0112198	0.0133591	0.0419868	0.0262988	6.33395e-06	0.000692372	0.00220127	0.0619024
A[C>G]T	0.000428043	0.000662911	1.34604e-06	0.0930829	0.0120312	0.00786133	0.0647661	0.0354883	1.06512e-05	0.0188854	7.8419e-05	0.0494347
C[C>G]A	0.000645242	0.0246987	0.000141325	0.14415	0.0194398	0.00940034	0.0180373	0.0177906	0.000196863	0.00868271	0.00011622	0.0874971
C[C>G]C	0.000850419	0.00681847	4.89705e-05	0.0219681	5.62136e-06	0.00104953	0.0130175	0.00815053	0.00240049	0.0161348	0.00265848	0.106312
C[C>G]G	0.00601006	0.00848857	0.000664152	0.0508782	0.00360752	0.000216574	0.0273728	0.00930789	3.50717e-05	0.00730175	0.00479655	0.0548314
C[C>G]T	4.06802e-05	0.00123473	0.00299253	0.0352589	0.000226697	0.000870425	0.00935481	0.00685689	1.86831e-05	0.00789797	8.26526e-05	0.0168507
G[C>G]A	0.00106587	0.0020855	0.00631027	0.0663262	0.00137413	0.00623825	0.0256593	0.03688	6.34288e-06	0.00153524	5.14226e-05	0.0336223
G[C>G]C	0.00825685	0.00174626	0.000306531	0.040932	0.00875702	0.00112164	0.0180079	0.0212232	0.0122073	0.00311736	0.000656933	0.0764862
G[C>G]G	0.0266002	0.0248954	0.0115015	0.0343198	0.00342055	0.0037135	0.0191335	0.0083871	2.38981e-05	0.000754097	0.00017814	0.116168
G[C>G]T	0.0126569	0.000864632	0.00576632	0.056439	0.000589272	0.000919877	0.0151842	0.0187045	0.000270155	0.000333538	0.003073	0.0799926
T[C>G]A	1.94766e-05	0.00187047	0.00102991	0.21498	0.0164313	0.0509759	0.0427986	0.0362771	0.000479241	0.0324027	0.00272753	0.0259894
T[C>G]C	0.00747072	0.0191444	8.81554e-05	0.119592	0.00787491	0.00822	0.0157988	0.0104853	9.02333e-05	0.0316389	1.26526e-05	0.0643913
T[C>G]G	0.00426739	0.0165405	0.00794011	0.0733449	0.00761234	0.00140147	0.03164	0.0119429	0.00765615	0.00533555	0.001614	0.0299551
T[C>G]T	0.00552862	0.00869994	0.000914365	0.109934	0.00436564	0.000751861	0.0221101	0.0240197	0.00464417	0.019443	1.56896e-05	0.00310711
A[C>T]A	0.00244094	0.00112188	4.20128e-06	0.33154	0.0785724	0.0328932	0.215814	7.32696	0.00159247	0.0105844	0.0363485	0.0855833
A[C>T]C	0.0280219	0.00211501	0.00242886	0.15466	0.0179709	0.00385555	0.105515	7.75809	0.000951404	0.122847	0.00396109	0.0377573
A[C>T]G	0.0273798	0.00707259	0.00078004	0.145859	0.00353642	0.00105801	0.0845048	4.77737	0.000130471	0.0109862	0.00678687	0.0502066
A[C>T]T	0.00411075	0.00772809	0.000383967	0.199604	0.0400743	0.0127866	0.297691	10.9153	0.00691145	0.183046	0.00253093	0.0226109
C[C>T]A	0.00207521	0.000662938	5.98289e-05	0.220557	0.00519049	0.00667396	0.1137	7.38878	0.0076377	0.340174	0.00382817	0.0683265
C[C>T]C	0.0112086	0.0055004	1.50536e-05	0.117621	0.0246695	0.0139279	0.0673052	9.63455	3.14984e-05	0.289536	0.00179565	0.0265174
C[C>T]G	0.00245681	0.00902004	4.4865e-06	0.168369	0.0205813	0.00124042	0.0774731	6.46085	0.000416583	0.170251	0.0188376	0.0506301
C[C>T]T	0.0275865	0.00537068	0.0194604	0.0830376	0.0234096	0.0180431	0.196586	7.90435	0.000526797	0.279067	0.000499885	0.090248
G[C>T]A	0.0941602	0.00273943	0.00650939	0.247802	0.0143984	0.0430964	0.0558532	6.78387	2.79249e-05	0.0115298	0.00606025	0.0599191
G[C>T]C	0.118166	0.0530788	0.00951694	0.11432	0.0115387	0.00775841	0.0376791	8.49486	0.0065864	0.0747038	0.00549884	0.0430649
G[C>T]G	0.158033	0.00232709	0.00260562	0.152206	0.00575393	0.00942018	0.0303934	5.79193	0.00230662	0.0034053	0.00758033	0.126741
G[C>T]T	0.0653843	0.000795518	0.0219613	0.101323	0.00196668	0.00109691	0.096827	7.52186	0.00942293	0.0686975	0.000869099	0.0665135
T[C>T]A	0.00779161	0.00206286	3.98846e-05	0.514883	0.0530325	0.136287	0.446884	12.3457	0.441907	0.732795	0.0111709	0.30463
T[C>T]C	0.0172765	0.0070499	7.31025e-05	0.239414	0.00973359	0.0476584	0.199103	19.2961	0.00722308	0.827213	0.0238131	0.118411
T[C>T]G	0.0278131	0.0149357	0.000848711	0.322984	0.0167278	0.0304109	0.121419	8.61202	0.127152	0.386353	0.006621	0.0376561
T[C>T]T	0.0343882	0.00616768	2.94246e-06	0.248058	0.0326343	0.0435996	0.497137	18.658	0.239308	0.498714	0.000359788	0.0516003
A[T>A]A	8.70197e-06	0.0146485	0.000115869	0.219629	0.563553	0.0322882	3.04042	0.956635	0.227454	0.475763	0.270002	0.180087
A[T>A]C	0.000151981	0.00173542	0.00598282	0.0644895	0.234922	0.000520915	1.1904	0.405379	0.0853824	0.0461392	0.00430618	0.282949
A[T>A]G	0.0013485	0.00100345	0.000507263	0.128848	0.259498	0.00839629	1.33902	0.538921	0.0477196	0.07296	0.161301	0.0322267
A[T>A]T	0.000339094	0.0156395	0.00226727	0.268038	0.684654	0.00478153	3.52533	1.13071	0.000541894	0.645351	0.0923231	0.0391158
C[T>A]A	6.25699e-06	0.00900732	0.00279057	0.0919458	0.180924	0.000305508	0.735477	0.223107	0.0236147	0.0385048	0.620078	0.0462193
C[T>A]C	0.0151406	0.00288693	0.0326414	0.0535197	0.0558011	0.00379602	0.304096	0.0862834	6.69709e-06	0.0107342	0.177375	0.0674186
C[T>A]G	0.00105116	0.00458591	0.00044347	0.0585377	0.109343	0.0145081	0.498614	0.234569	0.000813334	0.0010684	0.46595	0.0484356
C[T>A]T	1.11528e-05	0.0340033	0.0472632	0.0881315	0.157866	0.000221982	1.06655	0.227957	0.00047122	0.00300088	0.201978	0.124113
G[T>A]A	0.0035964	0.00380276	0.00151779	0.104077	0.378757	0.00209527	1.53182	0.462783	0.000176076	0.100824	0.187954	0.0283122
G[T>A]C	0.000328375	0.00188884	0.0207813	0.0273885	0.0994219	0.00208166	0.408791	0.124473	3.02085e-05	0.000507271	0.0321841	0.0236794
G[T>A]G	0.0116356	0.0903551	6.58815e-06	0.0637106	0.204004	0.000107945	0.641458	0.202722	0.000524364	0.00990431	0.106556	0.0108057
G[T>A]T	0.00295562	0.0281878	0.006214	0.0952563	0.182603	0.0180509	1.03303	0.279518	7.37264e-05	0.00169162	0.0403445	0.039516
T[T>A]A	0.00508456	0.00492019	0.000245297	0.115696	0.291996	0.0497999	1.36326	0.343929	0.0247498	0.372658	0.373166	0.0264013
T[T>A]C	1.28944e-05	0.0012306	0.00477926	0.203	0.120088	0.00535331	0.601032	0.132598	2.11957e-05	0.107693	0.143377	0.130254
T[T>A]G	0.00118026	0.000583359	3.97348e-05	0.16696	0.149793	0.000680843	0.799797	0.299477	0.00795297	0.130265	0.321186	0.0558239
T[T>A]T	0.000333456	0.0123614	1.39832e-05	0.490874	0.567931	0.142584	3.56215	0.431547	0.00295052	0.0969619	0.188144	0.121273
A[T>C]A	0.000268109	0.00267841	0.000147979	0.310235	0.169818	0.0472789	0.891159	0.361484	0.000223578	0.407486	0.0743026	0.0606549
A[T>C]C	0.00705555	0.00502755	0.00345746	0.213133	0.143255	0.00187385	0.941879	0.213465	0.00126396	0.0903834	0.00496034	0.0583603
A[T>C]G	6.51833e-05	0.0347383	0.000152133	0.187971	0.0989096	0.0157552	0.386303	0.254625	7.97622e-05	0.0649069	0.0346808	0.107773
A[T>C]T	0.000209688	0.000836273	0.00045152	0.32866	0.251478	0.0530593	1.24713	0.481145	0.00734967	0.832796	0.00210035	0.0562304
C[T>C]A	0.000279223	0.000662541	0.0024518	0.0484845	0.0150114	0.00136477	0.093861	0.0879611	0.000201518	0.110766	0.00250863	0.0766363
C[T>C]C	0.019068	0.0616704	0.0176385	0.105791	0.0423546	0.0590141	0.280011	0.0490954	7.79564e-06	0.0133311	0.0580171	0.0338532
C[T>C]G	0.000102783	0.00251539	0.00496022	0.037816	0.0212741	5.39748e-05	0.0885316	0.088454	2.80584e-05	0.0186163	0.0462578	0.0568285
C[T>C]T	0.000210684	0.00594076	0.000427618	0.120742	0.0826001	0.00155197	0.382064	0.0936589	0.0280518	0.0656018	0.0320352	0.122763
G[T>C]A	0.00337907	0.000438981	7.27077e-06	0.184267	0.114005	0.00166971	0.661438	0.123565	7.3891e-05	0.00105046	0.0094853	0.0456257
G[T>C]C	0.00226392	0.0122423	0.0040479	0.162396	0.284171	0.000830632	0.946815	0.204347	0.00553149	0.00247652	0.0114664	0.0612131
G[T>C]G	0.0107555	0.00234583	0.00125573	0.171588	0.0800521	0.00187101	0.376175	0.157343	0.000879804	0.00177325	0.00432261	0.0334781
G[T>C]T	9.37287e-07	0.00158924	0.00178695	0.30388	0.188826	0.000242703	1.05211	0.176569	0.000616379	0.00911462	0.00407959	0.0447311
T[T>C]A	0.00693636	0.00934697	1.65749e-05	0.167969	0.0536995	0.000477173	0.423183	0.208422	2.33556e-05	1.09238	0.0958641	0.0510391
T[T>C]C	1.35349e-07	0.0277024	0.00710491	0.167799	0.180356	0.00545745	0.793924	0.207057	2.18905e-05	0.210222	0.0301821	0.0559261
T[T>C]G	1.96581e-05	0.0414137	0.0109831	0.222281	0.0459327	0.035119	0.264475	0.130254	0.00917213	0.563233	0.116079	0.0771095
T[T>C]T	0.00553968	0.076833	5.3207e-05	0.326027	0.340693	0.0141696	2.37107	0.306157	5.96339e-06	0.372094	0.0466916	0.147104
A[T>G]A	0.000129568	0.00491345	1.20864e-06	0.0866634	0.0347259	0.000390528	0.248752	0.0766416	0.0333003	0.114997	0.000221299	0.0180627
A[T>G]C	0.000243193	0.000691545	1.37203e-06	0.0445761	0.0201072	0.0305922	0.0719835	0.0569722	0.00030886	0.0507731	0.00035901	0.0425946
A[T>G]G	0.000299921	0.0151815	2.33508e-05	0.0676904	0.0957116	0.000347978	0.37794	0.176337	0.0471462	0.0225153	0.0226513	0.0431161
A[T>G]T	6.37695e-05	0.00458077	0.00574491	0.138292	0.0679007	0.00012661	0.320043	0.140235	0.000673776	0.171605	0.031801	0.0821233
C[T>G]A	9.7545e-05	0.0587715	4.47417e-06	0.0364697	0.0069412	0.0149059	0.0474714	0.0170842	3.55582e-06	0.0143338	0.0372599	0.0177798
C[T>G]C	1.45707e-05	0.00299827	0.00178177	0.0165637	0.00875713	0.000727669	0.0226813	0.0179668	5.39191e-05	0.0409331	0.00848834	0.0779658
C[T>G]G	0.000577467	0.00816224	0.000228552	0.0583587	0.0358664	0.00141629	0.092361	0.051112	0.00376249	0.00899523	0.121574	0.081682
C[T>G]T	0.000143858	0.0016877	4.82086e-05	0.0646663	0.00614468	0.000756033	0.170208	0.0471297	8.9075e-05	0.0445279	0.00815932	0.0352665
G[T>G]A	0.00091437	0.0265288	0.00705688	0.0197093	0.0222419	0.00383724	0.0666869	0.0145405	6.85204e-07	0.0296179	4.02294e-06	0.028504
G[T>G]C	0.000153365	0.000276055	0.000213792	0.040683	0.00232653	0.00184373	0.0220421	0.0212426	8.84535e-05	0.00662176	0.01431	0.0788737
G[T>G]G	0.140157	0.0561243	0.0139976	0.0624216	0.244998	0.00141231	0.681205	0.22397	0.00721219	0.00500202	0.00432716	0.0273341
G[T>G]T	0.00065802	0.000932878	2.4063e-06	0.0934466	0.0230909	0.00441313	0.101054	0.0509379	0.000839358	0.0131703	0.0263403	0.0403948
T[T>G]A	3.86492e-05	0.000569284	0.000449203	0.112351	0.0147811	0.0611349	0.0856366	0.0356014	7.38332e-06	0.218327	0.0271051	0.0783938
T[T>G]C	0.000453959	0.0114595	1.4051e-05	0.0798189	0.0206444	0.00680358	0.0549292	0.0364047	4.8025e-05	0.0998269	0.00176753	0.130389
T[T>G]G	1.37875e-05	0.00122301	3.62598e-05	0.118725	0.0257902	0.0102579	0.295951	0.0978646	0.00290389	0.0749755	0.0103335	0.0723454
T[T>G]T	2.97697e-06	0.00784102	0.0105788	0.29621	0.100306	0.00119328	0.497123	0.134485	0.00150566	0.220174	0.0419111	0.0535803
DNV	0.00154395	0.000326374	0.179852	0.61606	0.0330883	0.354672	0.11499	0.0830957	0.000280016	0.752831	0.0969436	4.04972
MNV	7.59613e-06	0.000812985	0.00114121	0.0311794	5.15205e-05	0.00456778	0.00103278	0.00158281	2.14719e-05	0.037782	0.00122784	0.0376861
D.1.rep	7.65511e-06	0.0987677	0.0136015	0.268695	0.0107272	0.101348	0.0970641	0.0767588	0.000490578	0.129756	0.000535767	0.0599935
D.1.nonrep	0.000700279	0.0706071	0.0253846	0.377574	2.96359e-05	0.252064	0.0678667	0.0788756	0.000125955	0.070617	0.0320792	0.0408767
D.2.5.rep	2.55759e-05	0.061215	0.00024913	0.0322222	0.000222572	0.00604149	0.00172149	0.000462925	0.000111288	0.00618651	0.0003337	0.0261804
D.2.5.nonrep	0.0091737	1.14194	0.242071	0.33529	0.000103029	0.240644	0.0651857	0.0477059	0.00159553	0.0577406	0.0562815	0.556898
D.5.50	0.0174322	0.962364	0.361772	0.386771	0.0125952	0.499191	0.116406	0.0281283	0.00331727	0.0975446	0.0835838	1.01521
D.50.400	0.338028	0.00846718	0.0428322	0.126455	0.0206357	0.0495544	0.175084	0.0701816	5.79123e-05	0.158343	1.38878	0.13363
DI.small	9.6807e-05	0.368072	0.0232552	0.0842575	0.00199744	0.105758	0.0167746	0.00794863	1.66782e-07	0.015507	0.0318165	0.250884
DI.large	0.0680718	0.00327929	0.00696967	0.0409164	0.00758976	0.00188376	0.0698996	0.0162146	0.000141114	0.0420632	0.314992	0.0518654
I.1.rep	0.00509381	0.0101998	0.000101358	0.0339753	0.000171004	0.00302006	0.0407296	0.0770016	0.000664614	0.247132	0.0343375	0.112085
I.1.nonrep	0.0029027	0.000354676	0.019522	0.0247442	0.00856964	0.00896724	0.0182697	0.0408764	0.000189788	0.0647051	0.000161774	0.0856196
I.2.5.rep	0.00484465	0.0323085	0.000383446	0.0244911	1.56566e-05	0.00104149	0.0015459	0.00202078	1.3183e-05	0.0320854	0.000690317	0.182706
I.2.5.nonrep	0.000367745	0.0572068	0.0227985	0.0350833	0.00205192	0.00629764	0.0199433	0.0184031	1.66848e-05	0.0381215	2.29556e-06	0.16634
I.5.50	2.55426e-06	0.039099	0.0243373	0.0573109	0.000280592	0.0592323	0.0148554	0.00637598	0.000307422	0.0138857	7.5314e-06	0.0990972
I.50.400	0.000206351	0.003587	2.37392e-07	0.000763296	4.01357e-05	0.000264633	0.000295694	5.1117e-05	0.00115833	0.000582428	7.56047e-06	0.0332946
TD	0.00516818	0.0949906	0.00214874	0.043647	0.00115748	0.00387864	0.0515385	0.00239197	0.00567338	0.0123252	0.00656225	0.0205621
DEL	0.0554388	0.073746	0.0305441	0.1972	0.0239147	0.145839	0.098281	0.113951	0.017135	0.115531	0.283328	0.0238709
INV	0.00208964	0.00761248	0.00729549	0.0250362	0.00206435	0.0214508	0.0199277	0.019609	0.000137408	0.00324598	0.072409	0.193579
COMPLEX	3.1825e-05	0.195087	0.00343089	0.125829	0.0180947	0.0528502	0.063831	0.018015	0.000275269	0.03049	0.0271446	0.103711
TRSL	0.000218963	0.0110251	0.000199677	0.0169179	0.0016887	0.00139026	0.00247919	0.000732589	0.000818705	0.000805754	0.000150414	0.0340474
INTCHR	0.000257013	0.0304479	9.27505e-06	0.0430295	9.0456e-06	0.00500074	0.000785339	0.00137754	2.02767e-05	0.000550312	0.0196958	0.0661112
FOLDBACK	0.00257304	0.00150677	0.0135859	0.0442144	0.000767028	0.0419245	0.0253738	0.000244005	0.0362944	0.0157643	0.00737265	0.0677163

## Sheet: Mutagens-high
Supplementary Data 2F. 95% quantile estimates for signatures of genotoxins in C. elegans
	Aflatoxin.B1	Mechlorethamine	Cisplatin	Radiation	DMS	Xray	MMS	EMS	HU	UV	AristolochicAcid	Mitomycin
A[C>A]A	0.202292	0.585199	0.0349246	0.435434	0.26581	0.649283	0.68711	0.357222	0.84703	0.158349	0.186475	0.910587
A[C>A]C	0.283535	0.172405	0.105947	0.182078	0.104457	0.173572	0.302013	0.126902	0.134901	0.0689864	0.126688	0.847077
A[C>A]G	0.382316	0.353245	0.0244224	0.2098	0.0775012	0.297439	0.249714	0.146024	0.10057	0.0215	0.0774785	2.36574
A[C>A]T	0.177121	0.766446	0.0706952	0.238765	0.131142	0.236831	0.610914	0.337167	0.0769172	0.135175	0.118031	1.33942
C[C>A]A	0.122692	0.390692	0.0975044	0.245641	0.0672318	0.422636	0.239285	0.126053	0.39946	0.137334	0.0885557	2.91125
C[C>A]C	0.299232	0.203932	0.651327	0.140421	0.0588806	0.32536	0.10478	0.0811245	0.0322238	0.0985742	0.106371	1.19428
C[C>A]G	0.214559	0.309118	0.0328489	0.208401	0.0368771	0.210376	0.0797165	0.0758691	0.0783646	0.0680257	0.0341119	1.29075
C[C>A]T	0.112762	0.58173	0.525953	0.13817	0.045841	0.238681	0.164724	0.070351	0.0853012	0.177767	0.102922	1.87267
G[C>A]A	0.525266	0.42903	0.0488231	0.279397	0.0847187	0.720818	0.154997	0.111638	0.467869	0.0626732	0.126327	1.40752
G[C>A]C	0.634241	0.226912	0.222719	0.125753	0.0337306	0.105104	0.0875715	0.0572671	0.0279736	0.0881106	0.0603454	1.37095
G[C>A]G	0.913522	0.219888	0.0217765	0.14042	0.0250447	0.316422	0.0671561	0.0464459	0.0502274	0.0261574	0.0753853	1.97538
G[C>A]T	0.667368	0.205897	0.113133	0.217666	0.0383522	0.146286	0.121528	0.105325	0.0386816	0.0751382	0.0704095	1.32327
T[C>A]A	0.281319	0.227064	0.014751	0.721415	0.188464	0.523575	0.520137	0.304555	0.925735	0.305044	0.0558059	1.25877
T[C>A]C	0.482256	0.182276	0.0915945	0.225307	0.0552949	0.16354	0.126372	0.146507	0.0560031	0.183114	0.0911481	1.69339
T[C>A]G	0.444104	0.272233	0.00385995	0.354558	0.0456267	0.276309	0.0994022	0.116404	0.0759284	0.0894686	0.0505545	3.52918
T[C>A]T	0.264312	0.393539	0.077553	0.394197	0.0795574	0.515514	0.202106	0.232674	0.132857	0.285496	0.0997968	1.05386
A[C>G]A	0.0703321	0.720305	0.0342512	0.264935	0.0902232	0.148207	0.187444	0.132466	0.0750727	0.133907	0.0649885	0.960383
A[C>G]C	0.0291721	0.799433	0.0191114	0.106139	0.034616	0.191454	0.0648598	0.0626594	0.0977856	0.0474683	0.095488	0.722829
A[C>G]G	0.129387	0.447431	0.00892304	0.14488	0.0677415	0.201425	0.108229	0.0624187	0.0582843	0.0158925	0.0972792	1.12438
A[C>G]T	0.107681	0.284489	0.0164876	0.174316	0.0654514	0.261719	0.141388	0.0865979	0.0386824	0.176591	0.0450096	1.12638
C[C>G]A	0.0648495	0.647889	0.0188168	0.239042	0.100273	0.260763	0.0728801	0.0571053	0.0710164	0.091671	0.0534444	0.521419
C[C>G]C	0.0691636	0.329688	0.0169167	0.0653676	0.0282282	0.090988	0.0490328	0.0355294	0.0863256	0.131098	0.103853	0.838632
C[C>G]G	0.082524	0.445815	0.0261607	0.121017	0.0388429	0.088488	0.0812705	0.0399349	0.0287895	0.0531862	0.0760057	1.00364
C[C>G]T	0.0308535	0.332181	0.0377597	0.0960152	0.0220494	0.0559813	0.0448955	0.034364	0.0554145	0.112696	0.0896894	0.941786
G[C>G]A	0.0922569	0.266462	0.041416	0.139216	0.0291798	0.114558	0.0795746	0.0908482	0.0317266	0.0465558	0.0374366	0.519504
G[C>G]C	0.0874036	0.276844	0.0150467	0.098153	0.0699616	0.142932	0.0613465	0.0576215	0.163809	0.0474249	0.0574586	1.19566
G[C>G]G	0.172499	0.803511	0.0646542	0.092677	0.0343936	0.140212	0.0544224	0.0385229	0.0844436	0.0341479	0.0621643	1.96874
G[C>G]T	0.139949	0.302307	0.0459575	0.130319	0.0285289	0.150384	0.0573797	0.0470879	0.031147	0.0262461	0.073867	1.03343
T[C>G]A	0.0715941	0.522949	0.0315779	0.326402	0.0862579	0.291076	0.0976106	0.0791121	0.0813955	0.161217	0.0729287	1.12073
T[C>G]C	0.0737539	0.521659	0.0266538	0.195335	0.0388745	0.25159	0.0547814	0.0442587	0.0291458	0.139867	0.0418536	0.595479
T[C>G]G	0.0934819	0.540544	0.0441904	0.149157	0.048401	0.185047	0.0799866	0.0416391	0.135367	0.0523983	0.0956042	0.691896
T[C>G]T	0.0669556	0.162657	0.0250406	0.192134	0.062451	0.101141	0.0611095	0.0668526	0.0817178	0.161668	0.0742363	0.976793
A[C>T]A	0.0586071	0.274058	0.0146439	0.484497	0.201797	0.374616	0.341718	8.2178	0.163018	0.0786255	0.140062	1.13062
A[C>T]C	0.142262	0.322847	0.0338388	0.287084	0.0769572	0.165467	0.183905	8.69	0.104742	0.401766	0.0520908	0.790411
A[C>T]G	0.162191	0.83405	0.0424571	0.257074	0.0370338	0.0714529	0.158022	5.38707	0.0330358	0.184977	0.0959074	1.34685
A[C>T]T	0.107635	0.345547	0.0236112	0.343389	0.13155	0.240717	0.448218	12.0319	0.160397	0.462662	0.0847351	1.13924
C[C>T]A	0.0658718	0.379349	0.0317523	0.357466	0.0706253	0.347537	0.208203	8.27877	0.171477	0.753652	0.0705023	1.42198
C[C>T]C	0.107992	0.611472	0.036677	0.23076	0.07707	0.187318	0.144393	10.7279	0.0636941	0.657765	0.0420794	0.625317
C[C>T]G	0.0643161	0.576571	0.031359	0.273748	0.0805799	0.216469	0.162841	7.14749	0.138048	0.370533	0.140924	1.00266
C[C>T]T	0.177741	0.361392	0.0863858	0.168436	0.0952292	0.200858	0.304847	8.76084	0.0694105	0.540915	0.0277566	0.930687
G[C>T]A	0.275954	0.249562	0.0620677	0.40894	0.0709366	0.418862	0.148108	7.57263	0.0684511	0.110064	0.0592671	0.937759
G[C>T]C	0.394963	0.702295	0.0800842	0.228156	0.0624348	0.128949	0.0882865	9.45861	0.0856751	0.23982	0.0850202	0.852966
G[C>T]G	0.380979	0.272449	0.0435771	0.269373	0.0381245	0.147657	0.0987924	6.67923	0.155092	0.0327885	0.0684381	0.944375
G[C>T]T	0.240257	0.141837	0.0867389	0.183687	0.06069	0.100526	0.168148	8.40505	0.169246	0.208429	0.0432417	1.26207
T[C>T]A	0.165073	0.44642	0.0140214	0.777915	0.153885	0.615916	0.638381	13.5727	0.951172	1.3539	0.130632	1.40782
T[C>T]C	0.147128	0.333045	0.0276786	0.353879	0.075675	0.307766	0.306954	21.2094	0.176001	1.52884	0.125088	0.976851
T[C>T]G	0.228781	0.563848	0.0524486	0.472096	0.107949	0.26577	0.21726	9.6184	0.500499	0.967728	0.0675486	1.04093
T[C>T]T	0.198799	0.303469	0.0122364	0.401611	0.131235	0.237752	0.692432	20.3804	0.80516	1.24375	0.0685076	0.707671
A[T>A]A	0.0402792	0.602648	0.0323261	0.370346	0.887551	0.604744	3.56923	1.21363	0.785418	1.01132	0.588258	1.03267
A[T>A]C	0.0520178	0.327226	0.0395479	0.15244	0.422566	0.105725	1.47442	0.531215	0.357289	0.255123	0.131295	1.64861
A[T>A]G	0.102417	0.315198	0.032572	0.22685	0.407015	0.157852	1.6647	0.704816	0.250637	0.301735	0.426277	0.864687
A[T>A]T	0.0411106	0.587771	0.0438457	0.432751	0.969907	0.270296	4.14803	1.3676	0.192422	1.47093	0.352174	1.17551
C[T>A]A	0.0859441	0.775389	0.037124	0.184351	0.342953	0.112913	0.957308	0.341005	0.185627	0.22772	1.07854	0.919751
C[T>A]C	0.117476	0.465854	0.0959262	0.129839	0.138472	0.145659	0.423275	0.16557	0.0235733	0.131535	0.510049	0.69409
C[T>A]G	0.0706946	0.238468	0.0209452	0.122933	0.21717	0.22065	0.662878	0.336547	0.103409	0.0586488	0.931201	1.21422
C[T>A]T	0.0123597	0.493891	0.118143	0.182407	0.287155	0.0858252	1.38445	0.329156	0.0842382	0.0796344	0.562259	0.941137
G[T>A]A	0.0590882	0.311233	0.0379065	0.190354	0.577714	0.156191	1.82336	0.615108	0.0669572	0.427669	0.457082	0.97604
G[T>A]C	0.0372137	0.199705	0.0709242	0.0748434	0.197162	0.0956213	0.579208	0.213988	0.0474646	0.026429	0.170202	0.844985
G[T>A]G	0.0853222	0.999573	0.0101404	0.137891	0.317017	0.112479	0.841273	0.30582	0.116884	0.0916961	0.355373	1.33534
G[T>A]T	0.0704261	0.735668	0.0342298	0.181871	0.321034	0.151748	1.27609	0.381333	0.03946	0.140527	0.24158	0.908208
T[T>A]A	0.137262	0.581892	0.0471308	0.255967	0.502137	0.503027	1.67314	0.524333	0.453797	1.10759	0.934153	0.947578
T[T>A]C	0.0588662	0.322494	0.0422099	0.322259	0.225837	0.149082	0.8736	0.211187	0.0864633	0.361215	0.450834	1.0645
T[T>A]G	0.0402341	0.268049	0.00606843	0.287687	0.259081	0.120441	1.0499	0.415375	0.253689	0.396158	0.604085	0.914264
T[T>A]T	0.113805	1.01085	0.0221129	0.674296	0.812973	0.435164	4.10195	0.592831	0.109361	0.552301	0.546876	2.03001
A[T>C]A	0.0291124	0.304472	0.018756	0.450774	0.306298	0.495227	1.2017	0.491962	0.0357354	0.982366	0.207339	1.21847
A[T>C]C	0.0679457	0.363642	0.0403592	0.33012	0.239498	0.237301	1.17153	0.305999	0.121935	0.274857	0.0935988	1.10601
A[T>C]G	0.0220301	0.585356	0.0208335	0.327256	0.240828	0.260803	0.547657	0.355357	0.0376185	0.216678	0.167689	1.44871
A[T>C]T	0.0394328	0.186023	0.0206612	0.510085	0.380268	0.489687	1.5253	0.622322	0.122216	1.60484	0.0589547	1.7297
C[T>C]A	0.0304259	0.318412	0.0344229	0.131217	0.0588454	0.15318	0.177438	0.161376	0.0985345	0.34441	0.0846399	0.807991
C[T>C]C	0.118195	0.611527	0.0646329	0.212028	0.10529	0.376205	0.425348	0.101986	0.0752957	0.119156	0.207106	1.09473
C[T>C]G	0.0324242	0.11415	0.0355377	0.109003	0.068822	0.0536774	0.169925	0.139242	0.0626229	0.117055	0.166752	1.69051
C[T>C]T	0.0477541	0.227976	0.0380694	0.226756	0.174132	0.111492	0.558895	0.169199	0.298822	0.244869	0.153883	1.35598
G[T>C]A	0.0895858	0.185461	0.0177372	0.282921	0.229785	0.206759	0.893196	0.200748	0.0882295	0.034627	0.14029	0.897103
G[T>C]C	0.0702905	0.385729	0.0453266	0.293262	0.437233	0.134216	1.17386	0.303047	0.129706	0.0741322	0.101398	1.002
G[T>C]G	0.0849429	0.271786	0.0292298	0.273152	0.167287	0.15393	0.530828	0.243781	0.0867028	0.0375596	0.0816975	1.07299
G[T>C]T	0.0639311	0.189866	0.0544893	0.449559	0.330219	0.243841	1.36823	0.292719	0.076535	0.120537	0.0831016	0.786364
T[T>C]A	0.0805447	0.352074	0.0152501	0.277595	0.128311	0.0989832	0.690512	0.312493	0.0215452	2.25424	0.255095	0.767476
T[T>C]C	0.0301737	0.45276	0.0544239	0.305193	0.31987	0.266873	1.04176	0.299661	0.0753507	0.640099	0.277523	0.597834
T[T>C]G	0.022209	0.609236	0.0517648	0.352613	0.11898	0.457975	0.372707	0.208158	0.157065	1.11028	0.276527	1.0274
T[T>C]T	0.156536	0.706387	0.00948602	0.462742	0.53218	0.306581	2.89971	0.446983	0.0611149	0.880027	0.182118	1.65672
A[T>G]A	0.0215912	0.51992	0.0128225	0.172077	0.100361	0.152516	0.361465	0.143663	0.194736	0.41385	0.0463778	1.17518
A[T>G]C	0.0185081	0.229455	0.0177827	0.106365	0.0627622	0.197048	0.150623	0.115561	0.0555749	0.241366	0.0424044	0.942356
A[T>G]G	0.0251567	0.444334	0.0223524	0.134291	0.17764	0.0881069	0.506849	0.265736	0.206757	0.137659	0.150216	0.785143
A[T>G]T	0.0431437	0.245627	0.0479819	0.244121	0.169087	0.179988	0.464924	0.230102	0.0731116	0.54805	0.211749	0.995185
C[T>G]A	0.029228	0.719925	0.0121627	0.0952277	0.0385454	0.245666	0.117445	0.0569466	0.0337554	0.191613	0.20046	1.01993
C[T>G]C	0.0107367	0.366396	0.0336301	0.074393	0.0412096	0.100219	0.0695602	0.0491339	0.024194	0.177848	0.0811276	0.968794
C[T>G]G	0.0376846	0.291195	0.0169658	0.126769	0.106925	0.153872	0.175285	0.0922497	0.115204	0.105507	0.343079	0.765631
C[T>G]T	0.0340251	0.241524	0.0109069	0.145486	0.0345585	0.166252	0.288633	0.0987218	0.063588	0.215109	0.106571	1.04242
G[T>G]A	0.0348206	0.499143	0.0794242	0.0677996	0.0647706	0.16479	0.144401	0.0538494	0.0263004	0.158291	0.051981	0.98787
G[T>G]C	0.056406	0.184521	0.0358736	0.116066	0.0316167	0.194182	0.0708984	0.0565319	0.0373302	0.126233	0.117366	0.700704
G[T>G]G	0.316876	0.772735	0.0834809	0.127981	0.390239	0.0958771	0.88292	0.332229	0.147053	0.109755	0.198086	0.972933
G[T>G]T	0.0334338	0.421022	0.010018	0.177417	0.0690497	0.139088	0.18512	0.100731	0.105473	0.198114	0.19214	0.749544
T[T>G]A	0.0163373	0.449896	0.0293462	0.222197	0.0632595	0.345219	0.159519	0.0813211	0.0420159	0.584876	0.205271	0.939652
T[T>G]C	0.0865152	0.542031	0.0165874	0.153427	0.0692408	0.309654	0.125084	0.0824082	0.0635606	0.311306	0.0745879	0.929151
T[T>G]G	0.00929535	0.29705	0.0213554	0.211635	0.0923928	0.234876	0.413382	0.162566	0.187769	0.32627	0.14042	0.529966
T[T>G]T	0.0175305	0.31859	0.0679302	0.448157	0.200385	0.177511	0.694256	0.207756	0.134999	0.565592	0.201478	0.972318
DNV	0.184158	0.256647	0.309418	0.821139	0.118702	0.983264	0.221243	0.148466	0.0679857	1.40312	0.318807	10.0868
MNV	0.0128535	0.305746	0.0152432	0.0762138	0.0102555	0.0809585	0.0185031	0.0202363	0.0308943	0.294481	0.0674158	1.17599
D.1.rep	0.0591006	1.11576	0.082413	0.440902	0.078057	0.937913	0.266402	0.164248	0.110036	0.471813	0.150292	0.779644
D.1.nonrep	0.0543737	0.856028	0.0765105	0.514264	0.027343	0.88328	0.157279	0.147647	0.0549661	0.337136	0.14022	1.05017
D.2.5.rep	0.0236776	0.69057	0.0531256	0.0810957	0.0284387	0.185924	0.0381931	0.0223677	0.0562626	0.154739	0.0506068	1.17737
D.2.5.nonrep	0.107327	2.97098	0.420507	0.516971	0.0299098	1.08437	0.150726	0.105122	0.155037	0.319236	0.2078	3.29055
D.5.50	0.203608	2.84487	0.599598	0.588142	0.086411	2.0349	0.245737	0.115014	0.196291	0.453806	0.302392	4.32814
D.50.400	0.745813	0.500756	0.136329	0.223709	0.0735806	0.440717	0.276719	0.150072	0.0841687	0.693741	2.14102	1.50718
DI.small	0.0630268	1.42653	0.0947956	0.156014	0.040757	0.869057	0.0665164	0.0468851	0.0388412	0.229717	0.158405	2.15772
DI.large	0.255873	0.137376	0.0439041	0.0963009	0.0642571	0.0645678	0.136508	0.0571059	0.0485848	0.160613	0.613563	0.782713
I.1.rep	0.191823	0.481515	0.0539521	0.140179	0.018718	0.0878637	0.139631	0.176989	0.119342	0.629332	0.172454	1.36532
I.1.nonrep	0.0595145	0.234326	0.0991245	0.0623056	0.0457572	0.201991	0.0604665	0.0879905	0.0447141	0.25043	0.0522835	0.906014
I.2.5.rep	0.0780441	0.479685	0.0368404	0.0810889	0.0115129	0.194029	0.0257799	0.0250632	0.031224	0.210133	0.0990238	1.46829
I.2.5.nonrep	0.0701798	1.0079	0.0978951	0.0948298	0.0335561	0.104777	0.0640048	0.0553652	0.0271414	0.271984	0.0423481	1.29683
I.5.50	0.032599	0.761916	0.0736325	0.139261	0.0197991	0.314441	0.0492057	0.0387782	0.0514474	0.217355	0.0442551	1.93906
I.50.400	0.0339623	0.201754	0.00625887	0.0124326	0.00571897	0.0612263	0.0112	0.00845648	0.0679138	0.0421258	0.0267513	0.787105
TD	0.071772	0.846562	0.0576266	0.120264	0.0931468	0.246037	0.132946	0.0667019	0.177815	0.275683	0.128367	0.786628
DEL	0.247501	0.529252	0.100544	0.309463	0.106503	0.578185	0.194162	0.194361	0.330922	0.406675	0.633988	0.621793
INV	0.0839412	0.242902	0.0411699	0.077148	0.0304556	0.236735	0.0669662	0.0612412	0.055872	0.134028	0.203381	1.35078
COMPLEX	0.0194793	0.862156	0.0493451	0.231019	0.0851308	0.331646	0.150842	0.0597511	0.134757	0.171096	0.124265	1.17982
TRSL	0.0732869	0.55509	0.0135902	0.0517329	0.0210029	0.135475	0.0304785	0.0158918	0.0375138	0.0587734	0.0346476	1.16338
INTCHR	0.0359667	0.479424	0.0255141	0.100646	0.0248611	0.237362	0.0191933	0.0264327	0.0461825	0.0498889	0.108691	0.758894
FOLDBACK	0.0626943	0.300216	0.0767914	0.114505	0.0406262	0.314769	0.0834001	0.0317124	0.241214	0.151742	0.094837	1.18878

## Sheet: Generation_adjustment
Supplementary Data 2G. Mean, 5% quantile and 95% quantile estimates for per-experiment generation adjustment in C. elegans
	mean	low	high
N2.Aflatoxin.B1	1.65962	0.838185	2.5455
xpa.1.Aflatoxin.B1	1.78892	0.747426	2.75211
csb.1.Aflatoxin.B1	0.880618	0.19322	2.10297
xpc.1.Aflatoxin.B1	0.889632	0.0887836	2.06085
xpf.1.Aflatoxin.B1	3.37219	2.09747	4.86773
polq.1.Aflatoxin.B1	1.76313	0.869331	2.91806
N2.Mechlorethamine	2.83659	0.921061	5.09863
fan.1.Mechlorethamine	0.459087	0.0229719	1.2826
fcd.2.Mechlorethamine	1.11046	0.255373	2.56937
fan.1.Cisplatin	0.894751	0.224096	2.09777
fcd.2.Cisplatin	4.22244	2.88658	5.765
lig.4.Cisplatin	3.09202	1.62819	4.9814
mus.81.Cisplatin	1.45866	0.787221	2.34531
polq.1.Cisplatin	2.47244	1.47071	3.54322
slx.1.Cisplatin	0.964776	0.0209656	1.75579
xpf.1.Cisplatin	5.42728	4.36391	6.42821
N2.Cisplatin	3.77978	2.97919	4.65236
N2.Radiation	3.80858	2.97002	4.63005
lig.4.Radiation	3.48504	1.7207	5.52433
brc.1.Radiation	2.32491	1.57485	3.1259
xpc.1.Cisplatin	0.53002	0.0438054	1.4268
csb.1.Cisplatin	1.38927	0.472386	2.90115
polh.1.Cisplatin	3.6009	2.70871	4.63791
polk.1.Cisplatin	0.709871	0.242395	1.33427
helq.1.Cisplatin	2.99293	1.88755	4.2727
polq.1.DMS	1.58687	0.200168	3.64972
slx.1.DMS	2.82281	1.69373	4.11473
csb.1.DMS	3.01938	1.2895	5.14856
wrn.1.DMS	4.78772	2.99741	6.78511
brc.1.DMS	4.83488	3.25565	6.74352
xpc.1.DMS	6.41296	4.66807	8.07615
polk.1.DMS	5.22764	3.68083	6.95679
mlh.1.DMS	4.03959	3.62208	4.37467
xpf.1.DMS	9.44007	7.67933	9.99342
rev.1.DMS	6.14991	4.06399	8.64877
N2.Xray	3.93266	2.16525	5.79978
brc.1.Xray	3.35116	2.22376	4.56823
lig.4.Xray	4.1875	2.05679	6.54303
N2.DMS	4.22517	2.69057	6.44621
fan.1.DMS	3.78153	2.31618	5.38924
polh.1.DMS	6.22351	4.46082	8.18783
agt.1.Radiation	7.91364	5.45926	9.65843
agt.2.Radiation	0.97855	0.0473332	2.01622
apn.1.Radiation	2.90238	1.45552	4.71419
brd.1.Radiation	2.70669	1.39616	4.46379
ced.4.Radiation	3.41623	1.81432	5.43702
cep.1.Radiation	1.95791	0.877216	3.48256
csb.1.Radiation	1.27537	0.138356	2.72408
dog.1.Radiation	3.11294	2.19095	4.02923
exo.3.Radiation	2.24787	1.1434	3.81592
fan.1.Radiation	2.93675	1.63152	4.60174
polq.1.Radiation	3.62846	1.82633	5.757
rcq.5.Radiation	1.65289	0.60162	2.82269
rev.1.Radiation	2.7045	1.21563	4.63036
rfs.1.Radiation	3.87101	2.44034	5.54429
rip.1.Radiation	2.26059	1.29368	3.49931
slx.1.Radiation	1.57229	0.735742	2.49481
tdp.1.Radiation	2.23767	1.05512	3.88992
ung.1.Radiation	2.70639	1.08017	4.60758
wrn.1.Radiation	3.65193	2.14329	5.22729
fnci.1.Radiation	4.16419	2.26775	7.61332
helq.1.Radiation	3.31171	1.84483	5.15614
him.6.Radiation	4.18376	2.82807	5.70036
mlh.1.Radiation	2.74635	2.49778	2.97383
mrt.2.Radiation	2.26757	1.1785	3.73076
ndx.4.Radiation	1.8396	0.840103	3.17405
parp.1.Radiation	1.9551	0.709826	4.04018
parp.2.Radiation	2.60166	1.02315	4.37881
pole.4.Radiation	4.60722	2.8374	6.43734
polk.1.Radiation	3.18168	1.74484	4.86674
polh.1.Radiation	3.28194	1.65438	5.26901
fncm.1.Radiation	2.88715	1.42554	4.69265
xpa.1.Radiation	2.99879	2.01917	4.40322
xpc.1.Radiation	2.2728	0.970093	3.80802
xpf.1.Radiation	3.19643	1.49028	5.39351
N2.MMS	4.51058	3.40477	5.86472
brc.1.MMS	4.82074	3.33683	6.11691
brd.1.MMS	6.66842	5.20806	8.34501
fan.1.MMS	9.2692	8.09865	9.98932
helq.1.MMS	2.76171	1.50985	4.21034
slx.1.MMS	4.21841	3.33305	5.17825
xpc.1.MMS	7.73082	5.99478	9.25792
xpf.1.MMS	7.87022	5.51068	9.73471
csb.1.MMS	3.36459	1.44966	5.31094
xpa.1.MMS	2.24606	1.16724	3.53727
mlh.1.MMS	1.62013	1.44374	1.78871
ung.1.MMS	4.12647	2.64006	5.75614
tdp.1.MMS	2.7995	1.48202	4.43449
exo.3.MMS	2.76845	1.37632	4.41957
apn.1.MMS	5.1068	3.03203	7.20052
ndx.4.MMS	3.00344	1.52524	4.83436
parp.1.MMS	9.67439	8.84351	9.98885
parp.2.MMS	4.59774	3.07294	6.42448
agt.1.MMS	4.73512	3.34238	6.31686
agt.2.MMS	1.51009	0.59356	2.49023
polh.1.MMS	5.21804	3.97797	6.53145
polk.1.MMS	4.63154	2.99922	6.73264
rev.1.MMS	6.17828	3.82963	9.18483
polq.1.MMS	4.41502	2.68116	6.63961
pole.4.MMS	4.35768	2.20469	6.27673
wrn.1.MMS	2.61264	1.34256	4.10917
him.6.MMS	4.08483	2.95547	5.29005
rcq.5.MMS	4.30726	2.71671	6.45567
mrt.2.MMS	3.49622	2.20258	4.92816
cep.1.MMS	4.8956	3.72201	6.28781
ced.4.MMS	8.01507	5.54583	9.93108
cep.1.DMS	4.77946	3.2522	6.5891
N2.EMS	8.12897	6.6119	9.4698
brd.1.EMS	5.23484	3.06907	7.65766
fan.1.EMS	5.99406	4.28359	8.65745
helq.1.EMS	5.49447	3.80964	7.54604
slx.1.EMS	4.63072	3.58363	5.91013
csb.1.EMS	5.59668	3.16601	8.69065
him.6.EMS	4.80797	3.61855	6.27254
xpa.1.EMS	0.812074	0.110699	2.24969
ung.1.EMS	5.54405	3.65781	7.69723
tdp.1.EMS	2.77114	1.52488	4.3565
exo.3.EMS	4.33191	2.74168	6.29457
apn.1.EMS	8.17179	5.97177	9.97394
parp.1.EMS	5.85203	3.94723	8.19666
parp.2.EMS	4.87501	2.85221	7.04707
ndx.4.EMS	4.07262	2.21656	6.01663
agt.1.EMS	3.66585	1.76802	5.57037
agt.2.EMS	1.34859	0.247422	2.42842
polh.1.EMS	4.80091	3.44931	6.17925
polq.1.EMS	2.72912	1.06828	4.85208
pole.4.EMS	5.44886	3.1949	8.4567
wrn.1.EMS	5.16271	3.45924	7.26579
rcq.5.EMS	4.14494	2.25699	6.81494
mrt.2.EMS	4.10829	2.67547	5.57569
cep.1.EMS	3.12644	1.53581	5.01622
ced.4.EMS	6.29384	4.12593	9.03973
mrt.2.DMS	5.96162	4.46413	7.76452
ung.1.DMS	5.1784	3.31371	7.10135
exo.3.DMS	4.70563	3.32131	6.58208
parp.1.DMS	6.08389	4.20236	7.94462
parp.2.DMS	3.85833	2.28036	6.04611
tdp.1.DMS	4.21758	2.65158	6.04389
agt.2.DMS	1.58254	0.784926	2.72673
brd.1.DMS	5.19538	3.43196	7.15695
helq.1.DMS	2.21855	1.03977	3.99455
him.6.DMS	3.98497	2.6825	5.25539
rcq.5.DMS	4.91792	3.30072	6.68992
ced.3.MMS	5.3378	3.46849	7.86519
cku.80.MMS	3.77579	2.19921	5.70318
dna.2.MMS	1.80575	0.742499	3.13601
mus.81.MMS	4.09699	2.53187	5.71031
rev.3.MMS	3.07303	2.01476	4.26355
smg.1.MMS	5.41306	3.7374	7.15331
N2.HU	4.58034	2.88129	6.36321
slx.1.HU	2.6828	1.77234	3.81477
dog.1.HU	4.01942	3.2101	4.88472
him.6.HU	3.29551	2.24351	4.47764
mrt.2.HU	3.75439	2.53264	5.09369
mus.81.HU	4.06226	2.99992	5.37215
rad.54B..gt3312..Radiation	1.46481	0.646051	2.57453
exo.1.Radiation	9.9315	9.73738	9.9976
lem.3.Radiation	3.30035	1.69066	5.20584
smc.6.Radiation	0.355497	0.0186415	0.884932
rad.51.Radiation	7.34868	5.35299	9.76611
rad.54B..gt3308..Radiation	2.03357	1.14933	3.08219
bub.3..gt2000..Radiation	0.87939	0.220587	1.92616
bub.3..ok3437..Radiation	2.06441	0.540341	3.6854
san.1.Radiation	1.43755	0.0365042	2.76218
him.6.UV	2.09946	0.0650531	5.66988
mus.81.UV	4.28352	2.35073	6.50815
N2.UV	6.97649	4.73169	9.84089
pole.4.UV	2.12203	0.645353	3.99441
polh.1.Aflatoxin.B1	2.38489	1.09096	3.78955
polh.1.UV	5.03869	3.63518	6.54334
polk.1.UV	2.59655	1.41834	4.05644
polq.1.UV	2.70992	1.21736	4.41035
rev.1.UV	3.21371	1.43472	5.48079
rev.3.Aflatoxin.B1	3.03717	1.59841	4.73813
rev.3.UV	2.13222	0.950565	3.70788
smg.1.Radiation	2.79833	1.48379	4.38175
xpc.1.UV	3.07652	0.462404	5.79116
xpf.1.UV	3.21172	1.48118	5.3677
brc.1.EMS	2.1419	1.09963	3.18966
mlh.1.EMS	4.47572	4.08745	4.71985
xpc.1.EMS	4.03283	2.43371	5.78363
xpf.1.EMS	4.02506	2.17829	5.76372
polk.1.EMS	1.93051	0.855026	3.2002
rev.1.EMS	2.04438	0.848072	3.54571
brc.1.Cisplatin	0.649635	0.10543	1.31679
him.6.Cisplatin	2.04728	1.24749	3.00238
lem.3.Cisplatin	0.623195	0.000762794	2.1828
rev.3.Cisplatin	2.62187	1.75105	3.64326
csb.1.AristolochicAcid	1.99455	0.916728	3.36012
N2.AristolochicAcid	3.92963	2.5319	5.66357
N2.Mitomycin	0.460896	0.0262393	1.68827
pole.4.Aflatoxin.B1	4.33454	2.86285	5.96502
pole.4.AristolochicAcid	1.63714	0.0834467	3.18189
pole.4.DMS	1.7063	0.0273934	4.21708
polh.1.AristolochicAcid	4.5846	3.13201	6.18189
polk.1.Aflatoxin.B1	0.959155	0.166449	1.78618
polk.1.AristolochicAcid	2.4312	1.22915	3.72781
polq.1.AristolochicAcid	1.94573	0.653999	3.51651
rev.1.Aflatoxin.B1	1.77708	0.447986	3.28272
rev.1.AristolochicAcid	1.73162	0.658253	3.03556
rev.3.AristolochicAcid	2.1503	0.965092	3.50153
rev.3.DMS	2.45592	0.673733	4.4985
rev.3.EMS	5.03872	2.31369	8.09989
smg.1.AristolochicAcid	2.96019	1.33989	4.95223
xpa.1.AristolochicAcid	4.11799	2.82773	5.48564
xpc.1.AristolochicAcid	3.66395	2.39403	5.04762
xpf.1.AristolochicAcid	3.02955	1.46882	4.83201
rif.1.Radiation	0.62954	0.0471113	1.62013

## Sheet: EMS_dose_adjustment
Supplementary Data 2H. Mean, 5% quantile and 95% quantile estimates for dose change coefficients in different EMS batches compared to batch 1
	mean	low	high
batch2	0.702489	0.6663	0.741597
batch3	0.358408	0.320606	0.394716
batch4	0.615176	0.579259	0.654046
batch5	0.688469	0.656593	0.721064
