# Supplementary material for: Mutational signatures are jointly shaped by DNA damage and repair
Source: Nat Commun. 2020 May 1;11:2169. doi: 10.1038/s41467-020-15912-7 (PMC7195458; doi:10.1038/s41467-020-15912-7)
Supplement: Supplementary file 6 — Supplementary Data 3 [file 41467_2020_15912_MOESM6_ESM.xlsx]

## Sheet: DNA repair across TCGA
Supplementary Data 3A. List of DNA repair defects across TCGA samples
Sample	Pathway	Mutated_genes	Mode	Cancer
TCGA-02-0003-01A-01D-1490-08	NER	ERCC6_het	Heterozygous	GBM
TCGA-02-0003-01A-01D-1490-08	BER	APEX2_het	Heterozygous	GBM
TCGA-02-0003-01A-01D-1490-08	TLS	SHPRH_hom	Total deactivation	GBM
TCGA-02-0003-01A-01D-1490-08	HR	BLM_het,TP53BP1_het,RAD51_het	Heterozygous	GBM
TCGA-02-0003-01A-01D-1490-08	NHEJ	POLL_het	Heterozygous	GBM
TCGA-02-0003-01A-01D-1490-08	FA	FANCB_het,FANCI_het	Heterozygous	GBM
TCGA-02-0003-01A-01D-1490-08	DR	MGMT_het	Heterozygous	GBM
TCGA-02-0003-01A-01D-1490-08	DS	TP53_het	Heterozygous	GBM
TCGA-02-0047-01A-01D-1490-08	BER	APEX2_het	Heterozygous	GBM
TCGA-02-0047-01A-01D-1490-08	FA	FANCB_het	Heterozygous	GBM
TCGA-02-0047-01A-01D-1490-08	DR	ALKBH3_het	Heterozygous	GBM
TCGA-02-0055-01A-01D-1490-08	DS	TP53_het	Heterozygous	GBM
TCGA-02-2466-01A-01W-0837-08	MMR	MLH3_het	Heterozygous	GBM
TCGA-02-2466-01A-01W-0837-08	NER	XPA_het,ERCC1_het,ERCC2_het,ERCC6_het	Heterozygous	GBM
TCGA-02-2466-01A-01W-0837-08	BER	APEX1_het,APEX2_het,TDP1_het	Heterozygous	GBM
TCGA-02-2466-01A-01W-0837-08	HR	BRCA2_het,MUS81_het	Heterozygous	GBM
TCGA-02-2466-01A-01W-0837-08	NHEJ	POLL_het,XRCC6_het	Heterozygous	GBM
TCGA-02-2466-01A-01W-0837-08	FA	FANCB_het,FANCC_het,FANCM_het	Heterozygous	GBM
TCGA-02-2466-01A-01W-0837-08	DR	ALKBH3_het,MGMT_het	Heterozygous	GBM
TCGA-02-2470-01A-01W-0837-08	NER	XPA_het	Heterozygous	GBM
TCGA-02-2470-01A-01W-0837-08	BER	APEX2_het	Heterozygous	GBM
TCGA-02-2470-01A-01W-0837-08	HR	BLM_het,TP53BP1_het,RAD51_het	Heterozygous	GBM
TCGA-02-2470-01A-01W-0837-08	FA	FANCA_het,FANCB_het,FANCC_het,FANCI_het	Heterozygous	GBM
TCGA-02-2470-01A-01W-0837-08	DS	RNMT_het	Heterozygous	GBM
TCGA-02-2483-01A-01D-1494-08	FA	FANCB_het	Heterozygous	GBM
TCGA-02-2483-01A-01D-1494-08	DS	TP53_hom	Total deactivation	GBM
TCGA-02-2485-01A-01D-1494-08	DS	TP53_het	Heterozygous	GBM
TCGA-02-2486-01A-01D-1494-08	MMR	MLH1_het	Heterozygous	GBM
TCGA-02-2486-01A-01D-1494-08	NER	XPC_het,ERCC4_het,ERCC6_het	Heterozygous	GBM
TCGA-02-2486-01A-01D-1494-08	BER	POLB_het,APEX1_het,APEX2_het	Heterozygous	GBM
TCGA-02-2486-01A-01D-1494-08	HR	PALB2_het	Heterozygous	GBM
TCGA-02-2486-01A-01D-1494-08	NHEJ	POLL_het,XRCC6_het	Heterozygous	GBM
TCGA-02-2486-01A-01D-1494-08	FA	FANCA_het,FANCB_het,FANCD2_het	Heterozygous	GBM
TCGA-02-2486-01A-01D-1494-08	DR	MGMT_het	Heterozygous	GBM
TCGA-02-2486-01A-01D-1494-08	DS	ATRIP_het	Heterozygous	GBM
TCGA-04-1331-01A-01W	HR	BRCA2_hom	Total deactivation	OV
TCGA-04-1331-01A-01W	DS	TP53_het	Heterozygous	OV
TCGA-04-1332-01A-01-1	HR	BRCA1_het,EME1_het	Heterozygous	OV
TCGA-04-1332-01A-01-1	DS	TP53_het	Heterozygous	OV
TCGA-04-1336-01A-01W	DS	TP53_hom	Total deactivation	OV
TCGA-04-1341-01A-01W	NHEJ	XRCC6_het	Heterozygous	OV
TCGA-04-1341-01A-01W	FA	FANCA_het	Heterozygous	OV
TCGA-04-1341-01A-01W	DS	TP53_het	Heterozygous	OV
TCGA-04-1342-01A-01W	NER	ERCC6_het	Heterozygous	OV
TCGA-04-1342-01A-01W	BER	APEX2_het	Heterozygous	OV
TCGA-04-1342-01A-01W	TLS	POLK_het	Heterozygous	OV
TCGA-04-1342-01A-01W	NHEJ	XRCC6_het	Heterozygous	OV
TCGA-04-1342-01A-01W	FA	FANCA_het,FANCB_het	Heterozygous	OV
TCGA-04-1342-01A-01W	DS	TP53_het	Heterozygous	OV
TCGA-04-1343-01A-01W	HR	TP53BP1_het,RAD51_het	Heterozygous	OV
TCGA-04-1343-01A-01W	FA	FANCA_het	Heterozygous	OV
TCGA-04-1343-01A-01W	DS	TP53_het	Heterozygous	OV
TCGA-04-1346-01A-01W	NER	XPA_het	Heterozygous	OV
TCGA-04-1346-01A-01W	BER	APEX2_het	Heterozygous	OV
TCGA-04-1346-01A-01W	FA	FANCB_het,FANCC_het	Heterozygous	OV
TCGA-04-1346-01A-01W	DS	TP53_het	Heterozygous	OV
TCGA-04-1347-01A-01W	FA	FANCB_het	Heterozygous	OV
TCGA-04-1348-01A-01W	MMR	MLH3_het	Heterozygous	OV
TCGA-04-1348-01A-01W	NER	CUL5_het,ERCC6_het	Heterozygous	OV
TCGA-04-1348-01A-01W	BER	TDP1_het	Heterozygous	OV
TCGA-04-1348-01A-01W	TLS	REV3L_het,SHPRH_het	Heterozygous	OV
TCGA-04-1348-01A-01W	HR	BRCA1_het,TOP3A_het	Heterozygous	OV
TCGA-04-1348-01A-01W	NHEJ	XRCC6_het	Heterozygous	OV
TCGA-04-1348-01A-01W	FA	FANCA_het,FANCM_het	Heterozygous	OV
TCGA-04-1348-01A-01W	DS	ATM_het,CHEK1_het,TP53_het	Heterozygous	OV
TCGA-04-1349-01A-01W	FA	FANCA_het	Heterozygous	OV
TCGA-04-1349-01A-01W	DS	TP53_het	Heterozygous	OV
TCGA-04-1353-01A-01D-1526-09	MMR	MLH1_het,MSH3_het	Heterozygous	OV
TCGA-04-1353-01A-01D-1526-09	NER	XPC_het,ERCC1_het,ERCC2_het	Heterozygous	OV
TCGA-04-1353-01A-01D-1526-09	BER	APEX2_het	Heterozygous	OV
TCGA-04-1353-01A-01D-1526-09	TLS	POLN_het,SHPRH_het,POLK_het,MAD2L2_het	Heterozygous	OV
TCGA-04-1353-01A-01D-1526-09	HR	BRCA1_het,BRCA2_het,TOP3A_het	Heterozygous	OV
TCGA-04-1353-01A-01D-1526-09	NHEJ	XRCC6_het	Heterozygous	OV
TCGA-04-1353-01A-01D-1526-09	FA	FANCB_het,FANCD2_het	Heterozygous	OV
TCGA-04-1353-01A-01D-1526-09	DS	ATRIP_het,TP53_het	Heterozygous	OV
TCGA-04-1356-01A-01W	MMR	MSH3_het	Heterozygous	OV
TCGA-04-1356-01A-01W	HR	BRCA1_het	Heterozygous	OV
TCGA-04-1356-01A-01W	DS	TP53_het	Heterozygous	OV
TCGA-04-1357-01A-01W	HR	BRCA1_het	Heterozygous	OV
TCGA-04-1360-01A-01W	NER	XPA_het	Heterozygous	OV
TCGA-04-1360-01A-01W	BER	APEX2_het	Heterozygous	OV
TCGA-04-1360-01A-01W	FA	FANCB_het,FANCC_het	Heterozygous	OV
TCGA-04-1360-01A-01W	DS	TP53_het	Heterozygous	OV
TCGA-04-1361-01A-01W	MMR	MSH3_het,PMS2_het	Heterozygous	OV
TCGA-04-1361-01A-01W	NER	XPA_het,CUL5_het,ERCC6_het	Heterozygous	OV
TCGA-04-1361-01A-01W	BER	TDG_het,UNG_het	Heterozygous	OV
TCGA-04-1361-01A-01W	TLS	SHPRH_het,POLK_het,MAD2L2_het	Heterozygous	OV
TCGA-04-1361-01A-01W	HR	BRCA1_het,BRCA2_het,BRIP1_het,EME1_het	Heterozygous	OV
TCGA-04-1361-01A-01W	NHEJ	XRCC6_het	Heterozygous	OV
TCGA-04-1361-01A-01W	FA	FANCA_het,FANCC_het	Heterozygous	OV
TCGA-04-1361-01A-01W	DR	ALKBH2_het	Heterozygous	OV
TCGA-04-1361-01A-01W	DS	ATM_het,TP53_het	Heterozygous	OV
TCGA-04-1362-01A-01W	FA	FANCA_het	Heterozygous	OV
TCGA-04-1362-01A-01W	DS	TP53_het	Heterozygous	OV
TCGA-04-1367-01A-01W	MMR	MSH3_het	Heterozygous	OV
TCGA-04-1367-01A-01W	NER	ERCC1_het,ERCC2_het	Heterozygous	OV
TCGA-04-1367-01A-01W	BER	APEX2_het	Heterozygous	OV
TCGA-04-1367-01A-01W	TLS	REV3L_het,SHPRH_het,POLK_het,POLH_het	Heterozygous	OV
TCGA-04-1367-01A-01W	HR	BLM_het,BRCA1_het,BRCA2_het,EME1_het,TP53BP1_het,TOP3A_het	Heterozygous	OV
TCGA-04-1367-01A-01W	NHEJ	POLL_het,XRCC6_het	Heterozygous	OV
TCGA-04-1367-01A-01W	FA	FANCB_het,FANCI_het	Heterozygous	OV
TCGA-04-1367-01A-01W	DR	ALKBH3_het	Heterozygous	OV
TCGA-04-1367-01A-01W	DS	TP53_hom	Total deactivation	OV
TCGA-04-1369-01A-02D-1526-09	MMR	MSH3_het	Heterozygous	OV
TCGA-04-1369-01A-02D-1526-09	TLS	POLK_het	Heterozygous	OV
TCGA-04-1369-01A-02D-1526-09	DS	TP53_hom	Total deactivation	OV
TCGA-04-1371-01A-01W	HR	NBN_het,TP53BP1_het,RAD51_het	Heterozygous	OV
TCGA-04-1516-01A-01D-1526-09	MMR	MLH1_het,MSH3_het	Heterozygous	OV
TCGA-04-1516-01A-01D-1526-09	BER	APEX2_het,TDP1_het	Heterozygous	OV
TCGA-04-1516-01A-01D-1526-09	TLS	POLN_het,REV3L_het,POLK_het	Heterozygous	OV
TCGA-04-1516-01A-01D-1526-09	HR	TP53BP1_het,RAD51_het	Heterozygous	OV
TCGA-04-1516-01A-01D-1526-09	FA	FANCA_het	Heterozygous	OV
TCGA-04-1516-01A-01D-1526-09	DS	CHEK1_het,TP53_het	Heterozygous	OV
TCGA-04-1542-01A-01W-0553-09-1	MMR	MSH3_het	Heterozygous	OV
TCGA-04-1542-01A-01W-0553-09-1	BER	APEX2_het	Heterozygous	OV
TCGA-04-1542-01A-01W-0553-09-1	FA	FANCB_het	Heterozygous	OV
TCGA-04-1542-01A-01W-0553-09-1	DS	TP53_hom	Total deactivation	OV
TCGA-04-1644-01B-01D-1526-09	MMR	MSH3_het	Heterozygous	OV
TCGA-04-1644-01B-01D-1526-09	NER	XPC_het,ERCC1_het,ERCC2_het,ERCC4_het	Heterozygous	OV
TCGA-04-1644-01B-01D-1526-09	TLS	POLN_het,POLK_het,MAD2L2_het	Heterozygous	OV
TCGA-04-1644-01B-01D-1526-09	HR	BRCA1_het,BRIP1_het,EME1_het,RAD50_het,PALB2_het,TOP3A_het	Heterozygous	OV
TCGA-04-1644-01B-01D-1526-09	NHEJ	POLL_het,XRCC6_het	Heterozygous	OV
TCGA-04-1644-01B-01D-1526-09	FA	FANCA_het,FANCD2_het	Heterozygous	OV
TCGA-04-1644-01B-01D-1526-09	DR	MGMT_het	Heterozygous	OV
TCGA-04-1644-01B-01D-1526-09	DS	TP53_hom	Total deactivation	OV
TCGA-04-1646-01A-01W-0639-09-1	DS	TP53_hom	Total deactivation	OV
TCGA-04-1648-01A-01W-0639-09-1	HR	BRCA2_het	Heterozygous	OV
TCGA-04-1649-01A-01W-0639-09-1	TLS	POLN_het	Heterozygous	OV
TCGA-04-1649-01A-01W-0639-09-1	DS	TP53_het	Heterozygous	OV
TCGA-04-1651-01A-01W-0639-09-1	MMR	MLH3_het,MSH3_het,PMS1_het,PMS2_het	Heterozygous	OV
TCGA-04-1651-01A-01W-0639-09-1	BER	PARP1_het,TDG_het,UNG_het	Heterozygous	OV
TCGA-04-1651-01A-01W-0639-09-1	TLS	POLN_het,POLQ_het,REV3L_het,REV1_het,SHPRH_het,POLK_het,MAD2L2_het	Heterozygous	OV
TCGA-04-1651-01A-01W-0639-09-1	HR	BRCA1_het,BRCA2_het,BRIP1_het,EME1_het,TOP3A_het	Heterozygous	OV
TCGA-04-1651-01A-01W-0639-09-1	NHEJ	XRCC6_het	Heterozygous	OV
TCGA-04-1651-01A-01W-0639-09-1	FA	FANCA_het,UBE2T_het	Heterozygous	OV
TCGA-04-1651-01A-01W-0639-09-1	DR	ALKBH2_het,MBD4_het	Heterozygous	OV
TCGA-04-1651-01A-01W-0639-09-1	DS	ATR_het,TOPBP1_het,RNMT_het,TP53_hom	Total deactivation	OV
TCGA-04-1652-01A-01W-0639-09-1	FA	FANCB_het	Heterozygous	OV
TCGA-04-1655-01A-01W-0633-09-1	BER	APEX2_het	Heterozygous	OV
TCGA-04-1655-01A-01W-0633-09-1	FA	FANCB_het	Heterozygous	OV
TCGA-04-1655-01A-01W-0633-09-1	DS	TP53_hom	Total deactivation	OV
TCGA-05-4382-01A-01D-1931-08	BER	APEX2_het	Heterozygous	LUAD
TCGA-05-4382-01A-01D-1931-08	FA	FANCB_het	Heterozygous	LUAD
TCGA-05-4395-01A-01D-1265-08	BER	APEX2_het	Heterozygous	LUAD
TCGA-05-4395-01A-01D-1265-08	FA	FANCB_het	Heterozygous	LUAD
TCGA-05-4395-01A-01D-1265-08	DS	TP53_het	Heterozygous	LUAD
TCGA-05-4396-01A-21D-1855-08	MMR	MLH3_het,MSH3_het	Heterozygous	LUAD
TCGA-05-4396-01A-21D-1855-08	NER	ERCC1_het,ERCC2_het,ERCC4_het	Heterozygous	LUAD
TCGA-05-4396-01A-21D-1855-08	BER	APEX1_het,APEX2_het,TDP1_het	Heterozygous	LUAD
TCGA-05-4396-01A-21D-1855-08	TLS	POLK_het,MAD2L2_het	Heterozygous	LUAD
TCGA-05-4396-01A-21D-1855-08	HR	BRCA1_het,BRIP1_het,EME1_het,RAD50_het,PALB2_het,TOP3A_het	Heterozygous	LUAD
TCGA-05-4396-01A-21D-1855-08	NHEJ	XRCC6_het	Heterozygous	LUAD
TCGA-05-4396-01A-21D-1855-08	FA	FANCB_het,FANCM_het	Heterozygous	LUAD
TCGA-05-4396-01A-21D-1855-08	DS	TP53_hom	Total deactivation	LUAD
TCGA-05-4402-01A-01D-1265-08	MMR	MLH1_het,MSH3_het	Heterozygous	LUAD
TCGA-05-4402-01A-01D-1265-08	NER	XPC_het,XPA_het,ERCC1_het,ERCC2_het,ERCC6_het	Heterozygous	LUAD
TCGA-05-4402-01A-01D-1265-08	BER	POLB_het	Heterozygous	LUAD
TCGA-05-4402-01A-01D-1265-08	TLS	POLK_het	Heterozygous	LUAD
TCGA-05-4402-01A-01D-1265-08	HR	BLM_het,BRCA2_het,RAD50_het,TP53BP1_het,TOP3A_het,RBBP8_het,RAD51_het	Heterozygous	LUAD
TCGA-05-4402-01A-01D-1265-08	NHEJ	POLL_het	Heterozygous	LUAD
TCGA-05-4402-01A-01D-1265-08	FA	FANCA_het,FANCC_het,FANCD2_het,FANCI_het	Heterozygous	LUAD
TCGA-05-4402-01A-01D-1265-08	DR	MGMT_het	Heterozygous	LUAD
TCGA-05-4402-01A-01D-1265-08	DS	ATRIP_het,TP53_het	Heterozygous	LUAD
TCGA-05-4403-01A-01D-1265-08	BER	APEX2_het	Heterozygous	LUAD
TCGA-05-4403-01A-01D-1265-08	FA	FANCB_het	Heterozygous	LUAD
TCGA-05-4410-01A-21D-1855-08	FA	FANCB_het	Heterozygous	LUAD
TCGA-05-4417-01A-22D-1855-08	DS	ATM_het	Heterozygous	LUAD
TCGA-05-4418-01A-01D-1265-08	NER	XPA_het	Heterozygous	LUAD
TCGA-05-4418-01A-01D-1265-08	BER	APEX2_het	Heterozygous	LUAD
TCGA-05-4418-01A-01D-1265-08	NHEJ	XRCC6_het	Heterozygous	LUAD
TCGA-05-4418-01A-01D-1265-08	FA	FANCB_het,FANCC_het	Heterozygous	LUAD
TCGA-05-4422-01A-01D-1265-08	BER	APEX1_het,APEX2_het	Heterozygous	LUAD
TCGA-05-4422-01A-01D-1265-08	TLS	MAD2L2_het	Heterozygous	LUAD
TCGA-05-4422-01A-01D-1265-08	HR	RBBP8_het	Heterozygous	LUAD
TCGA-05-4422-01A-01D-1265-08	FA	FANCB_het	Heterozygous	LUAD
TCGA-05-4422-01A-01D-1265-08	DS	CHEK1_het	Heterozygous	LUAD
TCGA-05-4425-01A-01D-1753-08	BER	POLB_het,APEX2_het	Heterozygous	LUAD
TCGA-05-4425-01A-01D-1753-08	TLS	REV3L_het,SHPRH_het,MAD2L2_het	Heterozygous	LUAD
TCGA-05-4425-01A-01D-1753-08	HR	BRCA2_het,TOP3A_het,RBBP8_het	Heterozygous	LUAD
TCGA-05-4425-01A-01D-1753-08	FA	FANCB_het	Heterozygous	LUAD
TCGA-05-4425-01A-01D-1753-08	DS	RNMT_het,TP53_het	Heterozygous	LUAD
TCGA-05-4426-01A-01D-1265-08	NER	ERCC1_het	Heterozygous	LUAD
TCGA-05-4426-01A-01D-1265-08	BER	APEX2_het	Heterozygous	LUAD
TCGA-05-4426-01A-01D-1265-08	TLS	SHPRH_het	Heterozygous	LUAD
TCGA-05-4426-01A-01D-1265-08	HR	BRCA2_het,TOP3A_het,RBBP8_het	Heterozygous	LUAD
TCGA-05-4426-01A-01D-1265-08	NHEJ	XRCC6_het	Heterozygous	LUAD
TCGA-05-4426-01A-01D-1265-08	FA	FANCB_het	Heterozygous	LUAD
TCGA-05-4426-01A-01D-1265-08	DS	RNMT_het,TP53_het	Heterozygous	LUAD
TCGA-05-4430-01A-02D-1265-08	TLS	REV3L_het,SHPRH_het	Heterozygous	LUAD
TCGA-05-4430-01A-02D-1265-08	HR	BRCA2_het,RAD50_het,TOP3A_het	Heterozygous	LUAD
TCGA-05-4430-01A-02D-1265-08	DR	ALKBH3_het	Heterozygous	LUAD
TCGA-05-4430-01A-02D-1265-08	DS	ATRIP_het,TP53_het	Heterozygous	LUAD
TCGA-05-4432-01A-01D-1265-08	DS	CHEK1_het	Heterozygous	LUAD
TCGA-05-5420-01A-01D-1625-08	MMR	MLH1_het,MLH3_het,MSH3_het	Heterozygous	LUAD
TCGA-05-5420-01A-01D-1625-08	NER	XPC_het,CUL5_het	Heterozygous	LUAD
TCGA-05-5420-01A-01D-1625-08	BER	APEX1_het,APEX2_het,TDP1_het	Heterozygous	LUAD
TCGA-05-5420-01A-01D-1625-08	TLS	POLQ_het,REV3L_het,SHPRH_het,POLK_het,MAD2L2_het	Heterozygous	LUAD
TCGA-05-5420-01A-01D-1625-08	HR	RAD50_het,TOP3A_het	Heterozygous	LUAD
TCGA-05-5420-01A-01D-1625-08	NHEJ	XRCC6_het	Heterozygous	LUAD
TCGA-05-5420-01A-01D-1625-08	FA	FANCB_het,FANCD2_het	Heterozygous	LUAD
TCGA-05-5420-01A-01D-1625-08	DR	ALKBH3_het,MBD4_het	Heterozygous	LUAD
TCGA-05-5420-01A-01D-1625-08	DS	ATM_het,ATR_het,ATRIP_het,CHEK1_het,TOPBP1_het,TP53_het	Heterozygous	LUAD
TCGA-05-5423-01A-01D-1625-08	HR	BRCA2_het	Heterozygous	LUAD
TCGA-05-5423-01A-01D-1625-08	DS	TP53_het	Heterozygous	LUAD
TCGA-05-5425-01A-02D-1625-08	MMR	MLH1_het,MLH3_het,MSH3_het	Heterozygous	LUAD
TCGA-05-5425-01A-02D-1625-08	NER	XPC_het,XPA_het,CUL5_het,ERCC1_het,ERCC2_het,ERCC4_het	Heterozygous	LUAD
TCGA-05-5425-01A-02D-1625-08	BER	APEX1_het,APEX2_het,TDP1_het	Heterozygous	LUAD
TCGA-05-5425-01A-02D-1625-08	TLS	POLN_het,POLQ_het,REV3L_het,SHPRH_het,POLK_het,MAD2L2_het	Heterozygous	LUAD
TCGA-05-5425-01A-02D-1625-08	HR	BRCA1_het,BRCA2_het,BRIP1_het,EME1_het,RAD50_het,TP53BP1_het,XRCC2_het,MUS81_het,PALB2_het,TOP3A_het,RAD51_het	Heterozygous	LUAD
TCGA-05-5425-01A-02D-1625-08	NHEJ	XRCC6_het	Heterozygous	LUAD
TCGA-05-5425-01A-02D-1625-08	FA	FANCA_het,FANCB_het,FANCC_het,FANCD2_het,FANCM_het	Heterozygous	LUAD
TCGA-05-5425-01A-02D-1625-08	DR	MBD4_het	Heterozygous	LUAD
TCGA-05-5425-01A-02D-1625-08	DS	ATM_het,ATRIP_het,CHEK1_het,TOPBP1_het,TP53_het	Heterozygous	LUAD
TCGA-05-5428-01A-01D-1625-08	BER	APEX2_het	Heterozygous	LUAD
TCGA-05-5428-01A-01D-1625-08	FA	FANCB_het	Heterozygous	LUAD
TCGA-05-5428-01A-01D-1625-08	DS	TP53_het	Heterozygous	LUAD
TCGA-05-5429-01A-01D-1625-08	MMR	MLH3_het	Heterozygous	LUAD
TCGA-05-5429-01A-01D-1625-08	NER	ERCC6_het	Heterozygous	LUAD
TCGA-05-5429-01A-01D-1625-08	BER	APEX1_het,APEX2_het,TDP1_het	Heterozygous	LUAD
TCGA-05-5429-01A-01D-1625-08	TLS	REV3L_hom,SHPRH_hom,MAD2L2_het	Total deactivation	LUAD
TCGA-05-5429-01A-01D-1625-08	HR	TOP3A_het	Heterozygous	LUAD
TCGA-05-5429-01A-01D-1625-08	NHEJ	POLL_het	Heterozygous	LUAD
TCGA-05-5429-01A-01D-1625-08	FA	FANCB_het,FANCM_het	Heterozygous	LUAD
TCGA-05-5429-01A-01D-1625-08	DR	MGMT_het	Heterozygous	LUAD
TCGA-05-5429-01A-01D-1625-08	DS	TP53_het	Heterozygous	LUAD
TCGA-06-0119-01A-08D-1490-08	NER	ERCC6_het	Heterozygous	GBM
TCGA-06-0119-01A-08D-1490-08	HR	BRCA1_het,BRIP1_het,TP53BP1_het,RAD51_het	Heterozygous	GBM
TCGA-06-0119-01A-08D-1490-08	NHEJ	POLL_het	Heterozygous	GBM
TCGA-06-0119-01A-08D-1490-08	DR	MGMT_het	Heterozygous	GBM
TCGA-06-0122-01A-01D-1490-08	NER	ERCC6_het	Heterozygous	GBM
TCGA-06-0122-01A-01D-1490-08	TLS	SHPRH_het	Heterozygous	GBM
TCGA-06-0122-01A-01D-1490-08	HR	BRCA2_het	Heterozygous	GBM
TCGA-06-0122-01A-01D-1490-08	NHEJ	POLL_het,XRCC5_het,XRCC6_het	Heterozygous	GBM
TCGA-06-0122-01A-01D-1490-08	DR	MGMT_het	Heterozygous	GBM
TCGA-06-0122-01A-01D-1490-08	DS	ATRIP_het	Heterozygous	GBM
TCGA-06-0124-01A-01D-1490-08	NER	ERCC6_het	Heterozygous	GBM
TCGA-06-0124-01A-01D-1490-08	BER	APEX2_het	Heterozygous	GBM
TCGA-06-0124-01A-01D-1490-08	HR	BLM_het,TP53BP1_het,RAD51_het	Heterozygous	GBM
TCGA-06-0124-01A-01D-1490-08	NHEJ	POLL_het	Heterozygous	GBM
TCGA-06-0124-01A-01D-1490-08	FA	FANCB_het,FANCI_het	Heterozygous	GBM
TCGA-06-0124-01A-01D-1490-08	DR	MGMT_het	Heterozygous	GBM
TCGA-06-0125-01A-01D-1490-08	NER	ERCC6_het	Heterozygous	GBM
TCGA-06-0125-01A-01D-1490-08	NHEJ	POLL_het	Heterozygous	GBM
TCGA-06-0125-01A-01D-1490-08	DR	MGMT_het	Heterozygous	GBM
TCGA-06-0125-02A-11D-2280-08	NER	ERCC6_het	Heterozygous	GBM
TCGA-06-0125-02A-11D-2280-08	NHEJ	POLL_het	Heterozygous	GBM
TCGA-06-0125-02A-11D-2280-08	DR	MGMT_het	Heterozygous	GBM
TCGA-06-0126-01A-01D-1490-08	NER	ERCC6_het	Heterozygous	GBM
TCGA-06-0126-01A-01D-1490-08	BER	PARP1_het,APEX2_het	Heterozygous	GBM
TCGA-06-0126-01A-01D-1490-08	NHEJ	POLL_het	Heterozygous	GBM
TCGA-06-0126-01A-01D-1490-08	FA	FANCB_het	Heterozygous	GBM
TCGA-06-0126-01A-01D-1490-08	DR	MGMT_het	Heterozygous	GBM
TCGA-06-0128-01A-01D-1490-08	DS	TP53_het	Heterozygous	GBM
TCGA-06-0129-01A-01D-1490-08	DS	TP53_hom	Total deactivation	GBM
TCGA-06-0130-01A-01D-1490-08	MMR	MLH3_het	Heterozygous	GBM
TCGA-06-0130-01A-01D-1490-08	NER	CUL5_het,ERCC6_het	Heterozygous	GBM
TCGA-06-0130-01A-01D-1490-08	BER	APEX1_het,TDP1_het	Heterozygous	GBM
TCGA-06-0130-01A-01D-1490-08	TLS	REV3L_het,SHPRH_het,POLH_het	Heterozygous	GBM
TCGA-06-0130-01A-01D-1490-08	HR	BRCA1_het,BRCA2_het,BRIP1_het,EME1_het,TOP3A_het	Heterozygous	GBM
TCGA-06-0130-01A-01D-1490-08	NHEJ	POLL_het	Heterozygous	GBM
TCGA-06-0130-01A-01D-1490-08	FA	FANCB_het,FANCM_het	Heterozygous	GBM
TCGA-06-0130-01A-01D-1490-08	DR	MGMT_het	Heterozygous	GBM
TCGA-06-0130-01A-01D-1490-08	DS	ATM_het,ATRIP_het,CHEK1_het,TP53_het	Heterozygous	GBM
TCGA-06-0132-01A-02D-1491-08	MMR	MSH3_het	Heterozygous	GBM
TCGA-06-0132-01A-02D-1491-08	NER	XPA_het,ERCC6_het	Heterozygous	GBM
TCGA-06-0132-01A-02D-1491-08	BER	APEX1_het,APEX2_het,TDP1_het	Heterozygous	GBM
TCGA-06-0132-01A-02D-1491-08	TLS	POLK_het	Heterozygous	GBM
TCGA-06-0132-01A-02D-1491-08	HR	BRCA1_het,BRIP1_het,EME1_het	Heterozygous	GBM
TCGA-06-0132-01A-02D-1491-08	NHEJ	POLL_het	Heterozygous	GBM
TCGA-06-0132-01A-02D-1491-08	FA	FANCB_het,FANCC_het	Heterozygous	GBM
TCGA-06-0132-01A-02D-1491-08	DR	MGMT_het	Heterozygous	GBM
TCGA-06-0137-01A-01D-1490-08	MMR	MSH2_het,MSH6_het	Heterozygous	GBM
TCGA-06-0137-01A-01D-1490-08	NER	ERCC6_het	Heterozygous	GBM
TCGA-06-0137-01A-01D-1490-08	NHEJ	POLL_het	Heterozygous	GBM
TCGA-06-0137-01A-01D-1490-08	DR	MGMT_het,MBD4_het	Heterozygous	GBM
TCGA-06-0139-01A-01D-1490-08	BER	APEX2_het	Heterozygous	GBM
TCGA-06-0139-01A-01D-1490-08	FA	FANCB_het	Heterozygous	GBM
TCGA-06-0141-01A-01D-1490-08	BER	APEX2_het	Heterozygous	GBM
TCGA-06-0141-01A-01D-1490-08	FA	FANCB_het	Heterozygous	GBM
TCGA-06-0142-01A-01D-1490-08	BER	APEX2_het	Heterozygous	GBM
TCGA-06-0142-01A-01D-1490-08	FA	FANCB_het	Heterozygous	GBM
TCGA-06-0145-01A-01W	NER	ERCC6_het	Heterozygous	GBM
TCGA-06-0145-01A-01W	NHEJ	POLL_het,XRCC6_het	Heterozygous	GBM
TCGA-06-0145-01A-01W	DR	MGMT_het	Heterozygous	GBM
TCGA-06-0151-01A-01D-1491-08	NER	ERCC6_het	Heterozygous	GBM
TCGA-06-0151-01A-01D-1491-08	BER	APEX2_het	Heterozygous	GBM
TCGA-06-0151-01A-01D-1491-08	HR	RBBP8_het	Heterozygous	GBM
TCGA-06-0151-01A-01D-1491-08	NHEJ	POLL_het	Heterozygous	GBM
TCGA-06-0151-01A-01D-1491-08	FA	FANCB_het	Heterozygous	GBM
TCGA-06-0151-01A-01D-1491-08	DR	MGMT_het	Heterozygous	GBM
TCGA-06-0151-01A-01D-1491-08	DS	RNMT_het	Heterozygous	GBM
TCGA-06-0154-01A-03D-1491-08	NER	ERCC6_het	Heterozygous	GBM
TCGA-06-0154-01A-03D-1491-08	BER	APEX2_het	Heterozygous	GBM
TCGA-06-0154-01A-03D-1491-08	TLS	SHPRH_het	Heterozygous	GBM
TCGA-06-0154-01A-03D-1491-08	NHEJ	POLL_het	Heterozygous	GBM
TCGA-06-0154-01A-03D-1491-08	FA	FANCB_het	Heterozygous	GBM
TCGA-06-0154-01A-03D-1491-08	DR	MGMT_het	Heterozygous	GBM
TCGA-06-0155-01B-01D-1492-08	MMR	MLH3_het	Heterozygous	GBM
TCGA-06-0155-01B-01D-1492-08	NER	ERCC6_het	Heterozygous	GBM
TCGA-06-0155-01B-01D-1492-08	BER	APEX2_het	Heterozygous	GBM
TCGA-06-0155-01B-01D-1492-08	NHEJ	POLL_het	Heterozygous	GBM
TCGA-06-0155-01B-01D-1492-08	FA	FANCB_het	Heterozygous	GBM
TCGA-06-0155-01B-01D-1492-08	DR	MGMT_het	Heterozygous	GBM
TCGA-06-0157-01A-01D-1491-08	NER	ERCC6_het	Heterozygous	GBM
TCGA-06-0157-01A-01D-1491-08	HR	BRCA2_het	Heterozygous	GBM
TCGA-06-0157-01A-01D-1491-08	NHEJ	POLL_het	Heterozygous	GBM
TCGA-06-0157-01A-01D-1491-08	DR	MGMT_het	Heterozygous	GBM
TCGA-06-0158-01A-01D-1491-08	NER	ERCC6_het	Heterozygous	GBM
TCGA-06-0158-01A-01D-1491-08	BER	APEX2_het	Heterozygous	GBM
TCGA-06-0158-01A-01D-1491-08	HR	BRCA2_het	Heterozygous	GBM
TCGA-06-0158-01A-01D-1491-08	NHEJ	POLL_het,XRCC6_het	Heterozygous	GBM
TCGA-06-0158-01A-01D-1491-08	FA	FANCB_het	Heterozygous	GBM
TCGA-06-0158-01A-01D-1491-08	DR	MGMT_het	Heterozygous	GBM
TCGA-06-0166-01A-01D-1491-08	MMR	MLH3_het	Heterozygous	GBM
TCGA-06-0166-01A-01D-1491-08	NER	ERCC6_het	Heterozygous	GBM
TCGA-06-0166-01A-01D-1491-08	BER	APEX1_het,TDP1_het	Heterozygous	GBM
TCGA-06-0166-01A-01D-1491-08	TLS	REV3L_het,SHPRH_het,POLH_het,MAD2L2_het	Heterozygous	GBM
TCGA-06-0166-01A-01D-1491-08	HR	BRCA2_het,MUS81_het	Heterozygous	GBM
TCGA-06-0166-01A-01D-1491-08	NHEJ	POLL_het,XRCC6_het	Heterozygous	GBM
TCGA-06-0166-01A-01D-1491-08	FA	FANCB_het,FANCM_het	Heterozygous	GBM
TCGA-06-0166-01A-01D-1491-08	DR	MGMT_het	Heterozygous	GBM
TCGA-06-0167-01A-01D-1491-08	BER	APEX2_het	Heterozygous	GBM
TCGA-06-0167-01A-01D-1491-08	FA	FANCB_het	Heterozygous	GBM
TCGA-06-0168-01A-01D-1491-08	NER	ERCC4_het,ERCC6_het	Heterozygous	GBM
TCGA-06-0168-01A-01D-1491-08	BER	APEX2_het	Heterozygous	GBM
TCGA-06-0168-01A-01D-1491-08	TLS	MAD2L2_het	Heterozygous	GBM
TCGA-06-0168-01A-01D-1491-08	HR	PALB2_het	Heterozygous	GBM
TCGA-06-0168-01A-01D-1491-08	NHEJ	POLL_het,XRCC6_het	Heterozygous	GBM
TCGA-06-0168-01A-01D-1491-08	FA	FANCA_het,FANCB_het	Heterozygous	GBM
TCGA-06-0168-01A-01D-1491-08	DR	MGMT_het	Heterozygous	GBM
TCGA-06-0169-01A-01D-1490-08	NER	ERCC6_het	Heterozygous	GBM
TCGA-06-0169-01A-01D-1490-08	BER	APEX2_het	Heterozygous	GBM
TCGA-06-0169-01A-01D-1490-08	NHEJ	POLL_het	Heterozygous	GBM
TCGA-06-0169-01A-01D-1490-08	FA	FANCB_het	Heterozygous	GBM
TCGA-06-0169-01A-01D-1490-08	DR	MGMT_het	Heterozygous	GBM
TCGA-06-0171-01A-02D-1491-08	MMR	MLH3_het	Heterozygous	GBM
TCGA-06-0171-01A-02D-1491-08	NER	ERCC6_het	Heterozygous	GBM
TCGA-06-0171-01A-02D-1491-08	BER	POLB_het,APEX1_het,APEX2_het,TDP1_het	Heterozygous	GBM
TCGA-06-0171-01A-02D-1491-08	TLS	MAD2L2_het	Heterozygous	GBM
TCGA-06-0171-01A-02D-1491-08	HR	NBN_het	Heterozygous	GBM
TCGA-06-0171-01A-02D-1491-08	NHEJ	POLL_het	Heterozygous	GBM
TCGA-06-0171-01A-02D-1491-08	FA	FANCA_het,FANCB_het	Heterozygous	GBM
TCGA-06-0171-01A-02D-1491-08	DR	MGMT_het	Heterozygous	GBM
TCGA-06-0171-01A-02D-1491-08	DS	RNMT_het	Heterozygous	GBM
TCGA-06-0171-02A-11D-2280-08	MMR	MLH3_het	Heterozygous	GBM
TCGA-06-0171-02A-11D-2280-08	NER	ERCC6_het	Heterozygous	GBM
TCGA-06-0171-02A-11D-2280-08	BER	POLB_het,APEX1_het,APEX2_het,TDP1_het	Heterozygous	GBM
TCGA-06-0171-02A-11D-2280-08	TLS	MAD2L2_het	Heterozygous	GBM
TCGA-06-0171-02A-11D-2280-08	HR	NBN_het	Heterozygous	GBM
TCGA-06-0171-02A-11D-2280-08	NHEJ	POLL_het	Heterozygous	GBM
TCGA-06-0171-02A-11D-2280-08	FA	FANCA_het,FANCB_het	Heterozygous	GBM
TCGA-06-0171-02A-11D-2280-08	DR	MGMT_het	Heterozygous	GBM
TCGA-06-0171-02A-11D-2280-08	DS	RNMT_het	Heterozygous	GBM
TCGA-06-0173-01A-01D-1491-08	NER	ERCC6_het	Heterozygous	GBM
TCGA-06-0173-01A-01D-1491-08	NHEJ	POLL_het	Heterozygous	GBM
TCGA-06-0173-01A-01D-1491-08	DR	MGMT_het	Heterozygous	GBM
TCGA-06-0174-01A-01D-1491-08	NER	ERCC6_het	Heterozygous	GBM
TCGA-06-0174-01A-01D-1491-08	BER	APEX2_het	Heterozygous	GBM
TCGA-06-0174-01A-01D-1491-08	NHEJ	POLL_het	Heterozygous	GBM
TCGA-06-0174-01A-01D-1491-08	FA	FANCB_het	Heterozygous	GBM
TCGA-06-0174-01A-01D-1491-08	DR	MGMT_het	Heterozygous	GBM
TCGA-06-0184-01A-01D-1491-08	NER	CUL5_het,ERCC6_het	Heterozygous	GBM
TCGA-06-0184-01A-01D-1491-08	BER	APEX2_het,TDG_het,UNG_het	Heterozygous	GBM
TCGA-06-0184-01A-01D-1491-08	TLS	REV3L_hom,SHPRH_het,POLH_het	Total deactivation	GBM
TCGA-06-0184-01A-01D-1491-08	HR	BRCA1_het,BRCA2_het,BRIP1_het,EME1_het,MUS81_het,TOP3A_het	Heterozygous	GBM
TCGA-06-0184-01A-01D-1491-08	NHEJ	POLL_het	Heterozygous	GBM
TCGA-06-0184-01A-01D-1491-08	FA	FANCB_het	Heterozygous	GBM
TCGA-06-0184-01A-01D-1491-08	DR	ALKBH2_het,ALKBH3_het,MGMT_het	Heterozygous	GBM
TCGA-06-0184-01A-01D-1491-08	DS	ATM_het,CHEK1_het,TP53_het	Heterozygous	GBM
TCGA-06-0185-01A-01D-1491-08	NER	ERCC6_het	Heterozygous	GBM
TCGA-06-0185-01A-01D-1491-08	BER	APEX2_het	Heterozygous	GBM
TCGA-06-0185-01A-01D-1491-08	TLS	REV3L_het,SHPRH_het	Heterozygous	GBM
TCGA-06-0185-01A-01D-1491-08	NHEJ	POLL_het,XRCC6_het	Heterozygous	GBM
TCGA-06-0185-01A-01D-1491-08	FA	FANCB_het	Heterozygous	GBM
TCGA-06-0185-01A-01D-1491-08	DR	MGMT_het	Heterozygous	GBM
TCGA-06-0187-01A-01D-1491-08	NER	ERCC6_het	Heterozygous	GBM
TCGA-06-0187-01A-01D-1491-08	BER	APEX2_het	Heterozygous	GBM
TCGA-06-0187-01A-01D-1491-08	TLS	REV3L_het,SHPRH_het	Heterozygous	GBM
TCGA-06-0187-01A-01D-1491-08	HR	BRCA1_het	Heterozygous	GBM
TCGA-06-0187-01A-01D-1491-08	NHEJ	POLL_het	Heterozygous	GBM
TCGA-06-0187-01A-01D-1491-08	FA	FANCB_het	Heterozygous	GBM
TCGA-06-0187-01A-01D-1491-08	DR	MGMT_het	Heterozygous	GBM
TCGA-06-0188-01A-01D-1491-08	MMR	MLH3_het	Heterozygous	GBM
TCGA-06-0188-01A-01D-1491-08	NER	ERCC6_het	Heterozygous	GBM
TCGA-06-0188-01A-01D-1491-08	BER	APEX2_het,TDP1_het	Heterozygous	GBM
TCGA-06-0188-01A-01D-1491-08	HR	TOP3A_het	Heterozygous	GBM
TCGA-06-0188-01A-01D-1491-08	NHEJ	POLL_het,XRCC6_het	Heterozygous	GBM
TCGA-06-0188-01A-01D-1491-08	FA	FANCB_het,FANCM_het	Heterozygous	GBM
TCGA-06-0188-01A-01D-1491-08	DR	ALKBH3_het,MGMT_het	Heterozygous	GBM
TCGA-06-0188-01A-01D-1491-08	DS	TP53_het	Heterozygous	GBM
TCGA-06-0189-01A-01D-1491-08	BER	APEX2_het	Heterozygous	GBM
TCGA-06-0189-01A-01D-1491-08	FA	FANCB_het	Heterozygous	GBM
TCGA-06-0192-01B-01W	NER	ERCC6_het	Heterozygous	GBM
TCGA-06-0192-01B-01W	BER	APEX2_het	Heterozygous	GBM
TCGA-06-0192-01B-01W	TLS	SHPRH_het	Heterozygous	GBM
TCGA-06-0192-01B-01W	HR	BRCA2_het	Heterozygous	GBM
TCGA-06-0192-01B-01W	NHEJ	POLL_het	Heterozygous	GBM
TCGA-06-0192-01B-01W	FA	FANCB_het	Heterozygous	GBM
TCGA-06-0192-01B-01W	DR	MGMT_het	Heterozygous	GBM
TCGA-06-0195-01B-01D-1491-08	NHEJ	XRCC6_het	Heterozygous	GBM
TCGA-06-0195-01B-01D-1491-08	DS	TP53_het	Heterozygous	GBM
TCGA-06-0209-01A-01D-1491-08	NER	ERCC6_het	Heterozygous	GBM
TCGA-06-0209-01A-01D-1491-08	BER	APEX2_het	Heterozygous	GBM
TCGA-06-0209-01A-01D-1491-08	NHEJ	POLL_het	Heterozygous	GBM
TCGA-06-0209-01A-01D-1491-08	FA	FANCB_het	Heterozygous	GBM
TCGA-06-0209-01A-01D-1491-08	DR	MGMT_het	Heterozygous	GBM
TCGA-06-0210-01B-01D-1491-08	NER	XPA_het,ERCC6_het	Heterozygous	GBM
TCGA-06-0210-01B-01D-1491-08	NHEJ	POLL_het	Heterozygous	GBM
TCGA-06-0210-01B-01D-1491-08	FA	FANCC_het	Heterozygous	GBM
TCGA-06-0210-01B-01D-1491-08	DR	MGMT_het	Heterozygous	GBM
TCGA-06-0210-01B-01D-1491-08	DS	TP53_het	Heterozygous	GBM
TCGA-06-0210-02A-01D-2280-08	NER	XPA_het,ERCC6_het	Heterozygous	GBM
TCGA-06-0210-02A-01D-2280-08	NHEJ	POLL_het	Heterozygous	GBM
TCGA-06-0210-02A-01D-2280-08	FA	FANCC_het	Heterozygous	GBM
TCGA-06-0210-02A-01D-2280-08	DR	MGMT_het	Heterozygous	GBM
TCGA-06-0210-02A-01D-2280-08	DS	TP53_het	Heterozygous	GBM
TCGA-06-0211-01B-01D-1491-08	NER	ERCC6_het	Heterozygous	GBM
TCGA-06-0211-01B-01D-1491-08	BER	APEX2_het	Heterozygous	GBM
TCGA-06-0211-01B-01D-1491-08	NHEJ	POLL_het	Heterozygous	GBM
TCGA-06-0211-01B-01D-1491-08	FA	FANCB_het	Heterozygous	GBM
TCGA-06-0211-01B-01D-1491-08	DR	MGMT_het	Heterozygous	GBM
TCGA-06-0211-02A-02D-2280-08	NER	ERCC6_het	Heterozygous	GBM
TCGA-06-0211-02A-02D-2280-08	BER	APEX2_het	Heterozygous	GBM
TCGA-06-0211-02A-02D-2280-08	NHEJ	POLL_het	Heterozygous	GBM
TCGA-06-0211-02A-02D-2280-08	FA	FANCB_het	Heterozygous	GBM
TCGA-06-0211-02A-02D-2280-08	DR	MGMT_het	Heterozygous	GBM
TCGA-06-0213-01A-01D-1491-08	NER	ERCC6_het	Heterozygous	GBM
TCGA-06-0213-01A-01D-1491-08	HR	BLM_het,TP53BP1_het,RAD51_het	Heterozygous	GBM
TCGA-06-0213-01A-01D-1491-08	FA	FANCI_het	Heterozygous	GBM
TCGA-06-0214-01A-02D-1491-08	NER	ERCC6_het	Heterozygous	GBM
TCGA-06-0214-01A-02D-1491-08	BER	APEX1_het,APEX2_het	Heterozygous	GBM
TCGA-06-0214-01A-02D-1491-08	TLS	POLQ_het,REV3L_het,SHPRH_het,POLH_het	Heterozygous	GBM
TCGA-06-0214-01A-02D-1491-08	HR	BRCA2_het,PALB2_het	Heterozygous	GBM
TCGA-06-0214-01A-02D-1491-08	NHEJ	POLL_het	Heterozygous	GBM
TCGA-06-0214-01A-02D-1491-08	FA	FANCA_het,FANCB_het	Heterozygous	GBM
TCGA-06-0214-01A-02D-1491-08	DR	MGMT_het,MBD4_het	Heterozygous	GBM
TCGA-06-0214-01A-02D-1491-08	DS	ATR_het,TOPBP1_het	Heterozygous	GBM
TCGA-06-0219-01A-01D-1491-08	MMR	MLH3_het	Heterozygous	GBM
TCGA-06-0219-01A-01D-1491-08	NER	ERCC6_het	Heterozygous	GBM
TCGA-06-0219-01A-01D-1491-08	BER	APEX1_het,APEX2_het,TDP1_het	Heterozygous	GBM
TCGA-06-0219-01A-01D-1491-08	HR	BRCA2_het	Heterozygous	GBM
TCGA-06-0219-01A-01D-1491-08	NHEJ	POLL_het,XRCC6_het	Heterozygous	GBM
TCGA-06-0219-01A-01D-1491-08	FA	FANCB_het,FANCM_het	Heterozygous	GBM
TCGA-06-0219-01A-01D-1491-08	DR	MGMT_het	Heterozygous	GBM
TCGA-06-0221-01A-01D-1491-08	NER	CUL5_het	Heterozygous	GBM
TCGA-06-0221-01A-01D-1491-08	BER	APEX2_het	Heterozygous	GBM
TCGA-06-0221-01A-01D-1491-08	HR	BRCA2_het	Heterozygous	GBM
TCGA-06-0221-01A-01D-1491-08	NHEJ	XRCC6_het	Heterozygous	GBM
TCGA-06-0221-01A-01D-1491-08	FA	FANCB_het	Heterozygous	GBM
TCGA-06-0221-01A-01D-1491-08	DS	ATM_het,TP53_het	Heterozygous	GBM
TCGA-06-0221-02A-11D-2280-08	NER	CUL5_het	Heterozygous	GBM
TCGA-06-0221-02A-11D-2280-08	BER	APEX2_het	Heterozygous	GBM
TCGA-06-0221-02A-11D-2280-08	HR	BRCA2_het	Heterozygous	GBM
TCGA-06-0221-02A-11D-2280-08	NHEJ	XRCC6_het	Heterozygous	GBM
TCGA-06-0221-02A-11D-2280-08	FA	FANCB_het	Heterozygous	GBM
TCGA-06-0221-02A-11D-2280-08	DS	ATM_het,TP53_het	Heterozygous	GBM
TCGA-06-0237-01A-02D-1491-08	NER	XPA_het,ERCC1_het,ERCC2_het,ERCC4_het,ERCC6_het	Heterozygous	GBM
TCGA-06-0237-01A-02D-1491-08	HR	RBBP8_het	Heterozygous	GBM
TCGA-06-0237-01A-02D-1491-08	NHEJ	POLL_het,XRCC6_het	Heterozygous	GBM
TCGA-06-0237-01A-02D-1491-08	FA	FANCC_het	Heterozygous	GBM
TCGA-06-0237-01A-02D-1491-08	DR	MGMT_het	Heterozygous	GBM
TCGA-06-0237-01A-02D-1491-08	DS	RNMT_het,TP53_het	Heterozygous	GBM
TCGA-06-0241-01A-02D-1491-08	MMR	MLH3_het	Heterozygous	GBM
TCGA-06-0241-01A-02D-1491-08	NER	ERCC6_het	Heterozygous	GBM
TCGA-06-0241-01A-02D-1491-08	BER	APEX1_het,TDP1_het	Heterozygous	GBM
TCGA-06-0241-01A-02D-1491-08	NHEJ	POLL_het,XRCC6_het	Heterozygous	GBM
TCGA-06-0241-01A-02D-1491-08	FA	FANCM_het	Heterozygous	GBM
TCGA-06-0241-01A-02D-1491-08	DR	MGMT_het	Heterozygous	GBM
TCGA-06-0241-01A-02D-1491-08	DS	TP53_hom	Total deactivation	GBM
TCGA-06-0645-01A-01D-1492-08	NER	ERCC6_het	Heterozygous	GBM
TCGA-06-0645-01A-01D-1492-08	NHEJ	POLL_het	Heterozygous	GBM
TCGA-06-0645-01A-01D-1492-08	DR	MGMT_het	Heterozygous	GBM
TCGA-06-0646-01A-01D-1492-08	MMR	MLH3_het	Heterozygous	GBM
TCGA-06-0646-01A-01D-1492-08	NER	ERCC6_het	Heterozygous	GBM
TCGA-06-0646-01A-01D-1492-08	BER	APEX1_het,APEX2_het,TDP1_het	Heterozygous	GBM
TCGA-06-0646-01A-01D-1492-08	HR	BLM_het,TP53BP1_het,RAD51_het	Heterozygous	GBM
TCGA-06-0646-01A-01D-1492-08	NHEJ	POLL_het	Heterozygous	GBM
TCGA-06-0646-01A-01D-1492-08	FA	FANCB_het,FANCI_het,FANCM_het	Heterozygous	GBM
TCGA-06-0646-01A-01D-1492-08	DR	MGMT_het	Heterozygous	GBM
TCGA-06-0649-01B-01W	MMR	MLH3_het,MSH3_het	Heterozygous	GBM
TCGA-06-0649-01B-01W	NER	ERCC6_hom	Total deactivation	GBM
TCGA-06-0649-01B-01W	BER	APEX1_het,TDP1_het	Heterozygous	GBM
TCGA-06-0649-01B-01W	TLS	POLK_het	Heterozygous	GBM
TCGA-06-0649-01B-01W	HR	BLM_het,TP53BP1_het,PALB2_het,RAD51_het	Heterozygous	GBM
TCGA-06-0649-01B-01W	NHEJ	POLL_het	Heterozygous	GBM
TCGA-06-0649-01B-01W	FA	FANCI_het,FANCM_het	Heterozygous	GBM
TCGA-06-0649-01B-01W	DR	MGMT_het	Heterozygous	GBM
TCGA-06-0650-01A-02D-1696-08	MMR	MLH1_het	Heterozygous	GBM
TCGA-06-0650-01A-02D-1696-08	NER	ERCC6_het	Heterozygous	GBM
TCGA-06-0650-01A-02D-1696-08	NHEJ	POLL_het	Heterozygous	GBM
TCGA-06-0650-01A-02D-1696-08	DR	MGMT_het	Heterozygous	GBM
TCGA-06-0743-01A-01D-1492-08	NER	ERCC6_het	Heterozygous	GBM
TCGA-06-0743-01A-01D-1492-08	BER	APEX1_het,APEX2_het	Heterozygous	GBM
TCGA-06-0743-01A-01D-1492-08	NHEJ	POLL_het	Heterozygous	GBM
TCGA-06-0743-01A-01D-1492-08	FA	FANCB_het	Heterozygous	GBM
TCGA-06-0743-01A-01D-1492-08	DR	MGMT_het	Heterozygous	GBM
TCGA-06-0744-01A-01W	NER	ERCC6_het	Heterozygous	GBM
TCGA-06-0744-01A-01W	BER	APEX2_het	Heterozygous	GBM
TCGA-06-0744-01A-01W	HR	RAD50_het	Heterozygous	GBM
TCGA-06-0744-01A-01W	NHEJ	POLL_het,XRCC6_het	Heterozygous	GBM
TCGA-06-0744-01A-01W	FA	FANCB_het	Heterozygous	GBM
TCGA-06-0744-01A-01W	DR	MGMT_het	Heterozygous	GBM
TCGA-06-0744-01A-01W	DS	ATR_het,TP53_het	Heterozygous	GBM
TCGA-06-0745-01A-01W	NER	ERCC1_het,ERCC2_het,ERCC6_het	Heterozygous	GBM
TCGA-06-0745-01A-01W	BER	APEX1_het,APEX2_het	Heterozygous	GBM
TCGA-06-0745-01A-01W	TLS	POLK_het,MAD2L2_het	Heterozygous	GBM
TCGA-06-0745-01A-01W	HR	RAD51_het	Heterozygous	GBM
TCGA-06-0745-01A-01W	NHEJ	POLL_het	Heterozygous	GBM
TCGA-06-0745-01A-01W	FA	FANCB_het,FANCM_het	Heterozygous	GBM
TCGA-06-0745-01A-01W	DR	MGMT_het	Heterozygous	GBM
TCGA-06-0745-01A-01W	DS	ATRIP_het	Heterozygous	GBM
TCGA-06-0747-01A-01W	NER	ERCC6_het	Heterozygous	GBM
TCGA-06-0747-01A-01W	BER	APEX2_het	Heterozygous	GBM
TCGA-06-0747-01A-01W	TLS	MAD2L2_het	Heterozygous	GBM
TCGA-06-0747-01A-01W	NHEJ	POLL_het,XRCC6_het	Heterozygous	GBM
TCGA-06-0747-01A-01W	FA	FANCB_het	Heterozygous	GBM
TCGA-06-0747-01A-01W	DR	MGMT_hom	Total deactivation	GBM
TCGA-06-0747-01A-01W	DS	ATR_het	Heterozygous	GBM
TCGA-06-0749-01A-01W	NER	ERCC6_het	Heterozygous	GBM
TCGA-06-0749-01A-01W	BER	APEX1_het,APEX2_het	Heterozygous	GBM
TCGA-06-0749-01A-01W	HR	RBBP8_het	Heterozygous	GBM
TCGA-06-0749-01A-01W	NHEJ	POLL_het	Heterozygous	GBM
TCGA-06-0749-01A-01W	FA	FANCA_het,FANCB_het,FANCM_het	Heterozygous	GBM
TCGA-06-0749-01A-01W	DR	MGMT_het	Heterozygous	GBM
TCGA-06-0750-01A-01D-1492-08	MMR	MLH3_het	Heterozygous	GBM
TCGA-06-0750-01A-01D-1492-08	NER	ERCC6_het	Heterozygous	GBM
TCGA-06-0750-01A-01D-1492-08	BER	APEX1_het,APEX2_het,TDP1_het	Heterozygous	GBM
TCGA-06-0750-01A-01D-1492-08	TLS	REV3L_het,SHPRH_het	Heterozygous	GBM
TCGA-06-0750-01A-01D-1492-08	NHEJ	POLL_het	Heterozygous	GBM
TCGA-06-0750-01A-01D-1492-08	FA	FANCB_het,FANCM_het	Heterozygous	GBM
TCGA-06-0750-01A-01D-1492-08	DR	MGMT_het	Heterozygous	GBM
TCGA-06-0875-01A-01D-1492-08	DS	TP53_het	Heterozygous	GBM
TCGA-06-0876-01A-01W	NER	ERCC6_het	Heterozygous	GBM
TCGA-06-0876-01A-01W	NHEJ	POLL_het	Heterozygous	GBM
TCGA-06-0876-01A-01W	DR	MGMT_het	Heterozygous	GBM
TCGA-06-0876-01A-01W	DS	RNMT_het,TP53_het	Heterozygous	GBM
TCGA-06-0877-01A-01W	NER	ERCC6_het	Heterozygous	GBM
TCGA-06-0877-01A-01W	BER	APEX2_het	Heterozygous	GBM
TCGA-06-0877-01A-01W	NHEJ	POLL_het	Heterozygous	GBM
TCGA-06-0877-01A-01W	FA	FANCB_het	Heterozygous	GBM
TCGA-06-0877-01A-01W	DR	MGMT_het	Heterozygous	GBM
TCGA-06-0878-01A-01W	MMR	MLH1_het,MLH3_het	Heterozygous	GBM
TCGA-06-0878-01A-01W	NER	XPC_het,ERCC6_het	Heterozygous	GBM
TCGA-06-0878-01A-01W	BER	APEX1_het,APEX2_het,TDP1_het	Heterozygous	GBM
TCGA-06-0878-01A-01W	NHEJ	POLL_het,XRCC6_het	Heterozygous	GBM
TCGA-06-0878-01A-01W	FA	FANCB_het,FANCD2_het,FANCM_het	Heterozygous	GBM
TCGA-06-0878-01A-01W	DR	MGMT_het	Heterozygous	GBM
TCGA-06-0878-01A-01W	DS	ATRIP_het	Heterozygous	GBM
TCGA-06-0879-01A-01W	NER	ERCC6_het	Heterozygous	GBM
TCGA-06-0879-01A-01W	BER	APEX2_het	Heterozygous	GBM
TCGA-06-0879-01A-01W	NHEJ	POLL_het	Heterozygous	GBM
TCGA-06-0879-01A-01W	FA	FANCB_het	Heterozygous	GBM
TCGA-06-0879-01A-01W	DR	MGMT_het	Heterozygous	GBM
TCGA-06-0881-01A-02W	BER	APEX2_het	Heterozygous	GBM
TCGA-06-0881-01A-02W	HR	PALB2_het	Heterozygous	GBM
TCGA-06-0881-01A-02W	FA	FANCB_het	Heterozygous	GBM
TCGA-06-0882-01A-01W	NER	ERCC6_het	Heterozygous	GBM
TCGA-06-0882-01A-01W	BER	APEX2_het	Heterozygous	GBM
TCGA-06-0882-01A-01W	HR	BRCA1_het,BRIP1_het,PALB2_het	Heterozygous	GBM
TCGA-06-0882-01A-01W	NHEJ	POLL_het,XRCC6_het	Heterozygous	GBM
TCGA-06-0882-01A-01W	FA	FANCB_het	Heterozygous	GBM
TCGA-06-0882-01A-01W	DR	MGMT_het	Heterozygous	GBM
TCGA-06-0939-01A-01D-1353-08	NER	ERCC6_het	Heterozygous	GBM
TCGA-06-0939-01A-01D-1353-08	HR	BRCA2_het	Heterozygous	GBM
TCGA-06-0939-01A-01D-1353-08	NHEJ	POLL_het,XRCC6_het	Heterozygous	GBM
TCGA-06-0939-01A-01D-1353-08	DR	MGMT_het	Heterozygous	GBM
TCGA-06-1084-01A-01W-0611-08	MMR	MLH3_het	Heterozygous	GBM
TCGA-06-1084-01A-01W-0611-08	NER	ERCC1_het,ERCC2_het,ERCC6_het	Heterozygous	GBM
TCGA-06-1084-01A-01W-0611-08	BER	PARP1_het,APEX1_het,APEX2_het,TDP1_het	Heterozygous	GBM
TCGA-06-1084-01A-01W-0611-08	TLS	MAD2L2_het	Heterozygous	GBM
TCGA-06-1084-01A-01W-0611-08	HR	BRCA1_het,BRCA2_het,PALB2_hom	Total deactivation	GBM
TCGA-06-1084-01A-01W-0611-08	NHEJ	POLL_het,XRCC6_het	Heterozygous	GBM
TCGA-06-1084-01A-01W-0611-08	FA	FANCB_het,FANCM_het	Heterozygous	GBM
TCGA-06-1084-01A-01W-0611-08	DR	MGMT_het	Heterozygous	GBM
TCGA-06-1087-01A-02W-0611-08	DS	TP53_hom	Total deactivation	GBM
TCGA-06-1800-01A-01W-0643-08	DS	TP53_het	Heterozygous	GBM
TCGA-06-1802-01A-01W-0643-08	MMR	MLH3_het,EXO1_het	Heterozygous	GBM
TCGA-06-1802-01A-01W-0643-08	NER	ERCC6_het	Heterozygous	GBM
TCGA-06-1802-01A-01W-0643-08	BER	PARP1_het,APEX2_het	Heterozygous	GBM
TCGA-06-1802-01A-01W-0643-08	TLS	MAD2L2_het	Heterozygous	GBM
TCGA-06-1802-01A-01W-0643-08	HR	BRCA2_het	Heterozygous	GBM
TCGA-06-1802-01A-01W-0643-08	NHEJ	POLL_het	Heterozygous	GBM
TCGA-06-1802-01A-01W-0643-08	FA	FANCB_het,FANCC_het	Heterozygous	GBM
TCGA-06-1802-01A-01W-0643-08	DR	MGMT_het	Heterozygous	GBM
TCGA-06-1804-01A-01D-1696-08	NER	ERCC6_het	Heterozygous	GBM
TCGA-06-1804-01A-01D-1696-08	BER	TDP1_het	Heterozygous	GBM
TCGA-06-1804-01A-01D-1696-08	HR	BRCA2_het	Heterozygous	GBM
TCGA-06-1804-01A-01D-1696-08	NHEJ	POLL_het,XRCC6_het	Heterozygous	GBM
TCGA-06-1804-01A-01D-1696-08	DR	MGMT_het	Heterozygous	GBM
TCGA-06-1805-01A-01W-0643-08	NHEJ	POLL_het	Heterozygous	GBM
TCGA-06-1805-01A-01W-0643-08	DR	ALKBH3_het,MGMT_het	Heterozygous	GBM
TCGA-06-1805-01A-01W-0643-08	DS	TP53_hom	Total deactivation	GBM
TCGA-06-1806-01A-02D-1845-08	HR	BRCA1_hom,BRCA2_het	Total deactivation	GBM
TCGA-06-2558-01A-01W-0837-08	NER	ERCC6_het	Heterozygous	GBM
TCGA-06-2558-01A-01W-0837-08	HR	BLM_het,BRCA2_het,TP53BP1_het,RAD51_het	Heterozygous	GBM
TCGA-06-2558-01A-01W-0837-08	NHEJ	POLL_het,XRCC6_het	Heterozygous	GBM
TCGA-06-2558-01A-01W-0837-08	FA	FANCI_het	Heterozygous	GBM
TCGA-06-2558-01A-01W-0837-08	DR	MGMT_het	Heterozygous	GBM
TCGA-06-2558-01A-01W-0837-08	DS	TP53_het	Heterozygous	GBM
TCGA-06-2559-01A-01W-0837-08	NER	ERCC6_het	Heterozygous	GBM
TCGA-06-2559-01A-01W-0837-08	BER	APEX2_het	Heterozygous	GBM
TCGA-06-2559-01A-01W-0837-08	HR	RBBP8_het	Heterozygous	GBM
TCGA-06-2559-01A-01W-0837-08	NHEJ	POLL_het	Heterozygous	GBM
TCGA-06-2559-01A-01W-0837-08	FA	FANCB_het	Heterozygous	GBM
TCGA-06-2559-01A-01W-0837-08	DR	MGMT_het	Heterozygous	GBM
TCGA-06-2559-01A-01W-0837-08	DS	TP53_het	Heterozygous	GBM
TCGA-06-2561-01A-02W-0837-08	MMR	MLH3_het	Heterozygous	GBM
TCGA-06-2561-01A-02W-0837-08	NER	XPA_het,ERCC1_het,ERCC2_het,ERCC6_het	Heterozygous	GBM
TCGA-06-2561-01A-02W-0837-08	BER	APEX1_het,TDP1_het	Heterozygous	GBM
TCGA-06-2561-01A-02W-0837-08	TLS	REV3L_het,SHPRH_het,POLH_het	Heterozygous	GBM
TCGA-06-2561-01A-02W-0837-08	HR	TOP3A_het	Heterozygous	GBM
TCGA-06-2561-01A-02W-0837-08	NHEJ	POLL_het	Heterozygous	GBM
TCGA-06-2561-01A-02W-0837-08	FA	FANCC_het,FANCM_het	Heterozygous	GBM
TCGA-06-2561-01A-02W-0837-08	DR	MGMT_het	Heterozygous	GBM
TCGA-06-2561-01A-02W-0837-08	DS	TP53_het	Heterozygous	GBM
TCGA-06-2562-01A-01W-0837-08	NER	ERCC6_het	Heterozygous	GBM
TCGA-06-2562-01A-01W-0837-08	BER	APEX2_het	Heterozygous	GBM
TCGA-06-2562-01A-01W-0837-08	HR	TP53BP1_het,RAD51_het	Heterozygous	GBM
TCGA-06-2562-01A-01W-0837-08	NHEJ	POLL_het,XRCC6_het	Heterozygous	GBM
TCGA-06-2562-01A-01W-0837-08	FA	FANCB_het	Heterozygous	GBM
TCGA-06-2562-01A-01W-0837-08	DR	MGMT_het	Heterozygous	GBM
TCGA-06-2563-01A-01W-0837-08	NER	XPA_het	Heterozygous	GBM
TCGA-06-2563-01A-01W-0837-08	NHEJ	POLL_het	Heterozygous	GBM
TCGA-06-2563-01A-01W-0837-08	FA	FANCC_het	Heterozygous	GBM
TCGA-06-2563-01A-01W-0837-08	DR	MGMT_het	Heterozygous	GBM
TCGA-06-2564-01A-01D-1494-08	NER	ERCC6_het	Heterozygous	GBM
TCGA-06-2564-01A-01D-1494-08	BER	APEX2_het	Heterozygous	GBM
TCGA-06-2564-01A-01D-1494-08	NHEJ	POLL_het	Heterozygous	GBM
TCGA-06-2564-01A-01D-1494-08	FA	FANCB_het	Heterozygous	GBM
TCGA-06-2564-01A-01D-1494-08	DR	MGMT_het	Heterozygous	GBM
TCGA-06-2565-01A-01D-1494-08	NER	ERCC6_het	Heterozygous	GBM
TCGA-06-2565-01A-01D-1494-08	BER	APEX2_het	Heterozygous	GBM
TCGA-06-2565-01A-01D-1494-08	NHEJ	POLL_het	Heterozygous	GBM
TCGA-06-2565-01A-01D-1494-08	FA	FANCB_het	Heterozygous	GBM
TCGA-06-2565-01A-01D-1494-08	DR	MGMT_het	Heterozygous	GBM
TCGA-06-2566-01A-01W-0837-08	NER	XPA_het,ERCC6_het	Heterozygous	GBM
TCGA-06-2566-01A-01W-0837-08	NHEJ	POLL_het	Heterozygous	GBM
TCGA-06-2566-01A-01W-0837-08	DR	MGMT_het	Heterozygous	GBM
TCGA-06-2567-01A-01W-0837-08	NER	ERCC6_het	Heterozygous	GBM
TCGA-06-2567-01A-01W-0837-08	BER	APEX2_het	Heterozygous	GBM
TCGA-06-2567-01A-01W-0837-08	HR	BRCA2_het	Heterozygous	GBM
TCGA-06-2567-01A-01W-0837-08	NHEJ	POLL_het,XRCC6_het	Heterozygous	GBM
TCGA-06-2567-01A-01W-0837-08	FA	FANCB_het	Heterozygous	GBM
TCGA-06-2567-01A-01W-0837-08	DR	MGMT_het	Heterozygous	GBM
TCGA-06-2567-01A-01W-0837-08	DS	TP53_het	Heterozygous	GBM
TCGA-06-2569-01A-01W-0837-08	FA	FANCB_hom	Total deactivation	GBM
TCGA-06-2570-01A-01D-1495-08	MMR	MLH3_het	Heterozygous	GBM
TCGA-06-2570-01A-01D-1495-08	BER	POLB_het,APEX2_het	Heterozygous	GBM
TCGA-06-2570-01A-01D-1495-08	FA	FANCB_het	Heterozygous	GBM
TCGA-06-2570-01A-01D-1495-08	DR	ALKBH3_het	Heterozygous	GBM
TCGA-06-2570-01A-01D-1495-08	DS	TP53_hom	Total deactivation	GBM
TCGA-06-5408-01A-01D-1696-08	MMR	MLH3_het	Heterozygous	GBM
TCGA-06-5408-01A-01D-1696-08	NER	ERCC6_het	Heterozygous	GBM
TCGA-06-5408-01A-01D-1696-08	BER	APEX1_het	Heterozygous	GBM
TCGA-06-5408-01A-01D-1696-08	TLS	REV3L_het,SHPRH_het	Heterozygous	GBM
TCGA-06-5408-01A-01D-1696-08	NHEJ	POLL_het,XRCC6_het	Heterozygous	GBM
TCGA-06-5408-01A-01D-1696-08	FA	FANCM_het	Heterozygous	GBM
TCGA-06-5408-01A-01D-1696-08	DR	MGMT_het	Heterozygous	GBM
TCGA-06-5411-01A-01D-1696-08	MMR	MLH3_het	Heterozygous	GBM
TCGA-06-5411-01A-01D-1696-08	NER	ERCC6_het	Heterozygous	GBM
TCGA-06-5411-01A-01D-1696-08	BER	APEX1_het,APEX2_het,TDP1_het	Heterozygous	GBM
TCGA-06-5411-01A-01D-1696-08	NHEJ	POLL_het,XRCC6_het	Heterozygous	GBM
TCGA-06-5411-01A-01D-1696-08	FA	FANCB_het,FANCM_het	Heterozygous	GBM
TCGA-06-5411-01A-01D-1696-08	DR	MGMT_het	Heterozygous	GBM
TCGA-06-5412-01A-01D-1696-08	NER	XPA_het,ERCC6_het	Heterozygous	GBM
TCGA-06-5412-01A-01D-1696-08	HR	BRCA2_het	Heterozygous	GBM
TCGA-06-5412-01A-01D-1696-08	NHEJ	POLL_het	Heterozygous	GBM
TCGA-06-5412-01A-01D-1696-08	FA	FANCC_het	Heterozygous	GBM
TCGA-06-5412-01A-01D-1696-08	DR	MGMT_het	Heterozygous	GBM
TCGA-06-5413-01A-01D-1696-08	NER	ERCC6_het	Heterozygous	GBM
TCGA-06-5413-01A-01D-1696-08	BER	APEX2_het	Heterozygous	GBM
TCGA-06-5413-01A-01D-1696-08	TLS	REV3L_het,SHPRH_het	Heterozygous	GBM
TCGA-06-5413-01A-01D-1696-08	HR	TP53BP1_het,RAD51_het	Heterozygous	GBM
TCGA-06-5413-01A-01D-1696-08	NHEJ	POLL_het,XRCC6_het	Heterozygous	GBM
TCGA-06-5413-01A-01D-1696-08	FA	FANCB_het	Heterozygous	GBM
TCGA-06-5413-01A-01D-1696-08	DR	MGMT_het	Heterozygous	GBM
TCGA-06-5414-01A-01D-1486-08	NER	ERCC6_het	Heterozygous	GBM
TCGA-06-5414-01A-01D-1486-08	BER	APEX2_het	Heterozygous	GBM
TCGA-06-5414-01A-01D-1486-08	NHEJ	POLL_het	Heterozygous	GBM
TCGA-06-5414-01A-01D-1486-08	FA	FANCB_het	Heterozygous	GBM
TCGA-06-5414-01A-01D-1486-08	DR	MGMT_het	Heterozygous	GBM
TCGA-06-5415-01A-01D-1486-08	NER	ERCC4_het,ERCC6_het	Heterozygous	GBM
TCGA-06-5415-01A-01D-1486-08	BER	APEX2_het	Heterozygous	GBM
TCGA-06-5415-01A-01D-1486-08	TLS	REV3L_het,SHPRH_het,MAD2L2_het	Heterozygous	GBM
TCGA-06-5415-01A-01D-1486-08	NHEJ	POLL_het	Heterozygous	GBM
TCGA-06-5415-01A-01D-1486-08	FA	FANCA_het,FANCB_het	Heterozygous	GBM
TCGA-06-5415-01A-01D-1486-08	DR	MGMT_het,MBD4_het	Heterozygous	GBM
TCGA-06-5415-01A-01D-1486-08	DS	ATR_het,TOPBP1_het	Heterozygous	GBM
TCGA-06-5416-01A-01D-1486-08	MMR	MLH1_het,MLH3_het,MSH2_hom,MSH6_hom,PMS1_hom	Total deactivation	GBM
TCGA-06-5416-01A-01D-1486-08	NER	XPC_het,XPA_het,ERCC4_het,CUL3_hom	Total deactivation	GBM
TCGA-06-5416-01A-01D-1486-08	BER	APEX1_het,APEX2_het,TDP1_hom	Total deactivation	GBM
TCGA-06-5416-01A-01D-1486-08	TLS	POLN_het,POLQ_het,REV3L_hom,REV1_het,SHPRH_hom,POLH_het	Total deactivation	GBM
TCGA-06-5416-01A-01D-1486-08	HR	BARD1_het,BLM_hom,BRCA1_het,BRCA2_hom,EME1_het,RAD50_het,TP53BP1_hom,GEN1_het,MUS81_het,PALB2_het,TOP3A_het,RBBP8_het,RAD51_hom	Total deactivation	GBM
TCGA-06-5416-01A-01D-1486-08	NHEJ	NHEJ1_hom,XRCC5_het	Total deactivation	GBM
TCGA-06-5416-01A-01D-1486-08	FA	FANCA_het,FANCB_het,FANCD2_het,FANCI_hom,FANCL_het,FANCM_het	Total deactivation	GBM
TCGA-06-5416-01A-01D-1486-08	DR	ALKBH3_het,MBD4_het	Heterozygous	GBM
TCGA-06-5416-01A-01D-1486-08	DS	ATM_het,ATR_het,ATRIP_het,TOPBP1_het,TP53_hom	Total deactivation	GBM
TCGA-06-5417-01A-01D-1486-08	DS	TP53_het	Heterozygous	GBM
TCGA-06-5418-01A-01D-1486-08	NER	ERCC6_het	Heterozygous	GBM
TCGA-06-5418-01A-01D-1486-08	BER	APEX2_het	Heterozygous	GBM
TCGA-06-5418-01A-01D-1486-08	HR	PALB2_het	Heterozygous	GBM
TCGA-06-5418-01A-01D-1486-08	NHEJ	POLL_het,XRCC6_het	Heterozygous	GBM
TCGA-06-5418-01A-01D-1486-08	FA	FANCA_het,FANCB_het	Heterozygous	GBM
TCGA-06-5418-01A-01D-1486-08	DR	MGMT_het	Heterozygous	GBM
TCGA-06-5858-01A-01D-1696-08	MMR	MSH6_het	Heterozygous	GBM
TCGA-06-5858-01A-01D-1696-08	HR	BRCA1_het	Heterozygous	GBM
TCGA-06-5858-01A-01D-1696-08	DS	TP53_het	Heterozygous	GBM
TCGA-06-5859-01A-01D-1696-08	MMR	MLH1_het,MLH3_het	Heterozygous	GBM
TCGA-06-5859-01A-01D-1696-08	NER	XPC_het,ERCC6_het	Heterozygous	GBM
TCGA-06-5859-01A-01D-1696-08	BER	APEX1_het,APEX2_het,TDP1_het	Heterozygous	GBM
TCGA-06-5859-01A-01D-1696-08	TLS	POLQ_het,SHPRH_het,MAD2L2_het	Heterozygous	GBM
TCGA-06-5859-01A-01D-1696-08	HR	BRCA2_het	Heterozygous	GBM
TCGA-06-5859-01A-01D-1696-08	NHEJ	POLL_het	Heterozygous	GBM
TCGA-06-5859-01A-01D-1696-08	FA	FANCA_het,FANCB_het,FANCD2_het	Heterozygous	GBM
TCGA-06-5859-01A-01D-1696-08	DR	MGMT_het,MBD4_het	Heterozygous	GBM
TCGA-06-5859-01A-01D-1696-08	DS	ATR_het,ATRIP_het,TOPBP1_het,RNMT_het	Heterozygous	GBM
TCGA-06-6388-01A-12D-1845-08	NER	ERCC6_het	Heterozygous	GBM
TCGA-06-6388-01A-12D-1845-08	BER	APEX1_het	Heterozygous	GBM
TCGA-06-6388-01A-12D-1845-08	NHEJ	POLL_het	Heterozygous	GBM
TCGA-06-6388-01A-12D-1845-08	FA	FANCM_het	Heterozygous	GBM
TCGA-06-6388-01A-12D-1845-08	DR	MGMT_het	Heterozygous	GBM
TCGA-06-6389-01A-11D-1696-08	DS	TP53_hom	Total deactivation	GBM
TCGA-06-6390-01A-11D-1696-08	MMR	MLH3_het	Heterozygous	GBM
TCGA-06-6390-01A-11D-1696-08	NER	ERCC6_het	Heterozygous	GBM
TCGA-06-6390-01A-11D-1696-08	BER	APEX1_het,APEX2_het,TDP1_het	Heterozygous	GBM
TCGA-06-6390-01A-11D-1696-08	TLS	REV3L_het,SHPRH_het,POLH_het	Heterozygous	GBM
TCGA-06-6390-01A-11D-1696-08	NHEJ	POLL_het,XRCC6_het	Heterozygous	GBM
TCGA-06-6390-01A-11D-1696-08	FA	FANCB_het,FANCM_het	Heterozygous	GBM
TCGA-06-6390-01A-11D-1696-08	DR	MGMT_het	Heterozygous	GBM
TCGA-06-6693-01A-11D-1845-08	NER	ERCC6_het	Heterozygous	GBM
TCGA-06-6693-01A-11D-1845-08	BER	POLB_het	Heterozygous	GBM
TCGA-06-6693-01A-11D-1845-08	TLS	POLN_het,MAD2L2_het	Heterozygous	GBM
TCGA-06-6693-01A-11D-1845-08	NHEJ	POLL_het,XRCC6_het	Heterozygous	GBM
TCGA-06-6693-01A-11D-1845-08	FA	FANCA_het	Heterozygous	GBM
TCGA-06-6693-01A-11D-1845-08	DR	MGMT_het	Heterozygous	GBM
TCGA-06-6694-01A-12D-1845-08	DS	TP53_hom	Total deactivation	GBM
TCGA-06-6695-01A-11D-1845-08	NER	ERCC4_het,ERCC6_het	Heterozygous	GBM
TCGA-06-6695-01A-11D-1845-08	BER	APEX2_het	Heterozygous	GBM
TCGA-06-6695-01A-11D-1845-08	NHEJ	POLL_het	Heterozygous	GBM
TCGA-06-6695-01A-11D-1845-08	FA	FANCB_het	Heterozygous	GBM
TCGA-06-6695-01A-11D-1845-08	DR	MGMT_het	Heterozygous	GBM
TCGA-06-6695-01A-11D-1845-08	DS	RNMT_het	Heterozygous	GBM
TCGA-06-6698-01A-11D-1845-08	DS	TP53_het	Heterozygous	GBM
TCGA-06-6699-01A-11D-1845-08	MMR	MLH3_het	Heterozygous	GBM
TCGA-06-6699-01A-11D-1845-08	NER	ERCC6_het	Heterozygous	GBM
TCGA-06-6699-01A-11D-1845-08	BER	APEX1_het,TDP1_het	Heterozygous	GBM
TCGA-06-6699-01A-11D-1845-08	NHEJ	POLL_het	Heterozygous	GBM
TCGA-06-6699-01A-11D-1845-08	FA	FANCM_het	Heterozygous	GBM
TCGA-06-6699-01A-11D-1845-08	DR	MGMT_het	Heterozygous	GBM
TCGA-06-6700-01A-12D-1845-08	NER	ERCC6_het	Heterozygous	GBM
TCGA-06-6700-01A-12D-1845-08	BER	APEX2_het	Heterozygous	GBM
TCGA-06-6700-01A-12D-1845-08	NHEJ	POLL_het	Heterozygous	GBM
TCGA-06-6700-01A-12D-1845-08	FA	FANCA_het,FANCB_het	Heterozygous	GBM
TCGA-06-6700-01A-12D-1845-08	DR	MGMT_het	Heterozygous	GBM
TCGA-06-6701-01A-11D-1845-08	BER	APEX2_het	Heterozygous	GBM
TCGA-06-6701-01A-11D-1845-08	HR	BRCA2_het	Heterozygous	GBM
TCGA-06-6701-01A-11D-1845-08	FA	FANCB_het	Heterozygous	GBM
TCGA-06-6701-01A-11D-1845-08	DS	TP53_hom	Total deactivation	GBM
TCGA-06-A5U0-01A-11D-A33T-08	DS	TP53_het	Heterozygous	GBM
TCGA-06-A5U1-01A-11D-A33T-08	MMR	MLH3_het	Heterozygous	GBM
TCGA-06-A5U1-01A-11D-A33T-08	NER	ERCC6_het	Heterozygous	GBM
TCGA-06-A5U1-01A-11D-A33T-08	BER	POLB_het,APEX1_het,TDP1_het	Heterozygous	GBM
TCGA-06-A5U1-01A-11D-A33T-08	TLS	POLQ_het,REV3L_het,SHPRH_het	Heterozygous	GBM
TCGA-06-A5U1-01A-11D-A33T-08	HR	BLM_het,TP53BP1_het,PALB2_het,RAD51_het	Heterozygous	GBM
TCGA-06-A5U1-01A-11D-A33T-08	NHEJ	POLL_het,XRCC6_het	Heterozygous	GBM
TCGA-06-A5U1-01A-11D-A33T-08	FA	FANCI_het,FANCM_het	Heterozygous	GBM
TCGA-06-A5U1-01A-11D-A33T-08	DR	MGMT_het,MBD4_het	Heterozygous	GBM
TCGA-06-A5U1-01A-11D-A33T-08	DS	TOPBP1_het	Heterozygous	GBM
TCGA-06-A7TK-01A-21D-A391-08	NER	ERCC6_het	Heterozygous	GBM
TCGA-06-A7TK-01A-21D-A391-08	BER	APEX2_het	Heterozygous	GBM
TCGA-06-A7TK-01A-21D-A391-08	HR	BLM_het,BRCA2_het,TP53BP1_het,RAD51_het	Heterozygous	GBM
TCGA-06-A7TK-01A-21D-A391-08	NHEJ	POLL_het	Heterozygous	GBM
TCGA-06-A7TK-01A-21D-A391-08	FA	FANCB_het,FANCI_het	Heterozygous	GBM
TCGA-06-A7TK-01A-21D-A391-08	DR	MGMT_het	Heterozygous	GBM
TCGA-06-A7TL-01A-11D-A391-08	DS	TP53_het	Heterozygous	GBM
TCGA-08-0386-01A-01D-1492-08	NER	ERCC6_het	Heterozygous	GBM
TCGA-08-0386-01A-01D-1492-08	NHEJ	POLL_het,XRCC6_het	Heterozygous	GBM
TCGA-08-0386-01A-01D-1492-08	FA	FANCM_het	Heterozygous	GBM
TCGA-08-0386-01A-01D-1492-08	DR	MGMT_het	Heterozygous	GBM
TCGA-09-0364-01A-02W	BER	APEX2_het	Heterozygous	OV
TCGA-09-0364-01A-02W	FA	FANCB_het	Heterozygous	OV
TCGA-09-0365-01A-02W	DS	TP53_hom	Total deactivation	OV
TCGA-09-0366-01A-01W	NER	CUL5_het	Heterozygous	OV
TCGA-09-0366-01A-01W	DS	ATM_het,CHEK1_het,TP53_het	Heterozygous	OV
TCGA-09-0367-01A-01W	BER	APEX2_het	Heterozygous	OV
TCGA-09-0367-01A-01W	FA	FANCB_het	Heterozygous	OV
TCGA-09-0367-01A-01W	DS	TP53_hom	Total deactivation	OV
TCGA-09-0369-01A-01W	BER	APEX2_het	Heterozygous	OV
TCGA-09-0369-01A-01W	FA	FANCB_het	Heterozygous	OV
TCGA-09-0369-01A-01W	DS	TP53_hom	Total deactivation	OV
TCGA-09-1664-01A-01W-0639-09-1	NER	ERCC1_het,ERCC2_het	Heterozygous	OV
TCGA-09-1664-01A-01W-0639-09-1	TLS	MAD2L2_het	Heterozygous	OV
TCGA-09-1664-01A-01W-0639-09-1	HR	BRCA1_het,TOP3A_het	Heterozygous	OV
TCGA-09-1664-01A-01W-0639-09-1	NHEJ	XRCC6_het	Heterozygous	OV
TCGA-09-1670-01A-01W-0633-09-1	DS	TP53_hom	Total deactivation	OV
TCGA-09-1673-01A-01W-0633-09-1	DS	TP53_hom	Total deactivation	OV
TCGA-09-1674-01A-01W-0633-09-1	DS	TP53_hom	Total deactivation	OV
TCGA-09-1675-01B-01W-0633-09-1	MMR	MLH3_het,MSH3_het	Heterozygous	OV
TCGA-09-1675-01B-01W-0633-09-1	NER	XPA_het,ERCC1_het,ERCC2_het	Heterozygous	OV
TCGA-09-1675-01B-01W-0633-09-1	BER	TDG_het	Heterozygous	OV
TCGA-09-1675-01B-01W-0633-09-1	TLS	REV3L_het,SHPRH_het,POLK_het,MAD2L2_het	Heterozygous	OV
TCGA-09-1675-01B-01W-0633-09-1	HR	BRCA1_het,BRIP1_het,EME1_het,TOP3A_het,SHFM1_het	Heterozygous	OV
TCGA-09-1675-01B-01W-0633-09-1	NHEJ	POLL_het,XRCC6_het	Heterozygous	OV
TCGA-09-1675-01B-01W-0633-09-1	FA	FANCA_het,FANCC_het,FANCM_het,UBE2T_het	Heterozygous	OV
TCGA-09-1675-01B-01W-0633-09-1	DS	RNMT_het,TP53_het	Heterozygous	OV
TCGA-09-2043-01A-01W-0799-08	MMR	MLH3_het,MSH3_het,EXO1_het	Heterozygous	OV
TCGA-09-2043-01A-01W-0799-08	NER	XPA_het,ERCC4_het	Heterozygous	OV
TCGA-09-2043-01A-01W-0799-08	BER	TDP1_het	Heterozygous	OV
TCGA-09-2043-01A-01W-0799-08	TLS	POLN_het,REV3L_het,POLK_het	Heterozygous	OV
TCGA-09-2043-01A-01W-0799-08	HR	BRCA1_het,RAD50_het	Heterozygous	OV
TCGA-09-2043-01A-01W-0799-08	FA	FANCB_het,FANCC_het	Heterozygous	OV
TCGA-09-2043-01A-01W-0799-08	DS	TP53_het	Heterozygous	OV
TCGA-09-2044-01B-01W-0799-08	MMR	MSH3_het	Heterozygous	OV
TCGA-09-2044-01B-01W-0799-08	NER	XPA_het,CUL5_het	Heterozygous	OV
TCGA-09-2044-01B-01W-0799-08	BER	APEX2_het,TDG_het,UNG_het	Heterozygous	OV
TCGA-09-2044-01B-01W-0799-08	TLS	POLN_het,REV3L_het,SHPRH_het,POLK_het,POLH_het	Heterozygous	OV
TCGA-09-2044-01B-01W-0799-08	HR	TP53BP1_het,GEN1_het,PALB2_het,TOP3A_het,RBBP8_het,RAD51_het	Heterozygous	OV
TCGA-09-2044-01B-01W-0799-08	NHEJ	XRCC6_het	Heterozygous	OV
TCGA-09-2044-01B-01W-0799-08	FA	FANCA_het,FANCB_het,FANCC_het	Heterozygous	OV
TCGA-09-2044-01B-01W-0799-08	DR	ALKBH2_het	Heterozygous	OV
TCGA-09-2044-01B-01W-0799-08	DS	ATM_het,CHEK1_het,RNMT_het,TP53_het	Heterozygous	OV
TCGA-09-2045-01A-01W-0799-08	MMR	MSH3_het,PMS2_het	Heterozygous	OV
TCGA-09-2045-01A-01W-0799-08	NER	ERCC4_het	Heterozygous	OV
TCGA-09-2045-01A-01W-0799-08	TLS	REV3L_het,SHPRH_het,POLK_het	Heterozygous	OV
TCGA-09-2045-01A-01W-0799-08	HR	BRCA1_het,RAD50_het,TOP3A_het	Heterozygous	OV
TCGA-09-2045-01A-01W-0799-08	NHEJ	POLL_het,XRCC6_het	Heterozygous	OV
TCGA-09-2045-01A-01W-0799-08	DS	TP53_hom	Total deactivation	OV
TCGA-09-2049-01D-01W-0799-08	DS	TP53_hom	Total deactivation	OV
TCGA-09-2050-01A-01W-0799-08	MMR	MLH1_het,MSH3_het,PMS2_het	Heterozygous	OV
TCGA-09-2050-01A-01W-0799-08	NER	XPC_het,XPA_het,ERCC1_het,ERCC2_het,ERCC4_het	Heterozygous	OV
TCGA-09-2050-01A-01W-0799-08	BER	POLB_het	Heterozygous	OV
TCGA-09-2050-01A-01W-0799-08	TLS	POLN_het,POLK_het	Heterozygous	OV
TCGA-09-2050-01A-01W-0799-08	HR	BRCA1_het,BRCA2_hom,BRIP1_het,EME1_het,TP53BP1_het,GEN1_het,TOP3A_het,RAD51_het	Total deactivation	OV
TCGA-09-2050-01A-01W-0799-08	NHEJ	XRCC6_het	Heterozygous	OV
TCGA-09-2050-01A-01W-0799-08	FA	FANCC_het,FANCD2_het,FANCI_het,UBE2T_het	Heterozygous	OV
TCGA-09-2050-01A-01W-0799-08	DS	ATRIP_het,TP53_hom	Total deactivation	OV
TCGA-09-2051-01A-01W-0799-08	MMR	MSH3_het	Heterozygous	OV
TCGA-09-2051-01A-01W-0799-08	BER	APEX2_het	Heterozygous	OV
TCGA-09-2051-01A-01W-0799-08	TLS	REV3L_het	Heterozygous	OV
TCGA-09-2051-01A-01W-0799-08	DS	TP53_het	Heterozygous	OV
TCGA-09-2053-01C-01W-0722-08	MMR	MLH1_het,MLH3_het,PMS2_het	Heterozygous	OV
TCGA-09-2053-01C-01W-0722-08	NER	XPC_het,XPA_het,CUL5_het,ERCC1_het,ERCC2_het,ERCC4_het,ERCC6_het	Heterozygous	OV
TCGA-09-2053-01C-01W-0722-08	BER	APEX2_het,TDP1_het	Heterozygous	OV
TCGA-09-2053-01C-01W-0722-08	TLS	POLN_het,REV3L_het,SHPRH_het	Heterozygous	OV
TCGA-09-2053-01C-01W-0722-08	HR	BRCA1_het,MUS81_het,PALB2_het,TOP3A_het,RBBP8_het,RAD51_het	Heterozygous	OV
TCGA-09-2053-01C-01W-0722-08	NHEJ	POLL_het,XRCC6_het	Heterozygous	OV
TCGA-09-2053-01C-01W-0722-08	FA	FANCA_het,FANCB_het,FANCC_het,FANCD2_het	Heterozygous	OV
TCGA-09-2053-01C-01W-0722-08	DR	ALKBH3_het,MGMT_het	Heterozygous	OV
TCGA-09-2053-01C-01W-0722-08	DS	ATM_het,ATRIP_het,CHEK1_het,RNMT_het,TP53_hom	Total deactivation	OV
TCGA-09-2055-01B-01W-0799-08	MMR	MSH3_het,PMS2_het	Heterozygous	OV
TCGA-09-2055-01B-01W-0799-08	NER	XPA_het,ERCC1_het,ERCC2_het	Heterozygous	OV
TCGA-09-2055-01B-01W-0799-08	TLS	REV3L_het,SHPRH_het,POLK_het,MAD2L2_het	Heterozygous	OV
TCGA-09-2055-01B-01W-0799-08	HR	BRCA1_het,BRCA2_het,GEN1_het,TOP3A_het	Heterozygous	OV
TCGA-09-2055-01B-01W-0799-08	FA	FANCC_het	Heterozygous	OV
TCGA-09-2055-01B-01W-0799-08	DS	TP53_hom	Total deactivation	OV
TCGA-09-2056-01B-01W-0722-08	MMR	MLH3_het	Heterozygous	OV
TCGA-09-2056-01B-01W-0722-08	NER	XPA_het,CUL5_het,ERCC1_het,ERCC2_het	Heterozygous	OV
TCGA-09-2056-01B-01W-0722-08	BER	APEX1_het,TDP1_het	Heterozygous	OV
TCGA-09-2056-01B-01W-0722-08	TLS	REV3L_het,SHPRH_het,POLH_het,MAD2L2_het	Heterozygous	OV
TCGA-09-2056-01B-01W-0722-08	HR	NBN_het,RAD50_het,TP53BP1_het,RAD51_het	Heterozygous	OV
TCGA-09-2056-01B-01W-0722-08	NHEJ	XRCC6_het	Heterozygous	OV
TCGA-09-2056-01B-01W-0722-08	FA	FANCB_het,FANCC_het,FANCM_het	Heterozygous	OV
TCGA-09-2056-01B-01W-0722-08	DS	ATM_het,CHEK1_het,TP53_het	Heterozygous	OV
TCGA-10-0926-01A-01W	FA	FANCA_het	Heterozygous	OV
TCGA-10-0926-01A-01W	DS	TP53_hom	Total deactivation	OV
TCGA-10-0927-01A-02W	BER	APEX2_het	Heterozygous	OV
TCGA-10-0927-01A-02W	TLS	REV3L_het,SHPRH_het	Heterozygous	OV
TCGA-10-0927-01A-02W	NHEJ	XRCC6_het	Heterozygous	OV
TCGA-10-0927-01A-02W	FA	FANCB_het	Heterozygous	OV
TCGA-10-0927-01A-02W	DS	TP53_het	Heterozygous	OV
TCGA-10-0928-01A-02W	MMR	MSH3_het,PMS2_het	Heterozygous	OV
TCGA-10-0928-01A-02W	NER	XPC_het	Heterozygous	OV
TCGA-10-0928-01A-02W	TLS	POLN_het,REV3L_het,POLK_het,MAD2L2_het	Heterozygous	OV
TCGA-10-0928-01A-02W	HR	BRCA1_het,BRCA2_het,BRIP1_het,EME1_het,GEN1_het,PALB2_het,TOP3A_het,RAD51_het	Heterozygous	OV
TCGA-10-0928-01A-02W	NHEJ	XRCC6_het	Heterozygous	OV
TCGA-10-0928-01A-02W	FA	FANCA_het,FANCD2_het	Heterozygous	OV
TCGA-10-0928-01A-02W	DR	ALKBH3_het,MGMT_het	Heterozygous	OV
TCGA-10-0928-01A-02W	DS	CHEK1_het	Heterozygous	OV
TCGA-10-0930-01A-02W	MMR	MSH3_het	Heterozygous	OV
TCGA-10-0930-01A-02W	BER	APEX2_het	Heterozygous	OV
TCGA-10-0930-01A-02W	TLS	POLK_het	Heterozygous	OV
TCGA-10-0930-01A-02W	FA	FANCB_het	Heterozygous	OV
TCGA-10-0930-01A-02W	DS	TP53_het	Heterozygous	OV
TCGA-10-0931-01A-01W	MMR	MLH3_het,MSH3_het,PMS2_het	Heterozygous	OV
TCGA-10-0931-01A-01W	NER	ERCC1_het,ERCC2_het	Heterozygous	OV
TCGA-10-0931-01A-01W	TLS	POLK_het	Heterozygous	OV
TCGA-10-0931-01A-01W	HR	BRCA2_het,RBBP8_het	Heterozygous	OV
TCGA-10-0931-01A-01W	NHEJ	POLL_het,XRCC6_het	Heterozygous	OV
TCGA-10-0931-01A-01W	FA	FANCA_het	Heterozygous	OV
TCGA-10-0931-01A-01W	DS	RNMT_het,TP53_het	Heterozygous	OV
TCGA-10-0933-01A-01W	MMR	MSH3_het	Heterozygous	OV
TCGA-10-0933-01A-01W	TLS	POLK_het	Heterozygous	OV
TCGA-10-0933-01A-01W	HR	TOP3A_het	Heterozygous	OV
TCGA-10-0933-01A-01W	NHEJ	XRCC6_het	Heterozygous	OV
TCGA-10-0933-01A-01W	DS	TP53_hom	Total deactivation	OV
TCGA-10-0934-01A-02W	MMR	MSH3_het	Heterozygous	OV
TCGA-10-0934-01A-02W	NER	CUL3_het	Heterozygous	OV
TCGA-10-0934-01A-02W	TLS	REV1_het,POLK_het	Heterozygous	OV
TCGA-10-0934-01A-02W	HR	BARD1_het	Heterozygous	OV
TCGA-10-0934-01A-02W	NHEJ	XRCC5_het	Heterozygous	OV
TCGA-10-0934-01A-02W	DS	TP53_het	Heterozygous	OV
TCGA-10-0935-01A-03W	MMR	PMS2_het	Heterozygous	OV
TCGA-10-0935-01A-03W	BER	APEX2_het	Heterozygous	OV
TCGA-10-0935-01A-03W	FA	FANCB_het	Heterozygous	OV
TCGA-10-0935-01A-03W	DS	TP53_hom	Total deactivation	OV
TCGA-10-0937-01A-02W	MMR	MSH3_het,PMS2_het	Heterozygous	OV
TCGA-10-0937-01A-02W	NER	ERCC1_het,ERCC2_het	Heterozygous	OV
TCGA-10-0937-01A-02W	BER	UNG_het	Heterozygous	OV
TCGA-10-0937-01A-02W	TLS	SHPRH_het,POLK_het	Heterozygous	OV
TCGA-10-0937-01A-02W	HR	BARD1_het,BRCA1_het,BRCA2_het,TOP3A_het	Heterozygous	OV
TCGA-10-0937-01A-02W	NHEJ	POLL_het,XRCC5_het,XRCC6_het	Heterozygous	OV
TCGA-10-0937-01A-02W	FA	FANCA_het,FANCB_het	Heterozygous	OV
TCGA-10-0937-01A-02W	DR	ALKBH2_het	Heterozygous	OV
TCGA-10-0937-01A-02W	DS	CHEK1_het,TP53_hom	Total deactivation	OV
TCGA-12-0615-01A-01D-1492-08	MMR	MLH3_het	Heterozygous	GBM
TCGA-12-0615-01A-01D-1492-08	NER	ERCC6_het	Heterozygous	GBM
TCGA-12-0615-01A-01D-1492-08	BER	PARP1_het,TDP1_het	Heterozygous	GBM
TCGA-12-0615-01A-01D-1492-08	TLS	REV3L_het,REV1_het,SHPRH_het	Heterozygous	GBM
TCGA-12-0615-01A-01D-1492-08	HR	BRCA2_het	Heterozygous	GBM
TCGA-12-0615-01A-01D-1492-08	NHEJ	POLL_het	Heterozygous	GBM
TCGA-12-0615-01A-01D-1492-08	FA	FANCM_het	Heterozygous	GBM
TCGA-12-0615-01A-01D-1492-08	DR	MGMT_het	Heterozygous	GBM
TCGA-12-0616-01A-01D-1492-08	MMR	MLH3_het	Heterozygous	GBM
TCGA-12-0616-01A-01D-1492-08	NER	CUL5_het,ERCC6_het	Heterozygous	GBM
TCGA-12-0616-01A-01D-1492-08	BER	APEX1_het,TDP1_het	Heterozygous	GBM
TCGA-12-0616-01A-01D-1492-08	HR	MUS81_het	Heterozygous	GBM
TCGA-12-0616-01A-01D-1492-08	NHEJ	POLL_het	Heterozygous	GBM
TCGA-12-0616-01A-01D-1492-08	FA	FANCM_het	Heterozygous	GBM
TCGA-12-0616-01A-01D-1492-08	DR	ALKBH3_het,MGMT_het	Heterozygous	GBM
TCGA-12-0616-01A-01D-1492-08	DS	ATM_het,CHEK1_het	Heterozygous	GBM
TCGA-12-0618-01A-01D-1492-08	DS	TP53_hom	Total deactivation	GBM
TCGA-12-0619-01A-01D-1492-08	DS	TP53_het	Heterozygous	GBM
TCGA-12-0656-01A-03W	NER	ERCC6_het	Heterozygous	GBM
TCGA-12-0656-01A-03W	BER	UNG_het	Heterozygous	GBM
TCGA-12-0656-01A-03W	TLS	REV3L_het,SHPRH_het	Heterozygous	GBM
TCGA-12-0656-01A-03W	NHEJ	POLL_het	Heterozygous	GBM
TCGA-12-0656-01A-03W	DR	ALKBH2_het,MGMT_het	Heterozygous	GBM
TCGA-12-0657-01A-01W	NER	ERCC6_het	Heterozygous	GBM
TCGA-12-0657-01A-01W	BER	APEX2_het	Heterozygous	GBM
TCGA-12-0657-01A-01W	NHEJ	POLL_het	Heterozygous	GBM
TCGA-12-0657-01A-01W	FA	FANCB_het	Heterozygous	GBM
TCGA-12-0657-01A-01W	DR	MGMT_het	Heterozygous	GBM
TCGA-12-0662-01A-01W	MMR	MLH3_het	Heterozygous	GBM
TCGA-12-0662-01A-01W	NER	ERCC6_het	Heterozygous	GBM
TCGA-12-0662-01A-01W	BER	APEX1_het,APEX2_het,TDP1_het	Heterozygous	GBM
TCGA-12-0662-01A-01W	HR	BRCA2_het	Heterozygous	GBM
TCGA-12-0662-01A-01W	NHEJ	POLL_het,XRCC6_het	Heterozygous	GBM
TCGA-12-0662-01A-01W	FA	FANCB_het,FANCM_het	Heterozygous	GBM
TCGA-12-0662-01A-01W	DR	MGMT_het	Heterozygous	GBM
TCGA-12-0670-01B-01W	NER	ERCC6_het	Heterozygous	GBM
TCGA-12-0670-01B-01W	BER	APEX2_het	Heterozygous	GBM
TCGA-12-0670-01B-01W	TLS	MAD2L2_het	Heterozygous	GBM
TCGA-12-0670-01B-01W	HR	BRCA2_het	Heterozygous	GBM
TCGA-12-0670-01B-01W	NHEJ	POLL_het,XRCC6_het	Heterozygous	GBM
TCGA-12-0670-01B-01W	FA	FANCB_het	Heterozygous	GBM
TCGA-12-0670-01B-01W	DR	ALKBH3_het,MGMT_het	Heterozygous	GBM
TCGA-12-0688-01A-02D-1492-08	NER	ERCC6_het	Heterozygous	GBM
TCGA-12-0688-01A-02D-1492-08	BER	APEX2_het	Heterozygous	GBM
TCGA-12-0688-01A-02D-1492-08	NHEJ	POLL_het	Heterozygous	GBM
TCGA-12-0688-01A-02D-1492-08	FA	FANCB_het	Heterozygous	GBM
TCGA-12-0688-01A-02D-1492-08	DR	MGMT_het	Heterozygous	GBM
TCGA-12-0691-01A-01W	DS	TP53_het	Heterozygous	GBM
TCGA-12-0692-01A-01W	MMR	MLH3_het	Heterozygous	GBM
TCGA-12-0692-01A-01W	NER	ERCC6_het	Heterozygous	GBM
TCGA-12-0692-01A-01W	BER	TDP1_het	Heterozygous	GBM
TCGA-12-0692-01A-01W	NHEJ	POLL_het	Heterozygous	GBM
TCGA-12-0692-01A-01W	FA	FANCM_het	Heterozygous	GBM
TCGA-12-0692-01A-01W	DR	MGMT_het	Heterozygous	GBM
TCGA-12-0707-01A-01W	NER	XPA_het,ERCC6_het	Heterozygous	GBM
TCGA-12-0707-01A-01W	BER	APEX2_het	Heterozygous	GBM
TCGA-12-0707-01A-01W	HR	TP53BP1_het,RAD51_het	Heterozygous	GBM
TCGA-12-0707-01A-01W	NHEJ	POLL_het,XRCC6_het	Heterozygous	GBM
TCGA-12-0707-01A-01W	FA	FANCB_het,FANCC_het	Heterozygous	GBM
TCGA-12-0707-01A-01W	DR	MGMT_het	Heterozygous	GBM
TCGA-12-0778-01A-01W	NER	ERCC6_het	Heterozygous	GBM
TCGA-12-0778-01A-01W	BER	APEX2_het	Heterozygous	GBM
TCGA-12-0778-01A-01W	HR	TP53BP1_het,MUS81_het	Heterozygous	GBM
TCGA-12-0778-01A-01W	NHEJ	POLL_het	Heterozygous	GBM
TCGA-12-0778-01A-01W	FA	FANCB_het	Heterozygous	GBM
TCGA-12-0778-01A-01W	DR	MGMT_het	Heterozygous	GBM
TCGA-12-0818-01A-01W	HR	BRCA1_hom,BRCA2_het	Total deactivation	GBM
TCGA-12-0818-01A-01W	DS	TP53_hom	Total deactivation	GBM
TCGA-12-0819-01A-01W	NER	CUL5_het,ERCC6_het	Heterozygous	GBM
TCGA-12-0819-01A-01W	HR	MUS81_het	Heterozygous	GBM
TCGA-12-0819-01A-01W	NHEJ	POLL_het	Heterozygous	GBM
TCGA-12-0819-01A-01W	DR	ALKBH3_het,MGMT_het	Heterozygous	GBM
TCGA-12-0819-01A-01W	DS	ATM_het,CHEK1_het	Heterozygous	GBM
TCGA-12-0820-01A-01W	NER	ERCC6_het	Heterozygous	GBM
TCGA-12-0820-01A-01W	BER	APEX2_het	Heterozygous	GBM
TCGA-12-0820-01A-01W	TLS	MAD2L2_het	Heterozygous	GBM
TCGA-12-0820-01A-01W	NHEJ	POLL_het,XRCC6_het	Heterozygous	GBM
TCGA-12-0820-01A-01W	FA	FANCB_het	Heterozygous	GBM
TCGA-12-0820-01A-01W	DR	MGMT_het	Heterozygous	GBM
TCGA-12-0821-01A-01D-1492-08	MMR	MLH3_het	Heterozygous	GBM
TCGA-12-0821-01A-01D-1492-08	NER	XPA_het,ERCC6_het	Heterozygous	GBM
TCGA-12-0821-01A-01D-1492-08	BER	APEX1_het,APEX2_het,TDP1_het	Heterozygous	GBM
TCGA-12-0821-01A-01D-1492-08	HR	TP53BP1_het,RAD51_het	Heterozygous	GBM
TCGA-12-0821-01A-01D-1492-08	NHEJ	POLL_het,XRCC6_het	Heterozygous	GBM
TCGA-12-0821-01A-01D-1492-08	FA	FANCB_het,FANCC_het,FANCM_het	Heterozygous	GBM
TCGA-12-0821-01A-01D-1492-08	DR	MGMT_het	Heterozygous	GBM
TCGA-12-0821-01A-01D-1492-08	DS	ATR_het	Heterozygous	GBM
TCGA-12-0822-01A-01W	NER	ERCC6_het	Heterozygous	GBM
TCGA-12-0822-01A-01W	BER	APEX2_het,UNG_het	Heterozygous	GBM
TCGA-12-0822-01A-01W	TLS	SHPRH_het	Heterozygous	GBM
TCGA-12-0822-01A-01W	HR	PALB2_het	Heterozygous	GBM
TCGA-12-0822-01A-01W	NHEJ	POLL_het	Heterozygous	GBM
TCGA-12-0822-01A-01W	FA	FANCB_het	Heterozygous	GBM
TCGA-12-0822-01A-01W	DR	ALKBH2_het,MGMT_het	Heterozygous	GBM
TCGA-12-0828-01A-01W	NER	ERCC6_het	Heterozygous	GBM
TCGA-12-0828-01A-01W	BER	APEX2_het	Heterozygous	GBM
TCGA-12-0828-01A-01W	NHEJ	POLL_het	Heterozygous	GBM
TCGA-12-0828-01A-01W	FA	FANCB_het	Heterozygous	GBM
TCGA-12-0828-01A-01W	DR	MGMT_het	Heterozygous	GBM
TCGA-12-0829-01A-01W	NER	ERCC6_het	Heterozygous	GBM
TCGA-12-0829-01A-01W	BER	APEX2_het	Heterozygous	GBM
TCGA-12-0829-01A-01W	HR	BRCA2_het	Heterozygous	GBM
TCGA-12-0829-01A-01W	NHEJ	POLL_het	Heterozygous	GBM
TCGA-12-0829-01A-01W	FA	FANCB_het	Heterozygous	GBM
TCGA-12-0829-01A-01W	DR	MGMT_het	Heterozygous	GBM
TCGA-12-1088-01A-01W-0611-08	MMR	MLH3_het	Heterozygous	GBM
TCGA-12-1088-01A-01W-0611-08	NER	ERCC1_het,ERCC2_het	Heterozygous	GBM
TCGA-12-1088-01A-01W-0611-08	BER	APEX1_het,TDP1_het	Heterozygous	GBM
TCGA-12-1088-01A-01W-0611-08	HR	BLM_het,BRCA2_het,TP53BP1_het,RBBP8_het,RAD51_het	Heterozygous	GBM
TCGA-12-1088-01A-01W-0611-08	NHEJ	POLL_het,XRCC6_het	Heterozygous	GBM
TCGA-12-1088-01A-01W-0611-08	FA	FANCI_het	Heterozygous	GBM
TCGA-12-1088-01A-01W-0611-08	DR	MGMT_het	Heterozygous	GBM
TCGA-12-1088-01A-01W-0611-08	DS	RNMT_het,TP53_het	Heterozygous	GBM
TCGA-12-1089-01A-01W-0611-08	MMR	MLH3_het	Heterozygous	GBM
TCGA-12-1089-01A-01W-0611-08	BER	APEX1_het,APEX2_het,TDP1_het	Heterozygous	GBM
TCGA-12-1089-01A-01W-0611-08	TLS	POLQ_het,REV3L_het,SHPRH_het	Heterozygous	GBM
TCGA-12-1089-01A-01W-0611-08	NHEJ	POLL_het	Heterozygous	GBM
TCGA-12-1089-01A-01W-0611-08	FA	FANCB_het,FANCM_het	Heterozygous	GBM
TCGA-12-1089-01A-01W-0611-08	DR	MGMT_het,MBD4_het	Heterozygous	GBM
TCGA-12-1089-01A-01W-0611-08	DS	ATR_het,TOPBP1_het	Heterozygous	GBM
TCGA-12-1092-01B-01W-0611-08	MMR	MLH3_het	Heterozygous	GBM
TCGA-12-1092-01B-01W-0611-08	NER	ERCC6_het	Heterozygous	GBM
TCGA-12-1092-01B-01W-0611-08	BER	APEX1_het,APEX2_het,TDP1_het	Heterozygous	GBM
TCGA-12-1092-01B-01W-0611-08	HR	BRCA2_het	Heterozygous	GBM
TCGA-12-1092-01B-01W-0611-08	NHEJ	POLL_het	Heterozygous	GBM
TCGA-12-1092-01B-01W-0611-08	FA	FANCB_het,FANCM_het	Heterozygous	GBM
TCGA-12-1092-01B-01W-0611-08	DR	MGMT_het	Heterozygous	GBM
TCGA-12-1093-01A-01W-0611-08	NER	XPA_het,ERCC6_het	Heterozygous	GBM
TCGA-12-1093-01A-01W-0611-08	BER	APEX1_het	Heterozygous	GBM
TCGA-12-1093-01A-01W-0611-08	TLS	REV3L_het,SHPRH_het,MAD2L2_het	Heterozygous	GBM
TCGA-12-1093-01A-01W-0611-08	HR	BRCA2_het	Heterozygous	GBM
TCGA-12-1093-01A-01W-0611-08	NHEJ	POLL_het	Heterozygous	GBM
TCGA-12-1093-01A-01W-0611-08	FA	FANCC_het	Heterozygous	GBM
TCGA-12-1093-01A-01W-0611-08	DR	MGMT_het	Heterozygous	GBM
TCGA-12-1598-01A-01W-0643-08	MMR	MLH3_het	Heterozygous	GBM
TCGA-12-1598-01A-01W-0643-08	NER	CUL5_het,ERCC6_het	Heterozygous	GBM
TCGA-12-1598-01A-01W-0643-08	BER	POLB_het,APEX1_het,APEX2_het,TDP1_het	Heterozygous	GBM
TCGA-12-1598-01A-01W-0643-08	HR	BRCA2_het,TP53BP1_het,MUS81_het,RAD51_het	Heterozygous	GBM
TCGA-12-1598-01A-01W-0643-08	NHEJ	POLL_het,XRCC6_het	Heterozygous	GBM
TCGA-12-1598-01A-01W-0643-08	FA	FANCB_het,FANCM_het	Heterozygous	GBM
TCGA-12-1598-01A-01W-0643-08	DR	MGMT_het	Heterozygous	GBM
TCGA-12-1598-01A-01W-0643-08	DS	ATM_het,CHEK1_het,TP53_hom	Total deactivation	GBM
TCGA-12-1599-01A-01W-0643-08	NER	ERCC6_het	Heterozygous	GBM
TCGA-12-1599-01A-01W-0643-08	NHEJ	POLL_het	Heterozygous	GBM
TCGA-12-1599-01A-01W-0643-08	DR	MGMT_het	Heterozygous	GBM
TCGA-12-1600-01A-01W-0643-08	NER	ERCC6_het	Heterozygous	GBM
TCGA-12-1600-01A-01W-0643-08	BER	APEX2_het	Heterozygous	GBM
TCGA-12-1600-01A-01W-0643-08	TLS	POLQ_het	Heterozygous	GBM
TCGA-12-1600-01A-01W-0643-08	HR	BLM_het,TP53BP1_het,RAD51_het	Heterozygous	GBM
TCGA-12-1600-01A-01W-0643-08	NHEJ	POLL_het,XRCC6_het	Heterozygous	GBM
TCGA-12-1600-01A-01W-0643-08	FA	FANCB_het,FANCI_het	Heterozygous	GBM
TCGA-12-1600-01A-01W-0643-08	DR	MGMT_het,MBD4_het	Heterozygous	GBM
TCGA-12-1600-01A-01W-0643-08	DS	TOPBP1_het,TP53_het	Heterozygous	GBM
TCGA-12-1602-01A-01W-0643-08	HR	BRCA2_het	Heterozygous	GBM
TCGA-12-3644-01A-01W-0922-08	NER	ERCC6_het	Heterozygous	GBM
TCGA-12-3644-01A-01W-0922-08	TLS	POLN_het	Heterozygous	GBM
TCGA-12-3644-01A-01W-0922-08	HR	BRCA2_het	Heterozygous	GBM
TCGA-12-3644-01A-01W-0922-08	NHEJ	POLL_het	Heterozygous	GBM
TCGA-12-3644-01A-01W-0922-08	DR	MGMT_het	Heterozygous	GBM
TCGA-12-3644-01A-01W-0922-08	DS	TP53_hom	Total deactivation	GBM
TCGA-12-3646-01A-01W-0922-08	DS	TP53_het	Heterozygous	GBM
TCGA-12-3648-01A-01W-0922-08	NER	ERCC6_het	Heterozygous	GBM
TCGA-12-3648-01A-01W-0922-08	HR	TP53BP1_het	Heterozygous	GBM
TCGA-12-3648-01A-01W-0922-08	NHEJ	POLL_het	Heterozygous	GBM
TCGA-12-3648-01A-01W-0922-08	DR	MGMT_het	Heterozygous	GBM
TCGA-12-3649-01A-01W-0922-08	NER	ERCC6_het	Heterozygous	GBM
TCGA-12-3649-01A-01W-0922-08	BER	APEX2_het	Heterozygous	GBM
TCGA-12-3649-01A-01W-0922-08	HR	PALB2_het	Heterozygous	GBM
TCGA-12-3649-01A-01W-0922-08	NHEJ	POLL_het	Heterozygous	GBM
TCGA-12-3649-01A-01W-0922-08	FA	FANCA_het,FANCB_het	Heterozygous	GBM
TCGA-12-3649-01A-01W-0922-08	DR	MGMT_het	Heterozygous	GBM
TCGA-12-3650-01A-01W-0922-08	NER	ERCC6_het	Heterozygous	GBM
TCGA-12-3650-01A-01W-0922-08	BER	APEX2_het	Heterozygous	GBM
TCGA-12-3650-01A-01W-0922-08	NHEJ	POLL_het	Heterozygous	GBM
TCGA-12-3650-01A-01W-0922-08	FA	FANCB_het	Heterozygous	GBM
TCGA-12-3650-01A-01W-0922-08	DR	MGMT_het	Heterozygous	GBM
TCGA-12-3651-01A-01W-0922-08	MMR	MLH3_het	Heterozygous	GBM
TCGA-12-3651-01A-01W-0922-08	NER	ERCC6_het	Heterozygous	GBM
TCGA-12-3651-01A-01W-0922-08	BER	APEX1_het,APEX2_het,TDP1_het	Heterozygous	GBM
TCGA-12-3651-01A-01W-0922-08	TLS	POLQ_het	Heterozygous	GBM
TCGA-12-3651-01A-01W-0922-08	HR	TP53BP1_het,PALB2_het,RAD51_het	Heterozygous	GBM
TCGA-12-3651-01A-01W-0922-08	NHEJ	POLL_het,XRCC6_het	Heterozygous	GBM
TCGA-12-3651-01A-01W-0922-08	FA	FANCB_het,FANCM_het	Heterozygous	GBM
TCGA-12-3651-01A-01W-0922-08	DR	MGMT_het,MBD4_het	Heterozygous	GBM
TCGA-12-3651-01A-01W-0922-08	DS	RNMT_het	Heterozygous	GBM
TCGA-12-3652-01A-01W-0922-08	TLS	SHPRH_het	Heterozygous	GBM
TCGA-12-5295-01A-01D-1486-08	MMR	MLH1_het,MLH3_het	Heterozygous	GBM
TCGA-12-5295-01A-01D-1486-08	NER	XPC_het,ERCC6_het	Heterozygous	GBM
TCGA-12-5295-01A-01D-1486-08	BER	APEX1_het,TDP1_het	Heterozygous	GBM
TCGA-12-5295-01A-01D-1486-08	HR	BRCA2_het	Heterozygous	GBM
TCGA-12-5295-01A-01D-1486-08	NHEJ	POLL_het,XRCC6_het	Heterozygous	GBM
TCGA-12-5295-01A-01D-1486-08	FA	FANCA_het,FANCD2_het,FANCM_het	Heterozygous	GBM
TCGA-12-5295-01A-01D-1486-08	DR	MGMT_het	Heterozygous	GBM
TCGA-12-5295-01A-01D-1486-08	DS	ATRIP_het	Heterozygous	GBM
TCGA-12-5301-01A-01D-1486-08	NER	ERCC4_het,ERCC6_het	Heterozygous	GBM
TCGA-12-5301-01A-01D-1486-08	BER	APEX2_het	Heterozygous	GBM
TCGA-12-5301-01A-01D-1486-08	HR	PALB2_het	Heterozygous	GBM
TCGA-12-5301-01A-01D-1486-08	NHEJ	POLL_het	Heterozygous	GBM
TCGA-12-5301-01A-01D-1486-08	FA	FANCA_het,FANCB_het	Heterozygous	GBM
TCGA-12-5301-01A-01D-1486-08	DR	MGMT_het	Heterozygous	GBM
TCGA-13-0714-01A-01W	MMR	EXO1_het	Heterozygous	OV
TCGA-13-0714-01A-01W	NER	XPA_het	Heterozygous	OV
TCGA-13-0714-01A-01W	TLS	SHPRH_het	Heterozygous	OV
TCGA-13-0714-01A-01W	HR	BLM_het,BRCA1_het,BRIP1_het,EME1_het,TOP3A_het,RBBP8_het	Heterozygous	OV
TCGA-13-0714-01A-01W	NHEJ	POLL_het	Heterozygous	OV
TCGA-13-0714-01A-01W	FA	FANCA_het,FANCC_het,FANCI_het	Heterozygous	OV
TCGA-13-0714-01A-01W	DS	RNMT_het,TP53_hom	Total deactivation	OV
TCGA-13-0723-01A-02W	NER	CUL5_het	Heterozygous	OV
TCGA-13-0723-01A-02W	FA	FANCB_het	Heterozygous	OV
TCGA-13-0723-01A-02W	DS	ATM_het,CHEK1_het	Heterozygous	OV
TCGA-13-0724-01A-01W	DS	TP53_hom	Total deactivation	OV
TCGA-13-0725-01A-01W	MMR	MSH3_het	Heterozygous	OV
TCGA-13-0725-01A-01W	NER	ERCC6_het	Heterozygous	OV
TCGA-13-0725-01A-01W	BER	POLB_het,APEX1_het,TDG_het,UNG_het	Heterozygous	OV
TCGA-13-0725-01A-01W	TLS	POLN_het,REV1_het,POLK_het,MAD2L2_het	Heterozygous	OV
TCGA-13-0725-01A-01W	HR	BRCA1_het,TP53BP1_het,GEN1_het,TOP3A_het,RBBP8_het,RAD51_het	Heterozygous	OV
TCGA-13-0725-01A-01W	NHEJ	POLL_het,XRCC6_het	Heterozygous	OV
TCGA-13-0725-01A-01W	DR	ALKBH2_het,MGMT_het	Heterozygous	OV
TCGA-13-0725-01A-01W	DS	TP53_het	Heterozygous	OV
TCGA-13-0726-01A-01W	MMR	MLH3_het	Heterozygous	OV
TCGA-13-0726-01A-01W	NER	ERCC1_het,ERCC2_het	Heterozygous	OV
TCGA-13-0726-01A-01W	BER	APEX1_het,TDG_het,UNG_het	Heterozygous	OV
TCGA-13-0726-01A-01W	TLS	REV3L_het,SHPRH_het,POLH_het,MAD2L2_het	Heterozygous	OV
TCGA-13-0726-01A-01W	HR	BRCA1_het,BRCA2_het,XRCC2_het,TOP3A_het,RBBP8_het,SHFM1_het	Heterozygous	OV
TCGA-13-0726-01A-01W	FA	FANCA_het,FANCM_het	Heterozygous	OV
TCGA-13-0726-01A-01W	DR	ALKBH2_het	Heterozygous	OV
TCGA-13-0726-01A-01W	DS	RNMT_het,TP53_hom	Total deactivation	OV
TCGA-13-0751-01A-01W	HR	BRCA1_het	Heterozygous	OV
TCGA-13-0751-01A-01W	DS	TP53_het	Heterozygous	OV
TCGA-13-0755-01A-01-1	MMR	PMS2_het	Heterozygous	OV
TCGA-13-0755-01A-01-1	NER	XPA_het,ERCC1_het,ERCC2_het	Heterozygous	OV
TCGA-13-0755-01A-01-1	BER	TDG_het,UNG_het	Heterozygous	OV
TCGA-13-0755-01A-01-1	TLS	POLN_het,REV3L_het,SHPRH_het,MAD2L2_het	Heterozygous	OV
TCGA-13-0755-01A-01-1	HR	BRCA2_hom,XRCC2_het,TOP3A_het,RBBP8_het	Total deactivation	OV
TCGA-13-0755-01A-01-1	FA	FANCA_het,FANCB_het,FANCC_het,FANCD2_het,UBE2T_het	Heterozygous	OV
TCGA-13-0755-01A-01-1	DR	ALKBH2_het	Heterozygous	OV
TCGA-13-0755-01A-01-1	DS	ATR_het,RNMT_het,TP53_het	Heterozygous	OV
TCGA-13-0757-01A-01W	FA	FANCB_het	Heterozygous	OV
TCGA-13-0757-01A-01W	DS	TP53_het	Heterozygous	OV
TCGA-13-0758-01A-01W	DS	TP53_het	Heterozygous	OV
TCGA-13-0760-01A-01W	MMR	MSH3_het	Heterozygous	OV
TCGA-13-0760-01A-01W	TLS	POLK_het	Heterozygous	OV
TCGA-13-0760-01A-01W	HR	BARD1_het,BLM_het,BRCA2_het,TP53BP1_het,XRCC2_het,TOP3A_het,RAD51_het	Heterozygous	OV
TCGA-13-0760-01A-01W	FA	FANCB_het,FANCI_het	Heterozygous	OV
TCGA-13-0760-01A-01W	DS	TP53_hom	Total deactivation	OV
TCGA-13-0764-01A-03W	DS	TP53_hom	Total deactivation	OV
TCGA-13-0765-01A-01-1	MMR	MSH3_het,PMS1_het	Heterozygous	OV
TCGA-13-0765-01A-01-1	NER	ERCC1_het,ERCC2_het,ERCC4_het,ERCC6_het,CUL3_het	Heterozygous	OV
TCGA-13-0765-01A-01-1	BER	APEX2_het	Heterozygous	OV
TCGA-13-0765-01A-01-1	TLS	POLN_het,REV3L_het,SHPRH_het,POLK_het,POLH_het	Heterozygous	OV
TCGA-13-0765-01A-01-1	HR	BARD1_het,BLM_het,RAD50_het,TP53BP1_het,XRCC2_het,PALB2_het,TOP3A_het,RBBP8_het,RAD51_het	Heterozygous	OV
TCGA-13-0765-01A-01-1	NHEJ	NHEJ1_het,XRCC5_het	Heterozygous	OV
TCGA-13-0765-01A-01-1	FA	FANCB_het,FANCI_het	Heterozygous	OV
TCGA-13-0765-01A-01-1	DS	RNMT_het,TP53_het	Heterozygous	OV
TCGA-13-0768-01A-01W	NER	XPA_het,CUL5_het,ERCC1_het,ERCC2_het,ERCC6_het	Heterozygous	OV
TCGA-13-0768-01A-01W	TLS	POLN_het,REV3L_het	Heterozygous	OV
TCGA-13-0768-01A-01W	HR	BRCA1_het,BRCA2_het	Heterozygous	OV
TCGA-13-0768-01A-01W	NHEJ	POLL_het,XRCC6_het	Heterozygous	OV
TCGA-13-0768-01A-01W	FA	FANCC_het	Heterozygous	OV
TCGA-13-0768-01A-01W	DR	ALKBH3_het,MGMT_het	Heterozygous	OV
TCGA-13-0768-01A-01W	DS	ATM_het,ATRIP_het,CHEK1_het	Heterozygous	OV
TCGA-13-0791-01A-01W	DS	TP53_hom	Total deactivation	OV
TCGA-13-0795-01A-01W	FA	FANCB_het	Heterozygous	OV
TCGA-13-0795-01A-01W	DS	TP53_het	Heterozygous	OV
TCGA-13-0797-01A-01W	MMR	MSH3_het,PMS2_het	Heterozygous	OV
TCGA-13-0797-01A-01W	NER	ERCC1_het,ERCC2_het	Heterozygous	OV
TCGA-13-0797-01A-01W	BER	APEX2_het	Heterozygous	OV
TCGA-13-0797-01A-01W	TLS	REV3L_het,SHPRH_het,POLK_het,POLH_het	Heterozygous	OV
TCGA-13-0797-01A-01W	HR	BRCA1_hom,BRCA2_het,BRIP1_het,EME1_het,TP53BP1_het,TOP3A_het	Total deactivation	OV
TCGA-13-0797-01A-01W	NHEJ	XRCC6_het	Heterozygous	OV
TCGA-13-0797-01A-01W	FA	FANCA_het	Heterozygous	OV
TCGA-13-0797-01A-01W	DS	TP53_hom	Total deactivation	OV
TCGA-13-0800-01A-01W	DS	TP53_hom	Total deactivation	OV
TCGA-13-0804-01A-01W	MMR	MSH3_het	Heterozygous	OV
TCGA-13-0804-01A-01W	NER	XPA_het,CUL5_het,ERCC1_het,ERCC2_het	Heterozygous	OV
TCGA-13-0804-01A-01W	BER	POLB_het,APEX2_het	Heterozygous	OV
TCGA-13-0804-01A-01W	TLS	POLN_het,POLK_het	Heterozygous	OV
TCGA-13-0804-01A-01W	HR	BRCA1_het,BRCA2_het,EME1_het,NBN_het,TOP3A_het	Heterozygous	OV
TCGA-13-0804-01A-01W	NHEJ	XRCC6_het	Heterozygous	OV
TCGA-13-0804-01A-01W	FA	FANCA_het,FANCB_het,FANCC_het	Heterozygous	OV
TCGA-13-0804-01A-01W	DR	ALKBH3_het	Heterozygous	OV
TCGA-13-0804-01A-01W	DS	ATM_het,RNMT_het,TP53_hom	Total deactivation	OV
TCGA-13-0805-01A-01W	MMR	MSH3_het	Heterozygous	OV
TCGA-13-0805-01A-01W	NER	XPA_het,ERCC1_het,ERCC2_het	Heterozygous	OV
TCGA-13-0805-01A-01W	BER	APEX2_het,TDG_het,UNG_het	Heterozygous	OV
TCGA-13-0805-01A-01W	TLS	POLN_het,REV3L_het,POLK_het,MAD2L2_het	Heterozygous	OV
TCGA-13-0805-01A-01W	HR	BRCA1_het,BRCA2_het,EME1_het,TP53BP1_het,TOP3A_het,RAD51_het	Heterozygous	OV
TCGA-13-0805-01A-01W	NHEJ	XRCC6_het	Heterozygous	OV
TCGA-13-0805-01A-01W	FA	FANCA_het,FANCB_het,FANCC_het	Heterozygous	OV
TCGA-13-0805-01A-01W	DR	ALKBH2_het	Heterozygous	OV
TCGA-13-0805-01A-01W	DS	TP53_hom	Total deactivation	OV
TCGA-13-0807-01B-02W	HR	TOP3A_het	Heterozygous	OV
TCGA-13-0807-01B-02W	DS	TP53_het	Heterozygous	OV
TCGA-13-0883-01A-02W	FA	FANCA_het	Heterozygous	OV
TCGA-13-0883-01A-02W	DS	TP53_het	Heterozygous	OV
TCGA-13-0884-01B-01W	MMR	PMS2_het	Heterozygous	OV
TCGA-13-0884-01B-01W	DS	TP53_het	Heterozygous	OV
TCGA-13-0885-01A-02W	HR	BRCA2_het	Heterozygous	OV
TCGA-13-0885-01A-02W	DS	TP53_het	Heterozygous	OV
TCGA-13-0887-01A-01W	HR	TP53BP1_het,RAD51_het	Heterozygous	OV
TCGA-13-0887-01A-01W	DS	TP53_het	Heterozygous	OV
TCGA-13-0888-01A-01W	BER	APEX2_het	Heterozygous	OV
TCGA-13-0888-01A-01W	FA	FANCB_het	Heterozygous	OV
TCGA-13-0889-01A-01W	NER	XPA_het,CUL5_het	Heterozygous	OV
TCGA-13-0889-01A-01W	TLS	POLN_het,SHPRH_het	Heterozygous	OV
TCGA-13-0889-01A-01W	HR	BLM_het,BRCA1_het,XRCC2_het,TOP3A_het	Heterozygous	OV
TCGA-13-0889-01A-01W	FA	FANCA_het,FANCC_het,FANCI_het	Heterozygous	OV
TCGA-13-0889-01A-01W	DS	ATM_het,CHEK1_het	Heterozygous	OV
TCGA-13-0890-01A-01W	MMR	MLH1_het,MLH3_het,MSH3_het,PMS1_het,PMS2_het	Heterozygous	OV
TCGA-13-0890-01A-01W	NER	XPC_het,CUL3_het	Heterozygous	OV
TCGA-13-0890-01A-01W	BER	POLB_het	Heterozygous	OV
TCGA-13-0890-01A-01W	TLS	POLN_het,REV3L_het,REV1_het,SHPRH_het,POLK_het,POLH_het,MAD2L2_het	Heterozygous	OV
TCGA-13-0890-01A-01W	HR	BARD1_het,BRCA2_het,RAD50_het,TP53BP1_het,TOP3A_het,RAD51_het	Heterozygous	OV
TCGA-13-0890-01A-01W	NHEJ	NHEJ1_het,XRCC5_het,XRCC6_het	Heterozygous	OV
TCGA-13-0890-01A-01W	FA	FANCD2_het,FANCM_het	Heterozygous	OV
TCGA-13-0890-01A-01W	DS	ATRIP_het,TP53_hom	Total deactivation	OV
TCGA-13-0891-01A-01W	DS	TP53_hom	Total deactivation	OV
TCGA-13-0893-01B-01-1	MMR	MSH3_het	Heterozygous	OV
TCGA-13-0893-01B-01-1	TLS	POLK_het	Heterozygous	OV
TCGA-13-0893-01B-01-1	DR	MGMT_het	Heterozygous	OV
TCGA-13-0893-01B-01-1	DS	TP53_het	Heterozygous	OV
TCGA-13-0894-01B-01W	MMR	MSH3_hom	Total deactivation	OV
TCGA-13-0897-01A-01W	MMR	PMS2_het	Heterozygous	OV
TCGA-13-0897-01A-01W	NER	ERCC1_het	Heterozygous	OV
TCGA-13-0897-01A-01W	TLS	POLN_het,REV3L_het,SHPRH_het,POLK_het,MAD2L2_het	Heterozygous	OV
TCGA-13-0897-01A-01W	HR	BRCA1_het,BRCA2_het,TP53BP1_het,TOP3A_het,RAD51_het	Heterozygous	OV
TCGA-13-0897-01A-01W	NHEJ	POLL_het,XRCC6_het	Heterozygous	OV
TCGA-13-0897-01A-01W	FA	FANCA_het	Heterozygous	OV
TCGA-13-0897-01A-01W	DR	MGMT_het	Heterozygous	OV
TCGA-13-0897-01A-01W	DS	TP53_hom	Total deactivation	OV
TCGA-13-0899-01A-01W	DS	TP53_hom	Total deactivation	OV
TCGA-13-0903-01A-01W	MMR	MSH3_het,PMS2_het	Heterozygous	OV
TCGA-13-0903-01A-01W	NER	ERCC1_het,ERCC2_het,CUL3_het	Heterozygous	OV
TCGA-13-0903-01A-01W	BER	TDG_het	Heterozygous	OV
TCGA-13-0903-01A-01W	TLS	POLN_het,POLK_het,MAD2L2_het	Heterozygous	OV
TCGA-13-0903-01A-01W	HR	BRCA1_het,BRCA2_het,BRIP1_het,EME1_het,TOP3A_het,RBBP8_het	Heterozygous	OV
TCGA-13-0903-01A-01W	NHEJ	XRCC6_het	Heterozygous	OV
TCGA-13-0903-01A-01W	FA	FANCA_hom,FANCB_het,FANCM_het	Total deactivation	OV
TCGA-13-0903-01A-01W	DR	MBD4_het	Heterozygous	OV
TCGA-13-0903-01A-01W	DS	RNMT_het,TP53_hom	Total deactivation	OV
TCGA-13-0904-01A-02W	HR	RAD50_het	Heterozygous	OV
TCGA-13-0904-01A-02W	FA	FANCB_het	Heterozygous	OV
TCGA-13-0904-01A-02W	DR	MGMT_het	Heterozygous	OV
TCGA-13-0904-01A-02W	DS	TP53_hom	Total deactivation	OV
TCGA-13-0905-01B-01W	MMR	MSH3_het,EXO1_het	Heterozygous	OV
TCGA-13-0905-01B-01W	NER	XPC_het	Heterozygous	OV
TCGA-13-0905-01B-01W	BER	PARP1_het,TDG_het,UNG_het	Heterozygous	OV
TCGA-13-0905-01B-01W	TLS	SHPRH_hom,POLK_het,MAD2L2_het	Total deactivation	OV
TCGA-13-0905-01B-01W	HR	BRCA1_het,BRIP1_het,EME1_het,RAD50_het,TP53BP1_het,GEN1_het,TOP3A_het,RAD51_het	Heterozygous	OV
TCGA-13-0905-01B-01W	NHEJ	XRCC6_het	Heterozygous	OV
TCGA-13-0905-01B-01W	FA	FANCA_het,FANCD2_het	Heterozygous	OV
TCGA-13-0905-01B-01W	DR	ALKBH2_het	Heterozygous	OV
TCGA-13-0905-01B-01W	DS	ATRIP_het,TP53_hom	Total deactivation	OV
TCGA-13-0908-01B-01W	MMR	MSH3_het	Heterozygous	OV
TCGA-13-0908-01B-01W	NER	ERCC1_het,ERCC2_het,CUL3_het	Heterozygous	OV
TCGA-13-0908-01B-01W	BER	APEX2_het,TDG_het,UNG_het	Heterozygous	OV
TCGA-13-0908-01B-01W	TLS	SHPRH_het,POLK_het	Heterozygous	OV
TCGA-13-0908-01B-01W	HR	BARD1_het,BRCA1_het,BRCA2_het,EME1_het,TOP3A_het	Heterozygous	OV
TCGA-13-0908-01B-01W	NHEJ	NHEJ1_het,XRCC5_het,XRCC6_het	Heterozygous	OV
TCGA-13-0908-01B-01W	FA	FANCA_het,FANCB_het	Heterozygous	OV
TCGA-13-0908-01B-01W	DR	ALKBH2_het	Heterozygous	OV
TCGA-13-0908-01B-01W	DS	ATRIP_het,TP53_het	Heterozygous	OV
TCGA-13-0910-01A-01W	MMR	EXO1_het	Heterozygous	OV
TCGA-13-0910-01A-01W	NER	CUL5_het,ERCC4_het	Heterozygous	OV
TCGA-13-0910-01A-01W	BER	APEX2_het	Heterozygous	OV
TCGA-13-0910-01A-01W	TLS	POLN_het,REV3L_het,SHPRH_het,POLH_het	Heterozygous	OV
TCGA-13-0910-01A-01W	HR	BLM_het,BRCA1_het,BRCA2_het,TP53BP1_het,PALB2_het,TOP3A_het,RBBP8_het,SHFM1_het,RAD51_het	Heterozygous	OV
TCGA-13-0910-01A-01W	NHEJ	POLL_het,XRCC6_het	Heterozygous	OV
TCGA-13-0910-01A-01W	FA	FANCA_het,FANCB_het,FANCI_het	Heterozygous	OV
TCGA-13-0910-01A-01W	DS	ATM_het,ATRIP_het,CHEK1_het,RNMT_het,TP53_hom	Total deactivation	OV
TCGA-13-0912-01A-01W	BER	POLB_het	Heterozygous	OV
TCGA-13-0912-01A-01W	TLS	POLN_het	Heterozygous	OV
TCGA-13-0912-01A-01W	HR	BRCA1_het,TOP3A_het,RBBP8_het	Heterozygous	OV
TCGA-13-0912-01A-01W	NHEJ	XRCC6_het	Heterozygous	OV
TCGA-13-0912-01A-01W	FA	FANCA_het,UBE2T_het	Heterozygous	OV
TCGA-13-0912-01A-01W	DS	RNMT_het,TP53_hom	Total deactivation	OV
TCGA-13-0913-01A-01W	MMR	MLH3_het,MSH3_het,PMS2_het	Heterozygous	OV
TCGA-13-0913-01A-01W	NER	XPA_het,ERCC1_het,ERCC2_het	Heterozygous	OV
TCGA-13-0913-01A-01W	BER	POLB_het,TDG_het,TDP1_het,UNG_het	Heterozygous	OV
TCGA-13-0913-01A-01W	TLS	SHPRH_het,POLK_het,MAD2L2_het	Heterozygous	OV
TCGA-13-0913-01A-01W	HR	BRCA2_het,NBN_het,TOP3A_het,RBBP8_het	Heterozygous	OV
TCGA-13-0913-01A-01W	NHEJ	POLL_het,XRCC6_het	Heterozygous	OV
TCGA-13-0913-01A-01W	FA	FANCC_het	Heterozygous	OV
TCGA-13-0913-01A-01W	DR	ALKBH2_het,ALKBH3_het	Heterozygous	OV
TCGA-13-0913-01A-01W	DS	TP53_hom	Total deactivation	OV
TCGA-13-0916-01A-01W	MMR	MLH3_het,MSH2_het,MSH3_het,MSH6_het	Heterozygous	OV
TCGA-13-0916-01A-01W	NER	XPC_het,XPA_het,CUL5_het,ERCC1_het,ERCC2_het,ERCC6_het,CUL3_het	Heterozygous	OV
TCGA-13-0916-01A-01W	BER	APEX1_het	Heterozygous	OV
TCGA-13-0916-01A-01W	TLS	SHPRH_het,POLK_het,MAD2L2_het	Heterozygous	OV
TCGA-13-0916-01A-01W	HR	BRCA1_het,BRIP1_het,EME1_het,NBN_het,RAD50_het,TP53BP1_het,GEN1_het,TOP3A_het,RAD51_het	Heterozygous	OV
TCGA-13-0916-01A-01W	NHEJ	NHEJ1_het,POLL_het,XRCC6_het	Heterozygous	OV
TCGA-13-0916-01A-01W	FA	FANCA_het,FANCC_het,FANCD2_het,FANCL_het,FANCM_het	Heterozygous	OV
TCGA-13-0916-01A-01W	DS	ATM_het,CHEK1_het,TP53_hom	Total deactivation	OV
TCGA-13-0920-01A-01W	MMR	MSH3_het	Heterozygous	OV
TCGA-13-0920-01A-01W	TLS	POLK_het	Heterozygous	OV
TCGA-13-0920-01A-01W	HR	NBN_het	Heterozygous	OV
TCGA-13-0920-01A-01W	FA	FANCA_het,FANCC_het	Heterozygous	OV
TCGA-13-0920-01A-01W	DS	CHEK1_het,TP53_het	Heterozygous	OV
TCGA-13-0921-01A-01W	BER	APEX2_het	Heterozygous	OV
TCGA-13-0921-01A-01W	FA	FANCB_het	Heterozygous	OV
TCGA-13-0921-01A-01W	DS	TP53_het	Heterozygous	OV
TCGA-13-1403-01A-01W	MMR	MLH3_het,MSH3_het,PMS2_het	Heterozygous	OV
TCGA-13-1403-01A-01W	NER	XPA_het,ERCC1_het,ERCC2_het	Heterozygous	OV
TCGA-13-1403-01A-01W	BER	TDP1_het	Heterozygous	OV
TCGA-13-1403-01A-01W	TLS	POLN_het,POLK_het	Heterozygous	OV
TCGA-13-1403-01A-01W	HR	BRCA1_het,BRCA2_het,TOP3A_het	Heterozygous	OV
TCGA-13-1403-01A-01W	FA	FANCC_het	Heterozygous	OV
TCGA-13-1403-01A-01W	DS	RNMT_het,TP53_hom	Total deactivation	OV
TCGA-13-1404-01A-01W-0494-09-1	MMR	MSH3_het,EXO1_het	Heterozygous	OV
TCGA-13-1404-01A-01W-0494-09-1	NER	ERCC1_het,ERCC2_het,CUL3_het	Heterozygous	OV
TCGA-13-1404-01A-01W-0494-09-1	BER	TDG_het,UNG_het	Heterozygous	OV
TCGA-13-1404-01A-01W-0494-09-1	TLS	REV3L_het,SHPRH_het,POLK_het,MAD2L2_het	Heterozygous	OV
TCGA-13-1404-01A-01W-0494-09-1	HR	BARD1_het,BRCA1_het,BRCA2_het,PALB2_het,TOP3A_het,SHFM1_het	Heterozygous	OV
TCGA-13-1404-01A-01W-0494-09-1	NHEJ	NHEJ1_het,POLL_het,XRCC5_het,XRCC6_het	Heterozygous	OV
TCGA-13-1404-01A-01W-0494-09-1	FA	FANCA_het,FANCB_het	Heterozygous	OV
TCGA-13-1404-01A-01W-0494-09-1	DR	ALKBH2_het,ALKBH3_het	Heterozygous	OV
TCGA-13-1404-01A-01W-0494-09-1	DS	TP53_hom	Total deactivation	OV
TCGA-13-1405-01A-01W-0494-09-1	MMR	MLH3_het,MSH3_het	Heterozygous	OV
TCGA-13-1405-01A-01W-0494-09-1	NER	ERCC4_het	Heterozygous	OV
TCGA-13-1405-01A-01W-0494-09-1	BER	APEX1_het,TDG_het,TDP1_het,UNG_het	Heterozygous	OV
TCGA-13-1405-01A-01W-0494-09-1	TLS	REV3L_het,SHPRH_het,POLK_het	Heterozygous	OV
TCGA-13-1405-01A-01W-0494-09-1	HR	BLM_het,BRCA1_het,BRIP1_het,EME1_het,RAD50_het,TP53BP1_het,MUS81_het,PALB2_het,TOP3A_het,RBBP8_het,RAD51_het	Heterozygous	OV
TCGA-13-1405-01A-01W-0494-09-1	NHEJ	POLL_het,XRCC6_het	Heterozygous	OV
TCGA-13-1405-01A-01W-0494-09-1	FA	FANCA_het,FANCB_het,FANCI_het,FANCM_het	Heterozygous	OV
TCGA-13-1405-01A-01W-0494-09-1	DR	ALKBH2_het,MGMT_het	Heterozygous	OV
TCGA-13-1405-01A-01W-0494-09-1	DS	RNMT_het,TP53_hom	Total deactivation	OV
TCGA-13-1409-01A-01W	FA	FANCB_het	Heterozygous	OV
TCGA-13-1409-01A-01W	DS	TP53_hom	Total deactivation	OV
TCGA-13-1410-01A-01W	DS	TP53_het	Heterozygous	OV
TCGA-13-1411-01A-01W	BER	APEX2_het	Heterozygous	OV
TCGA-13-1411-01A-01W	HR	BRIP1_het	Heterozygous	OV
TCGA-13-1411-01A-01W	FA	FANCB_het	Heterozygous	OV
TCGA-13-1411-01A-01W	DS	TP53_het	Heterozygous	OV
TCGA-13-1412-01A-01W	MMR	MLH1_het,MLH3_het,MSH3_het,PMS2_het	Heterozygous	OV
TCGA-13-1412-01A-01W	NER	ERCC1_het,ERCC2_het,CUL3_het	Heterozygous	OV
TCGA-13-1412-01A-01W	BER	APEX2_het	Heterozygous	OV
TCGA-13-1412-01A-01W	TLS	POLK_het	Heterozygous	OV
TCGA-13-1412-01A-01W	HR	BARD1_het,RAD50_het	Heterozygous	OV
TCGA-13-1412-01A-01W	NHEJ	NHEJ1_het,XRCC5_het,XRCC6_het	Heterozygous	OV
TCGA-13-1412-01A-01W	FA	FANCA_het,FANCB_het	Heterozygous	OV
TCGA-13-1412-01A-01W	DS	ATRIP_het,TP53_het	Heterozygous	OV
TCGA-13-1477-01A-01D	TLS	MAD2L2_het	Heterozygous	OV
TCGA-13-1477-01A-01D	DS	TP53_het	Heterozygous	OV
TCGA-13-1482-01A-01W-0549-09-1	MMR	MLH3_het,MSH3_het	Heterozygous	OV
TCGA-13-1482-01A-01W-0549-09-1	NER	CUL5_het	Heterozygous	OV
TCGA-13-1482-01A-01W-0549-09-1	BER	TDP1_het,UNG_het	Heterozygous	OV
TCGA-13-1482-01A-01W-0549-09-1	TLS	REV3L_het,SHPRH_het,POLK_het,MAD2L2_het	Heterozygous	OV
TCGA-13-1482-01A-01W-0549-09-1	HR	BLM_het,BRCA1_het,BRCA2_het,BRIP1_het,EME1_het,TP53BP1_het,MUS81_het,TOP3A_het,RAD51_het	Heterozygous	OV
TCGA-13-1482-01A-01W-0549-09-1	NHEJ	XRCC6_het	Heterozygous	OV
TCGA-13-1482-01A-01W-0549-09-1	FA	FANCI_het	Heterozygous	OV
TCGA-13-1482-01A-01W-0549-09-1	DR	ALKBH2_het,ALKBH3_het	Heterozygous	OV
TCGA-13-1482-01A-01W-0549-09-1	DS	ATM_het,CHEK1_het,TP53_hom	Total deactivation	OV
TCGA-13-1483-01A-01W-0549-09-1	NER	CUL5_het,ERCC1_het,ERCC2_het	Heterozygous	OV
TCGA-13-1483-01A-01W-0549-09-1	BER	TDG_het,UNG_het	Heterozygous	OV
TCGA-13-1483-01A-01W-0549-09-1	TLS	REV3L_het,SHPRH_het	Heterozygous	OV
TCGA-13-1483-01A-01W-0549-09-1	HR	BRCA1_het,BRCA2_het,TOP3A_het	Heterozygous	OV
TCGA-13-1483-01A-01W-0549-09-1	NHEJ	XRCC6_het	Heterozygous	OV
TCGA-13-1483-01A-01W-0549-09-1	FA	FANCA_het	Heterozygous	OV
TCGA-13-1483-01A-01W-0549-09-1	DR	ALKBH2_het	Heterozygous	OV
TCGA-13-1483-01A-01W-0549-09-1	DS	ATM_het,CHEK1_het,TP53_hom	Total deactivation	OV
TCGA-13-1484-01A-01W	BER	APEX2_het	Heterozygous	OV
TCGA-13-1484-01A-01W	HR	TP53BP1_het,RAD51_het	Heterozygous	OV
TCGA-13-1484-01A-01W	FA	FANCB_het	Heterozygous	OV
TCGA-13-1484-01A-01W	DS	TP53_het	Heterozygous	OV
TCGA-13-1487-01A-01D	BER	APEX2_het	Heterozygous	OV
TCGA-13-1487-01A-01D	TLS	MAD2L2_het	Heterozygous	OV
TCGA-13-1487-01A-01D	HR	BRCA1_het	Heterozygous	OV
TCGA-13-1487-01A-01D	FA	FANCA_het,FANCB_het	Heterozygous	OV
TCGA-13-1487-01A-01D	DS	TP53_hom	Total deactivation	OV
TCGA-13-1488-01A-01W-0549-09-1	HR	BLM_het,TP53BP1_het,TOP3A_het,RAD51_het	Heterozygous	OV
TCGA-13-1488-01A-01W-0549-09-1	FA	FANCI_het	Heterozygous	OV
TCGA-13-1488-01A-01W-0549-09-1	DS	TP53_hom	Total deactivation	OV
TCGA-13-1489-01A-01W-0549-09-1	HR	BRCA1_het	Heterozygous	OV
TCGA-13-1489-01A-01W-0549-09-1	DS	CHEK1_het,TP53_hom	Total deactivation	OV
TCGA-13-1491-01A-01W-0549-09-1	MMR	MLH3_het,MSH3_het	Heterozygous	OV
TCGA-13-1491-01A-01W-0549-09-1	NER	XPA_het,ERCC1_het,ERCC2_het,ERCC4_het	Heterozygous	OV
TCGA-13-1491-01A-01W-0549-09-1	BER	APEX2_het,TDG_het,UNG_het	Heterozygous	OV
TCGA-13-1491-01A-01W-0549-09-1	TLS	POLN_het,REV3L_het,SHPRH_het,POLK_het,POLH_het,MAD2L2_het	Heterozygous	OV
TCGA-13-1491-01A-01W-0549-09-1	HR	BLM_het,BRCA1_het,BRIP1_het,EME1_het,NBN_het,RAD50_het,TP53BP1_het,PALB2_het,TOP3A_het,RAD51_het	Heterozygous	OV
TCGA-13-1491-01A-01W-0549-09-1	NHEJ	XRCC6_het	Heterozygous	OV
TCGA-13-1491-01A-01W-0549-09-1	FA	FANCA_het,FANCB_het,FANCC_het,FANCI_het,FANCM_het	Heterozygous	OV
TCGA-13-1491-01A-01W-0549-09-1	DR	ALKBH2_het	Heterozygous	OV
TCGA-13-1491-01A-01W-0549-09-1	DS	TP53_hom	Total deactivation	OV
TCGA-13-1492-01A-01D	MMR	MSH3_het,EXO1_het	Heterozygous	OV
TCGA-13-1492-01A-01D	NER	XPC_het,CUL5_het,ERCC6_het	Heterozygous	OV
TCGA-13-1492-01A-01D	BER	PARP1_het,APEX2_het	Heterozygous	OV
TCGA-13-1492-01A-01D	TLS	POLN_het,POLQ_het,POLK_het	Heterozygous	OV
TCGA-13-1492-01A-01D	HR	BRCA1_het,BRCA2_het,BRIP1_het,EME1_het,RAD50_het,TOP3A_het	Heterozygous	OV
TCGA-13-1492-01A-01D	NHEJ	POLL_het,XRCC6_het	Heterozygous	OV
TCGA-13-1492-01A-01D	FA	FANCA_het,FANCB_het,FANCD2_het	Heterozygous	OV
TCGA-13-1492-01A-01D	DR	MGMT_het,MBD4_het	Heterozygous	OV
TCGA-13-1492-01A-01D	DS	ATM_het,ATR_het,CHEK1_het,TOPBP1_het,TP53_hom	Total deactivation	OV
TCGA-13-1494-01A-01W	MMR	MLH3_het,MSH3_het,PMS1_het	Heterozygous	OV
TCGA-13-1494-01A-01W	NER	CUL5_het,ERCC1_het,ERCC2_het,ERCC4_hom,CUL3_het	Total deactivation	OV
TCGA-13-1494-01A-01W	BER	APEX2_het	Heterozygous	OV
TCGA-13-1494-01A-01W	TLS	REV3L_het,REV1_het,SHPRH_het,MAD2L2_het	Heterozygous	OV
TCGA-13-1494-01A-01W	HR	BARD1_het,BRCA1_het,BRCA2_het,RAD50_het,TP53BP1_het,TOP3A_het,RAD51_het	Heterozygous	OV
TCGA-13-1494-01A-01W	NHEJ	NHEJ1_het,XRCC5_het,XRCC6_het	Heterozygous	OV
TCGA-13-1494-01A-01W	FA	FANCA_het,FANCB_het	Heterozygous	OV
TCGA-13-1494-01A-01W	DS	ATM_het,ATRIP_het,CHEK1_het,TP53_het	Heterozygous	OV
TCGA-13-1495-01A-01W	DS	TP53_hom	Total deactivation	OV
TCGA-13-1496-01A-01W	FA	FANCI_hom	Total deactivation	OV
TCGA-13-1496-01A-01W	DS	TP53_het	Heterozygous	OV
TCGA-13-1497-01A-01W-0549-09-1	MMR	MSH3_het	Heterozygous	OV
TCGA-13-1497-01A-01W-0549-09-1	NER	ERCC4_het	Heterozygous	OV
TCGA-13-1497-01A-01W-0549-09-1	TLS	REV3L_het,POLK_het,POLH_het	Heterozygous	OV
TCGA-13-1497-01A-01W-0549-09-1	HR	BRCA1_het,TP53BP1_het,RAD51_het	Heterozygous	OV
TCGA-13-1497-01A-01W-0549-09-1	NHEJ	POLL_het	Heterozygous	OV
TCGA-13-1497-01A-01W-0549-09-1	DS	CHEK1_het,TP53_het	Heterozygous	OV
TCGA-13-1498-01A-01W-0549-09-1	MMR	MLH3_het	Heterozygous	OV
TCGA-13-1498-01A-01W-0549-09-1	NER	XPA_het,ERCC1_het,ERCC2_het,ERCC6_het	Heterozygous	OV
TCGA-13-1498-01A-01W-0549-09-1	BER	APEX2_het,TDP1_het	Heterozygous	OV
TCGA-13-1498-01A-01W-0549-09-1	TLS	REV1_het	Heterozygous	OV
TCGA-13-1498-01A-01W-0549-09-1	HR	BLM_het,BRCA1_het,TOP3A_het,RBBP8_het	Heterozygous	OV
TCGA-13-1498-01A-01W-0549-09-1	NHEJ	XRCC6_het	Heterozygous	OV
TCGA-13-1498-01A-01W-0549-09-1	FA	FANCA_het,FANCB_het,FANCC_het,FANCI_het	Heterozygous	OV
TCGA-13-1498-01A-01W-0549-09-1	DS	RNMT_het,TP53_hom	Total deactivation	OV
TCGA-13-1499-01A-01W-0549-09-1	BER	APEX2_het	Heterozygous	OV
TCGA-13-1499-01A-01W-0549-09-1	HR	TP53BP1_het,RAD51_het	Heterozygous	OV
TCGA-13-1500-01A-01D	MMR	PMS2_hom	Total deactivation	OV
TCGA-13-1500-01A-01D	DS	TP53_het	Heterozygous	OV
TCGA-13-1501-01A-01W	MMR	MSH2_het,MSH3_het,MSH6_het,PMS2_het	Heterozygous	OV
TCGA-13-1501-01A-01W	NER	ERCC6_het	Heterozygous	OV
TCGA-13-1501-01A-01W	BER	TDG_het,UNG_het	Heterozygous	OV
TCGA-13-1501-01A-01W	TLS	SHPRH_het,POLK_het	Heterozygous	OV
TCGA-13-1501-01A-01W	HR	BRCA1_het,BRIP1_het,EME1_het,TP53BP1_het,GEN1_het,TOP3A_het,SHFM1_het,RAD51_het	Heterozygous	OV
TCGA-13-1501-01A-01W	NHEJ	XRCC6_het	Heterozygous	OV
TCGA-13-1501-01A-01W	DR	ALKBH2_het	Heterozygous	OV
TCGA-13-1501-01A-01W	DS	TP53_hom	Total deactivation	OV
TCGA-13-1504-01A-01W	FA	FANCB_het	Heterozygous	OV
TCGA-13-1504-01A-01W	DS	TP53_het	Heterozygous	OV
TCGA-13-1505-01A-01D	MMR	MSH3_het	Heterozygous	OV
TCGA-13-1505-01A-01D	TLS	POLK_het	Heterozygous	OV
TCGA-13-1505-01A-01D	HR	BRCA2_het,RAD50_het	Heterozygous	OV
TCGA-13-1505-01A-01D	NHEJ	XRCC6_het	Heterozygous	OV
TCGA-13-1505-01A-01D	FA	FANCA_het,FANCB_hom	Total deactivation	OV
TCGA-13-1505-01A-01D	DS	TP53_hom	Total deactivation	OV
TCGA-13-1506-01A-01W-0549-09-1	HR	RBBP8_het	Heterozygous	OV
TCGA-13-1506-01A-01W-0549-09-1	DS	TP53_het	Heterozygous	OV
TCGA-13-1507-01A-01W-0549-09-1	HR	RAD51_het	Heterozygous	OV
TCGA-13-1507-01A-01W-0549-09-1	DS	TP53_het	Heterozygous	OV
TCGA-13-1509-01A-01W-0549-09-1	MMR	MSH3_het	Heterozygous	OV
TCGA-13-1509-01A-01W-0549-09-1	NER	XPC_het,XPA_het,ERCC4_het	Heterozygous	OV
TCGA-13-1509-01A-01W-0549-09-1	BER	POLB_het,APEX2_het,TDG_het,UNG_het	Heterozygous	OV
TCGA-13-1509-01A-01W-0549-09-1	TLS	POLN_het,POLK_het,MAD2L2_het	Heterozygous	OV
TCGA-13-1509-01A-01W-0549-09-1	HR	BARD1_het,NBN_het,RAD50_het,TP53BP1_het,PALB2_het,TOP3A_het,RAD51_het	Heterozygous	OV
TCGA-13-1509-01A-01W-0549-09-1	NHEJ	NHEJ1_het,POLL_het,XRCC5_het,XRCC6_het	Heterozygous	OV
TCGA-13-1509-01A-01W-0549-09-1	FA	FANCA_het,FANCB_het,FANCC_het,FANCD2_het	Heterozygous	OV
TCGA-13-1509-01A-01W-0549-09-1	DR	ALKBH2_het	Heterozygous	OV
TCGA-13-1509-01A-01W-0549-09-1	DS	TP53_hom	Total deactivation	OV
TCGA-13-1510-01A-02D	MMR	MLH3_het,MSH3_het	Heterozygous	OV
TCGA-13-1510-01A-02D	NER	ERCC1_het,ERCC2_het	Heterozygous	OV
TCGA-13-1510-01A-02D	BER	APEX1_het,APEX2_het,TDG_het,TDP1_het	Heterozygous	OV
TCGA-13-1510-01A-02D	TLS	POLN_het,SHPRH_het,POLK_het,MAD2L2_het	Heterozygous	OV
TCGA-13-1510-01A-02D	HR	BLM_het,BRCA1_het,BRCA2_het,BRIP1_het,EME1_het,NBN_het,RAD50_het,TP53BP1_het,XRCC2_het,GEN1_het,TOP3A_het,RAD51_het	Heterozygous	OV
TCGA-13-1510-01A-02D	NHEJ	POLL_het	Heterozygous	OV
TCGA-13-1510-01A-02D	FA	FANCM_het	Heterozygous	OV
TCGA-13-1510-01A-02D	DS	CHEK1_het,TP53_hom	Total deactivation	OV
TCGA-13-1511-01A-01W	MMR	MLH1_het	Heterozygous	OV
TCGA-13-1511-01A-01W	NER	XPC_het	Heterozygous	OV
TCGA-13-1511-01A-01W	BER	APEX2_het	Heterozygous	OV
TCGA-13-1511-01A-01W	HR	BRCA1_het,BRCA2_het,BRIP1_het,EME1_het,TOP3A_het	Heterozygous	OV
TCGA-13-1511-01A-01W	FA	FANCA_het,FANCB_het,FANCD2_het	Heterozygous	OV
TCGA-13-1511-01A-01W	DS	TP53_hom	Total deactivation	OV
TCGA-13-1512-01A-01W	MMR	MLH1_het	Heterozygous	OV
TCGA-13-1512-01A-01W	NER	XPC_het,CUL5_het,ERCC4_het	Heterozygous	OV
TCGA-13-1512-01A-01W	BER	APEX2_het,TDG_het,UNG_het	Heterozygous	OV
TCGA-13-1512-01A-01W	TLS	POLQ_het,REV3L_het,SHPRH_het,POLK_het,POLH_het	Heterozygous	OV
TCGA-13-1512-01A-01W	HR	BLM_het,BRCA1_het,TOP3A_het	Heterozygous	OV
TCGA-13-1512-01A-01W	NHEJ	POLL_het,XRCC6_het	Heterozygous	OV
TCGA-13-1512-01A-01W	FA	FANCA_het,FANCB_het,FANCD2_het,FANCI_het	Heterozygous	OV
TCGA-13-1512-01A-01W	DR	ALKBH2_het,MGMT_het,MBD4_het	Heterozygous	OV
TCGA-13-1512-01A-01W	DS	ATM_het,ATR_het,ATRIP_het,CHEK1_het,TOPBP1_het,TP53_hom	Total deactivation	OV
TCGA-13-2057-01A-02D-1526-09	DS	TP53_hom	Total deactivation	OV
TCGA-13-2059-01A-01D-1526-09	MMR	MSH3_het	Heterozygous	OV
TCGA-13-2059-01A-01D-1526-09	BER	POLB_het	Heterozygous	OV
TCGA-13-2059-01A-01D-1526-09	TLS	POLK_het	Heterozygous	OV
TCGA-13-2059-01A-01D-1526-09	NHEJ	POLL_het	Heterozygous	OV
TCGA-13-2059-01A-01D-1526-09	DR	ALKBH3_het	Heterozygous	OV
TCGA-13-2059-01A-01D-1526-09	DS	TP53_hom	Total deactivation	OV
TCGA-13-2060-01A-01W-0799-08	DS	TP53_het	Heterozygous	OV
TCGA-13-2061-01A-01D-1526-09	MMR	MSH3_het	Heterozygous	OV
TCGA-13-2061-01A-01D-1526-09	TLS	POLK_het	Heterozygous	OV
TCGA-13-2061-01A-01D-1526-09	DS	TP53_het	Heterozygous	OV
TCGA-13-2065-01A-01D-1526-09	FA	FANCA_het	Heterozygous	OV
TCGA-13-2065-01A-01D-1526-09	DS	TP53_het	Heterozygous	OV
TCGA-13-2066-01A-01D-1526-09	DS	TP53_hom	Total deactivation	OV
TCGA-13-2071-01A-02D-1526-09	MMR	MLH3_het,MSH3_het,PMS1_het,PMS2_het	Heterozygous	OV
TCGA-13-2071-01A-02D-1526-09	BER	TDP1_het	Heterozygous	OV
TCGA-13-2071-01A-02D-1526-09	TLS	REV3L_het,SHPRH_het,POLK_het	Heterozygous	OV
TCGA-13-2071-01A-02D-1526-09	HR	BRCA1_het,BRCA2_het,EME1_het,TOP3A_het,RBBP8_het,SHFM1_het	Heterozygous	OV
TCGA-13-2071-01A-02D-1526-09	NHEJ	XRCC6_het	Heterozygous	OV
TCGA-13-2071-01A-02D-1526-09	FA	FANCA_het,FANCM_het	Heterozygous	OV
TCGA-13-2071-01A-02D-1526-09	DS	RNMT_het,TP53_het	Heterozygous	OV
TCGA-13-A5FT-01A-11D-A403-09	MMR	MSH3_het,PMS2_het	Heterozygous	OV
TCGA-13-A5FT-01A-11D-A403-09	NER	XPA_het,ERCC4_het	Heterozygous	OV
TCGA-13-A5FT-01A-11D-A403-09	TLS	POLN_het,REV3L_het,SHPRH_het,POLK_het,MAD2L2_het	Heterozygous	OV
TCGA-13-A5FT-01A-11D-A403-09	HR	BRCA2_het,PALB2_het,TOP3A_het	Heterozygous	OV
TCGA-13-A5FT-01A-11D-A403-09	NHEJ	XRCC6_het	Heterozygous	OV
TCGA-13-A5FT-01A-11D-A403-09	FA	FANCA_het,FANCB_het,FANCC_het	Heterozygous	OV
TCGA-13-A5FT-01A-11D-A403-09	DS	TP53_het	Heterozygous	OV
TCGA-13-A5FU-01A-11D-A403-09	FA	FANCA_het	Heterozygous	OV
TCGA-13-A5FU-01A-11D-A403-09	DS	TP53_hom	Total deactivation	OV
TCGA-14-0740-01B-01D-1845-08	DS	TP53_hom	Total deactivation	GBM
TCGA-14-0781-01B-01D-1696-08	NER	ERCC6_het	Heterozygous	GBM
TCGA-14-0781-01B-01D-1696-08	BER	APEX2_het	Heterozygous	GBM
TCGA-14-0781-01B-01D-1696-08	NHEJ	POLL_het	Heterozygous	GBM
TCGA-14-0781-01B-01D-1696-08	FA	FANCB_het	Heterozygous	GBM
TCGA-14-0781-01B-01D-1696-08	DR	MGMT_het	Heterozygous	GBM
TCGA-14-0786-01B-01D-1492-08	NER	ERCC6_het	Heterozygous	GBM
TCGA-14-0786-01B-01D-1492-08	NHEJ	POLL_het,XRCC6_het	Heterozygous	GBM
TCGA-14-0786-01B-01D-1492-08	DR	MGMT_het	Heterozygous	GBM
TCGA-14-0787-01A-01W	NER	ERCC6_het	Heterozygous	GBM
TCGA-14-0787-01A-01W	BER	APEX2_het	Heterozygous	GBM
TCGA-14-0787-01A-01W	HR	BRCA2_het	Heterozygous	GBM
TCGA-14-0787-01A-01W	NHEJ	POLL_het,XRCC6_het	Heterozygous	GBM
TCGA-14-0787-01A-01W	FA	FANCA_het,FANCB_het	Heterozygous	GBM
TCGA-14-0787-01A-01W	DR	MGMT_het	Heterozygous	GBM
TCGA-14-0790-01B-01D-1494-08	NER	ERCC6_het	Heterozygous	GBM
TCGA-14-0790-01B-01D-1494-08	NHEJ	POLL_het	Heterozygous	GBM
TCGA-14-0790-01B-01D-1494-08	DR	MGMT_het	Heterozygous	GBM
TCGA-14-0813-01A-01W	MMR	MLH3_het	Heterozygous	GBM
TCGA-14-0813-01A-01W	NER	ERCC4_het,ERCC6_het	Heterozygous	GBM
TCGA-14-0813-01A-01W	BER	APEX1_het,APEX2_het,TDP1_het	Heterozygous	GBM
TCGA-14-0813-01A-01W	HR	PALB2_het	Heterozygous	GBM
TCGA-14-0813-01A-01W	NHEJ	POLL_het	Heterozygous	GBM
TCGA-14-0813-01A-01W	FA	FANCA_het,FANCB_het,FANCM_het	Heterozygous	GBM
TCGA-14-0813-01A-01W	DR	MGMT_het	Heterozygous	GBM
TCGA-14-0817-01A-01W	DS	TP53_het	Heterozygous	GBM
TCGA-14-0866-01B-01W-0643-08	NER	ERCC6_het	Heterozygous	GBM
TCGA-14-0866-01B-01W-0643-08	BER	APEX2_het	Heterozygous	GBM
TCGA-14-0866-01B-01W-0643-08	NHEJ	POLL_het	Heterozygous	GBM
TCGA-14-0866-01B-01W-0643-08	FA	FANCB_het	Heterozygous	GBM
TCGA-14-0866-01B-01W-0643-08	DR	MGMT_het	Heterozygous	GBM
TCGA-14-0867-01A-01W	DS	TP53_hom	Total deactivation	GBM
TCGA-14-0871-01A-01W	FA	FANCM_hom	Total deactivation	GBM
TCGA-14-0871-01A-01W	DS	TP53_het	Heterozygous	GBM
TCGA-14-1034-01A-01D-1492-08	NER	ERCC4_het	Heterozygous	GBM
TCGA-14-1034-01A-01D-1492-08	HR	TOP3A_het	Heterozygous	GBM
TCGA-14-1034-01A-01D-1492-08	DR	MGMT_hom	Total deactivation	GBM
TCGA-14-1034-01A-01D-1492-08	DS	TP53_hom	Total deactivation	GBM
TCGA-14-1034-02B-01D-2280-08	NER	ERCC4_het	Heterozygous	GBM
TCGA-14-1034-02B-01D-2280-08	HR	TOP3A_het	Heterozygous	GBM
TCGA-14-1034-02B-01D-2280-08	DR	MGMT_hom	Total deactivation	GBM
TCGA-14-1034-02B-01D-2280-08	DS	TP53_hom	Total deactivation	GBM
TCGA-14-1037-01A-01W-0643-08	NER	ERCC6_het	Heterozygous	GBM
TCGA-14-1037-01A-01W-0643-08	TLS	REV3L_het,SHPRH_het	Heterozygous	GBM
TCGA-14-1037-01A-01W-0643-08	NHEJ	POLL_het	Heterozygous	GBM
TCGA-14-1037-01A-01W-0643-08	DR	MGMT_het	Heterozygous	GBM
TCGA-14-1043-01B-11D-1845-08	NER	ERCC6_het	Heterozygous	GBM
TCGA-14-1043-01B-11D-1845-08	BER	APEX2_het	Heterozygous	GBM
TCGA-14-1043-01B-11D-1845-08	NHEJ	POLL_het	Heterozygous	GBM
TCGA-14-1043-01B-11D-1845-08	FA	FANCB_het	Heterozygous	GBM
TCGA-14-1043-01B-11D-1845-08	DR	MGMT_het	Heterozygous	GBM
TCGA-14-1396-01A-01W-0611-08	DS	TP53_het	Heterozygous	GBM
TCGA-14-1450-01B-01D-1845-08	NER	ERCC6_het	Heterozygous	GBM
TCGA-14-1450-01B-01D-1845-08	BER	POLB_het	Heterozygous	GBM
TCGA-14-1450-01B-01D-1845-08	HR	NBN_het	Heterozygous	GBM
TCGA-14-1450-01B-01D-1845-08	NHEJ	POLL_het,XRCC6_het	Heterozygous	GBM
TCGA-14-1450-01B-01D-1845-08	DR	MGMT_het	Heterozygous	GBM
TCGA-14-1451-01A-01W-0611-08	NER	ERCC1_het,ERCC2_het,ERCC6_het	Heterozygous	GBM
TCGA-14-1451-01A-01W-0611-08	BER	APEX2_het	Heterozygous	GBM
TCGA-14-1451-01A-01W-0611-08	HR	BRCA2_het	Heterozygous	GBM
TCGA-14-1451-01A-01W-0611-08	NHEJ	POLL_het	Heterozygous	GBM
TCGA-14-1451-01A-01W-0611-08	FA	FANCB_het	Heterozygous	GBM
TCGA-14-1451-01A-01W-0611-08	DR	MGMT_het	Heterozygous	GBM
TCGA-14-1455-01A-01W-0643-08	MMR	MLH3_het	Heterozygous	GBM
TCGA-14-1455-01A-01W-0643-08	NER	ERCC6_het	Heterozygous	GBM
TCGA-14-1455-01A-01W-0643-08	BER	APEX1_het,APEX2_het,TDP1_het	Heterozygous	GBM
TCGA-14-1455-01A-01W-0643-08	HR	PALB2_het	Heterozygous	GBM
TCGA-14-1455-01A-01W-0643-08	NHEJ	POLL_het	Heterozygous	GBM
TCGA-14-1455-01A-01W-0643-08	FA	FANCB_het,FANCM_het	Heterozygous	GBM
TCGA-14-1455-01A-01W-0643-08	DR	MGMT_het	Heterozygous	GBM
TCGA-14-1456-01B-01D-1494-08	DS	TP53_het	Heterozygous	GBM
TCGA-14-1458-01A-01W-0643-08	MMR	MLH1_het	Heterozygous	GBM
TCGA-14-1458-01A-01W-0643-08	NER	XPC_het,ERCC1_het,ERCC2_het	Heterozygous	GBM
TCGA-14-1458-01A-01W-0643-08	BER	APEX2_het	Heterozygous	GBM
TCGA-14-1458-01A-01W-0643-08	TLS	POLN_het,POLQ_het,MAD2L2_het	Heterozygous	GBM
TCGA-14-1458-01A-01W-0643-08	HR	BRCA2_het	Heterozygous	GBM
TCGA-14-1458-01A-01W-0643-08	FA	FANCA_het,FANCB_het,FANCD2_het	Heterozygous	GBM
TCGA-14-1458-01A-01W-0643-08	DR	MBD4_het	Heterozygous	GBM
TCGA-14-1458-01A-01W-0643-08	DS	ATR_het,ATRIP_het,TOPBP1_het,TP53_het	Heterozygous	GBM
TCGA-14-1794-01A-01W-0643-08	NER	ERCC6_het	Heterozygous	GBM
TCGA-14-1794-01A-01W-0643-08	BER	APEX2_het	Heterozygous	GBM
TCGA-14-1794-01A-01W-0643-08	TLS	MAD2L2_het	Heterozygous	GBM
TCGA-14-1794-01A-01W-0643-08	HR	BLM_het,TP53BP1_het,RAD51_het	Heterozygous	GBM
TCGA-14-1794-01A-01W-0643-08	NHEJ	POLL_het	Heterozygous	GBM
TCGA-14-1794-01A-01W-0643-08	FA	FANCB_het,FANCI_het	Heterozygous	GBM
TCGA-14-1794-01A-01W-0643-08	DR	MGMT_het	Heterozygous	GBM
TCGA-14-1794-01A-01W-0643-08	DS	TP53_het	Heterozygous	GBM
TCGA-14-1795-01A-01W-0643-08	NER	ERCC6_het	Heterozygous	GBM
TCGA-14-1795-01A-01W-0643-08	BER	APEX2_het	Heterozygous	GBM
TCGA-14-1795-01A-01W-0643-08	NHEJ	POLL_het	Heterozygous	GBM
TCGA-14-1795-01A-01W-0643-08	FA	FANCB_het	Heterozygous	GBM
TCGA-14-1795-01A-01W-0643-08	DR	ALKBH2_het,MGMT_het	Heterozygous	GBM
TCGA-14-1795-01A-01W-0643-08	DS	TP53_het	Heterozygous	GBM
TCGA-14-1821-01A-01W-0643-08	BER	APEX2_het	Heterozygous	GBM
TCGA-14-1821-01A-01W-0643-08	FA	FANCB_het	Heterozygous	GBM
TCGA-14-1821-01A-01W-0643-08	DR	ALKBH3_het	Heterozygous	GBM
TCGA-14-1821-01A-01W-0643-08	DS	TP53_hom	Total deactivation	GBM
TCGA-14-1823-01A-01D-1494-08	NER	ERCC6_het	Heterozygous	GBM
TCGA-14-1823-01A-01D-1494-08	NHEJ	POLL_het	Heterozygous	GBM
TCGA-14-1823-01A-01D-1494-08	DR	MGMT_het	Heterozygous	GBM
TCGA-14-1825-01A-01D-1494-08	MMR	MLH3_het	Heterozygous	GBM
TCGA-14-1825-01A-01D-1494-08	NER	ERCC6_het	Heterozygous	GBM
TCGA-14-1825-01A-01D-1494-08	BER	APEX1_het,APEX2_het	Heterozygous	GBM
TCGA-14-1825-01A-01D-1494-08	NHEJ	POLL_het	Heterozygous	GBM
TCGA-14-1825-01A-01D-1494-08	FA	FANCB_het,FANCM_het	Heterozygous	GBM
TCGA-14-1825-01A-01D-1494-08	DR	MGMT_het	Heterozygous	GBM
TCGA-14-1825-01A-01D-1494-08	DS	TP53_het	Heterozygous	GBM
TCGA-14-1829-01A-01D-1494-08	MMR	MLH3_het	Heterozygous	GBM
TCGA-14-1829-01A-01D-1494-08	NER	ERCC6_het	Heterozygous	GBM
TCGA-14-1829-01A-01D-1494-08	BER	APEX1_het,APEX2_het,TDP1_het	Heterozygous	GBM
TCGA-14-1829-01A-01D-1494-08	NHEJ	POLL_het	Heterozygous	GBM
TCGA-14-1829-01A-01D-1494-08	FA	FANCB_het,FANCM_het	Heterozygous	GBM
TCGA-14-1829-01A-01D-1494-08	DR	MGMT_het	Heterozygous	GBM
TCGA-14-2554-01A-01D-1494-08	NER	ERCC6_het	Heterozygous	GBM
TCGA-14-2554-01A-01D-1494-08	NHEJ	POLL_het,XRCC6_het	Heterozygous	GBM
TCGA-14-2554-01A-01D-1494-08	FA	FANCA_het,FANCM_het	Heterozygous	GBM
TCGA-14-2554-01A-01D-1494-08	DR	MGMT_het	Heterozygous	GBM
TCGA-14-3476-01B-01D-1353-08	MMR	MLH3_het	Heterozygous	GBM
TCGA-14-3476-01B-01D-1353-08	NER	ERCC6_het	Heterozygous	GBM
TCGA-14-3476-01B-01D-1353-08	BER	APEX1_het,APEX2_het	Heterozygous	GBM
TCGA-14-3476-01B-01D-1353-08	HR	TP53BP1_het,RAD51_het	Heterozygous	GBM
TCGA-14-3476-01B-01D-1353-08	NHEJ	POLL_het	Heterozygous	GBM
TCGA-14-3476-01B-01D-1353-08	FA	FANCB_het,FANCM_het	Heterozygous	GBM
TCGA-14-3476-01B-01D-1353-08	DR	MGMT_het	Heterozygous	GBM
TCGA-14-3477-01A-01W-0922-08	MMR	MLH3_het	Heterozygous	GBM
TCGA-14-3477-01A-01W-0922-08	BER	APEX1_het,TDP1_het	Heterozygous	GBM
TCGA-14-3477-01A-01W-0922-08	HR	BRCA2_het	Heterozygous	GBM
TCGA-14-3477-01A-01W-0922-08	NHEJ	POLL_het	Heterozygous	GBM
TCGA-14-3477-01A-01W-0922-08	FA	FANCM_het	Heterozygous	GBM
TCGA-14-3477-01A-01W-0922-08	DR	ALKBH3_het,MGMT_het	Heterozygous	GBM
TCGA-14-3477-01A-01W-0922-08	DS	TP53_hom	Total deactivation	GBM
TCGA-14-4157-01A-01D-1353-08	MMR	MLH3_het	Heterozygous	GBM
TCGA-14-4157-01A-01D-1353-08	NER	XPA_het,ERCC1_het,ERCC2_het	Heterozygous	GBM
TCGA-14-4157-01A-01D-1353-08	BER	APEX2_het,TDP1_het,UNG_het	Heterozygous	GBM
TCGA-14-4157-01A-01D-1353-08	TLS	REV3L_het,SHPRH_het	Heterozygous	GBM
TCGA-14-4157-01A-01D-1353-08	FA	FANCB_het	Heterozygous	GBM
TCGA-14-4157-01A-01D-1353-08	DR	ALKBH2_het,MGMT_het	Heterozygous	GBM
TCGA-14-4157-01A-01D-1353-08	DS	RNMT_het,TP53_het	Heterozygous	GBM
TCGA-15-1444-01A-02D-1696-08	DS	TP53_het	Heterozygous	GBM
TCGA-15-1446-01A-01W-0611-08	NER	ERCC6_het	Heterozygous	GBM
TCGA-15-1446-01A-01W-0611-08	BER	APEX2_het	Heterozygous	GBM
TCGA-15-1446-01A-01W-0611-08	NHEJ	POLL_het	Heterozygous	GBM
TCGA-15-1446-01A-01W-0611-08	FA	FANCB_het	Heterozygous	GBM
TCGA-15-1446-01A-01W-0611-08	DR	MGMT_het	Heterozygous	GBM
TCGA-16-0846-01A-01W	DS	TP53_het	Heterozygous	GBM
TCGA-16-0848-01A-01W	DS	TP53_het	Heterozygous	GBM
TCGA-16-0849-01A-01W	MMR	MLH1_het	Heterozygous	GBM
TCGA-16-0849-01A-01W	BER	APEX2_het	Heterozygous	GBM
TCGA-16-0849-01A-01W	TLS	POLN_het	Heterozygous	GBM
TCGA-16-0849-01A-01W	FA	FANCB_het	Heterozygous	GBM
TCGA-16-0849-01A-01W	DS	ATRIP_het,TP53_hom	Total deactivation	GBM
TCGA-16-0850-01A-01W	DS	TP53_hom	Total deactivation	GBM
TCGA-16-0861-01A-01W	MMR	MLH3_het	Heterozygous	GBM
TCGA-16-0861-01A-01W	NER	ERCC1_het,ERCC2_het	Heterozygous	GBM
TCGA-16-0861-01A-01W	BER	APEX1_het,APEX2_het,TDP1_het	Heterozygous	GBM
TCGA-16-0861-01A-01W	TLS	REV3L_het,SHPRH_het,MAD2L2_het	Heterozygous	GBM
TCGA-16-0861-01A-01W	HR	PALB2_het	Heterozygous	GBM
TCGA-16-0861-01A-01W	NHEJ	POLL_het	Heterozygous	GBM
TCGA-16-0861-01A-01W	FA	FANCB_het,FANCM_het	Heterozygous	GBM
TCGA-16-0861-01A-01W	DR	MGMT_het	Heterozygous	GBM
TCGA-16-1045-01B-01D-1492-08	MMR	MLH3_het	Heterozygous	GBM
TCGA-16-1045-01B-01D-1492-08	NER	XPA_het,ERCC6_het	Heterozygous	GBM
TCGA-16-1045-01B-01D-1492-08	BER	APEX1_het,TDP1_het	Heterozygous	GBM
TCGA-16-1045-01B-01D-1492-08	TLS	REV3L_het,SHPRH_het	Heterozygous	GBM
TCGA-16-1045-01B-01D-1492-08	HR	BLM_het,BRCA2_het,TP53BP1_het,RAD51_het	Heterozygous	GBM
TCGA-16-1045-01B-01D-1492-08	NHEJ	POLL_het	Heterozygous	GBM
TCGA-16-1045-01B-01D-1492-08	FA	FANCC_het,FANCI_het	Heterozygous	GBM
TCGA-16-1045-01B-01D-1492-08	DR	MGMT_het	Heterozygous	GBM
TCGA-16-1048-01B-01D-1353-08	MMR	MLH3_het	Heterozygous	GBM
TCGA-16-1048-01B-01D-1353-08	NER	ERCC6_het	Heterozygous	GBM
TCGA-16-1048-01B-01D-1353-08	BER	APEX1_het,APEX2_hom	Total deactivation	GBM
TCGA-16-1048-01B-01D-1353-08	NHEJ	POLL_het	Heterozygous	GBM
TCGA-16-1048-01B-01D-1353-08	FA	FANCA_het,FANCB_hom,FANCM_het	Total deactivation	GBM
TCGA-16-1048-01B-01D-1353-08	DR	MGMT_het	Heterozygous	GBM
TCGA-16-1460-01A-01W-0643-08	BER	APEX2_het,TDG_het	Heterozygous	GBM
TCGA-16-1460-01A-01W-0643-08	TLS	SHPRH_het	Heterozygous	GBM
TCGA-16-1460-01A-01W-0643-08	FA	FANCB_het	Heterozygous	GBM
TCGA-16-1460-01A-01W-0643-08	DS	TP53_hom	Total deactivation	GBM
TCGA-17-Z010-01A-01W-0746-08	BER	APEX2_het	Heterozygous	LUAD
TCGA-17-Z015-01A-01W-0746-08	MMR	MLH3_het	Heterozygous	LUAD
TCGA-17-Z015-01A-01W-0746-08	DS	TP53_het	Heterozygous	LUAD
TCGA-17-Z016-01A-01W-0746-08	DS	ATM_het	Heterozygous	LUAD
TCGA-17-Z022-01A-01W-0746-08	NER	ERCC4_het	Heterozygous	LUAD
TCGA-17-Z022-01A-01W-0746-08	DS	TP53_het	Heterozygous	LUAD
TCGA-17-Z026-01A-01W-0746-08	MMR	EXO1_het	Heterozygous	LUAD
TCGA-17-Z027-01A-01W-0746-08	DS	TP53_hom	Total deactivation	LUAD
TCGA-17-Z028-01A-01W-0746-08	DS	TP53_het	Heterozygous	LUAD
TCGA-17-Z045-01A-01W-0746-08	DS	TP53_het	Heterozygous	LUAD
TCGA-17-Z049-01A-01W-0746-08	DS	TP53_hom	Total deactivation	LUAD
TCGA-17-Z057-01A-01W-0747-08	DS	TP53_het	Heterozygous	LUAD
TCGA-17-Z061-01A-01W-0747-08	DS	TP53_hom	Total deactivation	LUAD
TCGA-18-3406-01A-01D-0983-08	MMR	MLH1_het	Heterozygous	LUSC
TCGA-18-3406-01A-01D-0983-08	NER	XPC_het	Heterozygous	LUSC
TCGA-18-3406-01A-01D-0983-08	BER	APEX2_het	Heterozygous	LUSC
TCGA-18-3406-01A-01D-0983-08	HR	BLM_het,TP53BP1_het,XRCC2_het,MUS81_het,TOP3A_het,RAD51_het	Heterozygous	LUSC
TCGA-18-3406-01A-01D-0983-08	FA	FANCD2_het,FANCI_het	Heterozygous	LUSC
TCGA-18-3406-01A-01D-0983-08	DR	MGMT_het	Heterozygous	LUSC
TCGA-18-3406-01A-01D-0983-08	DS	ATRIP_het,TP53_het	Heterozygous	LUSC
TCGA-18-3407-01A-01D-0983-08	FA	FANCB_het	Heterozygous	LUSC
TCGA-18-3408-01A-01D-0983-08	DS	TP53_het	Heterozygous	LUSC
TCGA-18-3409-01A-01D-0983-08	DR	MGMT_het	Heterozygous	LUSC
TCGA-18-3409-01A-01D-0983-08	DS	TP53_het	Heterozygous	LUSC
TCGA-18-3410-01A-01D-0983-08	DS	TP53_het	Heterozygous	LUSC
TCGA-18-3411-01A-01D-0983-08	DS	TP53_het	Heterozygous	LUSC
TCGA-18-3412-01A-01D-0983-08	FA	FANCB_het	Heterozygous	LUSC
TCGA-18-3412-01A-01D-0983-08	DR	ALKBH3_het	Heterozygous	LUSC
TCGA-18-3412-01A-01D-0983-08	DS	TP53_het	Heterozygous	LUSC
TCGA-18-3414-01A-01D-0983-08	MMR	MLH1_het,MSH2_het,MSH3_het,MSH6_het	Heterozygous	LUSC
TCGA-18-3414-01A-01D-0983-08	BER	APEX2_het	Heterozygous	LUSC
TCGA-18-3414-01A-01D-0983-08	TLS	POLK_het	Heterozygous	LUSC
TCGA-18-3414-01A-01D-0983-08	HR	RAD50_het,GEN1_het,TOP3A_het	Heterozygous	LUSC
TCGA-18-3414-01A-01D-0983-08	FA	FANCB_het	Heterozygous	LUSC
TCGA-18-3414-01A-01D-0983-08	DS	ATM_het,ATRIP_het,TP53_hom	Total deactivation	LUSC
TCGA-18-3415-01A-01D-0983-08	BER	APEX2_het	Heterozygous	LUSC
TCGA-18-3415-01A-01D-0983-08	NHEJ	POLL_het	Heterozygous	LUSC
TCGA-18-3415-01A-01D-0983-08	FA	FANCM_het	Heterozygous	LUSC
TCGA-18-3416-01A-01D-0983-08	NER	CUL3_het	Heterozygous	LUSC
TCGA-18-3416-01A-01D-0983-08	BER	PARP1_het	Heterozygous	LUSC
TCGA-18-3416-01A-01D-0983-08	TLS	POLQ_het	Heterozygous	LUSC
TCGA-18-3416-01A-01D-0983-08	HR	BARD1_het,BRCA1_het	Heterozygous	LUSC
TCGA-18-3416-01A-01D-0983-08	NHEJ	NHEJ1_het,XRCC5_het	Heterozygous	LUSC
TCGA-18-3416-01A-01D-0983-08	DS	ATM_het	Heterozygous	LUSC
TCGA-18-3417-01A-01D-1441-08	FA	FANCB_het	Heterozygous	LUSC
TCGA-18-3419-01A-01D-0983-08	MMR	PMS2_het	Heterozygous	LUSC
TCGA-18-3419-01A-01D-0983-08	NER	XPA_het	Heterozygous	LUSC
TCGA-18-3419-01A-01D-0983-08	BER	POLB_het,APEX2_het	Heterozygous	LUSC
TCGA-18-3419-01A-01D-0983-08	TLS	SHPRH_het,POLH_het	Heterozygous	LUSC
TCGA-18-3419-01A-01D-0983-08	HR	BRCA2_het,TP53BP1_het,TOP3A_hom,RAD51_het	Total deactivation	LUSC
TCGA-18-3419-01A-01D-0983-08	FA	FANCA_het,FANCB_het,FANCC_het	Heterozygous	LUSC
TCGA-18-3419-01A-01D-0983-08	DS	TP53_hom	Total deactivation	LUSC
TCGA-18-3421-01A-01D-0983-08	MMR	MSH3_het	Heterozygous	LUSC
TCGA-18-3421-01A-01D-0983-08	TLS	POLK_het	Heterozygous	LUSC
TCGA-18-3421-01A-01D-0983-08	HR	BRCA1_het	Heterozygous	LUSC
TCGA-18-4083-01A-01D-1352-08	MMR	MSH3_het,EXO1_het	Heterozygous	LUSC
TCGA-18-4083-01A-01D-1352-08	NER	CUL3_het	Heterozygous	LUSC
TCGA-18-4083-01A-01D-1352-08	TLS	POLK_het	Heterozygous	LUSC
TCGA-18-4083-01A-01D-1352-08	HR	BARD1_het	Heterozygous	LUSC
TCGA-18-4083-01A-01D-1352-08	NHEJ	NHEJ1_het,XRCC5_het	Heterozygous	LUSC
TCGA-18-4083-01A-01D-1352-08	FA	FANCM_het	Heterozygous	LUSC
TCGA-18-4083-01A-01D-1352-08	DR	ALKBH3_het	Heterozygous	LUSC
TCGA-18-4721-01A-01D-1441-08	MMR	MLH1_het,MSH2_het,MSH3_het,MSH6_het	Heterozygous	LUSC
TCGA-18-4721-01A-01D-1441-08	NER	XPC_het,ERCC1_het,ERCC2_het,ERCC4_het,ERCC6_het	Heterozygous	LUSC
TCGA-18-4721-01A-01D-1441-08	BER	APEX2_het	Heterozygous	LUSC
TCGA-18-4721-01A-01D-1441-08	TLS	POLN_het,POLK_het,POLH_het,MAD2L2_het	Heterozygous	LUSC
TCGA-18-4721-01A-01D-1441-08	HR	BRCA2_het,RAD50_het,XRCC2_het,TOP3A_het	Heterozygous	LUSC
TCGA-18-4721-01A-01D-1441-08	NHEJ	POLL_het,XRCC6_het	Heterozygous	LUSC
TCGA-18-4721-01A-01D-1441-08	FA	FANCA_het,FANCB_het,FANCD2_het,FANCM_het	Heterozygous	LUSC
TCGA-18-4721-01A-01D-1441-08	DR	MGMT_het	Heterozygous	LUSC
TCGA-18-4721-01A-01D-1441-08	DS	ATRIP_het,TP53_het	Heterozygous	LUSC
TCGA-18-5592-01A-01D-1632-08	MMR	MLH1_het,MSH3_het	Heterozygous	LUSC
TCGA-18-5592-01A-01D-1632-08	NER	XPC_het,ERCC1_het,ERCC2_het,ERCC4_het,CUL3_het	Heterozygous	LUSC
TCGA-18-5592-01A-01D-1632-08	BER	APEX2_het,TDG_het,UNG_het	Heterozygous	LUSC
TCGA-18-5592-01A-01D-1632-08	TLS	POLN_het,SHPRH_het,POLK_het,MAD2L2_het	Heterozygous	LUSC
TCGA-18-5592-01A-01D-1632-08	HR	BLM_het,RAD50_het,TP53BP1_het,PALB2_het,RAD51_het	Heterozygous	LUSC
TCGA-18-5592-01A-01D-1632-08	NHEJ	POLL_het	Heterozygous	LUSC
TCGA-18-5592-01A-01D-1632-08	FA	FANCA_het,FANCB_het,FANCD2_het,FANCI_het	Heterozygous	LUSC
TCGA-18-5592-01A-01D-1632-08	DR	ALKBH2_het,MGMT_het	Heterozygous	LUSC
TCGA-18-5592-01A-01D-1632-08	DS	ATRIP_het,TP53_het	Heterozygous	LUSC
TCGA-19-0957-01C-01W-0643-08	NER	ERCC6_het	Heterozygous	GBM
TCGA-19-0957-01C-01W-0643-08	BER	PARP1_het	Heterozygous	GBM
TCGA-19-0957-01C-01W-0643-08	HR	PALB2_het	Heterozygous	GBM
TCGA-19-0957-01C-01W-0643-08	NHEJ	POLL_het	Heterozygous	GBM
TCGA-19-0957-01C-01W-0643-08	DR	MGMT_het	Heterozygous	GBM
TCGA-19-0957-02A-11D-2280-08	NER	ERCC6_het	Heterozygous	GBM
TCGA-19-0957-02A-11D-2280-08	BER	PARP1_het	Heterozygous	GBM
TCGA-19-0957-02A-11D-2280-08	HR	PALB2_het	Heterozygous	GBM
TCGA-19-0957-02A-11D-2280-08	NHEJ	POLL_het	Heterozygous	GBM
TCGA-19-0957-02A-11D-2280-08	DR	MGMT_het	Heterozygous	GBM
TCGA-19-1385-01A-02W-0643-08	NER	ERCC6_het	Heterozygous	GBM
TCGA-19-1385-01A-02W-0643-08	BER	POLB_het,APEX2_het	Heterozygous	GBM
TCGA-19-1385-01A-02W-0643-08	HR	BLM_het,BRCA2_het,BRIP1_het,TP53BP1_het,RAD51_het	Heterozygous	GBM
TCGA-19-1385-01A-02W-0643-08	NHEJ	POLL_het,XRCC6_het	Heterozygous	GBM
TCGA-19-1385-01A-02W-0643-08	FA	FANCB_het,FANCI_het	Heterozygous	GBM
TCGA-19-1386-01A-01W-0643-08	NER	ERCC6_het	Heterozygous	GBM
TCGA-19-1386-01A-01W-0643-08	BER	APEX2_het	Heterozygous	GBM
TCGA-19-1386-01A-01W-0643-08	TLS	SHPRH_het	Heterozygous	GBM
TCGA-19-1386-01A-01W-0643-08	NHEJ	POLL_het	Heterozygous	GBM
TCGA-19-1386-01A-01W-0643-08	FA	FANCB_het	Heterozygous	GBM
TCGA-19-1386-01A-01W-0643-08	DR	MGMT_het	Heterozygous	GBM
TCGA-19-1387-01A-01W-0643-08	NER	ERCC6_het	Heterozygous	GBM
TCGA-19-1387-01A-01W-0643-08	BER	APEX2_het	Heterozygous	GBM
TCGA-19-1387-01A-01W-0643-08	HR	BLM_het,TP53BP1_het,RAD51_het	Heterozygous	GBM
TCGA-19-1387-01A-01W-0643-08	NHEJ	POLL_het	Heterozygous	GBM
TCGA-19-1387-01A-01W-0643-08	FA	FANCB_het,FANCI_het	Heterozygous	GBM
TCGA-19-1387-01A-01W-0643-08	DR	MGMT_het	Heterozygous	GBM
TCGA-19-1388-01A-01W-0643-08	FA	FANCB_het	Heterozygous	GBM
TCGA-19-1388-01A-01W-0643-08	DS	ATR_het,TP53_het	Heterozygous	GBM
TCGA-19-1389-01A-01W-0643-08	MMR	MLH3_het	Heterozygous	GBM
TCGA-19-1389-01A-01W-0643-08	NER	ERCC6_het	Heterozygous	GBM
TCGA-19-1389-01A-01W-0643-08	BER	APEX1_het,APEX2_het,TDP1_het	Heterozygous	GBM
TCGA-19-1389-01A-01W-0643-08	HR	PALB2_het	Heterozygous	GBM
TCGA-19-1389-01A-01W-0643-08	NHEJ	POLL_het,XRCC6_het	Heterozygous	GBM
TCGA-19-1389-01A-01W-0643-08	FA	FANCA_het,FANCB_het,FANCM_het	Heterozygous	GBM
TCGA-19-1389-01A-01W-0643-08	DR	MGMT_het	Heterozygous	GBM
TCGA-19-1389-02A-21D-2280-08	MMR	MLH3_het	Heterozygous	GBM
TCGA-19-1389-02A-21D-2280-08	NER	ERCC6_het	Heterozygous	GBM
TCGA-19-1389-02A-21D-2280-08	BER	APEX1_het,APEX2_het,TDP1_het	Heterozygous	GBM
TCGA-19-1389-02A-21D-2280-08	HR	PALB2_het	Heterozygous	GBM
TCGA-19-1389-02A-21D-2280-08	NHEJ	POLL_het,XRCC6_het	Heterozygous	GBM
TCGA-19-1389-02A-21D-2280-08	FA	FANCA_het,FANCB_het,FANCM_het	Heterozygous	GBM
TCGA-19-1389-02A-21D-2280-08	DR	MGMT_het	Heterozygous	GBM
TCGA-19-1390-01A-01W-0922-08	DS	TP53_het	Heterozygous	GBM
TCGA-19-1786-01A-01W-0643-08	NER	ERCC6_het	Heterozygous	GBM
TCGA-19-1786-01A-01W-0643-08	BER	APEX2_het	Heterozygous	GBM
TCGA-19-1786-01A-01W-0643-08	HR	PALB2_het	Heterozygous	GBM
TCGA-19-1786-01A-01W-0643-08	NHEJ	POLL_het	Heterozygous	GBM
TCGA-19-1786-01A-01W-0643-08	DR	MGMT_het	Heterozygous	GBM
TCGA-19-1787-01B-01W-0922-08	TLS	SHPRH_het	Heterozygous	GBM
TCGA-19-1787-01B-01W-0922-08	HR	BRCA1_het	Heterozygous	GBM
TCGA-19-1787-01B-01W-0922-08	DS	TOPBP1_het,TP53_het	Heterozygous	GBM
TCGA-19-1788-01A-01W-0643-08	BER	APEX2_het	Heterozygous	GBM
TCGA-19-1788-01A-01W-0643-08	FA	FANCB_het	Heterozygous	GBM
TCGA-19-1789-01A-01W-0643-08	NER	ERCC6_het	Heterozygous	GBM
TCGA-19-1789-01A-01W-0643-08	NHEJ	POLL_het	Heterozygous	GBM
TCGA-19-1789-01A-01W-0643-08	DR	MGMT_het	Heterozygous	GBM
TCGA-19-1790-01B-01D-1353-08	NER	ERCC6_het	Heterozygous	GBM
TCGA-19-1790-01B-01D-1353-08	BER	APEX2_het	Heterozygous	GBM
TCGA-19-1790-01B-01D-1353-08	HR	TP53BP1_het,RAD51_het	Heterozygous	GBM
TCGA-19-1790-01B-01D-1353-08	NHEJ	POLL_het	Heterozygous	GBM
TCGA-19-1790-01B-01D-1353-08	FA	FANCB_het	Heterozygous	GBM
TCGA-19-1790-01B-01D-1353-08	DR	MGMT_het	Heterozygous	GBM
TCGA-19-1791-01A-01W-0643-08	MMR	MLH3_het	Heterozygous	GBM
TCGA-19-1791-01A-01W-0643-08	NER	ERCC6_het	Heterozygous	GBM
TCGA-19-1791-01A-01W-0643-08	BER	APEX1_het,TDP1_het	Heterozygous	GBM
TCGA-19-1791-01A-01W-0643-08	NHEJ	POLL_het,XRCC6_het	Heterozygous	GBM
TCGA-19-1791-01A-01W-0643-08	FA	FANCM_het	Heterozygous	GBM
TCGA-19-1791-01A-01W-0643-08	DR	MGMT_het	Heterozygous	GBM
TCGA-19-1791-01A-01W-0643-08	DS	TP53_het	Heterozygous	GBM
TCGA-19-2620-01A-01W-0922-08	NER	ERCC6_het	Heterozygous	GBM
TCGA-19-2620-01A-01W-0922-08	BER	APEX2_het	Heterozygous	GBM
TCGA-19-2620-01A-01W-0922-08	TLS	MAD2L2_het	Heterozygous	GBM
TCGA-19-2620-01A-01W-0922-08	HR	PALB2_het	Heterozygous	GBM
TCGA-19-2620-01A-01W-0922-08	NHEJ	POLL_het,XRCC6_het	Heterozygous	GBM
TCGA-19-2620-01A-01W-0922-08	FA	FANCB_het,FANCM_hom	Total deactivation	GBM
TCGA-19-2620-01A-01W-0922-08	DR	MGMT_het	Heterozygous	GBM
TCGA-19-2623-01A-01W-0922-08	MMR	MLH3_het	Heterozygous	GBM
TCGA-19-2623-01A-01W-0922-08	NER	ERCC6_het	Heterozygous	GBM
TCGA-19-2623-01A-01W-0922-08	BER	APEX1_het,APEX2_het,TDG_het,TDP1_het,UNG_het	Heterozygous	GBM
TCGA-19-2623-01A-01W-0922-08	HR	BRCA1_het,BRIP1_het,EME1_het,TOP3A_het	Heterozygous	GBM
TCGA-19-2623-01A-01W-0922-08	NHEJ	POLL_het	Heterozygous	GBM
TCGA-19-2623-01A-01W-0922-08	FA	FANCB_het,FANCM_het	Heterozygous	GBM
TCGA-19-2623-01A-01W-0922-08	DR	ALKBH2_het,ALKBH3_het,MGMT_het	Heterozygous	GBM
TCGA-19-2623-01A-01W-0922-08	DS	TP53_hom	Total deactivation	GBM
TCGA-19-2624-01A-01D-1495-08	NER	ERCC6_het	Heterozygous	GBM
TCGA-19-2624-01A-01D-1495-08	BER	APEX2_het	Heterozygous	GBM
TCGA-19-2624-01A-01D-1495-08	NHEJ	POLL_het	Heterozygous	GBM
TCGA-19-2624-01A-01D-1495-08	FA	FANCB_het	Heterozygous	GBM
TCGA-19-2624-01A-01D-1495-08	DR	MGMT_het	Heterozygous	GBM
TCGA-19-2625-01A-01W-0922-08	MMR	MLH1_het,MLH3_het	Heterozygous	GBM
TCGA-19-2625-01A-01W-0922-08	NER	XPC_het,XPA_het,ERCC6_het	Heterozygous	GBM
TCGA-19-2625-01A-01W-0922-08	BER	APEX1_het	Heterozygous	GBM
TCGA-19-2625-01A-01W-0922-08	HR	BRCA2_het	Heterozygous	GBM
TCGA-19-2625-01A-01W-0922-08	NHEJ	POLL_het,XRCC6_het	Heterozygous	GBM
TCGA-19-2625-01A-01W-0922-08	FA	FANCC_het,FANCD2_het,FANCM_het	Heterozygous	GBM
TCGA-19-2625-01A-01W-0922-08	DR	MGMT_het	Heterozygous	GBM
TCGA-19-2625-01A-01W-0922-08	DS	ATRIP_het	Heterozygous	GBM
TCGA-19-2629-01A-01W-0922-08	DS	TP53_het	Heterozygous	GBM
TCGA-19-2631-01A-01D-1353-08	NER	ERCC6_het	Heterozygous	GBM
TCGA-19-2631-01A-01D-1353-08	NHEJ	POLL_het,XRCC6_het	Heterozygous	GBM
TCGA-19-2631-01A-01D-1353-08	DR	MGMT_het	Heterozygous	GBM
TCGA-19-4065-01A-01D-2280-08	HR	TP53BP1_het,RAD51_het	Heterozygous	GBM
TCGA-19-4065-01A-01D-2280-08	DS	TP53_het	Heterozygous	GBM
TCGA-19-4065-02A-11D-2280-08	HR	TP53BP1_het,RAD51_het	Heterozygous	GBM
TCGA-19-4065-02A-11D-2280-08	DS	TP53_het	Heterozygous	GBM
TCGA-19-4068-01A-01D-1353-08	NER	ERCC6_het	Heterozygous	GBM
TCGA-19-4068-01A-01D-1353-08	TLS	REV3L_het,SHPRH_het,MAD2L2_het	Heterozygous	GBM
TCGA-19-4068-01A-01D-1353-08	NHEJ	POLL_het	Heterozygous	GBM
TCGA-19-4068-01A-01D-1353-08	DR	MGMT_het	Heterozygous	GBM
TCGA-19-5947-01A-11D-1696-08	MMR	MLH3_het	Heterozygous	GBM
TCGA-19-5947-01A-11D-1696-08	NER	ERCC6_het	Heterozygous	GBM
TCGA-19-5947-01A-11D-1696-08	BER	APEX1_het,TDP1_het	Heterozygous	GBM
TCGA-19-5947-01A-11D-1696-08	TLS	REV3L_het,SHPRH_het,POLH_het,MAD2L2_het	Heterozygous	GBM
TCGA-19-5947-01A-11D-1696-08	HR	BRCA2_het	Heterozygous	GBM
TCGA-19-5947-01A-11D-1696-08	NHEJ	POLL_het,XRCC6_het	Heterozygous	GBM
TCGA-19-5947-01A-11D-1696-08	FA	FANCM_het	Heterozygous	GBM
TCGA-19-5947-01A-11D-1696-08	DR	MGMT_het	Heterozygous	GBM
TCGA-19-5950-01A-11D-1696-08	NER	ERCC6_het	Heterozygous	GBM
TCGA-19-5950-01A-11D-1696-08	NHEJ	POLL_het	Heterozygous	GBM
TCGA-19-5950-01A-11D-1696-08	DR	MGMT_het	Heterozygous	GBM
TCGA-19-5950-01A-11D-1696-08	DS	ATM_het	Heterozygous	GBM
TCGA-19-5951-01A-11D-1696-08	NER	ERCC6_het	Heterozygous	GBM
TCGA-19-5951-01A-11D-1696-08	NHEJ	POLL_het	Heterozygous	GBM
TCGA-19-5951-01A-11D-1696-08	DR	MGMT_het	Heterozygous	GBM
TCGA-19-5953-01B-12D-1845-08	NER	ERCC6_het	Heterozygous	GBM
TCGA-19-5953-01B-12D-1845-08	BER	APEX2_het	Heterozygous	GBM
TCGA-19-5953-01B-12D-1845-08	NHEJ	POLL_het	Heterozygous	GBM
TCGA-19-5953-01B-12D-1845-08	FA	FANCA_het,FANCB_het	Heterozygous	GBM
TCGA-19-5953-01B-12D-1845-08	DR	MGMT_het	Heterozygous	GBM
TCGA-19-5956-01A-11D-1696-08	MMR	MLH1_het	Heterozygous	GBM
TCGA-19-5956-01A-11D-1696-08	BER	PARP1_het	Heterozygous	GBM
TCGA-19-5956-01A-11D-1696-08	TLS	REV3L_het,POLK_het	Heterozygous	GBM
TCGA-19-5956-01A-11D-1696-08	HR	BRCA2_het,BRIP1_het,GEN1_het	Heterozygous	GBM
TCGA-19-5956-01A-11D-1696-08	DR	MGMT_hom	Total deactivation	GBM
TCGA-19-5956-01A-11D-1696-08	DS	TP53_het	Heterozygous	GBM
TCGA-19-5959-01A-11D-1696-08	NER	ERCC6_het	Heterozygous	GBM
TCGA-19-5959-01A-11D-1696-08	TLS	MAD2L2_het	Heterozygous	GBM
TCGA-19-5959-01A-11D-1696-08	NHEJ	POLL_het,XRCC6_het	Heterozygous	GBM
TCGA-19-5959-01A-11D-1696-08	DR	MGMT_het	Heterozygous	GBM
TCGA-19-5960-01A-11D-1696-08	MMR	MLH3_het	Heterozygous	GBM
TCGA-19-5960-01A-11D-1696-08	NER	ERCC6_het	Heterozygous	GBM
TCGA-19-5960-01A-11D-1696-08	BER	APEX1_het,APEX2_het,TDP1_het	Heterozygous	GBM
TCGA-19-5960-01A-11D-1696-08	TLS	REV3L_het,SHPRH_het,POLH_het	Heterozygous	GBM
TCGA-19-5960-01A-11D-1696-08	HR	TP53BP1_het,MUS81_het,RBBP8_het,RAD51_het	Heterozygous	GBM
TCGA-19-5960-01A-11D-1696-08	NHEJ	POLL_het,XRCC6_het	Heterozygous	GBM
TCGA-19-5960-01A-11D-1696-08	FA	FANCB_het,FANCM_het	Heterozygous	GBM
TCGA-19-5960-01A-11D-1696-08	DR	ALKBH3_het,MGMT_het	Heterozygous	GBM
TCGA-19-5960-01A-11D-1696-08	DS	RNMT_het	Heterozygous	GBM
TCGA-19-A60I-01A-12D-A33T-08	NER	ERCC6_het	Heterozygous	GBM
TCGA-19-A60I-01A-12D-A33T-08	BER	APEX2_het	Heterozygous	GBM
TCGA-19-A60I-01A-12D-A33T-08	HR	BRCA2_het,TOP3A_het	Heterozygous	GBM
TCGA-19-A60I-01A-12D-A33T-08	NHEJ	POLL_het,XRCC6_het	Heterozygous	GBM
TCGA-19-A60I-01A-12D-A33T-08	FA	FANCB_het	Heterozygous	GBM
TCGA-19-A60I-01A-12D-A33T-08	DR	MGMT_het	Heterozygous	GBM
TCGA-19-A60I-01A-12D-A33T-08	DS	TP53_het	Heterozygous	GBM
TCGA-19-A6J4-01A-11D-A33T-08	BER	APEX2_het	Heterozygous	GBM
TCGA-19-A6J4-01A-11D-A33T-08	FA	FANCB_het	Heterozygous	GBM
TCGA-19-A6J5-01A-21D-A33T-08	TLS	POLQ_het	Heterozygous	GBM
TCGA-19-A6J5-01A-21D-A33T-08	DR	MGMT_het	Heterozygous	GBM
TCGA-19-A6J5-01A-21D-A33T-08	DS	TP53_hom	Total deactivation	GBM
TCGA-20-0987-01A-02W	MMR	MLH3_het,MSH3_het,EXO1_het	Heterozygous	OV
TCGA-20-0987-01A-02W	BER	PARP1_het,APEX1_het,TDG_het,UNG_het	Heterozygous	OV
TCGA-20-0987-01A-02W	TLS	REV3L_het,SHPRH_het,POLK_het	Heterozygous	OV
TCGA-20-0987-01A-02W	HR	BRCA1_het,BRIP1_het,EME1_het,TOP3A_het,RBBP8_het	Heterozygous	OV
TCGA-20-0987-01A-02W	NHEJ	POLL_het	Heterozygous	OV
TCGA-20-0987-01A-02W	FA	FANCA_het,FANCB_het,FANCM_het,UBE2T_het	Heterozygous	OV
TCGA-20-0987-01A-02W	DR	ALKBH2_het,MGMT_het	Heterozygous	OV
TCGA-20-0987-01A-02W	DS	TP53_hom	Total deactivation	OV
TCGA-20-0990-01A-01W	MMR	MSH3_het	Heterozygous	OV
TCGA-20-0990-01A-01W	TLS	REV3L_het	Heterozygous	OV
TCGA-20-0990-01A-01W	FA	FANCA_het	Heterozygous	OV
TCGA-20-0990-01A-01W	DS	TP53_hom	Total deactivation	OV
TCGA-20-0991-01A-03D	FA	FANCB_het	Heterozygous	OV
TCGA-20-0991-01A-03D	DS	TP53_het	Heterozygous	OV
TCGA-20-1682-01A-01W-0633-09-1	MMR	MSH3_het,PMS1_het	Heterozygous	OV
TCGA-20-1682-01A-01W-0633-09-1	NER	XPA_het,ERCC1_het,ERCC2_het,CUL3_het	Heterozygous	OV
TCGA-20-1682-01A-01W-0633-09-1	BER	APEX2_het	Heterozygous	OV
TCGA-20-1682-01A-01W-0633-09-1	TLS	POLN_het,REV1_het,POLK_het,POLH_het,MAD2L2_het	Heterozygous	OV
TCGA-20-1682-01A-01W-0633-09-1	HR	BARD1_het,BLM_het,BRCA1_hom,BRCA2_het,BRIP1_het,EME1_het,TP53BP1_het,TOP3A_het,RAD51_het	Total deactivation	OV
TCGA-20-1682-01A-01W-0633-09-1	NHEJ	NHEJ1_het,POLL_het,XRCC5_het,XRCC6_het	Heterozygous	OV
TCGA-20-1682-01A-01W-0633-09-1	FA	FANCA_het,FANCC_het,FANCI_het	Heterozygous	OV
TCGA-20-1682-01A-01W-0633-09-1	DS	ATRIP_het,TP53_hom	Total deactivation	OV
TCGA-20-1683-01A-01W-0633-09-1	NER	CUL5_het	Heterozygous	OV
TCGA-20-1683-01A-01W-0633-09-1	BER	APEX2_het	Heterozygous	OV
TCGA-20-1683-01A-01W-0633-09-1	HR	RAD51_het	Heterozygous	OV
TCGA-20-1683-01A-01W-0633-09-1	FA	FANCB_het	Heterozygous	OV
TCGA-20-1683-01A-01W-0633-09-1	DS	ATM_het,CHEK1_het	Heterozygous	OV
TCGA-20-1684-01A-01W-0633-09-1	BER	APEX2_het	Heterozygous	OV
TCGA-20-1684-01A-01W-0633-09-1	FA	FANCB_het	Heterozygous	OV
TCGA-20-1684-01A-01W-0633-09-1	DS	TP53_hom	Total deactivation	OV
TCGA-20-1685-01A-01W-0633-09-1	DS	TP53_het	Heterozygous	OV
TCGA-20-1686-01A-01W-0633-09-1	MMR	MSH3_het	Heterozygous	OV
TCGA-20-1686-01A-01W-0633-09-1	TLS	POLK_het	Heterozygous	OV
TCGA-20-1686-01A-01W-0633-09-1	HR	TOP3A_het	Heterozygous	OV
TCGA-20-1686-01A-01W-0633-09-1	FA	FANCB_het	Heterozygous	OV
TCGA-20-1686-01A-01W-0633-09-1	DS	TP53_het	Heterozygous	OV
TCGA-20-1687-01A-01W-0633-09-1	DS	TP53_het	Heterozygous	OV
TCGA-21-1075-01A-01W-0782-08	MMR	MLH1_het,MSH3_het	Heterozygous	LUSC
TCGA-21-1075-01A-01W-0782-08	NER	XPC_het,XPA_het,ERCC6_het,CUL3_het	Heterozygous	LUSC
TCGA-21-1075-01A-01W-0782-08	BER	APEX2_het	Heterozygous	LUSC
TCGA-21-1075-01A-01W-0782-08	TLS	POLK_het,MAD2L2_het	Heterozygous	LUSC
TCGA-21-1075-01A-01W-0782-08	HR	BARD1_het,BRCA2_het,RAD50_het,TOP3A_het	Heterozygous	LUSC
TCGA-21-1075-01A-01W-0782-08	NHEJ	NHEJ1_het,POLL_het,XRCC5_het	Heterozygous	LUSC
TCGA-21-1075-01A-01W-0782-08	FA	FANCB_het,FANCC_het,FANCD2_het	Heterozygous	LUSC
TCGA-21-1075-01A-01W-0782-08	DR	MGMT_het,MBD4_het	Heterozygous	LUSC
TCGA-21-1075-01A-01W-0782-08	DS	ATR_het,ATRIP_het,TOPBP1_het,TP53_hom	Total deactivation	LUSC
TCGA-21-1077-01A-01D-1521-08	TLS	POLN_het	Heterozygous	LUSC
TCGA-21-1079-01A-01W-0782-08	MMR	MLH1_het	Heterozygous	LUSC
TCGA-21-1079-01A-01W-0782-08	HR	BRCA1_het	Heterozygous	LUSC
TCGA-21-1079-01A-01W-0782-08	DS	TP53_het	Heterozygous	LUSC
TCGA-21-1080-01A-01W-0782-08	MMR	MLH1_hom,MSH3_het	Total deactivation	LUSC
TCGA-21-1080-01A-01W-0782-08	NER	XPC_het,ERCC4_het	Heterozygous	LUSC
TCGA-21-1080-01A-01W-0782-08	BER	APEX2_het	Heterozygous	LUSC
TCGA-21-1080-01A-01W-0782-08	TLS	POLN_het,POLK_het	Heterozygous	LUSC
TCGA-21-1080-01A-01W-0782-08	HR	BLM_het,BRCA2_het,TP53BP1_het,RBBP8_het,RAD51_het	Heterozygous	LUSC
TCGA-21-1080-01A-01W-0782-08	FA	FANCB_het,FANCD2_het,FANCI_het	Heterozygous	LUSC
TCGA-21-1080-01A-01W-0782-08	DR	ALKBH3_het	Heterozygous	LUSC
TCGA-21-1080-01A-01W-0782-08	DS	ATRIP_het,TP53_hom	Total deactivation	LUSC
TCGA-21-1081-01A-01W-0782-08	NER	XPA_het	Heterozygous	LUSC
TCGA-21-1081-01A-01W-0782-08	FA	FANCB_het	Heterozygous	LUSC
TCGA-21-1083-01A-01D-1521-08	BER	APEX2_het	Heterozygous	LUSC
TCGA-21-1083-01A-01D-1521-08	FA	FANCB_het	Heterozygous	LUSC
[truncated: 28,672 more rows]

## Sheet: DNA repair genes with pathways
Supplementary Data 3B. List of DNA repair genes and pathways
Gene	Pathway	CORE
APEX1	BER	TRUE
APEX2	BER	TRUE
MBD4	BER;DR	TRUE
MPG	BER	FALSE
MUTYH	BER	FALSE
NEIL1	BER	FALSE
NEIL2	BER	FALSE
NEIL3	BER	FALSE
NTHL1	BER	FALSE
OGG1	BER;DR	TRUE
SMUG1	BER	TRUE
TDG	BER	TRUE
UNG	BER	TRUE
POLD1	BER;NER;MMR;HR	FALSE
POLD2	BER;NER;MMR;HR	FALSE
POLD3	BER;NER;MMR;HR	FALSE
POLD4	BER;NER;MMR;HR	FALSE
FEN1	BER;HR	TRUE
LIG1	BER;NER;MMR;HR	FALSE
HUS1	BER;DS	FALSE
WRN	BER;HR	FALSE
ALKBH1	BER	FALSE
APLF	BER	FALSE
APTX	BER	FALSE
GADD45G	BER;NER;DS	FALSE
HMGB1	BER;MMR	FALSE
HMGB2	BER	FALSE
PARG	BER;HR;NHEJ	FALSE
PARP1	BER;HR;NHEJ	TRUE
PARP2	BER;HR	FALSE
PARP3	BER;NHEJ	FALSE
PARP4	BER	FALSE
PNKP	BER;NHEJ	FALSE
POLE	BER;NER	FALSE
POLH	BER;TLS;HR	TRUE
POLL	BER;NHEJ	TRUE
TDP1	BER	TRUE
LIG3	BER;NER	FALSE
POLB	BER;TLS;NHEJ	TRUE
XRCC1	BER;NER	FALSE
RFC1	NER;MMR;HR	FALSE
RFC2	NER;MMR;HR	FALSE
RFC3	NER;MMR;HR	FALSE
RFC4	NER;MMR;HR	FALSE
RFC5	NER;MMR;HR	FALSE
POLE2	NER	FALSE
POLE3	NER	FALSE
POLK	NER;TLS	TRUE
CUL4A	NER	FALSE
DDB1	NER	FALSE
DDB2	NER	FALSE
RBX1	NER	FALSE
RAD23B	NER	FALSE
XPC	NER	TRUE
POLR2A	NER	FALSE
POLR2B	NER	FALSE
POLR2C	NER	FALSE
POLR2E	NER	FALSE
POLR2F	NER	FALSE
POLR2G	NER	FALSE
POLR2H	NER	FALSE
POLR2J	NER	FALSE
POLR2K	NER	FALSE
POLR2L	NER	FALSE
CUL3	NER	TRUE
CUL5	NER	TRUE
ERCC1	NER;FA;HR	TRUE
ERCC4	NER;FA	TRUE
ERCC5	NER	TRUE
TCEB1	NER	FALSE
TCEB3	NER	FALSE
UVSSA	NER	FALSE
XPA	NER	TRUE
RPA1	NER;MMR;HR	FALSE
RPA2	NER;MMR;HR	FALSE
RPA3	NER;MMR;HR	FALSE
RPA4	NER;MMR;HR	FALSE
CDK7	NER	FALSE
ERCC2	NER	TRUE
ERCC3	NER	FALSE
GTF2H3	NER	FALSE
GTF2H4	NER	FALSE
MNAT1	NER	FALSE
ERCC6	NER	TRUE
ERCC8	NER	FALSE
RAD23A	NER	FALSE
XAB2	NER	FALSE
MMS19	NER	FALSE
MSH2	MMR	TRUE
MSH3	MMR	TRUE
MSH6	MMR	TRUE
MLH1	MMR	TRUE
MLH3	MMR	TRUE
PMS1	MMR	TRUE
PMS2	MMR	TRUE
MSH4	MMR	FALSE
MSH5	MMR	FALSE
EXO1	MMR;HR	TRUE
POLQ	TLS;HR	TRUE
HLTF	TLS	FALSE
RAD18	TLS	FALSE
UBE2A	TLS	FALSE
UBE2N	TLS	FALSE
UBE2V2	TLS	FALSE
MAD2L2	TLS;FA	TRUE
POLI	TLS	TRUE
REV1	TLS	TRUE
REV3L	TLS	TRUE
POLM	TLS;NHEJ	TRUE
POLN	TLS	TRUE
SHPRH	TLS	TRUE
USP1	TLS;FA	FALSE
WDR48	TLS;FA	FALSE
XRCC2	FA;HR	TRUE
APITD1	FA	FALSE
BARD1	FA;HR	TRUE
BLM	FA;HR	TRUE
BRCA1	FA;HR	TRUE
BRCA2	FA;HR	TRUE
BRE	FA	FALSE
BRIP1	FA;HR	TRUE
FAN1	FA	FALSE
FANCA	FA	TRUE
FANCB	FA	TRUE
FANCC	FA	TRUE
FANCD2	FA	TRUE
FANCE	FA	FALSE
FANCF	FA	FALSE
FANCG	FA	FALSE
FANCI	FA	TRUE
FANCL	FA	TRUE
FANCM	FA;HR	TRUE
HELQ	FA;HR	FALSE
HES1	FA	FALSE
PALB2	FA;HR	TRUE
RAD51C	FA;HR	FALSE
RMI1	FA;HR	FALSE
RMI2	FA;HR	FALSE
SLX4	FA;HR;DS	FALSE
STRA13	FA	FALSE
TELO2	FA	FALSE
TOP3A	FA;HR	TRUE
TOP3B	FA;HR	FALSE
MRE11A	HR;NHEJ	FALSE
NBN	HR;NHEJ	TRUE
PARPBP	HR	FALSE
RAD50	HR;NHEJ	TRUE
TP53BP1	HR;NHEJ	TRUE
XRCC3	HR	TRUE
DMC1	HR	FALSE
DNA2	HR	FALSE
EID3	HR	FALSE
EME1	HR	TRUE
EME2	HR	FALSE
HFM1	HR	FALSE
INO80	HR	FALSE
KAT5	HR	FALSE
MUS81	HR	TRUE
NSMCE1	HR	FALSE
NSMCE2	HR	FALSE
NSMCE4A	HR	FALSE
PAXIP1	HR	FALSE
PPP4R1	HR	FALSE
PPP4R4	HR	FALSE
RAD51B	HR	FALSE
RAD51D	HR	FALSE
RAD52	HR	FALSE
RAD54B	HR	FALSE
RAD54L	HR	FALSE
RBBP8	HR	TRUE
RDM1	HR	FALSE
RECQL	HR	FALSE
RECQL4	HR	FALSE
RECQL5	HR	FALSE
RTEL1	HR	FALSE
SMARCAD1	HR	FALSE
SMC5	HR	FALSE
SMC6	HR	FALSE
SPO11	HR	FALSE
SWSAP1	HR	FALSE
UIMC1	HR	FALSE
ZSWIM7	HR	FALSE
DNTT	NHEJ	FALSE
LIG4	NHEJ	TRUE
PRKDC	NHEJ	TRUE
RNF168	NHEJ	FALSE
RNF8	NHEJ	FALSE
XRCC4	NHEJ	FALSE
XRCC5	NHEJ	TRUE
XRCC6	NHEJ	TRUE
DCLRE1C	NHEJ	FALSE
FAM175A	NHEJ	FALSE
RIF1	NHEJ;DS	FALSE
ATM	DS	TRUE
ATR	DS	TRUE
ATRIP	DS	TRUE
ATRX	DS	FALSE
CHAF1A	DS	FALSE
CHEK2	DS	TRUE
CLK2	DS	FALSE
DCLRE1A	DS	FALSE
DCLRE1B	DS	FALSE
MDC1	DS	FALSE
MPLKIP	DS	FALSE
MRPL40	DS	FALSE
NABP2	DS	FALSE
PER1	DS	FALSE
POLA1	DS	FALSE
POLG	DS	FALSE
PRPF19	DS	FALSE
RAD17	DS	FALSE
RAD9A	DS	FALSE
RNMT	DS	TRUE
RRM2B	DS	FALSE
TOPBP1	DS	TRUE
TP53	DS	TRUE
TREX2	DS	FALSE
TYMS	DS	FALSE
PTEN	DS	FALSE
TDP2	DS	FALSE
ENDOV	DS	FALSE
SPRTN	DS	FALSE
RNF4	DS	FALSE
SMARCA4	DS	FALSE
IDH1	DS	FALSE
RAD9B	DS	FALSE
AEN	DS	FALSE
PLK3	DS	FALSE
EXO5	DS	FALSE
CDC5L	DS	FALSE
BCAS2	DS	FALSE
PLRG1	DS	FALSE
YWHAB	DS	FALSE
YWHAG	DS	FALSE
YWHAE	DS	FALSE
CDC25A	DS	FALSE
CDC25B	DS	FALSE
CDC25C	DS	FALSE
BRCC3	DS	FALSE
TTK	DS	FALSE
SMARCC1	DS	FALSE
SWI5	DS	FALSE
MORF4L1	DS	FALSE
HERC2	DS	FALSE
ASCC3	DR	FALSE
ALKBH2	DR	TRUE
ALKBH3	DR	TRUE
MGMT	DR	TRUE

## Sheet: Cancer name abbreviations
Supplementary Data 3C. List of TCGA projects
Study Abbreviation	Study Name
LAML	Acute Myeloid Leukemia
ACC	Adrenocortical carcinoma
BLCA	Bladder Urothelial Carcinoma
LGG	Brain Lower Grade Glioma
BRCA	Breast invasive carcinoma
CESC	Cervical squamous cell carcinoma and endocervical adenocarcinoma
COAD	Colon adenocarcinoma
ESCA	Esophageal carcinoma
GBM	Glioblastoma multiforme
HNSC	Head and Neck squamous cell carcinoma
KICH	Kidney Chromophobe
KIRC	Kidney renal clear cell carcinoma
KIRP	Kidney renal papillary cell carcinoma
LIHC	Liver hepatocellular carcinoma
LUAD	Lung adenocarcinoma
LUSC	Lung squamous cell carcinoma
MESO	Mesothelioma
OV	Ovarian serous cystadenocarcinoma
PAAD	Pancreatic adenocarcinoma
PCPG	Pheochromocytoma and Paraganglioma
PRAD	Prostate adenocarcinoma
READ	Rectum adenocarcinoma
SARC	Sarcoma
SKCM	Skin Cutaneous Melanoma
STAD	Stomach adenocarcinoma
TGCT	Testicular Germ Cell Tumors
THYM	Thymoma
THCA	Thyroid carcinoma
UCS	Uterine Carcinosarcoma
UCEC	Uterine Corpus Endometrial Carcinoma
from https://gdc.cancer.gov/resources-tcga-users/tcga-code-tables/tcga-study-abbreviations
