# Supplementary material for: Mutational signatures are jointly shaped by DNA damage and repair
Source: Nat Commun. 2020 May 1;11:2169. doi: 10.1038/s41467-020-15912-7 (PMC7195458; doi:10.1038/s41467-020-15912-7)
Supplement: Supplementary file 7 — Supplementary Data 4 [file 41467_2020_15912_MOESM7_ESM.xlsx]

## Sheet: Log-Beta-means
Supplementary Data 4A. Mean estimates for log-interactions effects in C. elegans experiments
	xpa.1.Aflatoxin.B1	csb.1.Aflatoxin.B1	xpc.1.Aflatoxin.B1	xpf.1.Aflatoxin.B1	polq.1.Aflatoxin.B1	fan.1.Mechlorethamine	fcd.2.Mechlorethamine	fan.1.Cisplatin	fcd.2.Cisplatin	lig.4.Cisplatin	mus.81.Cisplatin	polq.1.Cisplatin	slx.1.Cisplatin	xpf.1.Cisplatin	lig.4.Radiation	brc.1.Radiation	xpc.1.Cisplatin	csb.1.Cisplatin	polh.1.Cisplatin	polk.1.Cisplatin	helq.1.Cisplatin	polq.1.DMS	slx.1.DMS	csb.1.DMS	wrn.1.DMS	brc.1.DMS	xpc.1.DMS	polk.1.DMS	mlh.1.DMS	xpf.1.DMS	rev.1.DMS	brc.1.Xray	lig.4.Xray	fan.1.DMS	polh.1.DMS	agt.1.Radiation	agt.2.Radiation	apn.1.Radiation	brd.1.Radiation	ced.4.Radiation	cep.1.Radiation	csb.1.Radiation	dog.1.Radiation	exo.3.Radiation	fan.1.Radiation	polq.1.Radiation	rcq.5.Radiation	rev.1.Radiation	rfs.1.Radiation
A[C>A]A	0.0219821	0.516442	0.116415	-0.196676	0.232921	0.105331	0.0572541	0.313156	-0.12318	1.15416	0.0681396	-0.0534885	1.33359	1.17466	-0.542145	0.269479	1.13165	0.494691	-1.02446	-0.345769	-0.00566275	0.207962	0.344601	0.838298	-0.00873072	1.38462	2.08455	1.51025	0.380782	2.93979	1.82218	-0.185796	-0.179404	0.0944515	-0.53026	-0.680648	0.218003	-0.338048	-0.16858	0.181127	-0.00406303	0.0275182	0.098032	-0.770093	-0.595851	-0.8853	-0.534644	-0.228662	0.185603
A[C>A]C	0.0604443	0.847991	0.111709	-0.257836	0.0181464	-0.10536	0.245468	0.121039	-0.200706	1.28847	-0.0211604	0.00761833	1.08985	1.27343	-0.475279	0.366663	1.07631	0.402593	-0.929292	0.253803	-0.0315767	0.446935	0.50361	0.622902	0.22982	1.47126	1.90438	1.65498	0.57788	2.95392	2.37066	-0.0807505	-0.180778	-0.132158	-0.359006	-0.757642	-0.00858857	-0.345935	-0.0637045	0.242955	-0.00934224	-0.0458771	0.0698698	-0.853018	-0.542589	-0.777812	-0.682958	-0.20423	0.162489
A[C>A]G	0.0350327	0.536772	0.136486	-0.215757	0.264153	0.113368	0.183665	0.486569	0.0738751	1.02717	-0.020939	-0.179161	0.989423	1.4534	-0.342988	0.355154	1.90144	0.271462	-0.997583	-0.151627	-0.0225572	0.0350214	0.761013	0.802116	-0.0581026	1.42149	1.71704	0.488657	0.204816	2.71261	2.11508	-0.0282563	-0.158607	0.0328209	-0.5878	-0.690613	0.0281887	-0.266354	-0.179122	0.0579694	-0.0453484	0.0203131	0.0845904	-0.692337	-0.750416	-0.764812	-0.740502	-0.190401	0.0973562
A[C>A]T	-0.127162	0.772207	0.18335	-0.145364	0.139085	-0.0213999	0.0734729	-0.00614776	-0.0960267	1.04091	-0.0388511	-0.0654625	1.17491	1.23664	-0.509829	0.269427	2.17254	0.66975	-1.07295	-0.33843	-0.0504495	0.00908593	0.842123	0.825808	-0.069928	1.57599	2.2472	1.27969	0.418583	2.60381	2.289	-0.00791265	-0.189191	0.152772	-0.52135	-0.6103	0.052195	-0.328316	-0.13545	0.263982	-0.0467435	-0.190177	0.234517	-0.730999	-0.601721	-0.746477	-0.545814	-0.205544	0.21923
C[C>A]A	-0.0114457	0.882451	0.202288	-0.309649	0.218235	0.000233991	0.226299	0.203875	-0.0543961	1.24656	0.0577724	-0.236675	1.18045	1.63149	-0.356246	0.362183	2.34684	0.268048	-1.00504	-0.568068	0.0516945	0.148566	0.264269	0.741809	0.0578394	1.47662	1.92409	1.41932	0.106612	2.74501	3.75116	0.121594	-0.208218	0.0572786	-0.492584	-0.786482	-0.00581555	-0.489801	-0.133815	0.319987	-0.178906	-0.0784041	0.103721	-0.78564	-0.54642	-0.718947	-0.530404	-0.2131	0.210284
C[C>A]C	0.0648192	0.389403	0.190902	-0.186033	0.210243	-0.0248746	0.13822	0.7735	-0.056315	1.72658	0.00389287	-0.113341	1.29676	1.34503	-0.402679	0.562429	1.39076	0.320776	-1.1314	-0.250515	0.0422326	0.0988074	0.41659	0.798662	0.054519	1.47152	1.79866	1.00258	0.45682	2.77347	2.44145	0.0865201	-0.00444344	0.0231639	-0.509755	-0.770093	0.0582379	-0.364634	-0.037796	0.256936	-0.0440713	-0.0455447	0.0460701	-0.88551	-0.684369	-0.911832	-0.75381	-0.142654	0.114039
C[C>A]G	0.0550229	0.536355	0.156408	-0.00233709	-0.00224373	-0.0974821	0.136073	0.0823857	0.140518	1.12347	-0.01048	-0.13396	1.11838	1.57214	-0.488	0.333358	2.63505	0.403996	-1.02813	-0.269118	-0.0300547	0.278226	0.635754	0.78468	-0.0679762	1.5894	1.95135	0.720397	0.349418	2.75738	2.93172	0.326302	-0.0166936	0.256966	-0.395106	-0.805154	0.0781578	-0.389593	-0.12622	0.249427	-0.068647	0.0164233	0.0517908	-0.796121	-0.450285	-0.676173	-0.554054	-0.0230407	0.160241
C[C>A]T	0.00371307	1.10605	0.0905085	-0.34602	0.0833689	-0.00836476	0.273513	-0.0444252	0.260528	1.27291	0.182533	0.199786	1.3559	2.02515	-0.436091	0.358248	2.62238	0.365535	-1.0627	-0.377373	-0.0198906	0.271343	0.736892	0.824031	-0.198024	1.43816	1.90454	0.66269	0.50324	2.70234	2.7529	0.195476	-0.0430369	0.0805511	-0.355153	-0.853956	-0.00535186	-0.36413	-0.249717	0.267327	-0.00136295	-0.0806474	0.0859116	-0.800414	-0.586135	-0.74838	-0.643829	-0.255152	0.13505
G[C>A]A	-0.0628685	0.740851	0.239535	-0.395608	0.287151	-0.0649312	0.0990685	0.0276607	-0.0220569	1.16014	0.0627468	-0.185023	1.13408	1.20033	-0.508581	0.44448	1.97421	0.36859	-0.941394	-0.236639	0.025942	0.275179	0.418657	0.675082	0.102462	1.53421	1.86967	1.55682	0.192395	2.92464	2.49322	-0.0179905	-0.241966	0.126087	-0.530353	-0.844973	0.0580713	-0.195832	-0.314686	0.244016	-0.0710109	-0.121718	0.124911	-0.791591	-0.553038	-0.774034	-0.600772	-0.0340959	0.263574
G[C>A]C	0.243906	0.802705	0.228559	-0.296194	0.0300705	0.167732	0.2224	0.405873	-0.0273042	0.832443	-0.031535	-0.0742373	1.06469	0.834887	-0.433102	0.355044	1.62612	0.218612	-0.812304	-0.187995	0.00089496	0.200508	0.412286	0.70216	0.0914185	1.53815	1.86052	1.41312	0.275661	2.69108	2.23406	-0.192964	-0.187552	0.193462	-0.490709	-0.896361	0.0456506	-0.334621	-0.232697	0.370764	-0.053531	-0.0644528	0.0959052	-0.833321	-0.744502	-0.850673	-0.639058	-0.215099	0.276025
G[C>A]G	-0.0993696	0.714579	0.299752	-0.252594	0.284847	-0.026819	0.214223	-0.00456474	-0.0977574	1.41818	0.00348058	0.0650977	1.0701	1.63101	-0.492586	0.334295	1.68284	0.37636	-1.0023	-0.294674	0.0652684	0.188934	0.908332	0.679183	0.158334	1.58094	1.90074	0.971144	0.166362	2.7151	3.03241	-0.0374186	-0.452086	0.151649	-0.414422	-0.733993	-0.0422242	-0.340696	-0.130542	0.207846	-0.0717693	-0.0350052	0.120988	-0.740453	-0.644666	-0.863923	-0.624895	-0.0965502	0.173709
G[C>A]T	-0.0505226	0.523219	0.294187	-0.236208	0.0945548	-0.00108271	0.031752	1.52316	0.0901983	1.10023	-0.0236557	-0.383859	1.26798	1.21975	-0.215761	0.303046	1.02378	0.37292	-1.09843	-0.230481	0.047836	0.299399	0.496308	0.704816	0.0164711	1.50223	1.94329	0.173105	0.226969	2.8076	2.77171	-0.161187	-0.264279	0.0484457	-0.521349	-0.929347	0.00211316	-0.370069	-0.271891	0.217007	-0.0809177	0.0689768	0.210238	-0.921914	-0.612876	-0.735681	-0.617143	-0.215858	0.193008
T[C>A]A	-0.135074	0.715753	0.345098	-0.386862	-0.108903	-0.021485	0.103612	0.233039	0.0810874	1.24602	0.0365428	-0.158159	1.14807	1.28207	-0.507389	0.343785	1.87849	0.445846	-1.06266	0.00577475	0.0459209	0.126258	0.0993124	0.887348	0.0909872	1.61639	1.76616	1.37139	0.28243	2.67315	2.85413	-0.247601	-0.0117938	0.134451	-0.450643	-0.575831	0.0521222	-0.341507	-0.115601	0.299203	-0.020529	-0.113313	0.00996519	-0.870312	-0.68071	-0.759299	-0.731048	-0.22317	0.195862
T[C>A]C	0.52042	0.672439	0.0357834	-0.168569	-0.221893	-0.0160815	0.243002	0.0313399	-0.103916	1.48582	0.037463	-0.21023	0.993223	2.17763	-0.366269	0.288396	2.01849	0.246583	-1.01379	-0.0987271	0.132926	0.176817	0.471374	0.597483	-0.115679	1.46523	1.71289	2.24328	0.430336	2.78949	2.53267	-0.0189557	-0.279287	0.184125	-0.483495	-0.850516	0.0467886	-0.341483	-0.312909	0.341635	-0.0200846	-0.168306	0.184475	-0.873027	-0.57947	-0.824202	-0.615414	-0.204369	0.157821
T[C>A]G	0.171557	0.299946	0.374716	-0.242246	-0.0801775	-0.0714482	0.103176	-0.581247	0.00251903	1.39283	0.0813788	0.07177	1.39293	1.17834	-0.471496	0.321128	2.03593	0.356852	-0.843504	-0.0448157	0.00743721	0.340903	0.595199	0.720506	0.0306874	1.53551	2.24477	0.45072	0.506143	2.53917	2.67558	-0.0246684	-0.29582	0.0882931	-0.695241	-0.683839	-0.0695512	-0.491491	0.0893051	0.387854	-0.0492192	0.051696	0.269112	-0.915488	-0.782611	-0.740495	-0.505444	-0.235846	0.228336
T[C>A]T	0.00228338	0.522392	0.0892186	-0.332066	0.0341695	0.05495	0.176314	0.0240588	0.157308	0.967811	0.0167263	-0.225127	1.31797	1.4149	-0.371918	0.313448	3.66833	0.343785	-1.02194	-0.0565018	0.0607492	0.235136	0.58761	0.681354	0.255602	1.50744	1.81426	1.50895	0.480281	2.86856	3.41414	-0.131629	-0.316623	0.320942	-0.495529	-0.830511	0.0788723	-0.224586	0.183806	0.211227	-0.0614659	-0.140506	0.0795996	-0.515458	-0.551497	-1.03625	-0.581014	-0.305902	0.19346
A[C>G]A	0.280351	1.24539	-0.231577	-0.117488	-0.0286837	-0.0758746	-0.931306	-0.466831	0.183112	1.62998	-0.143609	-0.180944	0.12429	1.34779	-0.0368	0.659704	0.742571	0.00490362	0.12082	-0.47731	-0.0735048	-0.667868	-0.500476	0.36351	-0.0766586	0.919064	0.71136	1.58434	0.533729	2.78878	0.552531	0.211596	0.191503	-0.253047	0.0212601	-0.623114	-0.161819	-0.25361	-0.180842	-0.365636	0.0687351	-0.038709	-0.0479372	0.00188874	0.282969	-0.347543	0.0119908	-0.639284	0.0202323
A[C>G]C	0.112081	1.37167	-0.210444	0.0128709	-0.0188899	-0.264908	-0.991136	-0.733462	0.04966	1.75819	-0.169964	-0.207172	-0.147387	0.669794	-0.176978	0.548979	0.657056	-0.0624356	0.0263309	-0.403234	-0.16159	-0.499107	0.00166162	0.128559	-0.114324	0.903342	0.429172	2.38833	0.406331	2.45452	0.697416	0.148032	0.529633	-0.0942209	0.0481224	-0.641956	-0.326132	-0.260045	-0.0495849	-0.254094	0.0803343	-0.00987982	-0.0498579	-0.0385621	0.0423409	-0.356404	0.0144227	-0.729844	0.108882
A[C>G]G	0.266252	1.22755	-0.279731	-0.0280189	-0.176482	-0.0689161	-0.76302	-0.48958	0.0192106	1.87565	-0.213533	-0.203715	0.202598	0.922065	-0.0837401	0.462915	1.51646	-0.0832725	0.0487789	-0.272706	-0.140974	-0.741912	-0.206429	0.144764	-0.180927	0.899465	0.36555	0.59709	0.21726	2.25385	0.910703	0.458507	-0.0244142	-0.00591917	0.0762055	-0.734343	-0.191424	-0.302862	0.0228014	-0.374865	0.103034	0.00850396	-0.00863934	0.00334406	0.175536	-0.385283	0.158749	-0.641315	0.0758001
A[C>G]T	0.214848	1.41109	-0.203514	0.148799	-0.00470314	0.0454597	-0.847957	-0.428051	0.104486	1.72011	-0.201412	-0.0456076	0.122383	0.896116	-0.290354	0.579257	1.15471	-0.116687	0.0223012	0.0656019	-0.120991	-0.667119	0.0697741	-0.0115304	-0.0819181	0.937716	0.651517	2.08552	0.344259	2.60042	0.416806	0.332084	0.3491	-0.188182	-0.00191269	-0.729545	-0.230346	-0.171069	-0.267784	-0.404939	0.111403	0.0280438	-0.0439168	0.0211636	0.121596	-0.418842	0.0106652	-0.655486	0.143811
C[C>G]A	0.122532	1.3861	-0.133624	-0.131475	-0.278696	-0.119963	-0.945021	-0.0314844	-0.0594033	1.74573	-0.490898	-0.405367	-0.0347359	0.501487	-0.277729	0.658507	2.13966	0.110473	-0.0464957	-0.423227	-0.0741257	-0.659352	-0.175978	0.196016	-0.0122908	0.917635	0.629985	1.73052	0.340274	2.10985	0.204204	0.5185	-0.133665	-0.030366	0.0691736	-0.672572	-0.191729	-0.274451	-0.0103778	-0.336022	0.0362244	-0.110616	-0.0718867	0.101828	0.137338	-0.283166	-0.0493149	-0.6545	0.0700183
C[C>G]C	0.458904	1.29618	-0.188153	0.00480764	-0.281027	-0.0880115	-0.778576	-0.171238	-0.0182853	1.95615	-0.18086	-0.232154	-0.0432609	0.837065	-0.0843884	0.52362	0.959197	-0.113062	0.0582752	-0.358678	-0.140743	-0.64885	-0.0294705	0.307981	-0.0906758	0.837098	0.583806	1.99545	0.502243	2.49268	0.740102	0.121689	0.203295	-0.0447773	0.0636476	-0.618088	-0.359783	-0.236892	-0.0934902	-0.380981	0.128617	-0.0236	-0.0467761	0.0755433	0.106328	-0.324821	-0.0246673	-0.699048	0.148425
C[C>G]G	0.264985	1.81019	-0.251792	-0.00140882	-0.156765	-0.163249	-0.770641	-0.39905	0.103719	1.76951	-0.160076	-0.268382	-0.248142	0.715255	0.372546	0.562668	1.70695	-0.050726	0.0379728	-0.270279	-0.186149	-0.457311	0.116245	0.213652	-0.0397093	0.896542	0.887745	3.3467	0.116032	2.32631	2.39547	0.211084	0.0568962	-0.046885	0.103917	-0.496216	-0.234551	-0.280217	-0.272392	-0.312501	0.101549	-0.0318524	-0.0423442	0.0753239	0.0667475	-0.343023	0.0676164	-0.718636	0.0168982
C[C>G]T	0.183126	1.34645	-0.16302	-0.153982	0.0145967	-0.121605	-0.698855	-0.426899	0.0819161	1.94956	-0.257543	-0.147268	-0.032526	1.42432	-0.0859988	0.485347	0.950578	0.00689104	-0.132376	-0.489273	-0.172856	-0.339162	-0.201376	0.201724	-0.116606	0.873052	0.597614	1.81668	0.301753	2.4307	0.533655	0.16087	0.0411413	0.0350837	0.146009	-0.666195	-0.205673	-0.238663	-0.367913	-0.393369	0.0318795	0.0603562	0.0263424	0.0683791	0.099079	-0.273966	-0.102513	-0.578118	0.173362
G[C>G]A	0.0864898	1.17261	-0.180616	0.102432	-0.194333	0.00635058	-0.901221	-0.175022	-0.157828	1.49322	-0.20131	0.167172	0.242227	0.748487	-0.0510621	0.540527	0.918534	-0.0842355	0.0151181	-0.217793	-0.209683	-0.484848	-0.0666251	0.229352	0.00446447	0.914181	0.689236	2.02163	0.234605	2.34606	0.526052	0.139825	0.386708	0.0262445	0.171106	-0.773398	-0.27951	-0.193607	0.0700777	-0.358468	0.0767711	-0.009501	-0.0223006	-0.0065584	-0.0559656	-0.331115	0.0368233	-0.65759	0.122943
G[C>G]C	0.282098	1.43018	-0.186303	-0.0873395	-0.135052	-0.269441	-0.989597	-0.0897688	0.0198669	1.56626	-0.25576	-0.264989	-0.0838295	1.15048	-0.201093	0.536711	0.6407	-0.0500242	-0.0773931	-0.185758	-0.106379	-0.667216	-0.130008	0.11618	-0.0206989	0.911369	0.4956	0.860592	0.195966	2.47845	0.220826	0.41602	0.114333	-0.0691171	0.0946317	-0.558716	-0.252544	-0.309121	-0.112633	-0.312533	0.058215	0.00732701	0.00784282	0.0809225	0.0424224	-0.315379	0.0208271	-0.671478	0.105083
G[C>G]G	0.214143	1.2385	-0.109804	-0.0648683	0.178012	-0.266957	-0.870429	-0.465606	0.140121	2.52289	-0.0605444	-0.170607	0.0794787	0.789911	-0.121921	0.739587	1.29871	-0.144153	0.0473093	-0.533889	-0.133628	-0.558624	-0.231625	0.180539	-0.0928433	0.915568	0.644623	1.99979	-0.23725	2.42986	0.482319	0.173494	0.212651	0.0259419	0.145986	-0.396797	-0.213902	-0.195833	-0.188587	-0.265237	0.11201	-0.0558455	-0.124449	0.100641	0.192607	-0.38786	0.0725903	-0.671013	-0.0304466
G[C>G]T	0.139617	1.29091	-0.185649	-0.178042	-0.135724	-0.133361	-0.910791	-0.129495	0.197411	2.0696	-0.228195	-0.264122	0.129311	0.723288	-0.111103	0.506899	0.576993	0.0177142	-0.0331662	-0.447103	-0.132762	-0.568152	-0.0714133	0.148039	-0.0758572	0.888881	0.233107	1.85749	0.31137	2.34453	0.584187	0.190487	0.0430388	-0.0402331	-0.00404452	-0.611359	-0.0701819	-0.255276	-0.266014	-0.327325	0.0671702	0.0948196	0.00995449	0.154386	0.103666	-0.309718	-0.0182364	-0.594611	0.11427
T[C>G]A	0.0169587	1.56271	-0.0458489	-0.134332	-0.222761	-0.240833	-0.893406	0.00933893	0.00105151	2.16413	-0.154428	-0.281926	-0.0250722	0.755684	-0.509962	0.571577	0.991465	-0.0572935	-0.0456459	-0.468158	-0.110622	-0.604266	-0.0976358	0.289118	-0.0488626	0.896254	0.585259	2.96855	0.0149372	2.31504	0.597573	0.233629	0.190723	-0.106046	0.268633	-0.558691	-0.222964	-0.2964	-0.241581	-0.311528	0.0353806	0.158086	-0.0108132	0.154223	0.282778	-0.262291	0.0948135	-0.672867	0.105395
T[C>G]C	0.117194	1.31726	-0.219457	-0.0861099	-0.184046	-0.0014922	-0.710303	-0.40839	-0.0171245	2.12402	-0.0962085	-0.408342	0.0361144	0.596163	-0.050071	0.420965	1.09055	-0.109233	-0.13063	-0.514004	-0.177929	-0.485508	-0.038304	0.183261	-0.0954468	0.879096	0.489925	2.60648	0.36371	2.40885	0.481708	0.731423	0.0018357	0.10373	0.128308	-0.574195	-0.234774	-0.305439	-0.118172	-0.380395	0.0597689	-0.134574	-0.0339823	0.0531973	0.374633	-0.265419	0.102578	-0.685651	0.0580732
T[C>G]G	0.0747445	1.34027	-0.212769	-0.126509	-0.255544	-0.0849156	-0.750238	-0.406453	0.146531	1.97	-0.179105	-0.0349795	-0.022062	1.14882	-0.0749969	0.494637	1.21288	-0.268876	-0.0159013	-0.203249	-0.106158	-0.687854	0.00419715	0.0610317	-0.00578427	0.790972	0.61327	3.17405	0.111762	2.41423	0.517536	0.0755298	0.107221	-0.0695025	0.086774	-0.504128	-0.235557	-0.238736	-0.0480544	-0.350672	0.0935464	0.011843	-0.0244186	0.118524	0.180577	-0.264191	0.0971654	-0.4649	0.0385676
T[C>G]T	0.304923	1.18426	-0.32959	-0.0896049	0.253586	-0.219877	-0.846381	-0.21276	0.305677	1.70293	-0.351294	0.0231476	0.0581007	1.10331	0.0830449	0.450277	1.29071	-0.0385822	-0.171991	-0.350188	-0.110674	-0.552629	0.0380532	0.200018	-0.00388224	0.902482	0.680766	1.08836	0.208198	2.48544	0.343624	0.27302	-0.00975407	-0.0320845	0.0861696	-0.556315	-0.208691	-0.0413447	-0.0738904	-0.395978	-0.00753666	-0.0955516	-0.0209067	0.0868313	0.165423	-0.241776	-0.0125584	-0.517127	0.0341426
A[C>T]A	-0.062876	0.327912	0.613506	1.20918	0.306893	-0.309398	-0.697737	-0.097735	0.0383436	0.106416	0.24028	-0.446978	-0.604096	-0.335995	0.0735489	0.544016	0.213078	0.103294	0.0443468	-0.255806	0.102792	0.335689	1.45508	0.454958	0.116163	2.40144	1.39157	0.431044	1.00521	1.04804	1.55136	0.365313	-0.228575	0.784999	0.0405549	-1.05172	0.330802	-0.418829	0.0967379	-0.259786	-0.0317733	-0.0317195	0.457519	-0.615113	-0.430222	0.161283	-0.544225	0.0929873	-0.0848863
A[C>T]C	-0.163469	0.549965	0.568433	1.25504	0.189744	-0.342725	-0.696547	0.0976009	0.00579794	0.0414147	0.0906433	-0.297668	-0.425861	-0.169986	-0.0669621	0.460345	0.491002	0.0799803	-0.167736	-0.253426	0.0943791	0.438436	0.982833	0.420495	-0.1137	2.16182	1.49542	2.08824	0.670435	1.10462	1.54418	0.679903	-0.0317173	0.428735	0.0530887	-1.1508	0.204074	-0.247199	-0.0166719	-0.225139	-0.0761894	0.0759431	0.41879	-0.672195	-0.593181	0.14002	-0.61747	0.205176	-0.163645
A[C>T]G	0.0474932	0.621745	0.755538	1.10255	0.519028	-0.342804	-0.776242	0.366446	0.17668	-0.325486	0.112797	-0.240597	-0.154522	0.0358042	-0.0464365	0.490869	0.0178173	0.00939058	-0.0956414	-0.175086	0.0730999	0.171192	1.05112	0.369211	0.245452	2.08527	1.63058	0.557417	0.942735	1.13042	2.18201	0.665228	-0.0416685	0.459788	0.0362487	-1.00443	0.63157	-0.355292	-0.00976542	-0.307571	-0.0281853	0.0016216	0.449682	-0.753391	-0.636265	0.236911	-0.53028	0.0154852	-0.0661506
A[C>T]T	0.210862	0.58312	0.764043	1.27136	0.242712	-0.353282	-0.915368	0.121028	0.0543932	-0.0647144	0.0936174	-0.27191	-0.28626	-0.225329	0.181484	0.486242	0.747975	0.0683357	-0.0693587	-0.167821	0.09471	0.0775171	0.795754	0.300338	0.218618	2.17672	1.70612	1.05957	1.18907	1.23718	2.20457	0.786767	-0.104258	0.588025	0.0213598	-1.24481	0.367603	-0.321585	-0.0472259	-0.187762	-0.0782394	0.04509	0.42591	-0.601149	-0.676967	0.197892	-0.551754	0.170592	0.0501738
C[C>T]A	-0.0282092	0.623165	0.540332	1.33305	0.274187	-0.227239	-0.871527	0.144007	0.106502	-0.194439	0.125063	-0.395867	-0.467117	-0.227753	0.161143	0.450204	0.298227	0.0378183	-0.176716	-0.003443	0.0182411	0.058813	1.11356	0.314819	0.113937	2.24738	1.43326	0.789373	1.12807	0.997644	1.65832	0.650805	-0.0916396	0.46662	0.11604	-1.26726	0.378605	-0.232495	0.06954	-0.166501	-0.0638654	0.01853	0.437998	-0.557995	-0.686628	0.276845	-0.515518	-0.00262487	-0.0541611
C[C>T]C	-0.0449811	0.585357	0.758323	1.18335	-0.0945058	-0.355487	-0.722063	0.0206046	0.0384324	0.353309	0.171758	-0.464808	-0.235314	0.042761	0.150367	0.471728	0.0325593	0.196169	-0.0837056	-0.192236	0.0439347	0.191616	1.18445	0.412645	0.0886239	2.22446	1.60387	0.565379	0.803234	0.939459	0.939457	0.800696	-0.025669	0.869077	0.0387951	-1.17318	0.362978	-0.268611	-0.00653766	-0.3461	-0.0898439	0.0926015	0.323824	-0.798146	-0.283655	0.288696	-0.662319	0.0818667	-0.0171835
C[C>T]G	0.0362739	0.657472	0.54521	1.26723	0.0939781	-0.235584	-0.641309	-0.0833935	-0.165927	-0.307726	0.178791	-0.385505	-0.378192	0.0912772	0.0864248	0.441486	0.407476	0.00384742	-0.162701	-0.023969	0.0550026	0.0764302	1.20039	0.274011	0.105801	2.19812	1.31025	0.41323	0.584984	1.14013	1.50275	0.701194	-0.256078	0.419149	-0.033335	-1.0791	0.394291	-0.201782	-0.263645	-0.320911	-0.0482597	-0.012499	0.335862	-0.540489	-0.593759	0.315293	-0.452031	0.118177	-0.0517445
C[C>T]T	-0.177759	0.587923	0.681674	1.48975	0.170686	-0.228166	-0.829042	0.101097	0.066803	0.598987	0.182552	-0.220619	-0.271761	-0.289318	0.108565	0.464987	0.803003	-0.0898447	-0.232151	-0.0764464	0.0461284	-0.0644326	0.888628	0.394702	0.0217164	2.19767	1.85813	1.52121	1.00855	1.05427	1.70845	0.857169	-0.178343	0.378681	0.143467	-1.1896	0.304717	-0.279957	-0.146318	-0.147939	-0.054087	0.18624	0.389313	-0.580245	-0.614628	0.226107	-0.601914	0.145487	-0.0722115
G[C>T]A	-0.0554837	0.285767	0.741031	1.27155	-0.0212445	-0.198903	-0.712726	0.337755	-0.00132493	0.191851	0.144847	-0.233525	-0.436889	-0.206748	0.074824	0.407236	1.69072	0.156748	-0.0848373	-0.000436521	0.00262402	0.159995	1.20891	0.306431	0.058698	2.3159	1.7485	0.711634	1.29295	0.945286	2.55866	0.969886	-0.246796	0.535318	0.0798312	-1.19012	0.361153	-0.283117	-0.0497631	-0.223172	0.0183718	-0.0637843	0.301065	-0.624857	-0.696115	0.382075	-0.613861	0.354057	-0.0227066
G[C>T]C	-0.0700651	0.163474	0.703347	1.1741	-0.0382224	-0.163257	-0.840971	0.242707	0.119528	-0.186548	0.216547	-0.295224	-0.183688	0.206392	0.0339747	0.4377	0.748579	-0.0923547	-0.19176	-0.0628312	0.118257	0.120403	1.13789	0.405169	0.10731	2.16932	1.34323	0.189767	0.86028	0.888374	1.92858	0.934172	-0.143605	0.695283	0.134006	-1.21593	0.279877	-0.387322	-0.0540126	-0.257775	-0.0351106	-0.00948462	0.456342	-0.921287	-0.712246	0.324941	-0.53233	0.22631	-0.0349232
G[C>T]G	-0.0250226	0.749564	0.925717	1.21109	0.333188	-0.253544	-0.794228	0.226723	-0.102742	-0.0976653	0.175802	-0.395384	-0.200284	0.147821	-0.0271951	0.464557	0.555652	0.138823	-0.131485	-0.141469	0.130031	0.279213	0.951408	0.310142	-0.00996923	2.19972	1.5344	0.740639	0.770385	0.924215	1.81573	0.413221	-0.072522	0.339781	0.0662608	-1.23225	0.203815	-0.294638	-0.0333232	-0.310734	-0.0259358	0.0330823	0.411086	-0.471386	-0.456201	0.0903527	-0.460402	0.0771759	0.0370431
G[C>T]T	-0.0784849	0.420562	0.578265	1.10289	0.402061	-0.183109	-0.806922	0.050564	0.1039	-0.0445317	0.323063	-0.331869	0.00766208	-0.0522064	0.227714	0.485272	-0.0324627	0.281233	-0.0975717	-0.00234497	0.112919	0.224574	1.29873	0.386113	0.0136846	2.16206	1.48924	0.957632	1.13545	1.1039	1.83957	0.697186	0.0496789	0.348656	0.240034	-1.22047	0.459361	-0.246572	0.00452662	-0.227616	-0.0311853	0.0716864	0.384126	-0.75122	-0.574488	0.277553	-0.561566	0.090688	-0.0254415
T[C>T]A	0.000850804	0.590866	0.684701	1.41028	0.281978	-0.259584	-0.733847	0.130048	0.0466818	-0.163913	0.210358	-0.314867	-0.284901	-0.0708032	-0.104677	0.580905	0.504904	0.110087	-0.20062	-0.175658	0.0556563	0.154288	1.11297	0.179559	0.15304	2.25631	1.60489	1.3471	0.921022	0.994418	2.23843	0.626243	-0.33359	0.495321	0.00669963	-0.985706	0.37229	-0.259776	-0.0659921	-0.261794	-0.0772513	-0.141341	0.401134	-0.698756	-0.64346	0.286625	-0.488001	0.0368068	-0.023942
T[C>T]C	0.107694	0.596718	0.665732	1.35951	0.0346924	-0.0810942	-0.759073	0.0497542	0.102075	0.305251	0.153174	-0.186653	-0.471551	-0.117779	0.32781	0.53678	0.340281	-0.00172388	-0.11798	-0.222849	0.0235561	0.0421247	1.43628	0.412336	0.272575	2.18664	1.57305	0.716981	1.08634	1.16001	1.57211	0.78385	-0.319581	0.459909	0.029184	-1.18551	0.479362	-0.217065	0.227588	-0.266395	-0.0944181	-0.0623912	0.34296	-0.665429	-0.473306	0.300526	-0.574008	0.1602	-0.0769108
T[C>T]G	0.00494906	0.721213	0.525723	1.28063	0.0180355	-0.299773	-0.757494	0.284435	-0.164027	-0.012211	0.162895	-0.259582	-0.315738	-0.304473	0.150966	0.404661	0.80781	-0.00385256	-0.164735	-0.146591	0.0486872	0.0725796	1.40275	0.338631	0.116964	2.20086	1.56059	0.984926	0.866993	1.05326	1.85506	0.806669	-0.141008	0.737565	0.173724	-1.07843	0.359811	-0.333685	-0.410022	-0.198499	-0.0808191	-0.113212	0.334442	-0.640732	-0.564953	0.328815	-0.589411	0.155765	-0.0274023
T[C>T]T	-0.0523296	0.30895	0.67984	1.54417	0.151358	-0.151852	-0.759318	-0.19268	-0.0229496	0.120249	0.106866	-0.356132	-0.335185	-0.0567343	0.0750966	0.533065	0.353311	-0.0199066	-0.26348	0.00900554	0.138033	0.10513	1.23712	0.290989	0.114996	2.10992	1.4212	0.215186	1.19582	0.914912	2.58074	0.972271	-0.23265	0.520282	0.147356	-1.27703	0.194376	-0.338526	-0.0375422	-0.375314	-0.0711699	0.0252186	0.408959	-0.578644	-0.745172	0.288472	-0.465498	0.0871346	0.026169
A[T>A]A	-0.171423	-0.642325	-0.0870615	-0.0386643	0.249074	-0.404643	-0.44967	-0.316291	0.0763638	-0.124275	-0.050698	-0.164157	0.18412	1.68823	0.317918	0.12191	1.90467	0.27076	-0.161941	0.29207	-0.107652	0.473449	0.633991	0.9083	0.540886	1.68933	1.75859	2.90558	1.3564	1.87544	1.79656	0.403031	-0.166412	0.304776	-0.248135	-0.976987	-0.245572	-0.535016	-0.121656	-0.683601	-0.00847449	0.122225	0.38562	-0.357818	-0.632909	0.352121	-0.927819	-0.316817	0.201489
A[T>A]C	-0.00474896	-0.287362	-0.0242382	0.0457955	0.315331	-0.31515	-0.386377	-0.704574	0.0392753	0.0150297	0.00991495	-0.394321	-0.0779555	2.10089	0.308236	0.226982	3.26284	0.199973	0.0758539	0.317388	-0.0589309	0.724008	0.847616	0.93846	0.656743	1.5732	1.35878	2.82486	1.10242	2.00288	1.62338	0.675794	0.218175	0.495423	-0.236094	-0.870636	-0.343427	-0.677051	-0.122522	-0.595753	0.0237728	0.060094	0.486255	-0.339478	-0.568213	0.327149	-0.945707	-0.0698521	0.189472
A[T>A]G	-0.109718	0.0946566	-0.212269	-0.0257843	0.123935	-0.352646	-0.286369	-0.515662	-0.24272	0.505263	-0.0451474	-0.0124842	0.0818818	1.9093	0.223886	0.212127	2.74778	0.206091	-0.0288868	0.249617	0.0723867	0.605095	0.624864	0.762316	0.56071	1.72048	1.97927	3.8084	1.08198	1.81235	1.68602	0.353977	-0.0994565	0.286269	-0.171571	-1.03075	-0.48234	-0.684194	-0.142138	-0.687968	-0.0111746	0.0981953	0.489095	-0.300755	-0.730888	0.242625	-0.945411	-0.0103122	0.234306
A[T>A]T	-0.0453047	-0.0897001	-0.107784	0.0133197	0.409961	-0.381336	-0.176833	-0.710342	0.140795	-0.304197	0.0175671	-0.24635	0.0403581	1.8986	0.367343	0.206835	1.90444	0.139087	-0.0837517	0.051839	-0.00854268	0.859207	0.538447	0.942366	0.609471	1.63645	1.60878	3.73906	1.0075	1.90194	1.69187	0.482801	0.261736	0.736936	-0.345756	-1.03238	-0.470876	-0.618349	-0.0968471	-0.652872	-0.0478734	0.0407545	0.477393	-0.204112	-0.452818	0.216431	-0.789426	-0.236307	0.117911
C[T>A]A	0.0504101	-0.165077	-0.110581	0.162715	0.311706	-0.475482	-0.365598	0.0304508	0.0445763	-0.168615	-0.185263	-0.205156	-0.186875	1.66856	0.275558	0.212956	2.97986	0.157235	-0.03773	0.69387	0.0201261	0.649029	0.842502	0.855267	0.793855	1.71493	1.46424	5.04056	1.53927	1.77074	2.06402	0.40375	-0.100835	0.329446	-0.152492	-0.874111	-0.277707	-0.752554	0.0960321	-0.64147	-0.0277823	0.0331146	0.520414	-0.280372	-0.710455	0.196601	-0.923531	-0.25752	0.22703
C[T>A]C	-0.214168	0.15202	-0.152782	-0.0858211	0.456117	-0.265569	-0.398929	-0.450304	-0.00530052	0.686177	-0.0232814	-0.529179	0.302697	1.86253	0.219564	0.203478	2.54535	0.224331	-0.173458	0.42707	-0.0351447	0.687158	0.830586	0.806911	0.435332	1.69052	1.38517	4.87151	1.24288	2.4416	1.74314	0.489529	-0.0855781	0.149429	-0.287776	-0.954546	-0.402869	-0.67481	-0.205142	-0.561747	-0.0599912	0.0268475	0.442144	-0.278148	-0.716569	0.287167	-0.94359	-0.0349837	0.212944
C[T>A]G	0.00780932	0.178615	0.0414391	-0.047844	0.370796	-0.238617	-0.401815	-0.651464	0.03752	0.0427285	0.0013639	-0.216546	-0.133919	1.65575	0.228278	0.199864	3.04671	0.222724	-0.180923	0.404116	0.0138975	0.606298	0.563095	0.643644	0.528728	1.79872	1.25595	5.51894	1.31907	2.07569	1.99653	0.471673	0.0868717	0.277971	-0.117198	-1.03778	-0.342706	-0.633516	-0.211081	-0.773477	-0.0253475	0.104439	0.535126	-0.105346	-0.716644	0.328625	-0.931165	-0.0987919	0.174322
C[T>A]T	-0.0130885	0.0392293	-0.0514216	0.0304132	0.334899	-0.305933	-0.448692	-0.388744	0.0935493	-0.314774	-0.0864336	-0.382598	-0.134005	2.04002	0.229586	0.244534	2.61522	0.329129	-0.132849	0.364361	0.118972	0.953347	0.406457	0.817667	0.691228	1.85762	1.51755	5.65172	1.30954	1.98686	0.983888	0.6602	-0.123409	0.472361	-0.142539	-0.868502	-0.332814	-0.78283	-0.139512	-0.667699	-0.0446283	0.0489295	0.538693	-0.286345	-0.622908	0.284617	-0.91642	-0.135985	0.144745
G[T>A]A	-0.103299	-0.113228	-0.206437	-0.00262126	0.462607	-0.37029	-0.267652	-0.397881	0.0364077	-0.301243	0.0502426	-0.351445	0.103448	1.21908	0.25948	0.319059	1.85164	0.114745	-0.0113341	0.364422	-0.0155969	0.588776	0.855351	0.810622	0.592446	1.89292	1.58669	2.84026	1.06664	1.81597	2.08458	0.698175	0.213441	0.316574	-0.00596641	-1.0944	-0.353942	-0.646261	-0.146097	-0.760545	-0.00998228	0.00689343	0.588236	-0.245399	-0.715669	0.243543	-0.858384	0.04494	0.221606
G[T>A]C	-0.0473163	-0.0876394	-0.116599	0.0339495	0.528533	-0.374505	-0.308031	-0.683605	0.264938	0.30863	-0.0374102	-0.436786	0.0470058	1.72567	0.223801	0.263412	2.16826	0.161084	-0.044339	0.188339	-0.00981355	0.899837	0.946425	0.543708	0.548147	1.90118	1.73968	2.67309	1.71805	1.95245	1.44377	0.402933	0.0211243	0.286309	-0.130176	-0.982506	-0.35533	-0.627204	0.0899047	-0.750575	-0.138142	0.0597046	0.420376	-0.243795	-0.559712	0.260473	-0.855598	-0.116646	0.189469
G[T>A]G	-0.313157	0.0898977	-0.0873634	-0.0232778	0.625417	-0.256901	-0.501674	-0.568148	-0.00447134	-0.179944	-0.037398	-0.285897	0.010265	1.63202	0.0569301	0.189111	2.10771	0.269519	-0.0460885	0.357244	0.124031	0.491302	1.72646	0.621463	0.580509	1.59714	1.79781	3.23116	1.59517	1.8835	1.89509	0.418628	-0.172006	0.344232	-0.0754903	-0.948146	-0.45427	-0.791526	-0.059807	-0.723393	-0.0817706	0.0254473	0.444477	-0.249634	-0.453444	0.273804	-0.937663	-0.149888	0.262336
G[T>A]T	-0.165221	0.173739	-0.215123	-0.0544504	0.425909	-0.407691	-0.417615	-0.254028	0.185761	0.0897796	0.0887767	-0.288882	-0.0183592	1.59468	0.20582	0.298525	1.75109	0.20425	-0.112835	0.583574	0.052646	0.622957	0.906653	0.796004	0.612301	1.6657	1.71504	3.268	1.44867	2.19745	1.26785	0.471725	-0.0263421	0.24269	-0.139058	-0.993009	-0.170904	-0.646284	-0.0864005	-0.775064	-0.0766465	-0.0432368	0.497133	-0.0995267	-0.836628	0.26955	-0.817537	-0.180055	0.214079
T[T>A]A	-0.0882083	0.00448778	-0.00532795	-0.030292	0.504374	-0.462076	-0.321188	-0.482541	0.0799624	-0.140108	-0.102056	-0.323282	0.0332892	1.43347	0.380636	0.216339	2.64918	0.152969	-0.0167767	0.446325	-0.0316114	0.844371	0.704095	0.914921	0.430452	1.67309	1.75748	4.99644	1.746	1.8506	1.88901	0.567426	-0.033475	0.255779	-0.168647	-1.13264	-0.251032	-0.650998	-0.239118	-0.684191	-0.0266275	0.0186532	0.515419	-0.266635	-0.634668	0.353035	-0.921485	-0.11692	0.174454
T[T>A]C	-0.161494	-0.098265	-0.0912948	-0.115931	0.132867	-0.16432	-0.412435	-0.491115	-0.100929	-0.0430936	0.00473679	-0.274996	0.217043	1.80007	0.355451	0.249876	2.99024	0.0360684	-0.0445571	0.319582	0.0994608	0.586137	0.688637	1.01422	0.787443	1.68197	1.5696	5.07185	1.54043	1.9992	1.42051	0.66951	0.0866565	0.311126	-0.249937	-1.00085	-0.381983	-0.729505	0.0319471	-0.600359	-0.0241132	0.0336391	0.781807	-0.127415	-0.598446	0.316648	-0.964867	-0.293774	0.238533
T[T>A]G	-0.238174	-0.305269	-0.0114602	0.0849394	0.497415	-0.48392	-0.345008	-0.479323	0.104388	-0.0908854	-0.00155439	-0.181953	-0.0347007	1.81646	0.23312	0.350208	2.76753	0.184558	-0.160518	0.242967	0.0973664	0.405912	0.553517	0.816049	0.570235	1.53158	1.57684	6.0087	1.75558	2.11727	2.15411	0.711327	-0.143926	0.311757	-0.1468	-1.09162	-0.427715	-0.696738	-0.104954	-0.597176	-0.0155182	0.105971	0.578134	-0.321812	-0.679961	0.509051	-0.940258	-0.20538	0.151497
T[T>A]T	-0.237989	-0.224136	-0.0667496	-0.0312751	0.406387	-0.390957	-0.188859	-0.366352	0.0680089	-0.07115	0.0802574	-0.342099	-0.000945173	1.44228	0.374459	0.288456	2.31108	0.237374	-0.0796319	0.388236	0.0160451	0.663334	1.06778	0.939652	0.568042	1.8374	1.54204	5.69141	0.76236	1.76357	1.83377	0.496778	0.114517	0.266289	-0.278034	-1.12117	-0.576663	-0.873117	-0.0926848	-0.692048	-0.0154115	-0.0378499	0.547488	-0.164606	-0.850047	0.297495	-0.898027	-0.176167	0.156917
A[T>C]A	0.0743366	0.386539	-0.108124	0.199823	0.781478	0.00124587	0.0124858	0.812359	0.115327	0.0643643	0.213935	0.354177	0.164861	1.46102	-0.155801	0.224247	1.9358	-0.143841	0.165559	-0.440572	0.23235	0.799798	0.640108	0.886943	0.458865	1.62835	2.11529	2.44641	0.855555	2.40918	1.12457	-0.0411988	-0.288835	0.988024	-0.162378	-0.676416	-0.128901	-0.449412	-0.162727	-0.185893	-0.0573718	0.131431	-0.299327	-0.820711	-0.0213283	-0.0264052	-0.711878	-0.022812	-0.19962
A[T>C]C	-0.120846	0.474414	-0.0599059	0.274923	0.924861	-0.116732	0.0810443	0.956421	0.0661256	-0.0282384	0.157891	0.223118	0.0262359	2.00787	-0.100911	0.153927	1.27319	0.00456445	0.106711	-0.53848	0.381344	0.818055	0.582781	0.833585	0.57875	1.66378	2.1835	3.82182	1.02166	2.17184	1.30447	-0.22579	0.140956	1.35176	-0.0968631	-0.471747	-0.0295016	-0.410921	0.0149726	-0.141807	-0.0296552	0.0762527	-0.244891	-0.63881	0.230018	-0.276278	-0.674612	-0.318854	-0.161444
A[T>C]G	-0.160228	0.368605	-0.0468941	0.27774	0.766483	-0.0788219	0.0385318	0.658991	-0.12202	0.266376	0.0428203	0.389224	-0.020678	1.08705	-0.185458	0.187234	2.33504	-0.111755	-0.007121	-0.341278	0.225715	0.499192	0.852493	0.803713	0.637776	1.44814	1.89635	2.90415	1.25839	2.39454	1.01901	-0.190079	0.435039	0.824528	-0.372399	-0.77099	-0.0146142	-0.478953	0.143681	-0.0791726	-0.0935062	-0.0214663	-0.264449	-0.58728	-0.199905	0.0127512	-0.687722	-0.128332	-0.268795
A[T>C]T	0.048398	0.497139	-0.180904	0.272012	0.556057	0.00258794	-0.188567	1.06279	0.0417415	0.510543	0.0528353	0.642097	-0.0956606	1.28907	-0.132781	0.193635	3.8489	-0.117583	-0.0283095	-0.27958	0.299574	1.07808	0.787784	0.651936	0.254715	1.63658	1.97088	4.16123	1.17939	2.49785	1.45534	0.0786355	-0.0607807	0.890688	-0.213209	-0.603863	-0.0207086	-0.35087	-0.0932441	-0.071154	-0.0473495	0.187111	-0.0403592	-0.636464	0.123172	0.0943442	-0.628491	0.0317219	-0.237585
C[T>C]A	-0.0203409	-0.0247577	0.0373133	0.435387	0.758816	-0.0531969	0.0867082	1.2417	-0.0364101	-0.193618	0.243726	0.530916	0.0579569	1.76525	0.0694102	0.181942	1.91308	0.0436871	0.03195	-0.399213	0.168831	0.780394	0.609959	0.70447	0.547253	1.71297	2.15166	2.97106	0.894067	2.38238	1.68934	-0.377873	0.225073	0.643173	-0.154887	-0.468573	0.0287691	-0.407653	0.119887	-0.220703	-0.0478895	-0.015398	-0.181293	-0.558991	0.0848472	-0.0668578	-0.593407	-0.0379581	-0.158483
C[T>C]C	0.0271841	0.253677	-0.0655298	0.190796	0.540664	-0.0541434	0.0638359	0.51181	-0.029019	0.206068	0.110136	0.92947	0.118805	1.79256	-0.195028	0.276337	1.73411	-0.0603766	-0.0586269	-0.187023	0.0709877	0.595359	1.41059	0.628097	0.775082	1.5326	1.91469	3.74506	0.822141	2.54416	1.22429	-0.0704321	-0.0834832	0.933245	-0.15875	-0.671255	0.0320888	-0.434025	-0.0598661	-0.159971	-0.0781996	0.0189846	-0.234063	-0.698534	0.0722536	-0.0547944	-0.614889	-0.251293	-0.232459
C[T>C]G	0.00330869	0.447153	-0.0944523	0.361676	0.599886	-0.00600366	-0.106664	0.73719	-0.0202908	0.231331	0.282556	0.380772	0.252199	1.79807	-0.109603	0.15838	2.4132	-0.00785457	0.0589678	-0.52362	0.280259	0.963148	0.878959	0.644812	0.505098	1.60081	1.98569	3.67929	0.980897	2.55537	1.45019	-0.122869	0.139817	0.893768	-0.0187391	-0.548817	-0.133421	-0.468827	0.0487403	-0.215743	-0.0459016	-0.0680515	-0.235475	-0.593345	0.146179	-0.006814	-0.700604	-0.11695	-0.212693
C[T>C]T	-0.0203483	0.502046	-0.0730826	0.127917	0.595288	-0.0783044	-0.111645	1.10199	0.0788071	-0.158075	0.193475	0.429228	0.125809	1.09253	-0.221133	0.213778	1.8747	0.0391301	-0.0132579	-0.402921	0.12264	0.702437	0.72492	0.736938	0.447114	1.64064	1.94075	2.88636	0.931261	2.20039	0.947806	-0.03129	-0.134291	1.0576	-0.0620803	-0.445041	0.0433185	-0.442996	0.0417463	-0.17419	-0.0350386	-0.0491185	-0.239562	-0.651477	0.0341662	0.137078	-0.811617	-0.09289	-0.219302
G[T>C]A	0.0401485	0.471901	-0.147279	0.316758	0.882587	-0.0359984	-0.130196	0.896009	0.107363	0.0545614	-0.0368902	0.633767	0.0336953	1.21798	0.016083	0.259214	1.7239	-0.0473047	-0.0704362	-0.14586	0.383996	0.911983	0.839669	0.873792	0.353791	1.5631	2.10524	2.7522	1.16226	2.51925	1.46487	-0.133658	0.100284	0.807009	-0.259981	-0.528628	-0.00899059	-0.418371	0.185466	-0.0838452	-0.0213449	0.0457041	-0.291965	-0.689769	0.0433884	0.0535739	-0.739655	-0.232344	-0.199797
G[T>C]C	0.0682905	0.251356	-0.0804356	0.364013	0.775577	-0.104549	-0.0717283	0.710892	-0.0692983	0.285269	0.234311	0.57125	-0.0168601	1.27418	-0.138655	0.0798306	2.3418	0.0379584	-0.070699	-0.379961	0.239137	0.884118	1.14758	0.789474	0.434004	1.62963	1.91682	2.61541	1.01631	2.24295	1.65609	-0.150167	-0.0488557	1.03136	-0.212669	-0.195009	-0.124865	-0.428454	0.125647	-0.112302	-0.0974643	-0.0273231	-0.172639	-0.612235	-0.0245094	-0.0402585	-0.657994	-0.219714	-0.182787
G[T>C]G	0.044419	0.494739	-0.0615056	0.360472	0.696835	-0.0347767	-0.0904433	0.822098	-0.0800921	0.254124	0.0730348	0.297088	0.0300212	1.07072	-0.195785	0.177046	2.89294	-0.0320827	-0.0664952	-0.245164	0.351087	0.89627	1.00285	0.88249	0.50201	1.56753	1.91662	3.33821	0.993279	2.4438	1.1882	-0.0635178	0.0522407	1.45588	-0.126603	-0.597751	-0.0157964	-0.492224	0.105362	-0.172302	-0.0658149	-0.0480895	-0.254759	-0.318714	0.0602283	-0.0177207	-0.635301	-0.223735	-0.213956
G[T>C]T	0.00321414	0.320838	-0.0517062	0.233407	0.712814	-0.000366772	0.0418537	0.751524	-0.0942289	1.9326	0.0675162	0.424249	0.165803	1.24948	0.0174378	0.0866461	0.844796	-0.0170075	0.0559659	-0.36595	0.234411	0.865617	0.928931	0.75358	0.385229	1.49454	2.00597	3.23717	0.862039	2.17009	1.529	-0.0882711	0.0649566	0.828592	-0.224532	-0.38789	-0.109149	-0.419261	0.10871	-0.140613	-0.0294991	-0.126282	-0.20678	-0.514743	0.105057	0.0764701	-0.653567	-0.257374	-0.101646
T[T>C]A	-0.0176469	0.498422	0.0181209	0.232789	1.04429	-0.209582	0.0643775	0.53261	0.00315382	0.383222	0.196444	0.540011	0.0919279	1.11746	-0.184406	0.1468	2.68001	-0.0145714	-0.00224958	-0.45188	0.122212	0.635049	0.782135	0.749795	0.54299	1.56386	1.85978	4.97773	1.26258	2.36181	0.788845	-0.0982341	0.00350012	1.07942	-0.0309888	-0.582772	-0.0230682	-0.4265	-0.00465987	-0.188468	-0.0459578	-0.0741889	-0.100659	-0.549812	-0.00886703	0.029474	-0.705472	-0.0853657	-0.235134
T[T>C]C	0.0142887	0.212315	-0.0452424	0.33013	0.624356	-0.103254	-0.0232279	0.982303	0.14268	0.325583	0.0294824	0.404881	0.213189	1.13495	-0.148243	0.217498	2.39007	-0.0137659	0.180017	-0.324716	0.363663	0.944011	1.2543	0.683387	0.760757	1.57629	1.61258	4.50732	1.05439	2.36078	1.68421	-0.203289	0.347496	0.788664	-0.162801	-0.523844	-0.0880688	-0.545554	0.0211401	-0.230264	-0.0392138	-0.043123	-0.214921	-0.563942	0.0329113	0.00454487	-0.69	-0.180937	-0.196714
T[T>C]G	-0.0118338	0.429805	0.0194786	0.443143	0.653914	-0.0312522	-0.0601483	1.0027	0.11151	0.032733	0.0827927	0.446068	0.122813	1.38341	-0.352626	0.28689	2.2412	-0.085769	0.0585899	-0.284771	0.238652	0.834261	1.14413	0.705018	0.517247	1.74221	2.02757	5.33433	0.964722	2.25741	1.00268	-0.365966	-0.0148625	0.725235	-0.0687108	-0.48738	-0.0201329	-0.462269	0.00305457	-0.194316	-0.048982	-0.0693757	-0.250731	-0.710857	0.00274369	-0.000374546	-0.686959	-0.262659	-0.196465
T[T>C]T	-0.0939319	0.450655	0.0515826	0.264763	0.610087	0.0307676	-0.165591	0.87097	0.0651078	0.14142	0.0616956	0.369761	0.156023	1.419	-0.109672	0.200313	2.61891	-0.0558537	-0.0250439	-0.296225	0.21521	0.863056	0.911224	0.880857	0.265216	1.70776	2.05434	4.85265	0.940865	2.19704	1.54605	-0.405198	-0.148227	0.843532	0.0435607	-0.534486	-0.0199209	-0.347959	0.0289735	-0.246016	-0.0428251	-0.0365117	-0.183646	-0.711142	0.109781	-0.218677	-0.671536	-0.204108	-0.207706
A[T>G]A	0.502505	2.27835	0.088979	-0.188472	-0.658957	-0.148621	-0.104193	-0.973124	-0.184071	-0.00125737	0.186654	-0.345476	-0.052343	-0.229683	-0.0371289	0.277067	0.167023	0.19692	-0.0611477	-0.334343	0.155806	0.66197	0.265507	0.301957	-0.126704	1.80386	1.95346	3.06986	2.20235	2.41499	1.64282	-0.294273	0.114064	0.297548	0.0314567	-0.276734	-0.16257	-0.42404	-0.0160506	-0.244985	-0.0138908	0.123697	0.100732	0.036679	-0.214692	0.0120611	-0.0243559	-0.498062	-0.0217811
A[T>G]C	0.415708	2.35202	0.0476102	-0.263217	-0.6541	-0.0757301	-0.207417	-0.897779	-0.0289619	-0.0287751	0.118017	-0.223324	0.0671228	-0.537756	0.117688	0.372119	1.60325	0.0789369	-0.0279705	-0.499695	0.0951362	0.719709	0.0561862	0.291216	-0.0354895	1.97387	1.80461	2.20585	2.54737	2.10561	1.04909	-0.285711	0.173876	0.0605816	0.130346	-0.388811	-0.0988089	-0.446031	-0.189881	-0.147913	-0.0374564	-0.0707105	0.0733881	0.116229	-0.292782	0.0161009	0.084606	-0.466318	-0.0227322
A[T>G]G	0.413923	2.21573	0.179225	-0.249068	-0.658566	-0.132378	-0.280962	-1.11094	-0.199776	-0.160163	0.0106444	-0.3122	0.00571586	-0.332814	0.0206187	0.23685	0.936973	0.213847	-0.148877	-0.417665	0.0650036	0.600369	0.17758	0.187303	-0.159699	1.87322	1.49646	3.21166	2.2801	2.21115	1.86039	-0.52017	-0.0635855	0.0895223	0.00299914	-0.272621	-0.131543	-0.418921	0.0388783	-0.277424	-0.087388	0.069185	0.181046	-0.183237	-0.0855556	0.103158	-0.0278866	-0.448159	0.0152279
A[T>G]T	0.436603	2.34489	0.141884	-0.362318	-0.533334	-0.15131	-0.0688683	-0.64793	-0.123271	0.162155	0.0130299	-0.321384	0.112804	-0.477376	0.346544	0.316646	-0.0389336	0.172086	0.00395137	-0.575334	0.19633	0.369129	0.500281	0.431604	-0.0865773	1.88772	2.14416	1.39355	2.35673	2.56119	1.63014	-0.255488	0.362345	0.106162	0.0290737	-0.368268	-0.181322	-0.493408	-0.363776	-0.113786	-0.0430172	0.0463328	0.0635734	0.122716	-0.211877	0.22632	-0.0317412	-0.547946	0.0373923
C[T>G]A	0.290081	2.14906	0.106734	-0.323553	-0.609007	-0.18219	-0.209404	-1.02552	-0.171308	-0.0639953	0.100165	-0.396619	0.0334362	-0.50518	0.220968	0.286907	0.598456	0.079522	0.00509938	-0.318463	0.109086	0.409089	0.106129	0.17515	-0.172625	1.84702	2.06915	2.94232	2.19347	2.2198	1.29243	-0.239728	-0.277353	0.253432	0.0757268	-0.275086	0.110131	-0.451586	-0.204644	-0.219655	-0.0753304	0.0231457	0.0474442	0.0891512	-0.248022	0.141942	-0.0646493	-0.55705	0.0520497
C[T>G]C	0.343124	2.20603	0.0832262	-0.267548	-0.547723	-0.204095	-0.122781	-0.618784	0.0034142	-0.197492	0.0457106	-0.414168	-0.197925	-0.503283	0.125794	0.253997	1.11659	0.271753	-0.100507	-0.172226	0.0941851	0.388602	0.0201653	0.263305	-0.0706421	1.86204	1.768	3.14419	2.63476	2.23988	0.909418	-0.316609	0.0758662	0.0921237	-0.113479	-0.338048	-0.0500928	-0.307986	-0.141065	-0.244579	-0.127165	0.041633	0.0465003	-0.0678984	-0.115936	0.168668	-0.0127871	-0.51074	0.0217211
C[T>G]G	0.444376	2.25302	0.0824212	-0.318137	-0.624432	-0.198429	-0.374935	-0.922975	-0.0736903	-0.155245	0.117774	-0.0753677	-0.0148656	-0.398534	0.107994	0.23743	1.43095	0.323537	0.00461426	-0.0932841	0.0118128	0.963148	-0.0467862	0.386777	-0.0901543	1.87256	1.30035	3.73217	2.34865	1.95922	1.37745	-0.414575	-0.0193575	0.317629	-0.0139922	0.0267233	-0.0770684	-0.454679	-0.258475	-0.235401	-0.0604025	-0.0536115	0.128666	0.00477946	-0.212247	0.034938	0.0273905	-0.573864	-0.00633789
C[T>G]T	0.479517	2.46144	0.143919	-0.292566	-0.605904	-0.177596	-0.311414	-0.710438	-0.222311	-0.203576	0.0423678	-0.167477	0.258801	-0.621431	0.394109	0.2934	0.598762	0.147081	0.00392529	-0.394683	0.0786176	0.663933	0.217354	0.149273	-0.109152	1.98837	1.9422	3.18806	2.40285	2.28088	1.48271	-0.224915	0.180686	0.152231	0.0422601	-0.313493	-0.0380367	-0.404805	-0.232112	-0.225875	-0.0943149	-0.0012684	0.0449798	0.0152791	-0.143952	-0.111122	-0.0130415	-0.475779	0.0653982
G[T>G]A	0.584708	2.28641	0.16924	-0.392206	-0.866091	-0.130862	-0.349555	-1.14465	-0.307236	-0.398952	0.042379	-0.200914	-0.144085	-0.0627294	0.163888	0.243637	0.180417	0.13012	-0.0659407	-0.420217	0.123614	0.561918	0.205937	0.187562	-0.0296097	1.98732	1.79428	2.48933	2.21566	2.26745	1.52586	-0.508512	0.0348828	0.0615942	0.0131335	-0.100803	0.0253952	-0.435322	-0.221703	-0.284952	-0.0974789	0.0169263	0.102729	0.290494	-0.0466521	0.110436	-0.050904	-0.561831	0.0326253
G[T>G]C	0.486783	2.22367	0.00114313	-0.48047	-0.770702	-0.0789362	-0.241878	-0.952895	-0.0566715	0.00765388	0.358684	-0.257044	0.246929	-0.562457	0.113394	0.285429	0.176022	0.141305	-0.0340089	-0.203524	0.162304	0.343419	0.0972502	0.394515	-0.192355	1.89843	1.77248	2.04562	2.27641	2.13328	1.99822	-0.371194	0.170517	0.202296	0.0020848	-0.193009	-0.259734	-0.41615	-0.185847	-0.188662	-0.0522878	0.0220989	0.192141	0.105564	-0.0378154	0.0715073	-0.0645256	-0.408316	0.0309209
G[T>G]G	0.757169	2.33872	0.131469	-0.374109	-0.791553	-0.132649	-0.254923	-1.09468	-0.150205	2.44729	0.164214	-0.143104	0.0724947	-0.272767	0.181563	0.269418	0.00814249	0.147388	-0.178834	-0.288624	0.0223231	0.550082	0.144638	0.293607	0.269327	1.84459	1.46761	2.41532	2.07884	2.11955	1.90657	-0.127727	-0.00449879	0.234462	0.0536803	-0.162465	-0.152281	-0.48627	-0.247849	-0.29041	-0.0898249	-0.117249	0.0763184	0.0146772	-0.31866	0.0809383	-0.0557067	-0.583077	0.00732903
G[T>G]T	0.501261	2.36929	0.190174	-0.279353	-0.532369	-0.13476	-0.402256	-1.03216	-0.13997	-0.221729	0.0521975	-0.175519	0.0154721	-0.312754	0.139123	0.324883	0.729945	0.255985	0.010434	-0.300811	0.064583	0.494067	0.189848	0.207151	0.0415748	1.79336	1.91799	2.9433	3.46875	2.38021	1.02629	-0.185784	0.11855	0.150261	0.0270103	-0.24671	-0.000928102	-0.457679	-0.200341	-0.26429	-0.202534	-0.0929618	0.0995603	0.0202034	-0.0827182	0.0277327	0.025465	-0.536292	0.018269
T[T>G]A	0.478549	2.28686	0.209252	-0.320727	-0.623666	-0.207235	-0.216752	-0.749233	-0.095816	0.276782	-0.0732373	-0.196918	0.108385	-0.0309767	0.12749	0.334965	0.172712	0.0393226	0.000741887	-0.378542	0.0138964	0.765094	0.102822	0.316925	-0.161088	1.7739	2.03943	3.36218	2.1689	2.16371	1.22359	-0.0882416	0.0723218	0.17034	0.0890248	0.0422425	-0.0746552	-0.421502	0.0119594	-0.281667	-0.151814	-0.00633553	0.0696414	-0.0369494	-0.178713	0.0980532	-0.0665433	-0.51114	0.136989
T[T>G]C	0.239271	1.72379	0.42519	-0.33965	-0.794785	-0.0745384	-0.0845596	-1.25681	-0.116569	0.00706085	0.10999	-0.203636	-0.0137044	-0.299836	0.148947	0.446207	0.413025	0.226222	0.178087	-0.336729	0.00190025	0.46196	0.202748	0.227445	-0.0506404	1.83741	1.97035	1.41879	2.37953	2.30449	1.28928	-0.213239	0.081975	0.144547	0.0527283	-0.204238	0.0186397	-0.446286	-0.154197	-0.211923	-0.116033	-0.0444188	0.0675055	0.0347268	-0.377909	0.0182232	-0.0860197	-0.473331	0.00242097
T[T>G]G	0.459941	2.36753	0.257877	-0.195383	-0.432772	-0.123806	-0.340939	-0.932434	-0.137595	0.195579	0.159963	-0.244504	0.119914	-0.315652	0.0230504	0.282843	1.16171	0.151644	0.042036	0.0224754	0.0895166	0.523158	0.363099	0.349141	-0.104614	1.85826	1.70552	4.81048	2.58203	2.1487	1.75873	-0.293831	-0.115216	0.195202	-0.101892	-0.220103	-0.0196742	-0.380659	-0.167129	-0.251786	-0.156437	-0.0196075	0.187432	-0.122547	0.0315022	0.094718	-0.0680853	-0.582513	0.0508331
T[T>G]T	0.352168	2.26388	0.0519444	-0.0774857	-0.519186	-0.238769	-0.282667	-0.949209	-0.191182	-0.539149	0.0784127	0.0708745	0.0872291	-0.446879	0.130038	0.280281	0.491539	0.226448	0.0617499	-0.410517	0.120343	0.766584	0.107137	0.291007	-0.157736	1.77839	2.61126	2.05413	1.79639	2.61342	1.51197	-0.422824	-0.0611497	0.15447	0.162043	-0.308316	0.114522	-0.365572	-0.353194	-0.250053	-0.0528969	0.0110078	0.19393	-0.0307	-0.203742	0.209748	-0.0809248	-0.647487	-0.00428795
DNV	0.298441	0.150494	-0.192636	0.287317	-0.719719	-0.0442018	-0.0268658	0.684464	0.101013	1.04441	0.0181722	-0.267871	0.916355	2.62247	0.203383	0.817135	2.33095	0.297729	-0.514508	-0.309576	0.110822	0.0117218	-0.140156	0.201814	0.0530805	0.585463	0.642986	3.77588	0.0440227	-0.00391503	0.347489	0.407219	-0.489311	-0.0585442	-0.139833	-0.566392	-0.17528	-0.533071	-0.0179674	0.0764956	-0.00644183	-0.0516675	0.359462	-0.717119	-0.325525	-0.037521	-0.64174	-0.0869909	0.00717573
MNV	0.0456941	0.181278	-0.193267	0.385466	-0.768816	-0.0317195	-0.0500509	0.342241	-0.075888	0.362241	-0.0807118	-0.298966	0.666166	2.7938	0.467306	0.648991	1.82045	0.391191	-0.295512	-0.156455	-0.00341576	0.0103303	0.0149916	0.139625	0.0947744	0.526463	0.596321	3.3155	0.0734426	0.0581925	0.164314	0.574494	-0.258685	0.00550808	-0.0325144	-0.533784	-0.266202	-0.549147	-0.0224897	0.126934	-0.035839	-0.0110314	0.249382	-0.600359	0.472388	-0.0317492	-0.545238	-0.0941747	-0.0262279
D.1.rep	0.0612756	-0.125848	-0.269623	-0.0795869	-1.37902	0.466683	-0.263503	2.37862	-0.121942	0.660552	-0.102321	-1.60458	0.548376	1.39073	-0.275525	0.492221	2.31451	0.355159	0.536895	-0.732259	-0.0304323	0.229693	-0.236256	0.0758737	-0.0534929	0.525764	2.05944	1.7582	0.14188	0.0501047	3.65288	0.118211	-0.303788	0.519581	0.0524532	-0.215735	-0.0204802	0.0399697	1.38061	-0.192599	0.114247	0.0739573	-0.18807	-0.495893	0.380663	-0.195525	-0.142398	0.12122	-0.35453
D.1.nonrep	0.28029	-0.237862	-0.102137	-0.067947	-1.37656	0.473262	-0.0899968	1.99672	-0.402419	0.334739	-0.135021	-0.423778	0.319258	1.21873	-0.272028	0.624798	1.59831	0.430848	0.396597	-0.598837	0.0238744	-0.126209	-0.349579	0.0855527	-0.0775548	0.497913	2.17308	1.30875	-0.0303359	-0.0771866	3.05606	0.358553	-0.437053	0.585278	-0.0122847	-0.358481	-0.0897443	0.0160434	0.387406	-0.25829	0.144946	0.0675368	-0.348486	-0.771211	0.170816	-0.294143	-0.259135	0.186958	-0.275673
D.2.5.rep	0.149454	0.0423958	-0.227517	0.0905692	-1.50655	0.282199	-0.0888423	2.46033	0.153917	0.548037	-0.129015	-1.69398	0.41354	1.31464	-0.121107	0.530324	1.08835	0.307543	0.438021	-0.658175	0.0262452	0.0517765	-0.0955656	0.172302	0.000725088	0.546485	2.34006	1.04888	0.100595	-0.0866506	2.15006	0.332188	0.115633	0.459102	0.055397	-0.238999	-0.0724721	-0.000601953	0.503831	-0.105248	0.130264	0.000526465	-0.348226	-0.514947	0.440475	-0.201281	-0.197344	0.236702	-0.309076
D.2.5.nonrep	0.098207	0.149923	-0.201103	0.0399263	-1.48026	0.447692	-0.179366	2.46137	-0.0448898	0.866602	-0.171794	-1.60366	0.602454	1.77411	-0.243453	0.468503	1.53859	0.384324	0.502871	-0.55676	0.0126096	0.0752154	-0.437997	0.0632692	0.0187314	0.544695	1.67736	1.28016	0.241414	-0.150134	2.39857	0.585436	0.11551	0.379919	-0.0456665	-0.0838006	0.11617	0.163454	0.400607	0.00664825	0.123811	0.137715	-0.348556	-0.419936	0.431698	-0.225809	-0.116171	0.218395	-0.367198
D.5.50	-0.0556046	-0.0386908	0.143283	-0.354361	-1.37812	0.773067	-0.285099	2.74785	0.285787	0.775714	-0.127345	-1.6049	0.333027	1.57689	-0.305551	0.616971	1.4157	0.259811	0.375928	-0.638381	-0.01791	-0.151708	-0.128391	0.0523756	-0.00387852	0.511448	2.15743	1.26444	0.0823473	-0.221771	3.21998	0.717247	-0.247245	0.60828	-0.028491	-0.21178	0.240182	-0.0529426	0.572071	-0.265608	0.0869929	-0.0252203	-0.28677	-0.42414	0.589067	-0.221925	-0.152352	0.357016	-0.399123
D.50.400	0.188467	0.0425415	-0.204281	0.0211193	-1.63876	0.353236	-0.203177	2.06821	-0.0317984	0.629006	-0.0662307	-1.52625	0.585102	1.34956	-0.291924	0.602527	-0.00213464	0.355787	0.453541	-0.619549	-0.0658685	0.0567333	-0.256833	0.144508	-0.0981448	0.502187	1.86605	1.12386	0.0504464	0.041977	3.2813	0.617103	-0.211235	0.43869	0.0703796	-0.416566	-0.021035	-0.022726	0.535594	-0.106602	0.104266	0.0756574	-0.273005	-0.39836	0.296081	-0.176289	-0.154379	0.38805	-0.371005
DI.small	-0.00838982	0.0450664	-0.198728	0.0812711	-1.38732	0.351415	-0.418131	2.6743	0.0702993	0.524674	-0.3628	-1.50591	0.433883	1.6061	-0.155611	0.699372	1.19776	0.162331	0.523904	0.636928	0.00037622	0.0293155	-0.0433216	0.130985	-0.00797915	0.561138	1.88536	2.29701	-0.0985163	-0.072395	3.06378	0.939623	-0.358742	0.417095	0.0442042	-0.192463	0.180779	0.0242029	0.633907	-0.250813	0.0520758	-0.0201846	-0.256949	-0.439938	0.623982	-0.335206	-0.156537	0.199065	-0.305858
DI.large	0.13946	0.0742524	-0.0152294	0.0744503	-1.41197	0.420816	-0.151907	2.20591	0.132166	0.213594	-0.13284	-1.55747	0.36956	1.57723	-0.202807	0.489129	0.973692	0.402802	0.452542	-0.41041	-0.0463959	-0.0778602	-0.0708232	-0.00790228	-0.129886	0.484575	1.63069	0.637634	-0.0323756	0.220287	3.04585	0.41813	0.0391786	0.316232	0.037439	-0.282273	-0.0709695	-0.037803	0.546562	-0.19888	0.111919	0.0964104	-0.296794	0.347375	0.338391	-0.304882	-0.125747	0.31566	-0.259822
I.1.rep	0.181405	-0.0704442	-0.101104	0.085604	-1.48154	0.31791	-0.132741	2.48165	-0.0366172	0.490419	-0.142403	-1.44505	0.642578	1.36183	-0.339406	0.496563	1.71416	0.388422	0.50788	-0.74908	0.0256708	-0.00343362	-0.313509	0.269444	-0.21471	0.415417	1.86256	0.938456	0.110407	-0.0879304	2.98686	0.495186	-0.158708	0.542738	-0.0664089	-0.256352	-0.0441904	0.0416916	0.497339	-0.209526	0.114217	0.102146	-0.285525	-0.448758	0.361348	-0.140717	-0.216563	0.306485	-0.253817
I.1.nonrep	0.145376	-0.00430298	-0.241439	-0.0492662	-1.43863	0.496283	-0.15226	2.14168	-0.191588	0.675553	-0.137533	-1.05501	0.21969	1.58999	-0.164489	0.558682	0.158702	0.641598	0.506127	-0.857755	-0.0650478	0.0250675	0.147409	-0.013605	-0.0481015	0.498393	2.08192	0.791039	0.109162	-0.185509	2.34643	0.242715	-0.0501539	0.362529	-0.108032	-0.265485	-0.0411754	0.0656324	0.494628	-0.165717	0.0888869	0.136298	-0.295316	-0.481351	0.479613	-0.252777	-0.138279	0.197532	-0.316499
I.2.5.rep	0.0462277	0.351774	-0.0354821	0.0483407	-1.29028	0.269123	-0.104663	2.48681	-0.0443026	0.532088	-0.061445	-1.32008	0.377723	1.29069	-0.254967	0.537103	0.745692	0.333319	0.486767	-0.5798	-0.010641	-0.0441557	0.0890594	0.0403568	-0.225925	0.520742	2.07728	1.19212	-0.0215852	-0.160056	2.90259	0.0713287	0.345581	0.559697	-0.00706144	-0.455955	-0.00346315	0.0536108	0.590326	-0.209816	0.0939545	-0.0304349	-0.328298	-0.543107	0.20517	-0.100851	-0.199154	0.254113	-0.290671
I.2.5.nonrep	0.0397849	-0.173286	-0.13796	-0.00776556	-1.28188	0.37323	-0.182427	2.77908	-0.293399	0.993099	-0.0104252	-1.3949	0.306638	0.859728	-0.290344	0.564666	1.85653	0.438429	0.373137	-0.345009	-0.0528964	-0.0442037	-0.190362	0.172431	-0.106013	0.469708	2.10666	2.55402	-0.0369292	-0.0831705	3.01679	0.560442	0.108969	0.372477	-0.0126174	-0.259811	-0.0137645	0.00458851	0.39975	-0.0747166	0.113704	0.0192591	-0.256629	-0.460016	0.448887	-0.297118	-0.192456	0.234371	-0.260801
I.5.50	0.0402307	0.0870406	-0.14122	-0.13186	-1.40157	0.38271	-0.232733	2.68403	-0.0717197	0.450719	-0.103693	-1.45669	0.619685	1.56311	-0.265677	0.529307	1.23118	0.296668	0.451321	-0.543368	0.11303	0.00668357	-0.134111	0.0724058	-0.0284189	0.469877	1.88602	1.45207	0.124464	-0.101699	2.5402	0.332573	-0.212995	0.618674	0.114427	0.0178757	-0.00240803	0.0612874	0.499904	-0.2393	0.20629	0.0226158	-0.285021	-0.398631	0.334412	-0.236803	-0.148151	0.357985	-0.288545
I.50.400	-0.0392929	0.0918018	-0.0367048	-0.0747808	-1.71819	0.386515	-0.126917	2.62868	0.134848	1.19605	-0.0920614	-1.51825	0.516655	1.50022	-0.182855	0.645536	1.15896	0.286027	0.527781	-0.466613	0.00321257	0.0355607	-0.0563188	-0.0512635	0.0933496	0.545549	1.97066	1.19854	-0.0952384	-0.165408	2.98116	0.430883	0.00277937	0.394897	-0.0292314	-0.185098	-0.0703763	0.00757234	0.575148	-0.184622	0.0971344	-0.00839655	-0.30558	-0.348376	0.309178	-0.262647	-0.0102886	0.202051	-0.320481
TD	0.10654	-0.176279	0.319076	0.258721	-0.354401	-0.105638	-0.0918414	-0.514817	-0.0205593	0.371598	-0.082242	-0.316224	0.656675	1.46078	0.242036	0.857941	0.0589372	0.197266	0.1797	0.636822	-0.386074	-0.232141	-0.116271	0.242855	-0.164006	0.448041	-0.98751	0.838815	-0.383365	-1.00112	2.83681	0.330185	-0.518376	0.174968	0.0850719	-0.0722199	0.213698	-0.438876	0.0670381	-0.207229	0.0256462	-0.0381061	-0.336119	0.979831	0.0896957	-0.360422	-0.195151	0.336973	0.276545
DEL	0.0701383	-0.170778	0.370514	0.350745	0.0433116	-0.146554	-0.0495851	-0.74654	0.595611	-0.38621	-0.0610491	-0.147595	0.456103	0.997457	0.175874	0.841576	0.462602	0.222931	0.227098	0.749292	-0.277776	-0.0388882	0.0729966	0.0344785	-0.32646	0.528967	-0.671855	0.787264	-0.772799	-1.04822	2.64121	0.59164	-0.253737	-0.0530348	0.0432399	-0.0329072	0.1092	-0.424625	0.410885	-0.181745	0.0052094	-0.0148742	-0.298517	0.991166	0.0948732	-0.402643	-0.270867	0.697101	0.22305
INV	0.0293278	-0.287783	0.370915	0.330347	-0.157613	-0.0477999	-0.0080676	-0.570086	-0.186234	-0.255941	0.0122964	-0.166733	0.500765	1.59927	0.186765	0.904501	-0.176943	0.208798	0.118585	0.617147	-0.245402	-0.011109	0.016037	0.284402	-0.257198	0.531519	-0.863271	0.30355	-0.307438	-0.895256	2.79195	0.370299	-0.210831	0.152047	0.0883087	-0.233713	0.0743874	-0.304776	0.0863949	-0.161257	0.00253038	-0.0441107	-0.259793	1.09334	-0.00966086	-0.382104	-0.356028	0.613319	0.23383
COMPLEX	0.157911	-0.162539	0.329397	0.250212	-0.3582	-0.037053	-0.261947	-0.522144	-0.281698	-0.560352	-0.00384979	-0.381498	0.359308	1.58061	-0.0340555	0.767388	0.135926	0.274184	0.284936	0.753489	-0.19813	-0.0915591	0.201495	0.160981	-0.140381	0.438118	-0.6887	0.951441	-0.390716	-0.992122	2.78639	0.588456	-0.0862625	0.214181	-0.13499	-0.184662	0.0604228	-0.41557	0.108577	-0.131265	-0.02419	-0.0593991	-0.375917	0.92095	0.177798	-0.428475	-0.319716	0.551632	0.238436
TRSL	0.111452	-0.179115	0.163516	0.172865	-0.305554	0.222235	-0.236752	-0.593656	0.173367	-0.208331	-0.0197732	-0.34783	0.557734	1.49826	0.0694229	0.878672	-0.176482	0.0997321	0.177741	0.820299	-0.207526	-0.0928276	0.4437	0.0851722	-0.0258193	0.457051	-0.85517	0.732953	-0.296027	-0.99045	2.9422	0.492389	-0.452696	0.201868	0.0513766	-0.166102	0.164838	-0.435264	0.16171	-0.140672	-0.00798406	0.157883	-0.346106	0.913382	-0.0147401	-0.427858	-0.199032	0.383902	0.213118
INTCHR	0.0451056	0.146111	0.277182	0.412554	-0.296039	0.0135937	-0.189254	-1.07657	-0.180409	-0.663322	-0.0290574	-0.410455	0.542515	1.82412	0.255598	0.814045	0.570128	0.264495	-0.0639668	0.786358	-0.102865	-0.108841	0.641854	0.276397	-0.172572	0.50044	-0.812817	0.517862	-0.770371	-1.04247	2.69833	0.398933	-0.41161	0.0412652	0.0486004	-0.0104303	0.075342	-0.447455	0.32362	-0.151495	0.0294066	-0.0177844	-0.361599	1.16342	0.311933	-0.343714	-0.181904	0.482044	0.264985
FOLDBACK	0.0646772	-0.0184672	0.315325	0.333782	-0.254265	-0.0569091	0.0746447	-0.23901	0.102674	1.16014	-0.0205606	-0.446351	0.572666	1.45714	0.273398	0.923927	-0.138943	0.289279	0.0848767	0.298403	-0.300935	-0.0692258	0.165002	0.152745	-0.213957	0.566665	-0.813685	0.85199	-0.674781	-1.0358	2.70259	0.534419	-0.288041	-0.22386	0.122894	-0.199708	-0.0417453	-0.438588	0.220993	-0.158669	-0.0615332	-0.00575897	-0.296219	0.886141	-0.0329261	-0.393184	-0.18357	0.570399	0.374784
[truncated: 147 more columns]

## Sheet: Log-Beta-low
Supplementary Data 4B. 5% quantile estimates for log-interactions effects in C. elegans experiments
	xpa.1.Aflatoxin.B1	csb.1.Aflatoxin.B1	xpc.1.Aflatoxin.B1	xpf.1.Aflatoxin.B1	polq.1.Aflatoxin.B1	fan.1.Mechlorethamine	fcd.2.Mechlorethamine	fan.1.Cisplatin	fcd.2.Cisplatin	lig.4.Cisplatin	mus.81.Cisplatin	polq.1.Cisplatin	slx.1.Cisplatin	xpf.1.Cisplatin	lig.4.Radiation	brc.1.Radiation	xpc.1.Cisplatin	csb.1.Cisplatin	polh.1.Cisplatin	polk.1.Cisplatin	helq.1.Cisplatin	polq.1.DMS	slx.1.DMS	csb.1.DMS	wrn.1.DMS	brc.1.DMS	xpc.1.DMS	polk.1.DMS	mlh.1.DMS	xpf.1.DMS	rev.1.DMS	brc.1.Xray	lig.4.Xray	fan.1.DMS	polh.1.DMS	agt.1.Radiation	agt.2.Radiation	apn.1.Radiation	brd.1.Radiation	ced.4.Radiation	cep.1.Radiation	csb.1.Radiation	dog.1.Radiation	exo.3.Radiation	fan.1.Radiation	polq.1.Radiation	rcq.5.Radiation	rev.1.Radiation	rfs.1.Radiation
A[C>A]A	-0.738933	-0.822985	-0.499996	-0.708975	-0.344251	-0.294015	-0.603631	-0.542655	-0.671286	-1.15478	-0.271441	-1.02245	0.547213	-0.0396558	-1.20526	-0.147815	-8.46591	0.142946	-1.731	-1.6057	-0.716978	-0.409883	-1.04239	0.159855	-0.339302	0.54257	1.60982	0.538993	-0.937352	2.49756	0.778372	-1.7556	-0.902949	-0.534147	-0.880141	-1.30392	-0.410132	-0.608492	-0.850705	-0.110514	-0.280918	-0.252769	-0.578291	-1.39171	-1.1035	-1.94151	-1.00588	-0.642509	-0.359316
A[C>A]C	-0.64812	0.202611	-0.619528	-0.630082	-0.876728	-0.633019	-0.595429	-1.85137	-0.946011	0.137363	-0.448402	-0.484466	0.346886	0.334179	-0.970579	0.13756	-1.61129	-0.180937	-1.50596	-0.358629	-0.526462	-0.165653	-0.781111	0.122442	-0.234042	0.799556	1.27351	0.697854	-0.497934	2.41042	1.42955	-1.05682	-1.18538	-1.43663	-0.944321	-1.26345	-0.511466	-0.704612	-0.444134	-0.0277877	-0.223557	-0.420012	-0.54846	-1.84232	-1.06527	-1.21121	-1.24559	-1.01628	-0.236965
A[C>A]G	-0.747395	-0.271874	-0.33657	-0.740047	-0.346209	-0.229874	-0.187383	-0.453368	-0.476339	-3.03093	-0.859119	-0.969838	0.17442	0.500762	-1.02949	0.120875	-0.218775	-0.523045	-1.95342	-0.629624	-0.347814	-1.50236	0.0736809	0.339058	-0.983289	0.775791	-0.697813	-3.19003	-1.31421	1.85439	-0.245596	-1.0335	-0.943975	-1.08089	-1.81893	-1.23058	-0.315295	-0.634026	-0.670911	-0.768777	-0.278393	-0.397714	-0.462066	-1.08623	-1.99464	-1.20951	-1.25177	-0.718483	-0.70871
A[C>A]T	-0.859867	0.067109	-0.135667	-1.01949	-0.525896	-0.695492	-0.44519	-2.25824	-1.72515	-0.459622	-0.52807	-0.735627	0.535471	-0.899797	-0.936554	-0.0730742	0.604201	-0.223123	-1.62334	-1.61951	-0.724321	-1.32924	-0.0303296	0.353164	-0.991866	0.97128	1.57356	0.203649	-0.45233	1.72472	1.21553	-0.569647	-1.06396	-0.523469	-0.896193	-1.12675	-0.381095	-0.67358	-0.588059	-0.0325598	-0.379653	-0.810954	-0.137743	-1.02684	-1.16725	-1.0407	-1.37746	-0.707836	-0.308811
C[C>A]A	-1.16539	0.299843	-0.244487	-1.05826	-0.532024	-0.599015	-0.655429	-1.10262	-0.649988	-1.34602	-0.279118	-1.49352	0.396603	0.707838	-0.740183	0.0844881	1.2268	-0.211635	-1.60215	-1.77171	-0.261378	-0.530281	-1.17416	-0.165323	-0.564532	0.911294	0.949771	0.356847	-1.13134	1.57071	2.56667	-1.10548	-0.859225	-0.640222	-1.18249	-1.72862	-0.511329	-1.78976	-1.18639	-0.0752073	-0.872307	-1.07055	-0.213819	-1.27265	-1.37301	-1.05077	-0.991157	-0.50691	-0.0531056
C[C>A]C	-0.446581	-0.719892	-0.239539	-0.671358	-0.371678	-0.435	-0.473498	-0.226623	-0.473939	0.901611	-0.35262	-0.609052	0.637592	0.872555	-1.01625	0.181914	0.790607	-0.0546871	-1.7348	-0.720283	-0.223117	-0.623022	-1.26905	0.0626753	-0.714226	0.885701	0.693623	-1.65532	-1.19669	1.75387	1.22982	-0.608122	-0.528378	-0.790924	-0.969981	-1.34226	-0.342911	-0.826469	-0.592836	-0.20437	-0.267971	-0.481641	-0.763839	-2.28747	-1.49654	-2.07226	-1.59278	-0.480414	-0.43641
C[C>A]G	-0.258908	-0.338169	-0.996612	-0.717549	-0.630676	-1.29451	-0.506271	-2.12499	-0.438294	-0.674542	-0.620206	-1.26749	0.454474	0.627825	-0.973149	-0.0316341	1.16389	-0.227052	-2.02937	-1.60867	-0.425003	-0.374468	-0.00410457	0.027581	-1.20732	1.1325	0.900863	-1.96486	-0.625674	2.05386	1.97673	-0.957089	-1.46622	-0.586586	-0.826049	-1.33091	-0.38078	-0.895019	-0.632181	-0.0522412	-0.35675	-0.329182	-0.816348	-1.25142	-0.855679	-1.1495	-1.026	-0.401881	-0.107484
C[C>A]T	-0.873215	0.369352	-0.633758	-0.896198	-0.714988	-0.482179	-0.25179	-1.82612	-0.127621	0.620585	-0.183669	-0.225566	0.585017	1.64787	-1.28212	0.000721478	2.15652	-0.387579	-2.08033	-1.11663	-0.420576	-0.876221	0.180762	0.284558	-1.02502	0.592636	0.918445	-2.71925	-0.647024	1.67862	1.88274	-0.467735	-0.966237	-0.745161	-0.821692	-1.50911	-0.564145	-0.855172	-1.3517	-0.231888	-0.298172	-0.458519	-0.233409	-1.29263	-1.45533	-1.16381	-1.52878	-1.01136	-0.323187
G[C>A]A	-0.838293	0.0337186	-0.0745918	-1.32961	-0.050272	-0.652971	-0.766142	-0.90092	-0.728984	-0.664002	-0.31099	-1.08694	0.260241	-0.156942	-1.07109	0.0972756	-0.460946	-0.131964	-1.72267	-0.879557	-0.461113	-0.214062	-0.200105	-0.161264	-0.487884	1.08728	0.263697	-0.565685	-1.82988	2.30396	1.47498	-0.666389	-0.750169	-0.486782	-1.29962	-1.36353	-0.413133	-0.598474	-1.24219	-0.052301	-0.334856	-0.672081	-0.530256	-1.40491	-1.06154	-1.18006	-1.07103	-0.365518	-0.0294759
G[C>A]C	-0.488264	0.3544	-0.255171	-0.843774	-0.558599	-1.2511	-0.299201	-0.333466	-0.547558	-2.54281	-0.660896	-0.903335	0.446286	-0.0673125	-1.13519	0.0509774	0.515607	-0.514988	-1.89701	-0.685841	-0.474294	-0.795612	-0.346944	0.0649073	-0.27734	0.968501	0.721004	-0.911193	-1.21585	1.72843	0.794636	-2.4259	-1.16826	-0.525644	-0.850949	-1.54916	-0.270506	-0.714451	-0.70066	0.01537	-0.312103	-0.526068	-0.451225	-1.42742	-1.72109	-1.44146	-1.02792	-0.743492	-0.0861318
G[C>A]G	-0.559245	0.197295	-0.0313586	-0.551553	-0.273422	-0.393811	-0.379779	-1.74782	-0.759597	-0.156118	-0.789761	-0.473393	0.244628	0.530388	-1.03068	-0.149886	-1.60609	-0.279702	-1.59323	-1.21744	-0.253955	-0.20545	-0.00868483	-0.716305	-1.17552	1.06142	0.780774	-1.70754	-2.25096	1.98992	2.06044	-0.790025	-1.56854	-0.546898	-1.13627	-1.15825	-0.875353	-0.734509	-0.778567	-0.235991	-0.420039	-0.670745	-0.397597	-1.57924	-1.28284	-1.32552	-1.05064	-0.47865	-0.182911
G[C>A]T	-0.623417	-0.775745	-0.0803245	-1.038	-0.378782	-0.547397	-1.36156	0.0718086	-0.453327	-0.582509	-0.490978	-2.5281	0.48963	0.485356	-0.675773	-0.0732945	-0.56774	0.00829155	-1.81838	-0.852887	-0.261969	-0.78623	-0.698652	-0.0738234	-0.345087	0.897717	1.14262	-2.56166	-0.879152	2.18056	1.87361	-1.42343	-1.19966	-1.16476	-0.958323	-1.73008	-0.582879	-0.98355	-0.965305	-0.427205	-0.523103	-0.364657	-0.170578	-1.7906	-1.29586	-1.29497	-1.09915	-0.774882	-0.0961044
T[C>A]A	-1.4408	-0.269677	-0.140021	-1.18756	-1.20506	-0.673422	-0.791812	-0.845462	-0.406806	-0.000283048	-0.638078	-0.88654	0.452968	-0.319758	-0.888271	-0.0524659	-0.122606	-0.156022	-2.45037	-0.845909	-0.644711	-0.852128	-2.24907	0.305903	-0.409401	1.23011	0.592426	-0.253498	-0.68878	2.03507	2.32847	-1.01991	-0.741181	-0.399926	-1.55614	-1.12186	-0.205249	-0.680859	-1.13269	0.0635646	-0.264168	-0.53998	-0.805962	-1.63502	-1.42565	-1.12253	-1.39563	-1.10676	-0.279088
T[C>A]C	-0.126432	-0.307399	-0.602845	-0.790157	-0.872239	-0.420409	-0.534831	-2.13728	-0.722951	-0.0472196	-0.692166	-1.03591	-0.156242	1.29357	-0.786564	-0.529983	1.00767	-0.359255	-1.68572	-0.704913	-0.181768	-0.284704	-1.41099	-0.256712	-0.635754	0.875381	0.458611	0.929823	-0.717021	2.02096	1.23746	-0.712499	-0.757773	-0.589856	-0.865396	-1.46715	-0.219001	-0.758552	-1.56148	0.0210704	-0.299578	-1.28484	-0.0821005	-1.58886	-1.11289	-1.54107	-1.10403	-0.52801	-0.305764
T[C>A]G	-0.264981	-1.02091	-0.293769	-0.564707	-1.16154	-0.88909	-0.586687	-3.9462	-0.747154	-0.166529	-0.42701	-0.656194	0.6866	0.0826221	-0.895275	0.0112542	0.375885	-0.287157	-1.43979	-0.564186	-0.372905	-0.0728771	-1.17717	0.273668	-0.478364	1.03621	1.39476	-4.102	-0.696154	0.871386	1.35721	-1.06514	-1.28024	-0.880678	-2.27905	-1.20475	-0.813937	-1.01227	-0.448601	-0.104484	-0.3389	-0.244715	-0.108056	-1.65618	-1.4408	-1.389	-0.837564	-0.995986	-0.0398133
T[C>A]T	-0.635791	-1.83607	-0.353481	-0.910817	-0.770272	-0.349058	-0.329332	-1.43782	-0.284913	-1.25281	-0.661864	-0.904006	0.223714	-0.571904	-0.785886	-0.0761123	2.24488	-0.0824646	-1.57603	-0.940358	-0.462577	-0.67567	-0.0248358	0.0557513	-0.323676	1.03703	1.10599	-0.287082	-0.262975	2.29797	2.47089	-1.13045	-1.26672	-0.238005	-1.07778	-1.33405	-0.166045	-0.57393	-0.324309	-0.486129	-0.296314	-0.727568	-0.290114	-1.05186	-1.10532	-2.51094	-1.03352	-0.800994	-0.0258427
A[C>G]A	-0.458201	0.124671	-0.941966	-0.538199	-1.15443	-0.453184	-2.33301	-4.12319	-0.324304	-0.587976	-0.59095	-1.53045	-0.542788	0.15111	-0.455288	0.301461	-2.78902	-0.86661	-0.313602	-0.926679	-0.449887	-1.62069	-2.22505	-0.0350012	-0.742452	0.438119	-0.219406	-0.918154	-0.363142	2.21501	-0.588652	-0.878406	-0.767693	-2.52367	-0.861035	-1.3374	-0.717562	-0.535197	-0.915946	-1.0589	-0.274358	-0.572422	-0.263569	-0.60868	-0.286361	-0.900373	-0.598187	-1.23566	-0.513914
A[C>G]C	-0.535088	0.419089	-0.630024	-0.376312	-0.546516	-1.58402	-1.92752	-3.19598	-0.446382	0.271244	-0.648884	-1.02842	-1.08072	-1.11265	-0.756029	0.121274	-1.50318	-0.62962	-0.740939	-1.20638	-1.06735	-1.04725	-1.13304	-0.398686	-1.16874	0.415788	-0.805562	0.605152	-0.610399	1.67691	-0.13087	-0.524248	-0.0993649	-0.809701	-0.581446	-1.17339	-0.928847	-0.548891	-0.837699	-0.680033	-0.211317	-0.637988	-0.621479	-0.722271	-0.290604	-1.22058	-0.515268	-1.36707	-0.307415
A[C>G]G	-0.410625	-0.554527	-0.913042	-0.49631	-0.901128	-0.735579	-1.62889	-2.11375	-0.970615	-0.186476	-0.818957	-1.19261	-0.664763	-0.190643	-0.524414	0.0138657	-0.0473223	-0.631225	-0.530824	-0.902982	-0.821238	-1.26469	-1.41327	-0.707993	-0.843745	0.287851	-1.12955	-2.56143	-1.19416	0.860717	-0.263912	-0.592088	-1.00572	-0.687368	-0.317623	-1.67	-0.530424	-0.781222	-0.977752	-0.790598	-0.13663	-0.394627	-0.396604	-0.642111	-0.545141	-0.969554	-0.226397	-1.07155	-0.244342
A[C>G]T	-0.487275	0.610292	-0.765189	-0.392257	-0.455013	-0.388122	-1.38653	-1.65391	-0.622047	0.342633	-0.600221	-0.998961	-0.936957	-0.349229	-1.21476	0.295896	-1.31278	-0.676104	-0.282432	-0.868248	-0.756706	-1.58426	-1.09068	-1.03017	-0.495435	0.354046	-0.172178	0.366102	-1.10174	2.04503	-1.50593	-0.593865	-0.601091	-1.08323	-0.44073	-1.57331	-0.653688	-0.594666	-1.09717	-1.0799	-0.173199	-0.459446	-0.450414	-0.626877	-0.457828	-1.42123	-0.528868	-1.03789	-0.278168
C[C>G]A	-0.324065	0.516552	-0.858227	-1.04828	-1.54022	-0.623331	-2.50853	-1.09006	-0.974097	-0.31509	-1.93517	-2.35659	-0.771252	-1.2753	-1.15984	0.33329	0.185898	-0.348841	-0.566233	-1.33607	-0.351721	-2.35195	-0.99657	-0.433104	-0.510468	0.393798	-0.510248	0.36568	-0.709152	0.713948	-2.18537	-0.2222	-1.29702	-0.738788	-0.680731	-1.39339	-0.516698	-0.654429	-0.486242	-0.729499	-0.44121	-0.510015	-0.670447	-0.454763	-0.437779	-0.637716	-0.762271	-1.30874	-0.50245
C[C>G]C	-0.172873	0.144706	-0.812321	-0.771947	-1.38924	-0.529412	-1.15249	-0.86508	-0.562547	0.43662	-0.626439	-1.082	-0.540289	-1.23872	-0.548204	0.246667	-2.29741	-0.554423	-0.503543	-1.12013	-0.759273	-1.391	-1.16141	-0.267221	-0.745753	-0.215321	-0.222341	-0.22433	-0.474896	1.68513	-0.829963	-1.27284	-0.695643	-0.688275	-1.00033	-1.85478	-1.26744	-0.623111	-0.560101	-0.69658	-0.265712	-0.434354	-0.415885	-0.561054	-0.566612	-0.834339	-0.703524	-1.12848	-0.193293
C[C>G]G	-0.21983	0.820392	-0.749027	-0.955892	-1.10861	-0.723772	-1.4907	-2.67782	-0.514388	0.65186	-0.648471	-0.860506	-1.44212	-0.438646	-0.358438	0.160304	0.254724	-0.62409	-0.708543	-1.24349	-0.712784	-1.11019	-0.788509	-0.33181	-0.988817	-0.0448376	0.000521386	2.01437	-2.11488	1.44703	0.470235	-0.658284	-1.13816	-1.1246	-0.331475	-0.99142	-0.805191	-0.69925	-1.20964	-0.635373	-0.323158	-0.367045	-0.374832	-0.745934	-0.654523	-1.07288	-0.850633	-1.36836	-0.381278
C[C>G]T	-0.806554	0.242713	-0.570416	-0.957336	-0.798403	-0.595254	-1.39287	-1.89735	-0.42407	0.876804	-1.22833	-0.888061	-0.633479	0.207212	-0.549999	0.0934612	-2.02677	-0.36156	-0.945277	-1.63504	-0.754668	-1.34483	-1.12352	-0.445177	-1.33585	0.259716	-0.238314	-1.00564	-0.968821	1.7861	-0.356876	-1.03777	-2.13661	-0.548841	-0.349293	-1.44839	-0.608043	-0.587078	-1.45257	-0.736584	-0.61856	-0.319604	-0.245452	-0.355505	-0.56311	-1.05054	-1.02299	-1.15586	-0.10753
G[C>G]A	-0.45244	-0.0858398	-0.952334	-0.64292	-0.756449	-0.565077	-1.32593	-1.60748	-1.57887	-1.59586	-0.667236	-0.435347	-0.421032	-0.811998	-0.444531	0.244031	-0.588875	-0.497845	-0.578867	-0.756764	-1.01467	-0.94868	-0.914988	-0.300436	-0.601472	0.319167	-0.204773	-0.504746	-0.985433	1.47507	-0.497793	-1.37543	-0.26959	-0.854452	-0.495613	-2.7919	-0.696024	-0.658333	-0.461951	-0.749006	-0.150841	-0.318531	-0.338186	-0.66892	-0.854728	-0.87241	-0.395028	-1.47888	-0.176149
G[C>G]C	-0.41255	0.651885	-0.874494	-1.16832	-1.12049	-1.15806	-1.75363	-0.931942	-0.439745	-0.343371	-0.855945	-1.22855	-0.688851	-0.0720856	-1.16467	0.261335	-4.67482	-0.782519	-0.695654	-1.05233	-0.599337	-1.46748	-1.01473	-0.720087	-0.420257	-0.00995352	-0.68319	-3.15153	-1.40516	1.85913	-4.32845	-0.130698	-0.824342	-1.42443	-0.266666	-1.13869	-0.803749	-0.740168	-0.56828	-0.638965	-0.184946	-0.52523	-0.261984	-0.758738	-0.74413	-0.923077	-0.378295	-1.26396	-0.177436
G[C>G]G	-0.430245	0.336262	-0.623268	-0.674333	-0.426112	-0.834808	-1.40036	-2.44555	-0.348555	1.38618	-0.676402	-0.973442	-0.437311	-0.211624	-0.474883	0.38527	0.151151	-0.845862	-0.62194	-1.41565	-0.612525	-1.13888	-0.694519	-0.725402	-0.453653	0.449718	-0.0419474	0.634007	-4.06412	1.34938	-1.2274	-0.568976	-0.333819	-0.756932	-0.193254	-0.973926	-0.646738	-0.570083	-0.689884	-0.573336	-0.0971691	-0.691635	-1.01007	-0.294719	-0.446692	-0.982156	-0.361238	-1.17411	-0.453806
G[C>G]T	-1.01734	-0.771891	-0.640299	-0.918713	-0.588155	-0.792336	-1.3727	-1.10877	-0.377088	1.07277	-1.19929	-1.02542	-0.832538	-0.173821	-0.583938	0.088254	-2.88826	-0.43436	-0.754976	-1.5454	-1.03362	-1.12815	-1.04923	-0.451164	-0.553124	0.355825	-1.43723	-1.33765	-0.659232	1.46634	-0.400162	-0.570495	-0.728784	-1.04172	-1.25306	-1.14992	-0.401261	-0.675207	-0.786054	-0.63299	-0.306787	-0.302266	-0.248139	-0.403669	-0.651078	-0.793922	-0.689704	-1.06498	-0.202711
T[C>G]A	-0.867817	0.7285	-0.491804	-1.01704	-1.31294	-1.00931	-1.36513	-1.01918	-0.942626	1.09157	-0.448081	-2.06071	-1.89056	-0.786688	-1.76663	0.356125	-1.30541	-0.533315	-1.18509	-1.03225	-0.912671	-1.09426	-1.13437	-0.263867	-0.718178	0.365248	-0.446541	2.04354	-1.08411	1.18018	-2.76659	-0.852837	-0.477537	-1.26791	-0.0691462	-1.09929	-0.606892	-0.824582	-0.882656	-0.733674	-0.47826	-0.149303	-0.380646	-0.201421	-0.224703	-0.585579	-0.157988	-1.20857	-0.186209
T[C>G]C	-0.474083	0.373625	-0.768587	-0.644877	-1.10775	-0.642789	-1.2228	-1.41935	-1.14424	0.00355843	-0.641926	-1.48112	-1.29642	-1.06192	-0.502848	-0.0939214	-0.733611	-0.53436	-0.687257	-1.15512	-0.726803	-1.27262	-0.844066	-0.433485	-1.0236	0.308266	-1.90955	1.20094	-1.3905	1.52435	-0.459114	-0.119716	-1.51518	-0.549512	-0.199642	-1.28549	-0.6606	-0.709572	-0.716001	-0.796183	-0.260956	-0.887388	-0.546859	-0.336325	-0.0430416	-0.697408	-0.196908	-1.31621	-0.358455
T[C>G]G	-1.46583	0.170832	-0.682523	-0.832816	-1.59246	-0.523344	-1.29138	-1.38277	-0.54102	0.443584	-0.745785	-0.805734	-1.1226	-0.0320226	-0.44696	-0.015955	-0.148646	-1.7952	-0.471196	-1.05512	-0.549873	-1.39104	-0.918944	-0.57419	-0.854749	0.0875903	-0.10128	1.98039	-0.713344	1.67841	-0.683665	-0.945061	-0.802481	-1.11048	-0.449321	-1.05591	-0.627851	-0.600705	-0.383921	-0.732451	-0.208591	-0.350322	-0.597259	-0.328669	-0.450825	-0.731904	-0.441439	-0.922744	-0.450383
T[C>G]T	-0.263056	-0.73439	-0.90731	-0.551529	-0.619987	-1.39867	-1.78894	-0.875702	-0.268231	-0.370181	-1.15909	-0.500149	-0.716212	-0.521395	-0.381847	0.0757319	-0.153073	-0.464126	-0.841014	-0.877052	-0.438203	-1.23903	-0.905183	-0.594001	-0.486064	0.373971	0.0845893	-1.60772	-0.422706	1.84947	-1.55179	-0.586273	-0.940705	-0.790418	-0.354581	-1.07726	-0.707453	-0.456489	-0.840085	-1.00979	-0.645779	-0.593632	-0.590118	-0.424412	-0.222385	-0.72444	-0.886211	-1.142	-0.338405
A[C>T]A	-0.868842	-0.483221	-0.0549499	0.195665	-0.324668	-0.902704	-1.25335	-1.45737	-0.581104	-1.91158	-0.348889	-2.42461	-2.13394	-1.90915	-0.393973	0.291804	-3.00462	-0.497391	-0.585693	-1.46643	-0.309075	-0.359049	0.556364	0.086206	-0.269802	1.98118	0.1884	-1.02927	-1.32045	0.18355	0.50874	-0.824026	-0.893962	0.23171	-0.436038	-1.52516	0.012097	-1.00036	-0.214739	-0.68445	-0.280314	-0.415237	0.190183	-1.05847	-0.933324	-0.701522	-0.984655	-0.351927	-0.992944
A[C>T]C	-1.39493	-0.379154	0.0923687	0.572443	-0.585951	-1.44443	-1.4461	-1.00907	-0.592197	-1.97003	-0.312537	-1.09739	-1.45008	-1.4964	-1.02606	0.0784799	-0.602429	-0.346437	-1.30497	-1.54293	-0.378628	-0.237474	-0.252659	-0.14519	-1.44936	1.63853	-0.0488089	0.692777	-0.455297	0.343008	0.243067	-0.350603	-0.50645	-0.156933	-0.530221	-1.64729	-0.348275	-0.783997	-0.793265	-0.565545	-0.314836	-0.214889	0.139527	-1.74813	-1.18233	-0.389274	-1.08687	-0.1525	-0.859678
A[C>T]G	-0.38282	-0.00310591	0.0691483	0.34	-0.132453	-1.03346	-1.3076	-0.627976	-0.346434	-1.84432	-0.570884	-1.11732	-0.97454	-0.943097	-0.920585	0.176134	-1.84764	-0.594925	-0.995118	-0.767358	-0.297381	-0.6505	0.142244	-0.47162	-0.153046	1.133	0.574908	-1.93424	-0.237576	0.331718	0.964286	-0.0845717	-0.844403	-0.260052	-0.373471	-1.7512	0.107734	-0.801685	-0.440626	-0.958932	-0.297537	-0.311571	0.220008	-1.52364	-1.09287	-0.914874	-0.916981	-0.568106	-0.419176
A[C>T]T	-0.426625	-0.100494	0.385181	0.695946	-0.692539	-0.863871	-2.05837	-1.53017	-0.555224	-2.07666	-0.493883	-1.22524	-1.34211	-1.24753	-0.184513	0.0673297	-2.8446	-0.340381	-0.58498	-1.32268	-0.219184	-0.507591	-0.19395	-0.511631	-0.597838	1.68253	1.0129	-0.706852	0.189401	0.70496	1.26953	-0.104174	-0.823282	-0.465368	-0.538232	-1.83884	0.0184303	-0.801136	-0.602155	-0.628799	-0.51645	-0.47291	0.138858	-1.10189	-2.16879	-0.403807	-1.04259	-0.180008	-0.264183
C[C>T]A	-1.12666	-0.944962	0.0393851	0.427225	-0.42366	-0.830482	-1.46753	-2.01315	-0.345366	-1.43998	-0.484613	-1.52412	-1.43517	-1.41056	-0.147527	0.0886727	-1.56573	-0.555194	-0.933572	-0.43254	-0.712677	-0.751714	-0.23658	-0.133319	-0.6396	1.72476	-0.0856322	-0.62167	0.102936	0.0156663	-0.0056487	-0.109741	-0.996226	-0.220087	-0.291077	-2.08877	0.0386448	-0.561894	-0.527392	-0.475394	-0.421417	-0.287041	0.155684	-1.30575	-1.22801	-0.20347	-0.908461	-0.929633	-0.768197
C[C>T]C	-0.898275	-0.54648	0.251985	-0.17258	-0.965288	-1.70093	-1.15694	-1.05286	-0.734183	-1.69173	-0.281534	-1.72628	-0.759172	-1.22967	-0.236882	0.076802	-2.44787	-0.364678	-1.10135	-1.3463	-0.649947	-0.45307	0.417798	-0.219936	-0.289451	1.7534	0.818388	-1.26242	-0.808781	0.0873025	-3.46263	0.161144	-0.579473	0.356921	-0.641312	-1.86006	0.00550331	-0.599088	-0.594029	-1.42338	-0.666558	-0.241312	-0.488447	-1.8733	-0.713203	-0.267349	-1.28487	-0.338531	-0.25457
C[C>T]G	-0.524606	-0.273366	0.00663093	0.580754	-0.837701	-0.764598	-1.13881	-1.17951	-1.39265	-1.67316	-0.505304	-1.13491	-1.29336	-1.02253	-0.350746	-0.173376	-2.50011	-0.566399	-0.863231	-0.673477	-0.387683	-0.421563	0.484459	-0.592086	-0.664754	1.67291	0.169536	-1.9243	-1.6446	0.299429	-1.90363	-0.069151	-1.08794	-0.113064	-1.29934	-1.84056	0.1417	-0.534461	-1.51441	-0.776563	-0.343566	-0.491954	-0.0475621	-1.10197	-1.12389	-0.185802	-0.793448	-0.317488	-0.386277
C[C>T]T	-0.693895	-0.571973	0.132692	0.958735	-0.501417	-1.18978	-1.34146	-1.19109	-0.343434	-0.585373	-0.227749	-0.675357	-1.65517	-1.8179	-0.278283	-0.0217274	-0.916411	-0.858541	-1.3586	-0.911754	-0.595406	-0.921015	-0.210493	-0.0710118	-0.321862	1.70375	1.28441	0.0429906	0.373092	0.310985	0.48154	-0.33964	-1.21956	-0.435278	-0.3205	-1.82709	-0.221956	-0.700099	-2.44675	-0.409791	-0.484208	-0.435155	-0.292841	-1.05983	-1.52008	-0.353369	-1.1959	-0.218635	-0.516754
G[C>T]A	-0.529945	-0.479729	0.246873	0.880757	-0.909592	-0.598413	-1.35064	-0.648257	-0.742051	-1.08077	-0.478913	-1.00714	-1.63375	-1.35183	-0.461381	-0.0664875	-0.438347	-0.309608	-0.604975	-0.904813	-0.508845	-0.311484	0.459412	-0.17679	-0.482906	1.83745	0.952674	-0.728144	0.356558	0.217298	1.46702	0.330162	-1.01031	-0.030124	-0.44404	-1.75171	0.0525042	-0.809287	-0.440885	-0.564925	-0.235206	-0.445685	-0.441403	-1.38125	-1.55838	0.0212911	-1.14001	-0.192245	-0.365849
G[C>T]C	-0.900484	-2.12453	0.337511	0.267453	-1.39475	-0.635369	-1.33324	-1.20547	-0.486012	-1.60116	-0.273507	-0.639811	-0.962583	-1.03169	-0.818975	0.0950493	-0.770708	-1.0759	-0.707879	-0.803304	-0.37687	-0.37928	0.233991	-0.029824	-0.494546	1.63999	0.383689	-2.42282	-0.151556	-1.1603	0.870621	0.101718	-0.84506	-0.0527533	-0.400338	-1.77667	-0.230915	-0.734066	-0.963154	-0.628492	-0.268952	-0.420005	0.104739	-2.65031	-1.26049	-0.176773	-0.924561	-0.011105	-0.35235
G[C>T]G	-0.561364	-0.015302	0.300193	0.25634	-0.185926	-0.567254	-1.3789	-0.919139	-0.969791	-1.06277	-0.448497	-1.24996	-0.7593	-1.52308	-0.533349	0.129454	-1.04338	-0.344015	-0.826321	-1.1016	-0.27955	-0.349076	0.0135408	-0.909105	-0.838917	1.67699	0.554335	-4.32167	-1.51712	-0.433445	0.720594	-0.772576	-0.855258	-0.80344	-0.340074	-1.72814	-0.353072	-0.851172	-1.14078	-1.01918	-0.262515	-0.370776	0.150152	-0.934966	-1.07954	-0.482486	-0.808951	-0.219891	-0.234145
G[C>T]T	-0.931333	-0.897421	-0.102615	0.345482	-0.452301	-1.02197	-1.41993	-1.88597	-0.442684	-1.26576	-0.0595204	-1.04161	-0.571007	-1.67903	-0.145363	0.10727	-1.86764	-0.29648	-0.973763	-0.685638	-0.174926	-0.342886	0.146002	-0.199448	-0.453449	1.62545	0.277791	-1.39096	0.244701	0.380716	0.846452	-0.53334	-1.02832	-0.789782	-0.122145	-1.95686	0.120554	-0.570106	-0.467967	-0.649306	-0.396712	-0.210549	-0.257077	-1.58504	-1.1223	-0.285005	-0.959626	-0.285103	-0.319506
T[C>T]A	-0.514419	-0.856645	0.183635	0.268716	-0.643345	-0.65232	-1.01849	-0.945314	-0.633908	-1.18961	-0.69066	-0.770521	-1.6317	-1.90657	-1.09958	0.265678	-0.71293	-0.50169	-0.978627	-1.56665	-0.489135	-0.506283	0.102766	-0.374909	-0.376199	1.63184	0.961122	-0.865481	0.02807	0.289657	1.53855	-0.111236	-1.58587	-0.218631	-0.498788	-1.56888	-0.18351	-0.535814	-0.391689	-0.844265	-0.338349	-0.693444	0.179754	-1.24823	-1.11618	-0.486021	-0.808206	-0.419043	-0.428852
T[C>T]C	-0.280715	-0.25838	0.158259	0.724658	-1.08888	-0.66585	-1.32146	-1.21425	-0.386297	-1.92427	-0.331021	-0.935451	-1.17723	-1.59528	-0.114415	0.232877	-1.29897	-0.524907	-0.838304	-1.59974	-0.814813	-1.0689	0.386021	-0.585776	-0.569237	1.76244	0.973305	-0.448957	-0.0807626	0.428094	0.39927	0.12756	-1.12343	-0.219437	-0.481387	-1.79186	0.193407	-0.487326	-0.334055	-0.720097	-0.442216	-0.545021	-0.0926483	-1.05632	-1.1928	-0.175749	-0.8926	-0.08114	-0.407939
T[C>T]G	-0.441976	-0.0698999	-0.107924	0.720823	-0.600429	-0.732603	-1.66216	-0.733207	-0.728087	-2.1382	-0.214398	-1.18952	-1.01079	-1.14322	-0.307323	-0.153664	-2.17822	-0.525542	-0.852066	-0.936043	-0.289583	-0.720352	0.6109	-0.383551	-0.210104	1.72956	0.724323	-0.463691	-0.386847	0.322185	1.1344	-0.13322	-0.795259	-0.24492	-0.443276	-1.73363	-0.119286	-0.884842	-1.58147	-0.508734	-0.406823	-0.598753	-0.225391	-1.20543	-1.26553	-0.195357	-1.16835	-0.0560108	-0.314694
T[C>T]T	-1.01962	-0.828221	0.291795	0.955768	-0.777038	-0.840462	-1.24275	-1.37525	-1.2602	-1.09202	-0.391659	-1.01834	-1.18316	-1.22264	-0.413878	0.222838	-1.16615	-0.502723	-1.32438	-1.6044	-0.369915	-1.28382	0.159382	-0.707579	-0.556359	1.36403	-0.0617588	-2.37155	0.284409	-0.297683	1.60779	0.0961741	-1.50348	-0.267	-0.256497	-1.78906	-0.371952	-0.813193	-0.5406	-1.32889	-0.376679	-0.489758	0.174607	-1.03616	-1.29962	-0.126202	-0.885797	-0.310055	-0.217117
A[T>A]A	-0.743434	-4.13227	-0.752405	-0.636685	-0.637155	-0.931195	-0.916399	-1.29896	-0.641378	-2.45826	-0.676563	-0.730812	-0.572271	0.811636	-0.0166802	-0.272148	-0.877347	-0.107229	-0.837229	-0.550726	-1.04769	-0.169327	0.0956224	0.556165	-0.0486091	1.35524	1.39089	2.53253	0.885529	1.48125	1.33751	-0.320116	-1.61137	-0.525355	-0.722037	-1.5602	-0.520657	-0.905531	-0.65443	-0.956489	-0.349905	-0.160638	-0.225223	-0.903886	-1.40557	-0.265961	-1.60866	-1.09354	-0.0828104
A[T>A]C	-0.729542	-1.72127	-0.654537	-0.4647	-0.347332	-0.736218	-0.988993	-2.01128	-0.51908	-1.53223	-0.435155	-1.34738	-0.839673	0.918595	-0.00399257	-0.148357	1.67847	-0.86198	-0.399868	-0.483447	-0.741605	-0.00749042	0.267213	0.538939	0.0968278	0.966446	0.0597395	2.3261	-0.189516	1.61154	0.888514	-0.117197	-0.462882	0.0789857	-0.730906	-1.64787	-0.723072	-1.2901	-1.25947	-1.15967	-0.236615	-0.502044	-0.0545282	-1.50596	-1.35449	-0.395307	-1.40573	-0.390651	-0.128428
A[T>A]G	-0.873814	-0.850116	-0.924498	-0.878028	-0.882639	-1.43951	-1.11766	-1.54717	-2.69402	-2.36727	-0.574265	-0.439103	-0.457943	1.05685	-0.363812	-0.252769	1.21678	-0.296107	-0.550654	-0.549994	-0.591356	-0.0476104	-0.956785	0.240877	-0.0270133	1.42222	1.54307	3.46718	0.30859	1.30886	1.09164	-0.188856	-1.32658	-0.365193	-0.488218	-1.7414	-0.942209	-1.06411	-0.713	-1.03056	-0.255069	-0.168852	0.10726	-0.808805	-1.78725	-0.254142	-1.38741	-0.449026	-0.40426
A[T>A]T	-0.590693	-0.83396	-0.556474	-0.602079	-0.176292	-0.79403	-0.587577	-1.94454	-0.386071	-2.33643	-0.407978	-0.84039	-0.489293	0.760441	-0.099797	-0.287174	-0.434202	-0.452258	-1.03161	-2.50009	-0.296498	0.560209	-0.34258	0.611379	0.173605	1.27904	1.2073	3.49585	-0.0128402	1.53999	1.37788	-0.259743	-0.723912	0.21313	-1.42434	-2.07529	-1.25833	-1.0384	-0.427128	-0.970837	-0.55134	-0.30006	0.205615	-0.947433	-0.903047	-0.215756	-1.24688	-0.915031	-0.271136
C[T>A]A	-0.374663	-1.17299	-0.653721	-0.49528	-0.826434	-1.3261	-0.69694	-0.897951	-0.614245	-2.10967	-0.960228	-0.952185	-1.67931	0.616489	-0.0693502	-0.293317	1.82125	-0.27176	-0.642083	0.0704419	-0.394067	-0.460993	0.267417	0.0976526	0.254883	1.28747	0.562211	4.65007	0.705886	1.16213	1.46737	-0.962649	-1.22627	-0.329706	-0.482443	-1.46625	-0.718332	-1.3168	-0.42302	-1.15337	-0.276974	-0.390803	0.0558651	-0.797071	-1.91846	-0.342098	-1.38928	-0.793498	-0.171013
C[T>A]C	-1.04536	-0.457538	-1.00645	-0.619835	0.0299683	-0.63423	-1.22214	-2.27714	-0.418157	-0.393339	-0.434141	-1.84269	-0.31961	1.15766	-0.227219	-0.163137	1.66356	-0.19115	-1.51185	-0.371739	-0.955802	-0.231565	0.18409	0.313247	-0.137894	0.952605	-0.0190249	4.39492	0.330328	1.763	0.922774	-0.823344	-0.809663	-0.424306	-1.29869	-1.66835	-1.21301	-1.07652	-1.02443	-0.977764	-0.507711	-0.791006	-0.141974	-0.949239	-1.40056	-0.125264	-1.37864	-0.363118	-0.0382376
C[T>A]G	-0.512331	-0.539982	-0.335129	-0.530698	-0.230588	-1.27314	-0.883024	-2.0788	-0.539561	-1.71231	-0.470802	-0.850854	-1.1933	0.478358	-0.307931	-0.434291	1.65936	-0.323361	-1.26307	-0.400587	-0.428648	-0.143708	-0.359494	-0.31006	-0.230939	1.42052	0.165225	5.15948	0.207664	1.42922	1.51317	-0.425	-0.422482	-0.476003	-0.432912	-2.07244	-0.812691	-1.03898	-1.05196	-1.48172	-0.237013	-0.223983	0.0281172	-0.702935	-1.51674	-0.153555	-1.46513	-0.507243	-0.134977
C[T>A]T	-0.560801	-0.740025	-0.543043	-0.76314	-0.354506	-0.863167	-1.2866	-1.17797	-0.283337	-2.22816	-0.733923	-1.27225	-0.903488	1.42758	-0.263418	-0.178842	1.7935	-0.0891644	-0.807113	-0.319708	-0.317535	0.474462	-0.775675	0.0821328	0.32324	1.49578	0.962751	5.32275	0.0887639	1.57971	-0.113037	-0.465522	-0.883529	-0.122001	-0.54507	-1.3141	-1.00734	-1.53702	-1.00949	-1.00362	-0.306901	-0.250742	-0.0723904	-1.01306	-1.30903	-0.345429	-1.33117	-0.794099	-0.252936
G[T>A]A	-0.769219	-1.53405	-1.07624	-0.846028	-0.307783	-0.939727	-0.814755	-1.20479	-0.519742	-2.5604	-0.266905	-1.46729	-0.296741	-2.0361	-0.00246699	-0.0273491	0.0600617	-0.559567	-0.382225	-0.488206	-0.547152	-0.0119157	0.447827	0.109435	0.0933974	1.59974	1.13541	2.35872	0.265	1.40984	1.63445	-0.293543	-0.438926	-0.416523	-0.423058	-2.194	-0.779556	-1.06523	-0.59518	-1.27164	-0.303037	-0.412853	0.271637	-0.752777	-1.45685	-0.90316	-1.2496	-0.390018	-0.0834013
G[T>A]C	-0.700881	-1.82999	-0.563277	-0.603799	-0.0912477	-1.3662	-0.773702	-3.67541	-0.496413	-0.837635	-0.473488	-2.51928	-0.764277	0.990611	-0.679712	-0.152262	0.819875	-0.381849	-0.993677	-1.59372	-0.379979	0.468705	0.175075	-0.741548	0.0560471	1.53542	1.26405	1.85777	0.77954	1.50489	0.353292	-2.42775	-0.969367	-0.359615	-0.573253	-1.56228	-0.78024	-1.08604	-0.483617	-1.51907	-0.986344	-0.28073	-0.0719483	-0.668566	-1.08034	-0.33242	-1.48144	-0.551756	-0.0929151
G[T>A]G	-1.7366	-0.571317	-0.641666	-0.663494	0.0313113	-0.663937	-2.72046	-1.96038	-0.587269	-1.40135	-0.647939	-1.45374	-0.553549	0.444905	-1.43305	-0.196871	-0.600421	-0.402012	-0.457796	-0.0324786	-0.54844	-0.0686965	0.949243	-0.437492	0.257686	0.949567	1.39538	2.76728	1.09446	1.25022	1.44442	-0.499785	-1.06259	-0.25015	-0.566921	-1.36569	-1.18188	-1.36132	-0.395708	-1.10751	-0.438302	-0.422749	0.0740449	-0.723414	-0.907766	-0.1393	-1.44789	-0.612483	-0.164415
G[T>A]T	-0.683158	-0.626389	-1.0697	-0.810682	-0.0850259	-0.92614	-1.05996	-1.22959	-0.175325	-1.22136	-0.621161	-1.02602	-0.918454	0.578909	-0.396527	-0.157514	-3.26379	-0.166938	-0.68341	-0.0164725	-0.217628	0.081766	0.203572	0.418852	0.114144	1.25546	1.22459	2.7788	0.660131	1.77049	0.377202	-0.51631	-0.637995	-0.329061	-0.540733	-1.55518	-0.538273	-0.983455	-0.540578	-1.29491	-0.472707	-0.612059	0.0930921	-0.62667	-1.46667	-0.0588521	-1.24784	-0.798701	-0.0936296
T[T>A]A	-0.715194	-0.716231	-0.473395	-0.779069	-0.17863	-1.3855	-0.850158	-1.52652	-0.486676	-1.90477	-0.490557	-1.09884	-0.552211	-0.236086	-0.107663	-0.0891693	0.7094	-0.389873	-0.581109	-0.0460438	-0.423657	0.209198	-0.436246	0.403363	-0.141045	1.23302	1.19045	4.66816	0.988463	1.38915	1.42474	-0.119184	-0.518773	-0.515093	-0.507696	-3.23503	-0.938796	-1.10238	-1.93007	-1.07239	-0.270789	-0.482755	0.219072	-1.11484	-1.49151	-0.0872626	-1.67977	-0.519135	-0.123562
T[T>A]C	-0.929759	-0.8695	-0.605485	-0.682028	-1.12888	-0.730256	-1.04023	-1.96619	-1.16735	-1.21209	-0.453773	-1.12259	-0.715039	0.600623	-0.415047	-0.140963	1.83119	-0.758157	-0.417554	-0.794064	-0.258324	-0.101131	-0.402417	0.51507	0.386476	1.08122	0.876201	4.71037	0.754971	1.54573	0.380973	-0.0199467	-0.696197	-0.166909	-0.999393	-1.77975	-0.744097	-1.5519	-0.484756	-1.0531	-0.237871	-0.38634	0.388672	-0.592673	-1.30595	-0.389632	-1.83092	-1.13179	-0.120881
T[T>A]G	-1.19859	-1.94642	-0.58448	-0.626344	-0.438739	-1.99915	-0.894646	-2.08452	-0.497775	-2.1255	-0.514529	-0.8448	-0.776856	0.119301	-0.238398	0.0261268	0.661609	-0.268523	-0.966856	-0.892768	-0.32238	-0.779627	-0.304004	0.260887	-0.0058195	0.725113	1.08127	5.73446	1.01939	1.66466	1.47085	-0.424144	-1.33029	-0.230866	-0.470044	-1.83726	-0.882806	-1.09333	-0.783754	-0.876397	-0.231325	-0.210344	0.295112	-1.65831	-1.24175	0.0273538	-1.38535	-0.809083	-0.272184
T[T>A]T	-1.84025	-1.60866	-0.430885	-1.08208	-0.199197	-0.896453	-0.815996	-1.75188	-0.421563	-1.05566	-0.631592	-1.58642	-0.610773	-0.0666123	0.062679	-0.0296313	0.183956	-0.163822	-0.631024	-0.211731	-0.35148	0.226276	0.629582	0.595017	0.0867227	1.55227	0.946993	5.48579	-0.609716	1.32603	1.47059	-0.500116	-0.440624	-0.406439	-0.796955	-1.59079	-1.57278	-1.67741	-0.45933	-1.16167	-0.231622	-0.316274	0.300686	-0.750701	-2.44817	-0.228205	-1.45545	-0.53589	-0.289984
A[T>C]A	-0.512471	-1.27268	-1.06542	-1.03501	-0.0475652	-0.448592	-1.01143	-1.03804	-0.453121	-1.73237	-0.372996	-0.575181	-0.747252	0.695311	-0.544554	-0.00640286	-2.01069	-0.899652	-0.329433	-1.33259	-0.159366	-0.10514	-1.63872	0.464527	-0.0731286	1.15318	1.73669	1.70917	-0.29643	2.0284	-0.0517614	-0.808648	-1.42098	0.394205	-0.618394	-1.32833	-0.763199	-0.996739	-1.07352	-0.564113	-0.302408	-0.21036	-0.730279	-1.64955	-0.825682	-0.402321	-1.29055	-0.387067	-0.437197
A[T>C]C	-1.40376	-0.143558	-0.559506	-0.528328	0.341691	-1.89565	-0.442673	-0.279351	-0.463914	-1.72658	-0.320061	-1.84639	-0.862244	-0.156852	-0.494547	-0.242391	-2.45911	-0.636951	-0.453836	-2.1521	0.105	0.169901	-1.47173	0.45224	-0.0532017	1.32305	1.42019	3.46976	0.268312	1.59463	0.662927	-1.42037	-1.65607	0.719103	-0.563863	-1.00822	-0.472581	-0.73629	-0.818849	-0.475704	-0.212886	-0.270636	-0.680015	-1.49252	-0.118006	-1.5195	-1.01641	-1.43074	-0.708058
A[T>C]G	-0.933378	-0.742973	-0.470953	-0.97796	-0.285544	-0.589359	-0.207579	-0.552905	-0.818953	-1.52855	-0.423078	-0.904731	-0.835607	-0.211257	-0.941182	-0.103412	-0.92964	-0.501764	-0.451816	-1.14323	-0.483005	-0.983867	0.00267482	0.337035	0.146857	0.685865	1.06027	2.27886	0.240623	1.89227	-0.483023	-1.13493	-0.31675	0.172614	-1.74638	-1.80016	-0.30249	-1.26861	-0.262836	-0.402748	-0.566879	-0.432162	-0.668362	-1.29365	-1.25168	-0.804736	-1.98463	-1.06343	-0.733187
A[T>C]T	-0.613249	-0.326812	-0.669306	-0.710055	-0.580339	-0.529604	-1.08698	-0.114182	-0.539078	-0.89795	-0.344855	-0.00183286	-1.88255	0.257318	-0.576152	-0.0400484	1.02504	-1.02266	-0.690009	-1.01011	-0.249338	0.657541	-0.323304	0.0249896	-0.520745	0.856419	1.54891	3.85808	0.132034	2.10112	0.912263	-0.948769	-1.79337	0.439191	-0.751946	-1.04027	-0.35437	-0.743435	-1.16584	-0.363338	-0.361291	-0.102418	-0.424311	-1.30247	-0.243329	-0.520957	-0.999151	-0.339585	-1.22485
C[T>C]A	-1.00267	-2.59671	-0.480026	0.0295042	0.00118991	-0.690552	-0.470696	-0.0953726	-0.64612	-2.10785	-0.395091	-0.55413	-0.631148	0.610066	-0.476274	-0.13063	0.412913	-0.548266	-0.516494	-1.46883	-0.291181	-0.304489	-0.754024	-0.720832	0.0126549	1.14981	1.47822	1.65542	-0.307604	1.68115	0.671636	-1.67592	-0.425159	-1.88567	-0.51888	-0.977938	-0.405188	-0.778794	-0.27684	-0.802848	-0.251347	-0.348226	-0.595236	-1.03018	-0.498374	-0.679073	-1.05379	-0.362782	-0.593775
C[T>C]C	-0.364777	-1.09878	-0.63424	-0.652517	-0.16894	-0.770671	-0.709381	-4.33059	-1.23579	-0.867944	-0.629154	0.309586	-0.523223	1.00779	-0.685327	0.0202405	-1.24652	-0.83238	-0.591506	-0.714039	-1.27391	-0.700797	0.421911	-0.178187	0.100265	0.778436	1.07923	3.07368	-0.438137	1.97786	0.186263	-0.967689	-0.847468	0.266712	-0.560028	-1.45348	-0.448385	-0.792395	-0.594836	-0.489106	-0.338608	-0.308424	-0.623943	-1.18395	-0.573208	-0.824325	-0.931941	-1.02174	-0.898578
C[T>C]G	-0.924118	-0.188444	-0.899962	0.00511482	-0.567592	-0.448755	-0.760467	-0.811554	-1.06901	-1.65495	-0.209611	-1.36427	-0.202906	0.985546	-0.661502	-0.363761	0.745178	-0.409372	-0.462952	-1.84556	-0.0395971	0.522465	-0.0713559	-0.11162	0.112929	1.15206	1.23125	2.87619	-0.626885	2.00999	0.630299	-1.01953	-0.925333	0.0283045	-0.407094	-1.62511	-0.593644	-1.04383	-0.450757	-0.587212	-0.30337	-0.933006	-0.598721	-1.0699	-0.233386	-0.614166	-1.19335	-0.432943	-0.618168
C[T>C]T	-0.60348	-0.458062	-0.592128	-1.38902	-0.264729	-0.627877	-0.670483	-0.0306189	-0.480619	-2.45339	-0.236092	-0.204812	-0.443608	-0.476766	-1.01864	-0.0290376	-0.0451432	-0.943027	-1.15279	-1.91306	-0.676931	-0.514059	-0.157575	0.313934	-0.319357	1.15377	1.45807	2.01007	-0.225572	1.50218	-0.979398	-0.59762	-1.39006	0.490005	-0.623151	-1.09471	-0.631564	-0.951142	-0.785492	-0.444494	-0.234361	-0.452007	-0.972398	-1.18016	-0.539761	-0.337194	-1.44859	-0.619275	-0.537805
G[T>C]A	-0.615946	-0.124197	-0.809076	-0.25857	0.167154	-0.407024	-0.513337	-0.327968	-0.842525	-0.834921	-0.542577	0.127454	-0.682984	0.24032	-0.428264	-0.0263236	-1.98866	-0.548876	-1.27077	-1.15024	-0.0975717	0.308673	0.105171	0.364412	-0.324108	1.0132	1.65664	1.95631	0.363809	2.11423	0.733373	-0.921369	-0.471778	0.210379	-1.61985	-0.910716	-0.406335	-0.856484	-0.274766	-0.633144	-0.241091	-0.35916	-0.853435	-1.74183	-0.450477	-0.427407	-1.30065	-0.674229	-0.6087
G[T>C]C	-0.813534	-1.59216	-0.87321	-0.0294259	0.207626	-0.788685	-0.5806	-1.03902	-0.690688	-1.94758	-0.287441	-0.461916	-0.765748	-0.602617	-0.496198	-0.383134	-0.100411	-0.653802	-0.890499	-1.10048	-0.273746	0.500762	0.483708	0.385771	0.0902312	1.28052	1.44166	2.12215	-0.303608	1.77271	1.08845	-0.794158	-0.842285	0.599232	-0.939216	-0.777633	-0.53256	-0.838615	-0.284652	-0.603618	-0.580501	-0.404007	-0.654677	-1.10852	-0.645519	-0.354682	-1.00177	-0.891145	-0.480281
G[T>C]G	-0.582497	-0.737228	-0.702769	-0.0237979	0.122825	-0.536802	-0.662709	-0.550559	-0.807317	-1.58277	-0.444687	-0.585549	-0.856051	-1.47371	-1.27574	-0.139981	0.958569	-1.29765	-0.598823	-1.51733	0.0561845	0.447618	0.419035	0.224517	0.164456	1.00944	1.30958	2.56343	0.147846	1.96616	0.089454	-0.995344	-0.682031	0.439751	-1.07707	-1.43789	-0.725757	-1.03998	-0.329621	-0.6026	-0.280061	-0.331462	-0.741557	-0.767047	-0.318429	-0.447997	-1.18158	-0.853323	-0.638738
G[T>C]T	-0.388962	-1.64923	-0.53037	-0.303201	-0.114346	-0.508079	-0.7623	-0.231605	-0.588992	-0.593392	-0.369781	-0.573847	-0.583525	-0.102892	-0.54356	-0.505074	-3.29711	-0.721474	-0.688226	-0.891424	-0.0994318	0.388703	0.476098	-0.119527	-0.298413	0.575803	1.54617	2.74552	0.00380297	1.48078	1.00396	-1.34913	-0.933737	0.195243	-0.823886	-0.918588	-0.456544	-0.782231	-0.200533	-0.540587	-0.291622	-0.59649	-0.869524	-0.955847	-0.370154	-0.322546	-1.18474	-0.83158	-0.480325
T[T>C]A	-0.51946	-0.698708	-0.498104	-0.490585	0.377174	-1.14068	-0.505272	-2.34457	-0.37006	-0.994977	-0.358909	-0.553006	-0.335093	-1.09344	-0.937314	-0.213784	0.723472	-0.528647	-0.499657	-0.950006	-0.846123	-0.425137	0.120446	-0.182222	-0.160618	0.724478	0.551511	4.49901	-0.0314802	1.84028	-0.942619	-1.09952	-1.02918	0.366021	-0.72237	-1.29948	-0.388822	-0.965255	-0.755112	-0.572784	-0.592757	-0.546777	-0.378204	-1.59388	-0.577989	-0.547367	-1.05735	-0.538615	-0.78155
T[T>C]C	-0.667152	-2.00842	-0.423037	-0.475208	-0.345972	-0.565292	-0.414618	0.20036	-0.452535	-0.916205	-0.679516	-0.893623	-0.410301	-0.94322	-0.67022	-0.247582	1.16974	-0.486413	-0.264081	-0.98302	0.0960278	0.510476	0.591969	0.000962871	0.267482	1.01169	0.857406	4.13284	0.38856	1.87672	1.0959	-0.824398	-0.516966	-0.0458551	-0.600351	-0.984327	-0.504892	-1.00373	-0.742043	-0.940532	-0.380925	-0.407589	-0.88856	-1.34305	-0.498469	-0.517318	-1.08615	-0.565813	-0.595007
T[T>C]G	-0.684751	-0.166162	-0.544241	-0.0479459	-0.352018	-0.491491	-0.57371	0.0282968	-0.587119	-2.07	-0.524167	-0.307572	-0.381825	0.0116025	-1.43731	-0.183498	0.324946	-0.545757	-0.837218	-0.890792	-0.258775	0.0902904	0.483483	-0.0433367	-0.515312	1.26874	1.42346	4.83331	-0.0131661	1.58141	-0.0928096	-3.23821	-0.667951	-0.0593176	-0.519048	-1.08584	-0.474115	-1.15652	-0.470487	-0.727681	-0.361759	-0.435704	-0.970548	-1.90303	-0.448063	-0.388371	-1.45512	-0.869485	-0.78639
T[T>C]T	-0.836838	-0.891395	-0.768881	-0.348616	-0.411168	-0.377473	-0.997223	-0.4705	-0.498174	-1.32582	-0.28437	-0.555855	-0.426976	0.121818	-0.429675	-0.168391	1.03093	-0.590281	-0.520697	-1.38611	-0.321338	0.332343	-0.0917197	0.329266	-0.449519	1.35006	1.70081	4.57529	-0.216049	1.74999	1.1824	-1.89312	-1.46656	0.169318	-0.417472	-1.12522	-0.390463	-0.627815	-0.5743	-0.813212	-0.294027	-0.27018	-0.608927	-1.41126	-0.410733	-1.11212	-1.07259	-0.865345	-0.752404
A[T>G]A	-0.0624885	1.47687	-0.421906	-0.625926	-1.63444	-0.694365	-0.693579	-1.85854	-0.794385	-1.20693	-0.590461	-1.11806	-1.56871	-1.08193	-0.724187	-0.0572415	-2.38851	-0.893122	-0.670132	-1.20501	-0.170607	-0.084636	-0.368037	-0.164298	-0.715372	1.25236	1.37812	2.26041	1.41198	1.97177	0.605284	-1.11282	-0.865088	-0.276389	-0.710368	-0.878435	-0.644854	-0.738789	-0.739394	-0.518625	-0.212354	-0.217576	-0.234893	-0.343359	-0.814975	-0.730199	-0.568354	-1.01866	-0.452545
A[T>G]C	-0.244414	1.67074	-0.843659	-0.73061	-1.20206	-0.379991	-0.814944	-2.1178	-0.652816	-1.32187	-0.48168	-1.15608	-0.732225	-2.2753	-0.42287	-0.127839	-0.664001	-0.955663	-0.706092	-1.76251	-0.262937	0.203294	-0.532264	-0.220892	-0.587484	1.59804	0.814674	0.927446	1.82467	1.11337	-1.9717	-1.44164	-0.436447	-0.665353	-0.392321	-1.02157	-0.752985	-0.842638	-0.907566	-0.636866	-0.214878	-0.3644	-0.389728	-0.256599	-0.942384	-0.685604	-0.322376	-0.808842	-0.491409
A[T>G]G	-0.259121	1.30156	-0.257206	-0.671462	-1.44822	-0.46876	-0.896644	-2.95913	-0.950481	-2.07822	-0.502352	-1.25656	-1.03656	-1.75964	-0.613189	-0.202751	-0.907303	-0.397776	-0.780731	-1.05737	-0.67233	-0.310818	-0.631636	-0.40212	-0.929872	1.35114	-0.091905	2.63894	0.728331	1.54195	1.30713	-1.53602	-1.24579	-0.953275	-0.445951	-1.36932	-0.850112	-0.894506	-0.651618	-0.718743	-0.359047	-0.290045	-0.169315	-1.5094	-0.60043	-0.61694	-0.853818	-0.90065	-0.364286
A[T>G]T	-0.590436	1.35646	-0.403497	-1.02096	-1.17962	-0.615861	-0.613725	-1.64433	-0.651059	-0.699171	-0.351589	-1.40855	-0.521401	-1.66222	-0.206245	0.0389214	-4.16854	-0.51796	-0.415172	-1.49161	-0.234861	-1.34406	-0.160398	0.0288668	-0.694051	1.38398	1.51641	-0.101828	1.31425	2.03647	0.938016	-2.1796	-0.884247	-0.419479	-0.264722	-1.02175	-0.895814	-0.908402	-1.27113	-0.607063	-0.243475	-0.336418	-0.30355	-0.390839	-0.831217	-0.283931	-0.489583	-1.5539	-0.237129
C[T>G]A	-0.758149	0.917337	-0.613037	-1.09551	-1.19611	-0.822582	-0.601869	-2.21914	-0.752438	-2.07856	-0.221802	-1.46772	-0.774988	-1.42699	-0.713279	-0.083803	-0.609488	-1.04956	-0.407587	-1.17911	-0.260524	-1.10569	-1.08975	-0.956385	-0.741641	1.23525	1.29223	1.56582	0.840383	1.46101	-0.606022	-1.11483	-2.22982	-0.586912	-0.374434	-1.13377	-0.410647	-1.1382	-1.18413	-0.79618	-0.384006	-0.369513	-0.672956	-0.395571	-0.766757	-0.611566	-0.545484	-0.945917	-0.208997
C[T>G]C	-0.177495	1.136	-0.716343	-0.75379	-1.90013	-0.816061	-0.481353	-1.73695	-1.12797	-1.10645	-0.686593	-1.26289	-2.02248	-1.44564	-0.394465	-0.0980189	-0.39046	-0.296171	-0.591078	-0.782484	-0.298354	-2.29813	-1.17995	-0.468094	-0.524308	1.38625	0.651919	1.83767	1.51887	1.53792	-2.02513	-1.07034	-0.56673	-1.74276	-1.35043	-1.06315	-0.44858	-0.663352	-0.923292	-1.15102	-0.552297	-0.357691	-0.972876	-0.992825	-0.635782	-0.740976	-0.398844	-0.9621	-0.265587
C[T>G]G	0.0889496	0.614295	-0.40025	-0.88432	-1.34381	-1.09634	-1.00458	-1.7091	-0.606618	-4.93621	-0.473983	-0.824608	-0.727604	-1.20466	-0.658802	-0.263953	0.178378	-0.239256	-0.351915	-0.981657	-0.637446	0.387751	-1.43589	-0.140901	-0.693892	1.43394	-2.17697	2.87984	1.14479	-0.183233	0.0749933	-2.54801	-1.68619	-0.577988	-0.563133	-0.464687	-0.389275	-0.714146	-1.50824	-0.547061	-0.300258	-0.513988	-0.192158	-0.424749	-0.707366	-0.481226	-0.607094	-0.983458	-0.273091
C[T>G]T	-0.0171814	1.66235	-0.988242	-0.822808	-1.43229	-0.646535	-1.90778	-1.74474	-0.838713	-1.99915	-0.473899	-0.66553	-0.448619	-2.36941	-0.252671	-0.0146336	-1.00304	-0.465117	-0.511829	-2.41226	-0.157156	0.199506	-0.703542	-0.921704	-0.738628	1.24123	1.29583	1.77979	1.43836	1.41461	0.406108	-1.26182	-0.400259	-0.339885	-0.356458	-1.39449	-0.701287	-0.990917	-0.64276	-0.637179	-0.571341	-0.275801	-0.565633	-0.485906	-0.762143	-0.98989	-0.379706	-0.779485	-0.178792
G[T>G]A	-0.0141428	1.61292	-0.504616	-1.36628	-3.2017	-0.697491	-0.918881	-2.04281	-1.1502	-2.23446	-0.648465	-0.857444	-1.34716	-1.42933	-0.151375	-0.0845064	-2.48406	-0.226386	-0.784953	-1.31195	-0.227957	0.00105992	-0.530676	-0.772978	-0.753488	1.53802	0.207978	1.08452	1.22149	1.68921	0.600998	-2.66862	-0.955762	-1.12494	-0.496581	-0.477972	-0.854221	-0.845974	-0.869482	-0.90806	-0.446784	-0.617782	-0.388563	-0.165802	-0.555617	-0.449085	-0.566567	-1.00469	-0.39496
G[T>G]C	-0.213263	1.15527	-0.900106	-2.06396	-2.61489	-0.435942	-0.832693	-2.21349	-0.866507	-1.51097	-0.156021	-1.16278	-0.326398	-1.54691	-0.540117	0.0295626	-3.19069	-0.342107	-0.684043	-1.29681	-0.178153	-0.722016	-1.7805	-0.204169	-1.24881	1.33847	-0.341829	0.0970996	0.641316	0.278422	0.892643	-1.7248	-0.379929	-0.382493	-0.633493	-1.2409	-0.900389	-0.744122	-0.735493	-0.549908	-0.311409	-0.330242	-0.583945	-0.275006	-0.75419	-0.26045	-0.578985	-0.957835	-0.242643
G[T>G]G	0.143524	1.82261	-0.348362	-1.88715	-1.49108	-0.632222	-0.701878	-1.98823	-1.17612	0.139758	-0.626415	-0.914026	-0.530303	-1.58592	-0.0885588	-0.130597	-3.00062	-0.413242	-0.851366	-1.0764	-0.659031	-0.262727	-0.514425	-0.619537	-0.311871	1.50153	0.221847	1.81473	1.32383	1.65814	0.924742	-0.949562	-1.28443	-0.306679	-0.498548	-0.570556	-0.780399	-1.53048	-0.978188	-0.674632	-0.49188	-0.971672	-0.21909	-0.598168	-2.09205	-0.445236	-0.581979	-1.1658	-0.333359
G[T>G]T	-0.0557593	1.20243	-0.429464	-0.747861	-1.04637	-0.594612	-1.23751	-3.65801	-0.560377	-1.71732	-0.335669	-1.09393	-1.40602	-1.51684	-0.716786	-0.0666747	-0.506757	-0.288603	-0.926564	-1.01993	-0.466854	-0.582435	-0.664773	-0.894255	-0.956243	1.07144	0.969253	1.97993	2.1068	1.82299	-2.03373	-0.985819	-1.90549	-0.567483	-0.499343	-0.880629	-0.356874	-1.15861	-1.01564	-0.767209	-0.650254	-0.45957	-0.591787	-0.706065	-0.574376	-0.780138	-0.605256	-1.13461	-0.325567
T[T>G]A	-0.213545	1.11479	-0.545951	-0.747059	-1.57951	-0.895871	-0.994178	-1.7029	-0.716197	-1.2878	-0.810577	-1.03688	-0.683298	-1.09549	-0.285959	-0.0247528	-1.76706	-0.721203	-0.657533	-1.37303	-0.682565	-0.068089	-1.05124	-0.232577	-0.967764	1.20482	1.31652	2.43355	1.39571	1.41341	-0.415826	-0.790638	-0.595815	-1.50861	-0.464257	-0.512045	-0.932463	-0.847773	-0.556025	-1.01519	-0.594523	-0.311181	-0.21642	-0.550359	-0.6742	-0.34345	-0.712985	-1.13896	-0.164921
T[T>G]C	-1.05132	-1.01339	-0.0137681	-1.18354	-1.52379	-1.0167	-0.977717	-2.44814	-0.60276	-1.42853	-0.225725	-0.677808	-0.816773	-1.1089	-0.256937	0.100232	-0.839137	-0.370697	-0.833114	-1.04503	-0.795942	-0.874958	-0.719541	-0.316278	-0.732737	0.235206	1.11707	-1.33001	0.875408	1.60143	0.0389817	-1.42288	-0.469126	-0.54901	-0.521084	-0.866885	-0.275849	-0.77274	-0.471318	-0.543884	-0.500955	-0.678625	-0.597069	-0.704798	-1.54878	-0.767365	-0.790592	-0.984179	-0.342854
T[T>G]G	-0.0869319	1.32189	-0.573568	-0.958027	-1.2788	-0.756853	-0.872856	-1.91184	-0.633552	-0.922963	-0.449488	-0.781809	-0.637801	-1.24143	-0.738812	0.0237864	-0.33854	-0.431912	-0.531065	-0.777528	-0.537045	-0.00222162	-0.408525	-0.141838	-0.81429	1.39783	0.69843	4.10365	1.68596	1.11984	1.08328	-1.122	-1.21701	-0.244059	-1.28735	-0.856288	-0.325278	-0.708795	-0.666546	-0.684844	-0.470124	-0.748261	-0.1002	-1.01583	-0.528055	-0.367008	-0.51251	-1.1584	-0.300962
T[T>G]T	-0.35434	1.31206	-0.601306	-0.642641	-1.57649	-0.774835	-0.995846	-2.36786	-1.0256	-4.80205	-0.506486	-0.673638	-0.646212	-1.60939	-0.273128	-0.0825706	-1.1106	-0.276983	-0.386261	-1.27171	-0.371855	0.0358616	-0.693219	-0.173307	-0.702659	1.1838	1.9083	0.751692	0.534554	2.13117	0.861435	-1.90095	-0.538063	-0.331978	-0.229443	-0.795094	-0.192096	-0.659706	-1.88717	-0.70853	-0.281479	-0.393613	-0.38736	-0.507103	-0.710412	-0.205483	-0.497511	-1.40668	-0.506317
DNV	-0.506104	-1.03056	-0.783382	-0.65801	-1.49188	-0.734754	-0.421345	-0.333288	-0.443972	-0.669779	-0.42606	-1.03848	0.37824	2.24603	-0.128209	0.560629	1.7672	-0.323221	-1.5163	-0.861466	-0.123031	-0.912461	-1.5685	-0.239532	-0.461581	0.164347	-0.323191	3.01101	-1.15434	-0.917933	-1.05593	-0.0750642	-1.22785	-0.715871	-0.512833	-1.19494	-0.823204	-0.986994	-0.769153	-0.316937	-0.267071	-0.295942	-0.0593886	-1.6222	-1.1515	-0.715372	-1.26202	-0.353346	-0.348964
MNV	-0.584372	-1.02052	-0.763243	-0.440442	-1.41047	-0.549692	-0.832443	-0.766738	-0.736294	-0.702585	-0.538771	-2.16809	-0.141133	1.71724	0.017254	0.0843057	-1.68903	-0.182249	-0.805113	-0.654752	-0.352584	-0.507871	-0.615818	-0.33193	-0.364056	-0.184704	-0.876779	-0.208037	-1.00919	-0.61293	-1.14358	-0.13667	-1.41985	-0.808029	-0.454852	-1.14249	-0.674929	-0.923189	-0.613144	-0.321826	-0.26508	-0.397675	-0.285729	-1.12969	-0.237692	-0.44406	-0.990293	-0.466711	-0.635718
D.1.rep	-0.816661	-1.03053	-1.12919	-1.07465	-2.40741	-0.0694114	-0.899214	1.12261	-1.51236	-0.265207	-0.533057	-2.82996	-0.0076963	0.0620838	-0.793276	0.00861427	0.611477	-0.0284451	-0.147429	-1.5063	-0.33868	-0.48947	-0.985268	-0.571269	-0.898306	-0.0547403	1.26147	0.0642025	-1.01306	-0.511425	2.80874	-0.812815	-1.40253	-0.204495	-0.323332	-1.05823	-0.468576	-0.231687	0.410154	-0.57697	-0.286376	-0.214052	-0.570002	-1.31808	-0.193317	-0.60205	-0.472307	-1.21758	-0.645014
D.1.nonrep	-0.638923	-1.62056	-0.501583	-0.581444	-2.48168	-0.0853723	-0.62642	0.102087	-3.1813	-1.26189	-0.895674	-1.58076	-0.29764	0.0706744	-0.823347	0.393171	-0.0174505	0.0534803	-0.803137	-1.50151	-0.626711	-0.809106	-1.32488	-0.417893	-0.678632	-0.043168	1.26436	-0.470312	-0.922414	-0.624885	2.11451	-0.391326	-1.2641	0.00142844	-0.380325	-0.8866	-0.73841	-0.358825	-0.237864	-0.746473	-0.0452398	-0.249592	-1.16073	-2.54681	-0.740404	-0.942144	-0.872254	-0.224306	-0.546491
D.2.5.rep	-0.471674	-0.701264	-0.685547	-1.01945	-2.68764	-0.392359	-0.631199	1.15866	-0.486111	-1.08903	-0.865131	-3.08636	-0.696193	-0.129232	-0.713576	0.110813	-2.40483	-0.170176	-0.70183	-1.29695	-0.496253	-0.659203	-0.958922	-0.34864	-0.725488	-0.00931561	1.28709	-0.807763	-0.768032	-0.835599	-4.97285	-0.845956	-0.380935	-0.370049	-0.413936	-0.694835	-0.659234	-0.373337	0.108567	-0.770915	-0.174489	-0.309191	-0.891721	-1.59935	-0.592409	-0.86202	-0.92401	-0.15145	-0.833276
D.2.5.nonrep	-0.74559	-1.76966	-0.794055	-0.500981	-2.83634	-0.0224064	-0.858084	1.94475	-0.586017	0.0181267	-0.633665	-2.60592	0.18157	1.17463	-0.986409	0.103454	0.883733	-0.0200245	0.0645839	-0.95235	-0.726904	-0.575748	-1.8005	-0.210541	-0.314145	-0.00666578	-1.02808	-1.35211	-0.870783	-2.00237	0.0501415	0.0694059	-0.539122	-0.694427	-0.526401	-0.390747	-0.29043	-0.189017	-0.454337	-0.318011	-0.108303	-0.21574	-0.722637	-0.728604	-0.017046	-0.690543	-0.499631	-0.0895504	-0.814734
D.5.50	-1.50407	-0.906158	-0.349061	-2.43932	-1.96751	0.31735	-1.11038	2.33032	-0.0128021	-0.318713	-0.640575	-2.99691	-0.572795	1.18106	-1.17708	0.0946196	0.988143	-0.210246	-0.315864	-0.897984	-0.471936	-1.10973	-1.1521	-0.747894	-0.577926	-0.14612	1.33437	-0.349768	-1.2379	-0.930586	2.42258	0.180917	-0.843489	-0.200367	-0.354153	-0.979815	-0.145254	-0.507201	0.097627	-0.614674	-0.277871	-0.423501	-0.531292	-0.854231	0.0975755	-0.964251	-0.584334	0.00947565	-0.812839
D.50.400	-0.340221	-0.585681	-0.823765	-0.4023	-2.80603	-0.363931	-0.580532	0.217818	-0.551048	-0.59335	-0.66817	-2.59969	-0.0821955	0.404518	-0.685045	0.246641	-3.3172	-0.413488	-0.300871	-1.25757	-0.594253	-0.488019	-1.21556	-0.524745	-0.677127	-0.238235	0.318984	-0.475625	-0.965434	-0.795275	2.57349	-0.227107	-1.37907	-0.651847	-0.463049	-1.30512	-0.464614	-0.443195	0.150283	-0.603891	-0.155322	-0.24924	-0.630752	-0.957337	-0.176197	-0.618461	-0.898447	0.0195891	-0.955585
DI.small	-0.469441	-0.729099	-0.987946	-0.547676	-2.11848	-0.230893	-1.78594	1.57637	-0.362776	-1.35245	-2.23324	-2.01726	-0.260993	0.957055	-0.880132	0.274107	-0.276243	-1.3354	-0.120002	-0.800554	-0.32657	-0.483203	-0.988936	-0.34548	-0.487628	0.00267635	0.696368	0.591326	-1.55964	-0.871812	2.11277	0.0567668	-1.26357	0.00465854	-0.22165	-1.05862	-0.212464	-0.503726	0.0206151	-0.847209	-0.30965	-0.73991	-0.752435	-1.347	0.0468925	-1.02989	-0.477449	-0.707548	-0.627695
DI.large	-0.431536	-0.755125	-0.325117	-0.498096	-2.12997	-0.128083	-0.655722	0.256883	-0.982984	-2.2164	-0.570551	-4.00533	-0.208976	0.203716	-1.56245	-0.00101395	-1.68105	-0.0114308	-0.0681417	-1.09771	-0.437111	-1.28003	-0.681979	-0.841848	-0.714752	-0.158638	-1.96078	-2.78408	-1.26045	-0.578978	2.25172	-0.657773	-0.737605	-1.23251	-0.382132	-1.17073	-0.66657	-0.560633	0.127985	-0.636752	-0.132004	-0.265165	-0.704861	-0.580368	-0.584782	-0.750353	-0.668846	-0.011737	-0.495593
I.1.rep	-0.342932	-0.898107	-0.878286	-0.38019	-2.67676	-0.568411	-0.607915	0.929766	-0.695064	-0.702004	-0.658925	-3.85757	-0.00416703	-0.813715	-1.1364	-0.0506734	0.676841	-0.00964671	0.0335154	-1.80127	-0.396213	-0.777904	-1.06006	-0.262303	-0.884081	-0.41137	0.520202	-0.876554	-1.00129	-0.572366	0.742837	-0.308183	-1.51576	-0.0383563	-0.513801	-0.987876	-0.512154	-0.295707	-0.389917	-0.700865	-0.126121	-0.405201	-0.782106	-0.880597	-0.380059	-1.2178	-0.787609	-0.0408279	-0.630417
I.1.nonrep	-0.18949	-0.806224	-0.917559	-0.770567	-2.51207	0.173303	-0.904101	0.746258	-1.06394	-0.478352	-0.571509	-1.72725	-0.69205	0.944699	-0.96432	0.27863	-2.61238	0.116189	-0.155091	-1.83262	-0.488944	-0.52275	-0.888982	-0.821512	-0.458778	0.0774733	1.34351	-0.587517	-1.15842	-0.904339	-0.19951	-1.25313	-0.862714	-0.798059	-0.537992	-1.26301	-0.380997	-0.513517	-0.473178	-0.54139	-0.157472	-0.340365	-0.708972	-1.04221	-0.165155	-1.13156	-0.649444	-0.48265	-0.619297
I.2.5.rep	-0.68272	-0.621651	-0.498545	-0.604058	-2.11716	-1.01689	-0.464996	1.23882	-0.929065	-0.736361	-0.353497	-1.87173	-0.284076	0.0604453	-0.694188	0.2127	-3.57084	-0.0623309	-0.0229082	-1.3025	-0.429851	-0.5147	-1.06809	-0.385913	-1.39893	-0.0584387	1.22265	-1.48293	-1.26486	-2.06362	1.46617	-2.23994	-0.629609	-0.330167	-0.40233	-2.27819	-0.491562	-0.310641	0.102078	-1.07029	-0.174451	-0.812859	-0.956102	-1.28937	-1.0375	-0.651572	-0.648126	-0.227623	-0.582249
I.2.5.nonrep	-0.461743	-1.3662	-0.626711	-0.619099	-2.17021	-0.539438	-0.846345	1.95952	-1.49493	-0.0937105	-0.42725	-1.83592	-0.59427	-0.687405	-1.03479	0.318012	1.03778	-0.130635	-0.476666	-0.984639	-1.08101	-1.16318	-1.04292	-0.334545	-0.665674	-0.308926	1.4023	0.257449	-1.85741	-0.81725	1.67995	-0.047477	-0.458633	-0.591272	-0.317438	-0.82682	-0.463543	-0.793464	-0.480598	-0.421399	-0.109798	-0.494527	-0.917134	-0.912214	-0.083559	-0.846664	-0.680843	-0.170175	-0.717965
I.5.50	-0.602864	-0.862187	-0.588886	-1.35316	-2.09378	-0.180361	-0.919766	1.6639	-0.645338	-1.69938	-0.614545	-2.17195	-0.0352883	0.690767	-0.883204	0.0470215	0.0337572	0.0160233	-0.0438874	-1.14119	-0.270751	-0.533271	-1.18418	-0.534526	-0.439446	-0.113203	0.380853	-0.235842	-0.85508	-0.748739	-2.59585	-0.62657	-1.02089	-0.226164	-0.462218	-0.694848	-0.41918	-0.331057	-0.170987	-0.904792	-0.141385	-0.262789	-0.517105	-0.894869	-0.398197	-0.686609	-0.720997	-0.0392616	-1.01805
I.50.400	-1.58924	-1.35403	-0.736111	-1.03533	-4.27623	-0.0345151	-1.05443	1.41382	-0.385226	-0.55609	-0.599285	-2.11017	-0.439417	0.53444	-0.673862	0.235205	-0.375159	-0.240296	0.0518228	-1.12688	-0.481754	-0.776665	-0.732358	-1.87072	-0.676254	-0.0726767	0.616263	-0.757246	-2.47654	-1.31339	1.33556	-0.656737	-0.693733	-0.51288	-0.606858	-0.833509	-0.523585	-0.855675	0.0303335	-0.701307	-0.20125	-0.945705	-0.895095	-0.895337	-0.371126	-0.948892	-0.487294	-0.206537	-0.664422
TD	-0.822207	-1.69161	-0.307159	-0.808566	-1.80066	-0.63148	-0.72975	-1.47371	-0.60962	-1.32148	-0.603332	-0.934581	0.238196	0.239423	-0.143615	0.391515	-1.83627	-0.234607	-0.274669	-0.324486	-1.14265	-1.72974	-0.993589	-0.272271	-0.485962	-0.120748	-2.45305	-0.601039	-1.24126	-1.87145	1.28261	-0.495274	-1.63533	-0.258656	-0.183479	-0.492479	-0.110128	-0.79532	-0.557486	-0.860362	-0.147142	-0.554839	-0.682964	0.302974	-0.901631	-1.57763	-0.592062	-0.280167	-0.0664811
DEL	-0.688134	-1.57668	-0.454249	-0.140717	-0.670469	-1.23923	-0.512205	-1.64642	0.000239859	-2.38034	-0.595088	-0.781241	-1.01969	-0.558117	-0.301623	0.610762	-0.761119	-0.658018	-0.20407	0.0091691	-0.822707	-1.16826	-1.18543	-0.798141	-1.06635	0.0706122	-1.65711	-1.39848	-1.88193	-1.73359	1.52147	0.0729296	-1.19481	-1.0835	-0.638718	-0.58427	-0.239427	-0.914411	-0.092908	-0.825835	-0.270128	-0.555736	-0.513773	0.568735	-0.55462	-1.85851	-0.563134	0.299346	-0.287468
INV	-0.960026	-3.0858	-0.164919	-0.501448	-0.820452	-0.663994	-0.485225	-1.4003	-2.47904	-1.37189	-0.647797	-0.873484	-0.328424	1.00567	-0.26283	0.608243	-2.98979	-0.843993	-0.510957	-1.06003	-0.55003	-0.574144	-1.26764	-0.105909	-1.27007	-0.0433948	-2.23681	-2.43849	-1.57574	-1.6653	0.794128	-0.720451	-0.744564	-0.918433	-0.623071	-1.37633	-0.277631	-0.733019	-0.655529	-0.704255	-0.281787	-0.686124	-0.70157	0.668215	-0.592971	-0.973594	-0.697054	0.143144	-0.154358
COMPLEX	-0.223662	-1.4207	-0.288599	-0.715591	-1.75306	-0.418584	-0.935935	-2.44228	-2.19693	-2.01473	-0.522427	-1.19293	-1.45904	-0.0417786	-1.77595	0.32147	-1.88048	-0.232962	-0.555727	-0.118443	-0.475757	-0.711808	-0.560417	-1.16287	-0.805358	-0.464451	-1.58811	-0.56009	-1.66989	-1.83233	1.69644	0.033789	-1.14913	-0.667787	-0.865204	-0.634694	-0.226838	-0.793457	-0.606324	-0.542664	-0.311176	-0.540005	-1.26087	0.332743	-0.661766	-1.37745	-1.14286	-0.157022	-0.112617
TRSL	-0.46237	-1.20808	-0.580122	-1.46792	-1.27192	-0.332554	-1.31319	-1.85219	-0.45482	-1.17936	-0.668627	-1.43454	-0.0769776	0.443965	-0.717723	0.501334	-1.38984	-0.673722	-0.648247	-0.583222	-0.426433	-0.803746	-0.373212	-1.28256	-0.553725	-0.268344	-1.95067	-2.712	-1.65477	-1.49371	1.75942	-0.453935	-1.29669	-0.848998	-0.355669	-0.70162	-0.177658	-0.819442	-0.466668	-0.555262	-0.26533	-0.171865	-0.679387	-0.143521	-1.19076	-1.04331	-0.543018	-0.0294106	-0.301367
INTCHR	-0.625655	-0.803208	-0.36199	-0.127876	-1.74966	-0.679082	-1.09149	-3.26709	-1.53487	-3.51242	-0.546317	-1.33584	-0.0189346	0.174285	-0.525603	0.3488	-1.91167	-0.108051	-1.18054	0.0108292	-0.453421	-1.03158	-0.743405	-0.260246	-0.829452	-0.087579	-1.76136	-2.34768	-2.34255	-1.87578	0.973621	-0.488467	-1.20037	-0.83759	-0.255507	-0.632205	-0.337598	-0.871671	-0.0483867	-0.835161	-0.206178	-0.416726	-0.676279	0.6118	-0.325123	-0.792854	-0.528151	0.101714	0.00106924
FOLDBACK	-1.04372	-0.882731	-0.0722998	-0.183384	-1.31001	-0.969321	-0.626235	-1.36203	-0.374853	-0.732832	-0.562601	-1.81814	-0.0224543	0.21831	-0.0488775	0.600162	-3.08525	-0.0171185	-0.543535	-0.947948	-0.912922	-1.07665	-1.3544	-0.682479	-0.619444	-0.0147695	-2.57698	-0.741821	-1.88194	-1.70547	1.223	0.0190116	-0.912331	-1.92909	-0.491344	-0.666168	-0.745954	-0.797656	-0.421729	-0.673585	-0.649072	-0.639675	-0.636988	-0.129291	-2.1674	-1.43749	-0.627147	0.0757974	-0.0760591
[truncated: 147 more columns]

## Sheet: Log-Beta-high
Supplementary Data 4C. 95% quantile estimates for log-interactions effects in C. elegans experiments
	xpa.1.Aflatoxin.B1	csb.1.Aflatoxin.B1	xpc.1.Aflatoxin.B1	xpf.1.Aflatoxin.B1	polq.1.Aflatoxin.B1	fan.1.Mechlorethamine	fcd.2.Mechlorethamine	fan.1.Cisplatin	fcd.2.Cisplatin	lig.4.Cisplatin	mus.81.Cisplatin	polq.1.Cisplatin	slx.1.Cisplatin	xpf.1.Cisplatin	lig.4.Radiation	brc.1.Radiation	xpc.1.Cisplatin	csb.1.Cisplatin	polh.1.Cisplatin	polk.1.Cisplatin	helq.1.Cisplatin	polq.1.DMS	slx.1.DMS	csb.1.DMS	wrn.1.DMS	brc.1.DMS	xpc.1.DMS	polk.1.DMS	mlh.1.DMS	xpf.1.DMS	rev.1.DMS	brc.1.Xray	lig.4.Xray	fan.1.DMS	polh.1.DMS	agt.1.Radiation	agt.2.Radiation	apn.1.Radiation	brd.1.Radiation	ced.4.Radiation	cep.1.Radiation	csb.1.Radiation	dog.1.Radiation	exo.3.Radiation	fan.1.Radiation	polq.1.Radiation	rcq.5.Radiation	rev.1.Radiation	rfs.1.Radiation
A[C>A]A	0.869956	1.25222	0.627059	0.600806	0.910396	0.678143	0.655906	1.12112	0.35073	3.5085	0.405757	0.896712	2.70184	2.01992	-0.0315941	0.594469	3.24312	0.972895	-0.373982	0.390515	0.610995	1.03129	1.32132	1.55153	0.30815	1.80809	2.56051	2.57891	1.71292	3.54169	2.65525	0.630135	0.353467	0.823674	-0.208757	-0.00959873	0.83306	-0.0333038	0.450932	0.468231	0.379076	0.451657	0.3898	-0.176572	-0.0276477	-0.139733	-0.00116237	0.186789	0.652952
A[C>A]C	1.11138	1.54152	0.626346	0.0972439	0.652045	0.349068	1.16414	1.93602	0.456466	2.53866	0.436166	0.832789	1.7386	2.09239	-0.0969894	0.723706	2.43242	1.13477	-0.0334685	0.956653	0.388405	1.34208	1.62702	1.06285	1.40164	1.98153	2.6004	2.89624	1.81125	3.74601	3.07147	0.686462	0.648297	0.812705	0.623478	0.173121	0.49724	0.0341263	0.545888	0.5426	0.338804	0.367771	0.439073	-0.0512916	0.255218	-0.310654	-0.228204	0.463327	0.523816
A[C>A]G	0.445382	0.982981	0.640049	0.418246	0.815378	0.822922	0.579083	2.56507	1.22701	2.43852	0.620903	0.404114	1.54098	3.07486	0.8442	0.605361	4.74918	0.720876	-0.0623822	0.486526	0.299075	0.691969	1.69992	1.21613	0.651085	1.92412	2.70908	1.94896	1.28531	3.339	3.07603	0.914918	0.366887	0.562675	-0.160299	0.124364	0.448522	0.295524	0.351494	0.610578	0.184917	0.360995	0.610254	-0.10659	-0.0845519	0.0444872	-0.373863	0.316932	0.554493
A[C>A]T	0.448458	2.24496	0.510929	1.32027	0.944874	0.580716	0.593746	1.07581	0.691612	1.944	0.298745	0.537414	1.83239	2.61353	-0.130531	0.62111	3.49919	2.12898	-0.627698	0.332854	0.365342	0.673141	2.13757	1.34137	0.463708	2.50741	3.09488	2.29892	1.42071	3.15653	3.14997	0.638465	0.491396	0.75288	-0.22677	0.186897	0.590355	-0.0237071	0.332426	0.657762	0.433482	0.183968	1.08496	-0.370304	-0.0589474	-0.117223	0.194445	0.406268	0.792823
C[C>A]A	0.72453	1.75605	0.638851	0.230535	1.89148	0.561288	1.10007	1.41299	0.565554	2.6111	0.678358	0.486192	2.06858	2.68366	0.214402	0.699802	3.79979	0.630646	-0.408973	0.0691759	0.445085	0.686053	1.07796	1.25145	0.634863	1.97574	2.71294	2.60659	1.03133	3.43411	6.02684	1.10158	0.542873	0.793142	0.116839	-0.260333	0.48841	-0.0174655	0.801954	0.706862	0.103334	0.498897	0.436051	-0.130053	0.443544	-0.241116	-0.000973782	0.106843	0.527929
C[C>A]C	0.645487	1.15397	0.641183	0.299857	0.943457	0.505968	1.27416	1.79437	0.251509	2.39788	0.51102	0.213264	2.11824	1.8975	0.123039	1.37415	1.93795	0.625477	-0.814975	0.106428	0.33392	0.714187	1.74805	1.95225	0.6025	1.91458	2.58263	2.3404	1.55256	3.86406	3.4602	0.814342	0.548788	0.955312	-0.185533	-0.0975464	0.792707	0.049083	0.5322	0.841311	0.196299	0.36734	0.78048	-0.165928	0.0116713	-0.473795	-0.285857	0.270401	0.42428
C[C>A]G	0.440415	1.20885	0.799107	0.980355	0.421537	0.548509	0.697211	1.27356	0.78162	2.67958	0.435006	1.38066	2.2679	2.73643	-0.039959	0.687119	4.26193	1.2284	-0.18159	0.621199	0.338779	1.41347	1.44748	1.31687	0.569945	2.30017	3.01126	2.32531	1.12473	3.33598	3.99084	1.58683	1.14167	1.36798	0.139858	-0.432606	0.458052	-0.114058	0.458827	0.52441	0.179777	0.446071	0.357092	-0.260903	0.251381	0.00515209	-0.00747667	1.21757	0.440806
C[C>A]T	0.916046	2.33138	0.621196	0.0686426	0.701334	0.404592	0.778988	0.73185	0.670064	1.84529	0.805438	0.781493	2.22334	2.40327	-0.0285696	0.789271	3.08215	0.959687	-0.47744	0.0855677	0.267785	1.44331	1.44931	1.70831	0.256435	1.932	2.75381	2.34964	1.79664	3.40339	3.81747	1.20292	0.940667	1.00152	0.340384	-0.228594	0.501103	-0.0250871	0.177681	0.844121	0.594342	0.2138	0.404506	-0.213567	0.661218	0.320779	-0.199947	0.140339	0.648428
G[C>A]A	0.369909	1.33593	0.735798	0.401145	1.02276	0.323026	0.688913	0.753973	0.637307	2.36158	0.619229	0.493301	2.46588	2.24733	-0.104703	0.94863	3.34236	0.825853	-0.0876509	0.372145	0.547748	0.798934	1.11724	1.22701	0.660834	2.12141	2.76317	2.85932	1.30291	3.88804	3.39774	0.493554	0.288579	0.751027	0.16589	-0.153637	0.486496	0.928896	0.267428	0.530645	0.113275	0.236028	0.504648	0.157087	-0.0288867	-0.204755	-0.00876205	0.682498	0.765924
G[C>A]C	0.866606	1.21247	0.748871	0.351394	0.651059	2.19129	0.769821	1.41587	0.271029	1.9019	0.571286	0.816618	2.05693	1.56719	-0.0113592	0.658796	2.3043	0.713615	0.37168	0.374344	0.278401	1.15249	1.01585	1.20845	0.53913	2.05842	2.66276	3.02765	1.10841	3.2824	3.12747	0.504399	0.328398	0.683226	0.154215	-0.128383	0.498963	0.00417396	0.140755	1.55351	0.182924	0.288338	0.631368	-0.37769	-0.303028	-0.353454	-0.268137	0.313356	0.864206
G[C>A]G	0.414639	1.30939	0.755995	0.108589	0.916297	0.368951	0.913945	1.11806	0.522317	2.72388	0.583343	0.978168	1.97498	3.4409	-0.00249726	0.730417	3.22441	1.21546	-0.403116	0.374039	0.577465	0.572976	2.56794	1.40432	1.73751	2.43258	2.84474	2.45719	1.30749	3.28667	4.30038	0.510068	0.1617	0.788956	0.922206	-0.133442	0.362983	0.167508	1.04061	0.59352	0.230526	0.411907	0.802298	0.317768	-0.0335556	-0.512963	-0.242721	0.311205	0.671382
G[C>A]T	0.354029	1.2741	0.967318	0.308766	0.581825	0.52747	0.754553	3.07334	0.719265	2.47204	0.386428	0.670211	2.35189	1.97788	0.427237	0.794006	2.17199	0.752508	-0.551249	0.348505	0.345851	1.47753	1.57216	1.22625	0.440436	2.08234	2.74204	2.39363	1.46815	3.4177	3.87073	0.575398	0.430855	0.840104	0.163013	-0.454645	0.543282	0.225873	0.229469	0.793222	0.149517	0.563142	0.829579	-0.48518	-0.147245	0.243328	-0.151501	0.135843	0.521286
T[C>A]A	0.689104	1.52812	1.22779	0.13045	0.652752	0.402438	0.769507	2.45658	1.04673	2.46041	0.552488	0.53357	1.80761	3.72323	-0.0250441	0.653072	3.24827	1.34631	-0.2831	1.33413	0.448137	0.858473	0.840172	1.85001	0.646756	2.1476	2.43652	2.52502	1.21045	3.1326	3.5505	0.303788	0.687272	0.771798	1.6011	0.10894	0.332846	0.0656644	0.721486	0.617209	0.435955	0.209807	0.322162	-0.534781	-0.14925	-0.273644	-0.340407	0.264541	0.600449
T[C>A]C	1.50027	1.55338	0.551074	0.620702	0.230902	0.504929	1.46235	1.52807	0.337103	2.66172	0.554229	0.313895	1.73654	2.95127	0.229001	0.662894	2.80685	0.701027	-0.363325	0.397853	0.644709	0.808834	2.5573	1.15682	0.292318	1.8714	2.48205	3.73994	1.22019	3.67514	3.31063	0.567381	0.297007	0.748136	0.155413	-0.25666	0.407893	0.0621007	0.367641	0.686864	0.251009	0.256882	0.824609	-0.280123	0.193156	-0.367357	-0.267957	0.124924	0.48992
T[C>A]G	0.919331	1.01619	1.41501	0.396485	0.886426	0.499507	0.87821	0.750389	0.540441	3.02291	0.563004	1.25556	2.62995	2.02381	0.0275957	0.577246	3.99023	0.787727	1.14345	0.658826	0.398312	0.923166	1.89135	1.1024	0.562587	2.08303	4.32696	2.64016	2.03192	3.18831	4.07596	0.952294	0.590698	0.602628	-0.0212953	0.57767	0.227498	-0.116196	1.08841	0.966493	0.249018	0.39073	1.17405	-0.281692	-0.203691	0.00521531	-0.0402467	0.421049	0.62211
T[C>A]T	0.686467	1.42469	0.557559	0.154711	0.97593	0.660686	0.645189	1.03761	0.857425	2.21373	0.600214	0.256051	3.35786	2.96046	0.0997589	0.57128	5.54277	0.678924	-0.704308	0.686967	0.547705	0.9335	1.52696	1.20342	1.56328	2.03622	2.46798	2.83118	1.77385	3.7142	4.52961	0.375257	0.205497	1.91243	0.271397	-0.329332	0.48105	0.272173	1.21031	0.798015	0.183622	0.23977	0.382148	0.678177	-0.0702233	-0.439028	0.0427205	0.00711628	0.457698
A[C>G]A	0.95717	1.85813	0.237398	0.28653	1.66872	0.233623	-0.322145	1.36583	0.880256	2.61593	0.411089	0.831782	1.13301	3.39559	0.480243	1.13787	2.26937	0.647224	0.858438	0.0810461	0.327543	0.333498	0.595044	1.31036	0.464822	1.76655	2.74244	2.96318	2.17804	3.83404	1.34413	1.00449	1.39557	0.560041	0.503462	0.0154456	0.331506	0.0692822	0.57694	0.116065	0.346185	0.486158	0.187293	0.394293	1.10911	0.248968	0.547722	-0.210481	0.438119
A[C>G]C	0.737838	2.23577	0.199418	0.491859	0.84148	0.288852	-0.414137	0.234024	0.600763	3.28163	0.956038	0.720544	0.722492	1.55866	0.218474	1.08371	2.03592	0.559824	0.733755	0.596002	0.366335	0.750564	1.16818	0.585357	0.673744	1.44219	1.21098	3.79079	1.78755	3.1875	1.58266	0.747862	1.45485	0.756987	0.497484	-0.222874	0.0820609	0.0397373	0.494298	0.580069	0.56737	0.692343	0.251256	0.433351	0.480971	0.0374571	0.484126	-0.196287	0.540359
A[C>G]G	1.26437	2.26422	0.22314	0.549883	0.530582	0.4241	0.407681	0.845912	1.08506	3.20473	0.240771	0.89215	1.22696	3.08748	0.345112	0.736038	3.82439	0.690306	0.771295	0.537762	0.542724	-0.353622	1.06912	1.35211	0.643563	1.52067	1.11213	2.66747	1.34375	2.97315	3.22402	1.33935	0.718538	0.675327	0.489755	-0.271355	0.191929	0.0232986	1.03652	0.0586028	0.42104	0.443145	0.322028	0.477953	0.719802	-0.0128079	0.849123	-0.31636	0.358577
A[C>G]T	1.14768	2.14507	0.433212	1.15675	0.645885	1.21734	-0.260475	0.577725	1.42357	3.14685	0.208318	1.04441	1.60707	2.18067	0.0435262	0.918922	3.81749	0.213222	0.467843	2.08105	0.622718	-0.109707	1.04522	0.536974	0.286551	1.6943	1.64578	3.73302	2.13833	3.40668	1.9546	1.14164	1.47769	0.517654	0.426981	-0.0893942	0.162038	0.384766	0.138695	-0.0150418	0.580431	0.628476	0.454636	0.692661	0.641403	0.233185	0.400632	-0.26927	0.907012
C[C>G]A	0.54234	2.50582	1.29009	0.630723	0.644905	0.537642	-0.177615	1.31881	0.631366	3.20051	0.0984111	0.874903	0.570846	1.50993	0.396507	1.13191	4.84287	0.671692	0.472515	0.38052	0.33248	0.193868	0.585581	0.943987	0.647769	1.55441	1.85825	2.8887	1.55886	2.78912	1.3094	1.60899	0.906452	0.646117	0.6073	-0.176429	0.241336	-0.0065959	0.880609	0.09809	0.300609	0.196752	0.314947	0.523637	0.636518	0.142448	0.345843	-0.17185	0.445632
C[C>G]C	2.26232	2.20303	0.880467	1.03769	0.641711	0.297756	-0.0284872	1.09766	0.562588	3.26608	0.222771	0.583263	0.515518	2.12904	0.458421	0.765328	2.65041	0.373302	0.726813	0.478083	0.508867	0.0573657	1.54982	1.67714	0.39389	1.49626	1.40981	3.61758	1.84464	3.68315	2.44482	0.784346	1.05207	0.552062	0.908439	0.138676	0.0540892	0.195597	0.522009	-0.0935656	0.620765	0.365521	0.379602	0.627833	0.863144	0.347906	0.513665	-0.378102	0.570006
C[C>G]G	1.30053	3.20966	0.293461	1.02273	1.2107	0.184869	-0.0830885	1.416	0.922833	2.89131	0.456082	0.562052	0.537799	1.89234	1.52677	1.06622	3.67437	0.832088	0.86927	0.741826	0.15141	0.303905	1.75198	0.662321	0.848549	1.77377	2.50694	4.89338	1.34069	2.88138	5.28053	1.10133	1.09834	0.43896	0.536106	0.215846	0.217431	0.0279618	0.624427	0.0986278	0.512635	0.380031	0.235213	0.874306	0.699877	0.152041	0.439449	-0.277088	0.438531
C[C>G]T	0.938038	2.71483	0.207351	0.676995	1.45257	0.291927	0.0523494	0.925672	0.724322	3.34337	0.424903	0.779179	0.63668	3.21825	0.500777	0.798645	2.81026	0.573132	0.617886	0.336251	0.224408	2.08352	0.51455	1.04069	0.528661	1.49822	1.68614	3.56366	1.08202	3.02926	1.38092	1.60503	0.859201	0.827908	0.949932	-0.190509	0.205258	0.0916875	0.0906662	-0.0763779	0.369245	0.656608	0.483359	0.551157	0.936385	0.492218	0.35418	0.0289008	0.763231
G[C>G]A	0.729029	1.93823	0.878604	2.075	0.364947	0.780467	-0.387578	2.89616	0.660244	2.72874	0.250409	0.996268	1.41396	1.86151	0.659811	1.15533	2.37091	0.263429	0.618109	1.02514	0.361155	0.124051	0.908746	0.664511	0.957348	1.59561	2.04129	3.62915	1.34342	2.94398	1.51549	1.11005	2.15406	1.05248	0.963158	-0.136229	0.0378901	0.223368	0.881855	0.0249309	0.353061	0.287964	0.280484	0.460654	0.527884	0.164421	0.368006	0.0958728	0.540404
G[C>G]C	1.18833	2.55933	0.461193	0.587046	0.712907	0.124452	-0.500477	0.908864	0.413539	2.68457	0.3334	0.216753	0.373219	2.41714	0.265594	0.835402	2.12717	1.02303	0.696708	1.93596	0.416942	-0.236373	1.04099	0.784553	0.454153	1.6626	1.67472	3.0751	1.48964	3.11577	1.39594	1.33864	1.14144	0.642646	0.447463	-0.000363495	0.101842	-0.0400345	0.31631	0.0605802	0.273985	0.352211	0.457306	0.571938	0.902346	0.16097	0.325922	-0.329455	0.305186
G[C>G]G	0.900612	2.06267	0.723154	0.607574	0.973242	0.202051	-0.379803	0.622599	0.997504	4.04121	1.43232	0.808561	0.62205	1.73272	0.343832	1.80452	2.46346	0.506176	0.724763	0.149897	0.423365	0.120305	0.354	0.944753	0.361848	1.67824	1.5851	3.22348	1.00246	3.26528	1.81485	0.706531	0.957032	0.822903	0.536291	0.985438	0.278371	0.243214	0.364176	0.201742	0.416221	0.229053	0.249298	0.578756	1.1136	0.0714819	0.858571	-0.233519	0.268051
G[C>G]T	0.860883	2.18452	0.38345	0.601984	0.379564	0.385471	-0.349958	1.05839	0.971862	3.19162	0.529487	0.401756	1.30985	1.71275	0.523187	0.803152	2.69382	0.970871	0.768572	0.419837	0.423467	0.00105769	0.843301	0.732595	0.34032	1.39989	0.910774	3.42724	1.41401	2.86972	1.47664	0.812037	0.947901	0.670548	0.412757	-0.142108	0.436026	0.106773	0.240145	0.0702261	0.458352	0.62015	0.381769	1.09506	0.676936	0.236246	0.320722	0.0398169	0.568129
T[C>G]A	0.552924	2.77011	0.759445	0.297823	0.957746	0.384819	-0.405204	1.3673	0.65649	3.40289	0.266766	0.862037	0.747944	1.90146	0.244858	0.824635	2.49866	0.473523	0.919603	0.0623417	0.661799	-0.086406	1.09621	1.12924	0.82815	1.6467	1.44278	4.13048	0.880129	2.84616	2.05988	1.04272	1.31096	0.41111	1.06552	-0.0438322	0.0596667	0.0854582	0.653761	0.10844	0.385356	0.765594	0.444623	0.566117	1.03828	0.125004	0.440268	0.00343522	0.442251
T[C>G]C	0.517687	2.13147	0.561341	0.386828	0.552839	1.35256	-0.0621628	0.410623	0.93519	4.30497	0.685735	0.141187	1.31907	1.46619	0.334136	0.748314	2.67153	0.390936	0.371992	0.016444	0.328537	0.507369	1.09677	0.753285	0.615116	1.50874	2.22825	4.10713	1.70936	3.16587	1.46363	1.65871	0.726677	1.28773	0.494149	-0.0284697	0.170023	-0.0609076	0.3859	-0.0630995	0.432727	0.205827	0.415756	0.598452	1.05407	0.288535	0.471416	-0.349139	0.395332
T[C>G]G	1.08435	2.4006	0.34965	0.395663	0.504115	0.492894	0.0148592	0.362503	0.97816	3.3753	0.280723	1.22354	0.763096	2.64806	0.531059	0.997995	2.4445	0.31728	0.460587	1.34018	0.391864	-0.190405	0.948616	0.65393	0.671777	1.34565	1.4909	4.66371	1.00503	3.01127	1.91733	0.937265	0.963324	1.05483	1.00903	0.384613	0.11443	0.132085	0.556023	0.0240017	0.428452	0.447685	0.590764	0.539324	0.790986	0.202615	0.70637	0.142322	0.341793
T[C>G]T	1.04295	2.02112	0.193944	0.297067	1.57748	0.137453	-0.272703	0.743875	1.26274	3.48094	0.104386	1.29494	1.08181	2.31547	0.760644	0.821592	4.12043	0.618058	0.207167	0.199701	0.238505	0.368517	0.913687	1.04314	0.984728	1.57302	1.73845	2.85842	1.01306	3.2124	1.36541	0.970842	0.886861	0.89297	0.508889	0.0404747	0.194412	0.714238	1.06033	0.117093	0.248515	0.25633	0.715247	0.472756	0.568407	0.484506	0.692572	0.468786	0.317493
A[C>T]A	0.632957	1.23485	1.42596	1.76702	1.18992	0.430405	0.283719	1.29262	1.06456	1.77118	0.822709	0.666536	0.155696	1.18295	0.421969	0.856964	3.46808	0.650017	0.879496	0.367188	0.516424	1.9138	2.3919	0.91041	0.629594	3.1651	2.07242	1.52201	2.69345	1.83224	2.20394	1.11693	0.492184	1.56335	0.453485	-0.51229	0.687684	-0.04062	0.677738	0.145641	0.222501	0.351768	0.97806	0.0579327	0.359118	0.866149	-0.267866	0.37285	0.289964
A[C>T]C	0.76056	1.38835	0.981196	2.02134	0.930113	0.295938	0.461331	1.37895	0.574007	1.70016	0.375926	0.906532	0.272669	0.770837	0.438151	0.802145	3.53456	0.575953	0.381299	0.504581	0.651366	2.51029	1.86764	1.08774	0.521136	2.60925	2.33385	3.39905	1.54489	2.18363	2.46629	1.88563	0.760279	1.00116	0.431142	-0.213429	0.63365	0.0535365	0.831328	0.271277	0.149862	0.834292	0.874926	-0.161277	0.0377657	0.620829	-0.237763	0.604579	0.175051
A[C>T]G	0.752252	1.43509	1.5906	1.64418	1.39087	0.665125	-0.341239	2.01046	0.909405	0.623976	0.563214	0.465858	1.0824	1.15123	0.518825	0.784646	1.06583	0.648117	1.50735	0.336399	0.453801	0.884745	1.82292	1.35748	1.05696	2.54435	2.9604	1.87544	2.02188	2.3516	3.62252	1.49793	1.02924	1.00216	0.357331	0.00411037	1.4943	-0.0408951	0.696772	0.0689233	0.669369	0.241366	0.997503	-0.148483	-0.300513	1.43212	-0.114595	0.353014	0.211642
A[C>T]T	1.15756	1.22255	1.41239	1.72653	1.35041	0.0464503	-0.328001	1.67661	0.610171	1.26772	0.603763	0.550955	0.853632	0.995011	0.796911	0.788264	3.45501	0.460643	0.351324	0.749366	0.448941	0.552001	1.56078	0.787334	1.06358	2.68796	2.5372	2.63536	2.2667	2.15771	3.40054	1.78408	0.635556	1.45963	0.428777	-0.611538	0.777959	0.0781848	0.575881	0.149257	0.138993	0.431779	0.873777	-0.0730781	0.077148	0.554706	-0.184266	0.570775	0.567152
C[C>T]A	1.05995	1.84913	1.0298	2.63281	0.909294	0.384258	-0.353696	1.6664	0.840246	1.14697	0.464036	0.409073	0.23098	0.553437	0.650704	0.776964	1.95084	0.771499	0.251519	0.60989	0.440824	0.56747	2.12738	0.783443	0.563909	2.92134	2.41846	2.18883	2.14183	1.88185	3.24872	1.16181	0.680997	1.09138	0.879059	-0.714916	0.873919	0.212318	0.902249	0.303253	0.311335	0.356894	0.787469	0.352611	-0.192189	0.893804	-0.0467029	0.549882	0.340773
C[C>T]C	0.982386	1.66471	1.46197	2.49324	0.467386	0.073115	-0.0781344	1.08149	0.825192	1.9348	0.964021	0.144606	0.677336	1.62994	0.631749	0.703073	1.85333	1.16915	0.969198	0.661549	0.535513	1.22351	2.02613	1.06171	0.519667	2.67614	2.43741	1.90233	1.62117	1.50174	2.35975	1.58953	0.752668	1.93893	0.55232	-0.417839	0.727565	0.131901	0.79975	0.00674487	0.349547	0.925696	0.764665	-0.428914	0.632124	0.8469	-0.242207	0.653947	0.255679
C[C>T]G	0.653864	1.86711	1.01726	1.81233	0.542668	0.229859	-0.20014	0.724621	0.364804	0.624995	0.653788	0.745098	0.360584	1.3412	0.437207	0.886162	4.24993	0.401035	0.401951	0.962935	0.450069	0.496131	2.02639	1.22259	0.681885	2.74883	2.24638	2.00751	1.79275	2.17145	2.59441	1.46916	0.362345	0.896259	0.635942	-0.112375	0.731877	0.405756	0.408291	0.0361832	0.240852	0.488221	0.629325	0.0237074	-0.0365096	0.845252	-0.0958162	0.510637	0.27772
C[C>T]T	0.239459	1.371	1.50102	2.44439	0.786506	0.683127	-0.420198	0.97812	0.633616	2.75506	0.688734	0.422614	0.731553	0.550209	0.556902	0.887459	2.53735	0.41646	0.464765	0.485851	0.566163	0.43115	1.71474	0.954489	0.385932	2.80563	2.88095	3.05407	1.8191	1.71214	2.74979	1.91935	0.668999	0.902142	0.799723	-0.313014	0.700463	0.0329714	1.22813	0.166312	0.298566	0.885427	0.780237	-0.0897254	0.236877	0.725235	-0.143802	0.538844	0.155291
G[C>T]A	0.326067	1.04621	1.30935	1.67671	0.53293	0.221568	0.168172	1.86861	0.642247	1.2877	0.532456	0.8122	0.559419	0.927142	0.475107	0.828533	3.95407	0.640055	0.522907	0.77211	0.263536	0.726844	1.89155	0.767919	0.599149	3.154	2.64893	2.01507	3.29249	1.50461	3.96112	1.62581	0.542202	1.06326	0.584484	-0.387843	0.951581	0.28902	0.375105	0.196258	0.394805	0.294611	0.694437	-0.15177	-0.297654	0.883563	-0.230179	1.02778	0.443948
G[C>T]C	0.587108	0.88596	1.19716	1.85964	0.574629	0.319671	-0.44851	1.28348	0.592091	0.991	0.795071	0.131066	0.962268	2.44827	0.388895	0.687732	2.24557	0.382879	0.201338	0.529493	0.69698	0.94752	2.01913	0.952515	0.563958	2.55368	2.08141	1.85079	1.64262	1.8564	2.83873	1.79761	0.532292	2.45256	1.00156	-0.773582	0.706791	0.0461606	0.414764	0.0851361	0.196469	0.520748	0.902228	-0.202014	-0.0173072	1.17836	-0.0876813	0.651691	0.228475
G[C>T]G	0.651347	1.65253	1.87728	1.87843	0.923777	0.115952	-0.338008	3.50551	0.548288	1.06915	1.03814	0.0573879	0.5635	0.98555	0.57557	0.802526	2.66049	0.724221	0.63901	0.686825	0.795749	0.950394	1.76228	1.06085	0.632521	2.80242	2.22248	2.87081	2.10034	2.03065	2.83143	1.43664	0.759827	1.09009	0.501804	-0.815743	0.582632	0.13816	0.590869	0.185904	0.329862	0.506797	0.74675	0.306471	0.167867	0.569318	-0.0144646	0.545916	0.654129
G[C>T]T	0.335232	1.09314	1.02046	1.60464	1.15029	0.562039	-0.291513	1.3954	0.997784	1.14624	0.907072	0.570155	0.597127	1.57363	0.67465	0.787375	1.30528	1.15708	0.616927	0.583555	0.600131	1.24532	2.984	1.06022	0.568133	2.56646	2.4093	2.59325	2.86816	2.01537	2.91551	1.50991	1.29547	1.11902	0.804383	-0.668649	0.902949	0.0801928	0.541834	0.17066	0.323513	0.537473	1.46512	-0.35991	-0.136054	1.07157	-0.110022	0.36449	0.35359
T[C>T]A	0.650343	1.57249	1.08421	2.52202	1.24164	0.185782	-0.418767	1.07356	0.927741	0.734094	0.695781	0.229249	0.87273	2.52064	0.364203	0.90271	2.08942	0.913351	0.410242	0.637143	0.607496	0.617816	1.83001	0.833592	1.05205	3.06668	2.35467	3.09993	2.07427	1.63505	3.03249	1.44478	0.207288	1.03762	0.263531	-0.0616506	0.772336	-0.0231003	0.187574	0.122539	0.119183	0.294086	0.668605	-0.337557	-0.276189	0.947297	-0.139276	0.33958	0.28189
T[C>T]C	0.784752	1.31758	1.41946	2.23216	0.692797	1.16119	0.154703	1.07221	0.64616	2.63841	1.1469	0.824973	-0.0414136	1.24765	0.96326	0.937326	1.40084	0.420771	0.254368	0.82638	0.459956	0.606566	2.71134	1.35063	1.26682	2.68217	2.25859	1.88497	2.23991	2.20368	2.52018	1.61271	0.182061	1.35719	0.369516	-0.589407	0.933645	0.0901941	1.44486	0.022836	0.139797	0.276763	0.687512	-0.349125	0.735007	0.961684	-0.24912	0.471357	0.281292
T[C>T]G	0.641497	1.54975	0.955112	1.84588	0.652012	0.0596915	-0.170819	1.473	0.458564	1.46931	0.768025	0.546658	0.346603	0.592142	0.573061	0.785855	3.49512	0.450064	0.19505	0.42276	0.35168	0.487235	2.53895	0.83576	0.619517	2.76576	2.39286	2.29216	2.01333	1.9059	2.54001	2.09161	0.605188	1.78826	0.965959	-0.330048	0.76282	0.014071	0.118916	0.136158	0.292169	0.177531	0.72751	-0.24918	0.48577	0.858349	-0.147489	0.39268	0.21256
T[C>T]T	0.532086	0.997901	1.30417	3.22557	0.814144	0.64215	-0.199895	1.63072	0.787527	1.36523	0.90813	0.28614	0.415713	1.04591	0.451335	0.765731	2.16491	0.353875	0.280966	0.960201	1.0199	0.883443	2.62105	0.888644	0.68121	2.50025	2.36969	1.72376	2.44862	1.56024	3.65264	1.83561	0.505789	1.28654	0.653123	-0.862147	0.559995	0.00522197	0.490561	0.0459321	0.16353	0.346053	0.64862	-0.121106	-0.222622	0.815963	0.00378428	0.472534	0.388941
A[T>A]A	0.306861	0.586219	0.491169	0.665954	0.936403	-0.0507305	-0.116992	1.21517	0.779983	1.33915	0.430038	0.536808	2.21542	2.45488	0.653876	0.431088	4.01944	0.813568	0.182895	1.50135	0.319194	0.878502	1.03731	1.32109	1.04754	1.95674	2.10727	3.37744	1.80822	2.14373	2.24205	1.08857	0.484445	0.870036	0.32201	-0.287251	0.295625	0.141762	0.359648	-0.396447	0.728554	0.5199	0.670255	0.124787	0.00681583	1.03983	-0.500833	0.192705	0.534788
A[T>A]C	1.03733	0.908736	0.764159	0.667362	0.994088	0.114917	0.40706	0.311912	0.718086	1.23772	0.572883	0.0749998	0.429428	3.56912	0.67689	0.578169	4.62779	0.897138	0.773467	1.05675	0.289967	1.42528	1.42973	1.39355	1.30839	1.94212	1.87733	3.32361	1.86842	2.60467	2.31336	1.76722	1.39812	1.08994	0.158631	0.2637	0.0105184	-0.379631	0.470749	0.333764	0.332156	0.938075	0.891558	0.352841	0.333334	1.38201	-0.542466	0.509761	0.605517
A[T>A]G	0.415063	1.83014	0.344638	0.630878	1.07961	0.183204	0.289632	0.53143	0.958294	4.54701	0.528749	0.459508	0.700597	3.14242	0.796791	0.5503	4.40814	0.610739	0.503808	1.85213	1.27476	1.06793	1.1617	1.31604	0.996555	2.03576	2.56381	4.14788	1.69173	2.2479	2.16896	1.00829	0.888984	0.737637	0.573322	-0.204823	-0.186737	-0.359492	0.612444	-0.265636	0.40074	0.562418	0.714478	0.20749	-0.193028	0.74313	-0.566833	0.52306	0.769245
A[T>A]T	0.484853	0.851763	0.482883	0.545701	1.06861	-0.0712572	0.395009	0.109698	0.663327	0.893135	0.54767	0.890605	0.940829	3.22008	0.919799	0.574363	3.50419	0.554677	0.459745	1.00328	0.21226	1.35155	1.10097	1.36686	1.30111	1.91773	2.01692	3.97927	1.61574	2.26539	2.01715	1.22942	1.6356	1.38775	0.383423	-0.565863	-0.0305264	0.290687	0.405936	-0.259135	0.203726	0.387528	0.759783	0.548914	0.447591	0.64351	-0.204886	0.0909933	0.356824
C[T>A]A	0.812235	0.540973	0.330845	1.01427	1.60885	0.14769	0.117229	2.75629	0.971425	1.45513	0.45641	0.619285	0.434039	2.66714	0.71151	0.602566	4.23249	0.607414	0.472417	1.72436	0.351787	1.5545	1.55268	1.50543	1.7261	2.16856	1.94515	5.3771	2.23672	2.28751	2.66185	0.977853	0.494264	0.910395	0.33901	-0.264169	0.151838	-0.376721	1.24267	-0.146285	0.212582	0.544648	1.10364	0.139825	-0.0727321	0.598726	-0.572317	0.125411	0.680213
C[T>A]C	0.34734	1.21937	0.729112	0.385245	1.32696	0.319062	0.214398	1.5151	0.418529	2.19034	0.403527	0.0890296	1.57993	2.7282	0.752873	0.439041	3.32952	0.771052	0.741477	1.44158	0.705038	1.84057	1.56268	1.38066	0.850696	2.36954	1.97895	5.4072	2.10929	3.50502	2.59518	1.53719	0.467002	0.776404	0.172893	-0.269921	-0.0351598	-0.277256	0.288421	0.591902	0.381516	0.518697	0.838095	0.308235	-0.261022	0.702411	-0.633749	0.292803	0.558725
C[T>A]G	0.536292	1.33845	0.735304	0.468357	0.786007	0.511815	0.150957	0.126194	0.657719	1.53079	0.710683	0.484295	0.724288	3.01447	0.684695	0.507784	4.86647	0.801461	0.611809	1.39651	0.35615	1.09694	1.23543	1.16508	1.1309	2.2715	1.92724	5.90753	2.23329	2.74816	2.79838	1.11198	0.797933	0.822245	0.247155	-0.162804	0.0559381	-0.29308	0.386883	-0.32714	0.424343	0.51483	1.20927	0.893544	0.0279751	0.751676	-0.547944	0.380484	0.521619
C[T>A]T	0.75428	0.945556	0.418444	0.811075	0.909491	0.454548	-0.032225	1.14244	0.845464	1.48561	0.453954	0.141731	0.393493	2.97318	0.659305	0.509026	3.20022	1.01288	0.366015	0.929679	0.87567	1.82271	1.08022	1.31878	1.24103	2.38675	2.14634	5.98746	2.07411	2.46956	1.91116	1.87392	0.466005	1.29358	0.364549	-0.21928	0.386103	-0.359841	0.454406	-0.280986	0.184862	0.325436	1.2399	0.474841	0.218332	0.9222	-0.512616	0.283643	0.426936
G[T>A]A	0.745131	0.808116	0.421623	1.14336	1.20018	0.335138	0.439884	1.22658	0.499057	1.30918	0.773924	0.389479	0.662958	2.5062	0.61053	0.737384	3.17683	0.531114	0.521344	1.15668	0.355479	1.01621	1.56034	1.23486	1.09982	2.36332	1.90996	3.2529	1.64073	2.20614	2.61926	1.48704	1.345	0.837228	0.689797	-0.314087	0.195281	-0.213362	0.348627	-0.378717	0.406294	0.463992	1.08942	0.24426	-0.134239	0.95703	-0.39865	0.834756	0.612631
G[T>A]C	0.542442	0.968236	0.190748	0.899765	1.37294	0.106949	0.277315	0.789743	0.999686	2.48262	0.360263	0.251279	0.616384	2.54542	1.25506	0.677753	3.00679	0.759804	0.625997	1.40468	0.295088	1.65896	1.54759	1.43089	0.934011	2.43492	2.51703	3.39097	2.91962	2.41057	2.15439	1.82332	0.894292	0.768311	0.487825	-0.18305	0.0719608	-0.193121	1.34477	-0.411816	0.179467	0.380337	0.712864	0.161142	-0.0632332	1.32406	-0.111387	0.405361	0.438208
G[T>A]G	0.208779	0.980367	0.555695	0.606021	1.7572	0.682751	0.697219	0.131116	0.565421	0.965061	0.432668	0.626488	0.415472	2.837	0.570123	0.50784	4.32662	1.20153	0.376918	0.885855	0.849247	0.970081	2.50977	1.13781	1.036	1.97421	2.32197	3.62516	2.13982	2.30773	2.46633	1.23036	0.468189	0.968061	0.620657	-0.390674	-0.195582	-0.482152	0.495472	-0.331471	0.180962	0.381751	0.737263	0.245988	0.178766	0.621192	-0.532782	0.272318	0.70735
G[T>A]T	0.322281	1.03134	0.242582	0.513457	1.05474	0.103457	0.0925881	0.992609	0.695552	1.74386	0.889866	0.331992	0.774295	2.47529	0.621433	0.698378	3.51714	0.539267	0.291589	1.52939	0.404799	1.09661	2.02905	1.28227	1.13038	2.08961	2.34163	3.75083	2.28845	2.84281	1.92809	1.20463	0.515434	0.977325	0.258692	-0.0373826	0.558087	-0.0633844	0.619611	-0.236534	0.224133	0.223864	0.910204	0.927806	-0.288415	0.821041	-0.196712	0.476255	0.621303
T[T>A]A	1.16145	0.587995	0.881158	1.12316	1.30399	0.115681	0.164742	0.680158	0.704569	1.13554	0.324013	0.212037	0.605168	2.34014	0.982341	0.582088	4.0369	0.619329	0.502381	1.09518	0.284117	1.9737	1.33311	1.65831	0.867707	1.99108	2.35089	5.30151	2.536	2.23351	2.45602	1.63787	0.675071	1.05273	0.389002	0.100445	0.827359	-0.115527	0.250245	-0.302529	0.251525	0.348901	0.854598	0.6095	-0.0772125	0.895733	0.0864938	0.297833	0.406126
T[T>A]C	0.4165	0.571185	0.403398	0.384601	0.747319	0.613462	0.129975	1.03806	0.34698	1.67956	0.674234	1.0751	1.77118	3.13509	1.16028	0.881831	4.26335	0.593596	0.315149	0.984612	0.634681	1.0485	1.3677	1.75001	1.42011	2.10703	2.17898	5.46442	2.2228	2.55775	2.10631	1.58787	0.925534	0.923065	0.653739	-0.350148	-0.106336	-0.274139	0.513192	0.352811	0.253991	0.778847	1.72086	0.486352	-0.105052	1.4032	-0.532133	0.156859	0.681227
T[T>A]G	0.619563	0.559833	0.769401	1.1448	1.57696	0.413859	0.407365	0.924234	0.781605	2.56168	0.434087	1.00083	0.567079	3.59708	0.617471	0.794546	5.31123	0.646587	0.461307	1.30896	0.491308	0.873967	1.40247	1.38038	1.06637	1.95336	2.08211	6.34015	2.72243	2.70941	2.88741	2.63573	0.640096	0.725937	0.227936	-0.458535	-0.10214	-0.243273	0.305981	-0.216358	0.175542	0.786634	1.05861	0.263142	-0.322401	1.27075	-0.438271	0.249269	0.685245
T[T>A]T	0.711022	0.804084	0.404429	0.721398	1.03079	0.136287	0.673555	1.27279	0.524	1.1609	0.903073	0.231443	0.598294	2.58897	0.623869	0.676546	4.22822	0.652134	0.286733	1.10533	0.374026	1.09594	1.73597	1.42525	1.01943	2.27215	1.94845	5.90885	1.4818	2.08316	2.23391	0.917715	0.849082	0.715338	0.0499257	-0.710143	0.0153803	-0.491143	0.258332	-0.339636	0.221947	0.276202	0.888547	0.54202	-0.271281	0.696298	-0.389235	0.135963	0.516578
A[T>C]A	1.11154	1.39066	0.356707	0.867108	2.20861	0.633253	0.665113	3.58413	0.850518	2.60785	0.923692	0.982057	1.44034	2.61233	0.159216	0.486367	4.49262	0.290151	0.840174	0.410883	0.454312	1.34241	1.80946	1.74316	1.19961	2.21245	2.64316	3.09418	1.85108	2.86039	1.72912	0.659618	0.394366	1.51889	0.400878	-0.137067	0.237731	-0.122934	0.261673	0.119616	0.213163	0.820777	0.0349323	-0.230483	0.540057	0.554537	-0.331539	0.38442	0.0323724
A[T>C]C	0.648252	1.39167	0.407009	1.10738	1.80516	0.414649	1.19795	2.0283	0.610081	1.56408	0.989625	1.03155	0.752198	3.8738	0.398035	0.518259	3.0843	0.3943	1.54038	0.14517	1.04435	1.36316	1.45526	1.38163	1.63775	2.03095	2.96977	4.19352	1.73908	2.58823	1.88971	0.521287	2.346	2.45802	0.782149	0.0402232	0.390472	-0.143994	0.760551	0.171969	0.221715	0.487136	0.143839	0.174221	0.807984	0.315013	-0.245041	0.0778388	0.310908
A[T>C]G	0.503935	1.43455	0.330425	0.809556	2.62082	0.413065	0.304756	1.5886	0.337786	1.62924	0.358316	1.39135	0.550248	1.99325	0.315222	0.565198	4.60905	0.220525	0.484132	0.466364	0.713333	1.10684	1.63633	1.43519	1.3214	1.8375	2.5805	3.44644	2.72594	3.03314	1.77905	0.731823	1.78864	1.3982	0.130619	-0.205798	0.343912	-0.0374031	0.6486	0.278444	0.195995	0.294533	0.116561	0.032117	0.380783	0.568208	-0.0313027	0.580874	0.04545
A[T>C]T	1.12707	1.59991	0.321822	0.724329	1.17076	0.561761	0.415273	2.93133	0.694092	1.73705	0.425944	1.64813	0.920662	2.33521	0.228537	0.422947	7.16964	0.514592	0.412996	0.539247	1.142	1.74263	1.47429	1.13862	0.708083	1.97585	2.4235	4.44698	2.21027	3.11303	2.20751	1.02462	0.558178	1.38426	0.311164	-0.094402	0.333536	0.165056	0.497354	0.320199	0.467538	0.720913	0.742395	-0.280661	0.464863	1.23071	-0.209556	0.561801	0.119282
C[T>C]A	0.478491	1.00512	0.729411	1.09204	2.22889	0.563991	0.798334	4.18226	0.670593	0.963124	2.08537	1.48824	0.774399	3.61311	0.721209	0.519846	3.05566	0.458513	0.642717	1.21745	0.639215	1.46259	1.31888	1.45757	1.44131	2.69064	3.01929	3.99733	1.73809	3.26512	2.96565	0.419273	1.02252	1.58878	0.426629	0.0193479	0.874419	-0.131202	0.920514	0.157346	0.189305	0.279602	0.323238	-0.0232909	0.67394	0.407067	0.50432	0.620668	0.222548
C[T>C]C	0.680038	0.832731	0.390266	0.876746	1.11523	0.465976	0.981341	2.07023	0.559205	1.18738	0.999341	2.08822	0.830406	2.78688	0.315001	0.72794	3.12896	0.477395	0.359142	0.516065	0.483522	1.32528	2.84337	1.13251	1.83154	2.04408	2.59526	4.35652	1.77498	3.35317	2.00149	0.870001	0.534751	1.87351	0.305588	-0.0943777	1.08612	-0.17559	0.335314	0.0876992	0.232438	0.330743	0.144568	-0.271098	0.675488	0.743024	-0.156474	0.186108	0.172181
C[T>C]G	0.731068	1.1937	0.657294	0.839068	1.70667	0.538672	0.429669	1.70521	0.925185	1.49142	1.81852	1.16146	1.40613	3.08093	0.267779	0.521547	3.75866	0.440192	0.508911	0.132716	0.681677	1.55034	1.87455	1.1988	1.01933	2.10634	2.87994	4.38837	2.60555	3.46233	2.20851	0.832623	1.34409	1.51691	0.848094	0.206863	0.186629	-0.0339546	0.532164	0.149651	0.196196	0.324604	0.0877641	0.140427	0.824429	0.424473	-0.107257	0.277713	0.118959
C[T>C]T	0.607081	1.85926	0.44544	1.0598	1.19356	0.460998	0.383432	2.0342	0.810571	0.964103	0.908053	1.2772	0.789314	1.98324	0.184716	0.570234	3.39215	0.661882	0.566465	0.635639	0.518038	1.47782	1.38251	1.20829	0.938682	2.13807	2.50666	3.6519	2.28273	2.69823	1.8287	0.951995	0.68699	1.82874	0.681525	0.263639	1.03737	-0.073948	1.21724	0.308304	0.220607	0.303756	0.342104	-0.239631	0.498293	0.729296	-0.42974	0.456315	0.177213
G[T>C]A	0.795745	1.37467	0.191015	0.967707	1.95211	0.586448	0.205232	1.98028	1.16949	0.981304	0.295663	1.59228	0.606086	2.02762	0.604224	0.588418	4.35555	0.771307	0.445771	2.40254	0.938955	1.67097	1.7153	1.51769	0.864652	1.94459	2.81811	3.43614	2.21311	3.24085	2.28175	0.578365	0.571396	1.21221	0.29569	-0.168007	0.389615	-0.0975212	0.802249	0.548004	0.299179	0.379546	0.010131	-0.0026908	0.515659	0.599168	-0.339519	0.133991	0.101413
G[T>C]C	0.95063	1.21257	0.471133	0.840397	1.51204	0.294836	0.625654	2.62172	0.389692	1.69861	1.38966	1.72988	0.521534	2.42733	0.263789	0.338794	3.44155	0.631054	0.405025	0.308793	0.547944	1.33151	1.9136	1.47948	0.820488	1.97886	2.41561	3.12659	1.98226	2.62861	2.2045	0.422968	0.508008	1.60343	0.234482	0.732123	0.192148	-0.0440246	1.3181	0.39	0.118618	0.282527	0.325732	-0.134571	0.458183	0.333325	-0.252187	0.173309	0.190332
G[T>C]G	1.2236	2.27512	0.512186	0.746164	1.46735	0.51296	0.616227	2.07181	0.593034	1.53071	0.842284	0.806765	0.60149	1.9968	0.283464	0.528271	5.14243	0.639745	0.374004	0.859942	0.933501	1.41732	1.81879	1.71259	0.984024	1.97159	2.49553	3.97705	1.65881	3.04294	2.08776	1.11027	0.694836	2.63957	0.66603	0.0414223	0.564634	-0.00756578	0.618035	0.28798	0.183179	0.134889	0.237854	0.721531	0.353749	0.639097	-0.0482336	0.166723	0.226126
G[T>C]T	0.415455	1.7141	0.601311	0.875438	1.80511	0.618162	1.38138	1.56082	0.394943	4.69339	1.02329	1.4099	1.00407	2.7379	0.399671	0.48038	2.84361	0.628143	0.636458	0.287318	0.562784	1.27155	1.46931	1.45966	0.957847	1.96792	2.48509	3.71636	1.59952	2.5836	2.10337	1.58396	0.779709	1.37239	0.467719	0.547825	0.191255	-0.0831517	0.542849	0.405082	0.47583	0.142694	0.171914	0.339091	0.753117	1.10561	-0.274002	0.0950591	0.488897
T[T>C]A	0.61599	1.92848	0.637707	0.776618	2.27498	0.339702	0.689225	1.72042	0.338019	1.74323	1.2895	2.30792	0.568083	2.23063	0.284956	0.473094	6.63135	0.515605	0.507702	0.268911	0.683872	1.37167	1.49789	1.41212	1.50796	2.1484	2.79899	5.55978	2.89925	3.03949	1.74661	0.684361	0.761463	1.91583	0.665721	-0.0247299	0.337614	0.0181062	0.458732	0.102321	0.444813	0.24519	0.300006	0.496341	0.606523	0.613032	-0.37355	0.304434	0.176689
T[T>C]C	0.551796	1.2832	0.395006	1.01021	1.12321	0.207087	0.453245	2.06292	0.740417	1.65152	0.511755	1.15022	1.10959	2.61554	0.299557	0.793647	3.70736	0.596896	1.34789	0.319011	1.02807	1.38962	2.21753	1.11986	1.5727	2.0092	2.13019	4.86202	2.00004	2.88849	2.39637	0.500351	1.97931	1.33608	0.23156	-0.00278588	0.382214	-0.281401	0.466406	0.127366	0.418689	0.328066	0.820817	0.73862	0.550946	0.601839	-0.234115	0.134681	0.044876
T[T>C]G	0.716898	0.965826	0.568393	1.37544	1.47441	0.4432	0.455213	2.42724	0.910243	1.0546	0.681342	0.960701	0.707884	2.36934	0.151765	0.882037	3.35064	0.438135	0.673976	0.301946	0.691375	1.33342	2.00488	1.25956	1.25898	2.68446	2.73186	5.92214	1.85334	2.81655	2.17022	0.730613	0.711874	1.19902	0.480188	0.191002	0.536367	-0.0914037	0.344336	0.125585	0.184632	0.175607	0.261363	-0.135157	0.524133	0.400408	-0.233074	0.217042	0.137731
T[T>C]T	0.707336	1.50362	0.927537	0.89018	1.51959	0.665129	0.210486	1.64879	0.56842	1.7755	0.461989	0.95421	1.10372	2.60946	0.206647	0.463595	4.6721	0.325802	0.503052	0.985567	0.62341	1.48687	1.53634	1.38811	0.755618	2.16167	2.46553	5.12384	1.83037	2.58683	2.08849	0.789102	0.552419	1.38655	0.816285	0.0685934	0.295376	-0.0403198	0.547856	0.063747	0.239302	0.30839	0.257654	-0.14028	0.518155	0.267855	-0.258857	0.212242	0.203914
A[T>G]A	1.18979	2.96756	0.543904	0.491618	0.00583431	0.205787	0.804399	0.281403	0.519485	1.59441	1.06518	0.557603	0.742034	2.25967	0.442135	0.540452	3.39659	1.01978	0.357094	0.319131	0.643843	1.96055	0.976575	0.894495	0.526145	2.20994	2.72559	3.80089	2.9434	3.16138	2.6628	0.758069	1.50153	1.05731	0.822336	0.286247	0.099562	-0.0675078	0.793661	0.0645432	0.329195	0.646025	0.393812	0.377416	0.681849	0.562547	0.524516	-0.0315146	0.365793
A[T>G]C	1.04146	3.09015	0.508003	0.627759	-0.122727	0.314812	0.710278	1.36633	0.599614	1.34601	0.73092	0.29882	0.682844	0.757693	0.649328	0.924989	5.62868	0.534458	0.621355	0.386872	0.517464	1.79594	0.579854	0.730756	0.695424	2.52637	2.46265	3.27497	3.59905	2.69061	2.00496	0.308814	0.946944	0.812431	1.12117	0.0642221	0.335232	-0.0492965	0.24513	0.387131	0.230416	0.152597	0.385288	0.637318	0.375177	0.670168	0.695606	-0.0670279	0.318603
A[T>G]G	1.24589	2.97676	0.763361	0.202704	0.234637	0.335794	0.0456313	0.444101	0.325471	1.07313	0.455199	0.281499	0.828501	0.847568	0.531283	0.576523	3.71266	1.05223	0.335274	0.115673	1.33763	1.22361	0.742803	0.635922	0.322012	2.27397	2.21161	3.774	3.02432	2.67944	2.56351	0.174491	1.43986	0.891082	0.347558	0.539265	0.288738	0.097584	1.31382	0.0176153	0.0926318	0.612145	0.697556	0.409277	0.645497	0.796667	0.59914	0.257162	0.622428
A[T>G]T	1.19527	3.75034	0.733187	0.158499	0.273471	0.346236	0.639664	2.29073	0.437067	2.60628	0.394003	0.639638	0.687342	1.41278	0.955117	0.660906	1.64621	0.598439	0.512439	0.103557	1.55231	1.01475	1.68992	1.3102	0.789066	2.34664	3.15199	2.54515	3.19594	3.39266	2.3232	0.616512	2.12971	0.526726	0.509356	0.354982	0.292265	-0.158335	0.487185	0.425955	0.435407	0.49969	0.350451	1.17495	0.272216	1.02204	0.260454	-0.122508	0.34871
C[T>G]A	0.896608	2.97478	0.587705	0.370137	0.0105649	0.607764	0.274316	-0.203145	0.281969	1.29085	0.561051	0.229549	0.876649	0.459328	1.1387	0.617926	2.23098	0.762031	0.975278	0.346506	0.600427	1.15727	1.0513	1.28858	0.260269	2.34571	3.08249	3.94798	3.19908	2.77524	2.37173	0.687906	0.554487	0.996877	0.518334	0.23661	0.858277	0.0875945	0.535989	0.111152	0.238342	0.392735	0.501065	0.861508	0.172739	1.26442	0.51298	-0.121228	0.343832
C[T>G]C	0.845685	3.10781	0.496356	0.419594	0.946119	0.229365	0.471939	0.844236	1.07553	0.89651	0.740489	0.21796	0.605952	0.230714	0.497343	0.523776	2.86852	0.851358	0.382908	0.528155	0.449272	1.13561	0.748667	1.18587	0.447677	2.34428	2.40829	4.37063	4.24624	2.98388	2.10606	0.234064	0.682319	0.936023	0.515716	0.548446	0.439347	0.409487	0.663232	0.339958	0.0944621	0.457625	0.789948	0.457935	0.562732	1.28268	0.39912	-0.127614	0.367423
C[T>G]G	1.00294	3.13634	0.671993	0.242276	0.119576	0.353866	0.173905	-0.173859	0.644013	2.88232	0.547523	0.736207	0.6499	0.544983	0.906546	0.577298	3.04924	1.26394	0.472944	0.747084	0.468856	2.10013	0.767353	1.49474	0.286324	2.32108	2.18569	4.46165	3.42585	2.57009	2.28273	0.553296	0.654325	1.02599	0.383297	0.915794	0.203902	-0.17931	0.352451	0.141144	0.369092	0.300053	0.579041	0.384834	0.31904	0.391301	0.455557	-0.197363	0.34553
C[T>G]T	1.06974	3.72859	1.04813	0.303208	0.648756	0.276554	0.297153	1.51246	0.238385	1.19113	0.65853	0.629619	1.55368	0.553054	1.26094	0.695684	1.94645	0.699717	1.37594	0.612727	0.431949	1.12692	1.83524	0.54389	0.285451	3.51559	2.60556	4.55057	3.47384	2.97007	2.36137	0.468993	1.19285	0.725938	0.731299	0.212878	0.55264	0.278758	0.134361	0.178339	0.118323	0.405616	0.46951	0.415484	0.542996	0.36615	0.63172	-0.0977038	0.420575
G[T>G]A	1.31386	2.93179	0.830887	0.26916	0.246273	0.364861	-0.00760595	-0.26273	0.60641	1.46028	0.603615	0.617784	0.39288	1.76262	0.581904	0.583803	1.42521	0.454991	0.484985	0.207303	0.712719	1.13575	0.938735	0.885118	0.504568	2.63892	2.57761	3.54122	3.06195	2.92158	2.31878	0.178776	0.830839	0.844505	0.383211	0.719254	0.576738	0.0250382	0.276614	0.0528504	0.169418	0.413734	0.537044	0.906351	0.679572	1.10726	0.41945	-0.273385	0.360999
G[T>G]C	1.06467	3.002	0.571875	0.262218	0.0270932	0.410408	0.452043	0.247776	0.835349	2.05047	1.25766	0.612678	0.883478	0.354432	0.534766	0.665877	1.89413	0.541196	0.637477	0.718966	0.655287	0.962115	1.21996	0.957737	0.321857	2.64944	2.59258	3.43635	3.72003	2.73965	3.19758	0.495848	1.74261	0.889877	0.551452	0.57698	0.179919	-0.0608895	0.320655	0.472808	0.2211	0.284727	0.828016	0.621353	0.617023	0.346965	0.219432	0.315108	0.291974
G[T>G]G	1.85566	2.85761	0.614067	0.316047	-0.284828	0.259268	0.102571	-0.127363	0.446901	4.05881	0.834698	0.679266	0.592786	0.782346	0.6063	0.668877	1.46882	0.687208	0.239964	0.580901	0.654799	1.1723	0.944689	0.920044	1.39038	2.189	2.01056	2.90314	2.52978	2.56299	2.4805	0.947044	0.970026	1.04897	0.481315	0.624698	0.349148	0.105006	0.212196	0.0129415	0.100302	0.180993	0.300871	0.565794	0.385036	0.756627	0.407866	-0.0504525	0.33724
G[T>G]T	1.03486	3.37398	0.642808	0.22958	0.0781837	0.239647	0.0484726	0.423597	0.377298	0.967992	0.376574	0.573981	0.599624	0.968223	0.580049	1.13558	2.22574	1.47186	1.0103	0.515685	0.905878	1.36093	1.0505	0.883164	1.79912	2.1895	2.67392	3.79839	4.81909	3.14992	2.12295	0.699849	1.39356	0.89857	0.507297	0.362239	0.551181	0.161254	0.555068	0.16081	0.0503768	0.185604	0.493374	0.553493	0.350242	0.751303	0.988713	0.113752	0.28023
T[T>G]A	1.26287	3.2287	1.54673	0.334735	0.0787704	0.196268	0.602294	1.45919	0.669794	2.15471	0.319791	0.931616	0.782416	2.07145	0.729318	0.710416	2.52837	0.589679	1.16892	0.693986	0.452649	1.97453	0.783181	0.824234	0.714965	2.20985	2.9359	4.43387	2.80887	2.71234	2.14206	1.15233	0.632841	1.49621	0.96522	0.850813	0.338074	-0.0598886	0.825447	0.0784131	0.167326	0.328302	0.314307	0.381247	0.362022	0.461044	0.40289	-0.0386918	0.519149
T[T>G]C	0.736409	2.69117	1.0404	0.158074	-0.2458	0.557076	1.08129	-0.274561	0.333175	1.99079	0.618507	0.178513	0.658013	0.727709	0.597795	1.32982	1.68599	1.14961	2.0933	0.332591	0.416816	1.11278	1.18336	0.690521	0.447051	2.52136	2.90042	2.95503	3.31024	2.96985	2.2543	0.532902	0.702928	0.814744	0.802734	0.668356	0.612365	-0.0871449	0.197476	0.229697	0.115674	0.383013	0.456573	0.486521	0.200155	0.763487	0.385579	0.0529941	0.46637
T[T>G]G	0.976452	4.35026	1.61939	0.900537	0.975564	0.394694	0.150508	0.468942	0.438929	1.4244	0.779584	0.195596	0.896363	0.51187	0.484819	0.60603	4.46113	0.509297	0.862094	0.943493	0.636486	0.994804	1.29749	0.956532	0.789966	2.29539	2.40061	5.62209	3.67949	2.79141	2.6389	0.38741	0.592796	0.789333	0.463213	0.403807	0.284026	0.133221	0.237531	0.20969	0.129475	0.30167	0.711668	0.413415	0.803564	0.717816	0.321041	-0.261124	0.425224
T[T>G]T	1.08897	3.20201	0.527824	1.06372	0.588869	0.283292	0.132883	0.157918	0.382374	1.40023	0.666088	1.35639	0.686589	0.675748	0.66155	0.656075	1.97043	0.91714	1.10024	0.144192	0.803885	1.70721	0.792133	0.72048	0.366397	2.18084	3.46734	2.90353	2.56303	3.38951	2.10865	0.439681	0.531778	0.772458	0.771067	0.00290647	0.891501	0.0421762	0.213599	0.272969	0.311186	0.458202	0.681057	0.405909	0.152297	0.914601	0.25862	-0.157814	0.477101
DNV	1.27405	1.02954	0.479657	0.669849	0.123894	0.429835	0.518293	1.71055	0.754379	2.1175	0.681768	0.507546	1.66154	2.9623	0.502706	1.21486	2.81161	0.751287	0.102829	0.103227	0.665713	0.527901	1.15675	0.958268	0.443351	0.940887	1.45123	4.60392	0.904464	0.726634	1.74305	1.06464	0.0389167	1.11863	0.161719	-0.0340212	0.317175	-0.227848	0.608071	0.455669	0.282848	0.165206	0.726858	-0.194755	0.168201	0.498606	-0.208336	0.573001	0.286517
MNV	0.612778	1.43687	0.183114	1.0233	-0.109597	0.350461	0.691632	1.20547	0.43448	1.44846	0.845679	1.32092	1.42545	3.952	1.35718	1.00882	3.39148	1.01073	0.481433	0.490124	0.279941	0.49229	0.753108	0.603517	0.551907	1.43077	1.92056	5.28957	0.998789	0.669101	1.2419	2.33858	0.431166	1.56789	0.535381	-0.130529	-0.00993418	-0.219724	0.509663	0.918351	0.317181	0.503479	0.900557	-0.130946	2.44079	0.514704	-0.0763529	0.254968	0.264708
D.1.rep	0.684369	1.1521	0.465503	0.516752	-0.462474	1.05629	0.2363	3.3557	0.7308	1.62337	0.597698	-1.05801	1.34943	2.26629	0.0154181	0.803126	4.04641	0.761571	2.4672	0.248549	0.393653	1.48407	0.83015	0.747745	0.55638	1.05824	2.83136	3.05474	1.39312	0.867032	4.77175	0.767496	0.335208	1.33048	0.578945	0.740458	0.289503	0.281747	2.46091	0.183806	0.388268	0.544594	0.471361	0.508814	0.937292	0.584563	0.218538	0.711473	-0.114998
D.1.nonrep	1.24095	0.895684	0.294224	0.589629	-0.336363	1.15331	0.392284	2.95721	0.476486	1.43265	0.209818	1.55072	0.861634	1.97081	0.114733	0.95594	2.93311	1.38122	1.17972	0.290097	0.456165	0.412125	0.561087	0.775191	0.631568	1.02655	3.62832	2.8302	0.899857	0.755966	4.29252	0.955526	0.247126	1.76058	0.40291	0.0788268	0.226398	0.285221	0.857659	0.0758791	0.562784	0.438964	0.0864778	-0.0213661	0.634464	0.11154	0.145293	0.531522	0.0869685
D.2.5.rep	1.04997	0.658457	0.185817	1.25332	-0.61979	0.811166	0.427072	3.73883	0.774011	1.76893	0.425141	-0.987263	1.18873	2.63425	0.440405	0.899743	2.97581	0.719563	1.45048	-0.015034	0.444848	1.0357	0.832894	1.07437	0.73714	1.16489	4.24914	2.65034	1.45486	0.806594	4.2396	1.23903	0.917022	1.33572	0.564632	0.242144	0.38712	0.32376	0.941718	0.359115	0.570147	0.229393	-0.0020014	0.213453	1.14114	0.291707	0.3988	0.771454	0.101887
D.2.5.nonrep	0.833943	1.96727	0.2975	0.447561	-0.614804	0.853658	0.336575	2.99706	0.310892	1.73542	0.249908	-0.908947	1.17997	2.23639	0.176801	0.678621	2.13711	0.868218	0.923684	-0.163932	0.929616	1.16012	0.443876	0.432825	0.411412	1.29019	2.74365	4.7519	2.09593	1.18578	3.58673	1.36368	0.873255	1.13154	0.393062	0.390189	0.713721	0.616129	0.798058	0.465186	0.522293	0.631038	-0.0911736	0.0324138	0.895859	0.48364	0.284002	0.539593	-0.0355025
D.5.50	0.671931	0.749393	0.654741	0.15669	-0.864373	1.87248	0.109526	3.28339	0.620672	1.65168	0.430483	-0.915936	1.25832	1.97198	0.114721	0.980382	1.82678	0.605717	0.678688	-0.314626	0.522674	0.384192	0.945355	0.704195	0.601752	1.16145	3.45086	2.79124	0.995988	0.345599	4.23258	1.36288	0.282162	1.94687	0.406045	0.385665	0.828488	0.296761	1.05146	0.0666206	0.235929	0.265435	-0.0323486	0.146524	1.15452	0.285694	0.393295	0.882801	-0.0910994
D.50.400	0.585003	0.781165	0.255525	0.764778	-0.809477	1.04314	0.15356	3.21593	0.45184	1.93798	0.412886	-0.73987	1.32168	2.05487	6.10369e-05	1.22961	1.76442	1.26908	1.23435	0.229963	0.399693	1.08931	0.836132	1.29236	0.344904	1.31928	2.56603	2.23253	1.13175	1.24759	4.13133	1.50023	0.520511	1.05403	0.897307	0.0830955	0.291084	0.274592	0.97858	0.54908	0.346191	0.439948	-0.00362211	0.298251	0.676811	0.403073	0.371893	0.829058	0.0200233
DI.small	0.37582	0.694348	0.411542	0.716044	-0.408924	0.758854	0.153901	3.65606	0.711705	1.58363	0.288641	-0.9921	1.13169	2.37016	0.60369	1.35125	2.26861	0.766969	1.30472	1.91505	0.438368	0.584896	1.128	0.733781	0.475775	1.35305	2.74382	3.98529	0.821747	0.649103	4.3046	2.01182	0.249374	0.850496	0.495985	0.518534	1.09688	0.535825	1.54577	0.100865	0.324268	0.242067	0.243218	0.310285	1.68652	0.151142	0.296652	0.70443	0.332041
DI.large	0.773778	0.831839	0.474303	1.16286	-0.864388	0.82728	0.311676	4.01294	0.905423	1.81062	0.268868	-0.679397	0.894741	3.03072	0.707066	0.774608	2.31457	0.878488	0.925041	0.806132	0.238642	0.592631	0.734177	0.67098	0.739115	0.950257	2.715	2.30082	0.882721	2.54826	3.91448	1.69133	1.18677	1.06356	0.852632	0.495666	0.36352	0.364211	1.14799	0.265252	0.384102	0.579581	0.230361	2.54748	0.924022	0.280182	0.571029	0.733715	0.221177
I.1.rep	0.986125	0.472882	0.364148	0.571955	-0.786448	0.772724	0.382765	3.57174	0.481503	1.73376	0.194721	0.416431	1.96993	2.92376	0.169477	0.806781	3.08356	0.736993	0.965647	-0.0630502	0.632181	0.623201	0.326678	1.74136	0.356791	0.878815	2.84903	2.38201	1.26521	0.615071	4.27074	1.22092	0.787737	1.4226	0.477548	0.485266	0.335385	0.462097	1.06049	0.280684	0.367176	0.645816	0.0985415	0.0215978	0.849758	1.73808	0.393206	0.797558	0.44162
I.1.nonrep	0.51665	0.825603	0.233916	0.706403	-0.791436	1.18029	0.326868	2.91561	0.327338	2.36248	0.288537	0.767672	0.914813	2.42592	1.31106	0.848487	1.91159	1.27662	1.09223	-0.133747	0.172129	0.659545	2.26612	0.598327	0.71414	0.91756	2.8766	1.9879	2.00164	0.525706	3.39401	1.10352	0.664254	1.0841	0.159002	0.26849	0.29269	0.444109	1.38286	0.246954	0.341389	0.621137	0.183548	0.0901385	1.15552	0.490065	0.285866	0.7746	0.0116403
I.2.5.rep	0.527158	2.47801	0.610962	0.889374	-0.48376	0.83843	0.241365	3.62793	0.635301	1.38639	0.24953	-0.0373638	1.08388	2.58133	0.0432537	0.851138	4.64359	0.819536	0.918986	0.376061	0.29849	0.37578	2.10374	0.541168	0.286868	1.14327	2.99544	2.63687	1.34484	0.975816	3.99904	0.866493	1.52076	1.40946	0.474738	0.356544	0.28016	0.457235	1.16291	0.272208	0.373074	0.413842	-3.53341e-05	-0.124487	0.787678	0.745118	0.306061	0.642809	0.0449013
I.2.5.nonrep	0.391218	0.484845	0.274038	0.582775	-0.410741	0.946634	0.688533	3.93569	0.448238	2.77553	0.485898	-0.565137	0.958128	1.72086	0.45769	0.839788	2.79337	1.19576	0.824539	0.422483	0.38804	0.586531	0.531616	0.855107	0.495443	0.969541	2.86923	5.18385	1.59065	0.534061	4.11634	1.8277	0.883518	1.42535	0.298866	0.360306	0.304213	0.582216	1.6404	0.402651	0.381838	0.321341	0.594119	0.136372	1.05242	0.219384	0.156437	0.587777	0.228649
I.5.50	0.577311	1.29731	0.16988	0.441203	-0.694274	0.803515	0.261841	3.93071	0.365695	1.50307	0.566322	-0.825416	1.63285	2.3763	0.108455	0.967925	2.44478	0.660751	0.840878	0.0395274	0.676552	0.377697	0.967825	0.607854	0.476181	0.902904	2.61381	3.08964	1.31836	0.692079	3.76864	0.966513	0.342389	1.70198	0.807419	1.16347	0.489473	0.489452	1.04415	0.0970625	0.84745	0.301626	0.0174158	0.295227	1.03627	0.312708	0.308914	1.14868	0.386996
I.50.400	0.532843	1.24244	0.546192	0.518702	-0.667098	0.815634	0.460467	3.98025	0.727574	4.5321	0.467861	-1.04324	1.46771	2.52405	0.27754	1.4688	2.39383	0.754647	1.22833	1.49589	0.579799	0.670738	0.862582	0.857316	1.13969	1.1046	3.18099	3.40526	1.02722	0.48723	4.08642	1.33835	0.771142	1.11784	0.551446	0.385255	0.300753	0.374086	1.8824	0.157128	0.39502	0.396585	0.401603	0.956955	0.795573	0.109543	0.883642	0.847321	0.0155456
TD	0.655337	1.3471	0.789599	0.976831	0.552337	0.200705	0.552173	0.59532	0.464155	3.06936	0.211056	0.421894	1.28899	2.38548	0.685697	1.21756	2.70493	0.55035	0.645718	1.37455	-0.0699294	1.0306	0.619149	0.856303	0.167465	1.03057	0.03175	2.57897	0.768981	-0.152935	4.30724	1.14765	0.221331	0.847628	0.480416	0.531979	1.05606	-0.210909	0.621873	0.21753	0.348816	0.297208	-0.0461155	1.42979	0.668085	0.0638903	0.345441	0.766815	0.729983
DEL	0.606297	0.681628	0.937075	0.838525	1.08954	0.333412	0.452262	0.405323	1.84793	1.35352	0.732982	0.709388	1.57641	1.78681	0.593404	1.05099	2.06003	0.978646	1.35509	1.22044	0.0361848	1.6088	1.08868	0.499513	0.114794	1.22894	1.41009	2.73704	0.212696	-0.51939	3.38549	1.22577	0.720517	0.666045	0.505802	0.590052	0.76813	-0.0559333	1.21747	0.10981	0.312282	0.463785	-0.0734833	1.39932	0.842188	0.259302	0.0124211	1.58036	0.721301
INV	0.566319	1.02107	0.81376	1.3409	0.77573	0.531023	0.427786	0.551264	0.431642	0.841464	1.011	0.943953	1.47791	2.39757	0.492438	1.1802	1.53005	0.725642	0.59347	1.49073	0.0779438	0.912894	0.801379	0.813202	0.908428	1.17133	0.077851	1.94939	1.82258	0.0828962	4.05691	1.35176	0.517354	1.21757	0.854186	0.370823	0.375984	0.650801	0.632641	0.293251	0.444309	0.452459	0.301412	1.68648	0.500861	-0.00117692	-0.0662309	1.18784	0.771378
COMPLEX	0.526449	0.533007	1.04876	0.789801	0.449867	0.294895	0.124411	1.02404	0.392964	0.560863	0.625677	0.394406	1.1758	3.05594	0.590634	1.03986	2.44276	0.714295	1.66676	1.37534	0.321006	0.783663	0.884039	1.05133	0.809155	1.04514	1.16535	2.37083	0.997831	-0.146246	3.64837	1.19538	0.834627	1.31093	0.298918	0.449985	0.322405	0.113589	0.593036	0.300036	0.272223	0.244464	0.116202	1.26872	0.950065	0.0504207	0.129464	1.18883	0.575787
TRSL	0.624092	0.798764	0.964057	0.919639	0.316257	1.66222	0.291181	1.2678	0.94653	1.0661	0.469295	0.662329	1.41229	2.82215	0.606666	1.2111	1.244	0.821481	1.49631	1.6224	0.147599	0.551138	2.11978	0.628118	0.67275	0.967209	0.130117	3.93882	1.63358	-0.396138	4.20029	1.50938	0.386455	0.92092	0.434966	0.449972	0.46389	-0.0997437	0.950591	0.401301	0.376089	0.868049	-0.0822387	1.49831	0.631522	-0.00544157	0.335255	0.758431	0.818972
INTCHR	0.695157	1.44493	0.841999	1.11161	1.40333	0.591493	0.405698	0.49338	0.501566	0.513275	0.650219	0.275639	1.01843	3.58321	0.959902	1.16962	3.09081	0.598538	0.913075	1.47474	0.578049	0.700105	2.34372	1.04515	0.443463	1.00527	0.637715	3.06007	0.0357679	-0.302638	3.92971	1.15761	0.204708	0.590085	0.351851	1.41508	0.483	0.28514	0.776638	0.251728	0.324423	0.294938	-0.094988	1.85361	0.933926	0.183657	0.221734	0.924666	0.650354
FOLDBACK	0.652361	0.862783	0.786651	0.85682	0.459749	0.542433	1.54603	1.72001	0.608131	3.14591	0.640298	0.439891	2.03954	2.29836	0.729038	1.33516	1.36879	0.612585	0.556914	1.10108	0.134203	0.666776	1.05588	0.738185	0.149968	1.33009	0.747415	3.0378	0.314731	-0.392007	4.11602	1.01497	0.602746	0.676551	1.17977	0.255356	0.456653	0.0157906	0.851426	0.257416	0.26697	0.50089	0.173217	1.51695	0.828401	0.271702	0.283577	1.16815	1.0642
[truncated: 147 more columns]

## Sheet: Dose-dependent b_I
Supplementary Data 4D. Mean, 5% quantile and 95% quantile estimates for dose-dependent amplification of genetic background-induced signature in C. elegans experiments
	mean	low	high
xpa.1.Aflatoxin.B1	0.380681	0.030922	1.39813
csb.1.Aflatoxin.B1	0.776209	0.0276225	2.28555
xpc.1.Aflatoxin.B1	0.932552	0.123263	2.73562
xpf.1.Aflatoxin.B1	0.639256	0.0265424	1.91766
polq.1.Aflatoxin.B1	0.302023	0.00827269	0.96178
fan.1.Mechlorethamine	0.426775	0.011696	1.23526
fcd.2.Mechlorethamine	0.412402	0.0160404	1.60115
fan.1.Cisplatin	0.528206	0.0266313	1.51042
fcd.2.Cisplatin	0.121755	0.000275959	0.461245
lig.4.Cisplatin	0.597299	0.0285091	2.27504
mus.81.Cisplatin	0.734089	0.0227062	1.78727
polq.1.Cisplatin	0.153273	0.00867843	0.597782
slx.1.Cisplatin	1.11364	0.0657564	3.80397
xpf.1.Cisplatin	0.471317	0.023921	1.5977
lig.4.Radiation	0.450856	0.0395162	1.24868
brc.1.Radiation	0.846116	0.111457	2.22481
xpc.1.Cisplatin	2.61017	1.05564	4.59653
csb.1.Cisplatin	1.36209	0.17102	3.194
polh.1.Cisplatin	2.02147	0.563419	3.70433
polk.1.Cisplatin	0.436779	0.133064	0.818799
helq.1.Cisplatin	0.270573	0.0185507	1.16555
polq.1.DMS	1.95283	0.152062	5.35752
slx.1.DMS	1.03942	0.0989148	3.12775
csb.1.DMS	1.50623	0.208203	4.13036
wrn.1.DMS	0.812643	0.0411635	2.92245
brc.1.DMS	2.56064	0.277562	5.79053
xpc.1.DMS	0.773016	0.0910478	2.63741
polk.1.DMS	0.84423	0.024656	2.98328
mlh.1.DMS	0.566766	0.1119	1.00844
xpf.1.DMS	1.04467	0.0530734	2.78187
rev.1.DMS	0.984653	0.0279473	2.50898
brc.1.Xray	0.579669	0.0515883	1.89005
lig.4.Xray	0.561386	0.020112	2.09281
fan.1.DMS	1.02268	0.111164	3.44105
polh.1.DMS	1.24702	0.0136208	5.85135
agt.1.Radiation	0.667054	0.0827104	2.32624
agt.2.Radiation	0.394687	0.0295425	1.29507
apn.1.Radiation	0.37309	0.00509531	1.37613
brd.1.Radiation	1.03198	0.0372952	2.91142
ced.4.Radiation	0.515933	0.0414928	1.79804
cep.1.Radiation	0.535051	0.00472287	2.13407
csb.1.Radiation	0.646285	0.0637289	2.0929
dog.1.Radiation	0.18939	0.000505947	0.657209
exo.3.Radiation	0.639779	0.0123031	1.79361
fan.1.Radiation	0.552008	0.00154142	2.09821
polq.1.Radiation	0.742117	0.0161383	3.19609
rcq.5.Radiation	0.772542	0.0670446	1.98879
rev.1.Radiation	0.242449	0.00752831	0.911526
rfs.1.Radiation	0.938887	0.047613	2.66264
rip.1.Radiation	0.513066	0.0194248	1.42504
slx.1.Radiation	1.90409	0.339782	4.38615
tdp.1.Radiation	0.488096	0.00508528	1.59684
ung.1.Radiation	1.35484	0.115706	4.21411
wrn.1.Radiation	0.622929	0.0297396	2.33556
fnci.1.Radiation	0.996034	0.161421	2.71141
helq.1.Radiation	0.825515	0.109582	2.04505
him.6.Radiation	0.338432	0.00854545	1.25698
mlh.1.Radiation	0.059198	0.00366049	0.225409
mrt.2.Radiation	2.11033	0.366593	5.44514
ndx.4.Radiation	0.485324	0.0175358	1.67104
parp.1.Radiation	0.652738	0.0627961	2.26256
parp.2.Radiation	0.476816	0.037967	1.27043
pole.4.Radiation	0.506213	0.00279199	1.61832
polk.1.Radiation	0.552987	0.0442564	2.03252
polh.1.Radiation	2.24605	0.397673	5.94241
fncm.1.Radiation	0.801869	0.0277485	2.65983
xpa.1.Radiation	0.467842	0.0196524	1.54185
xpc.1.Radiation	1.06658	0.036676	4.01747
xpf.1.Radiation	1.49192	0.0573566	4.07541
brc.1.MMS	0.793669	0.0847286	2.04712
brd.1.MMS	0.309825	1.40397e-05	1.05003
fan.1.MMS	0.402703	0.0279168	1.27888
helq.1.MMS	0.496736	0.0676339	1.71095
slx.1.MMS	0.341244	0.0177768	1.06975
xpc.1.MMS	0.52972	0.0217295	1.66385
xpf.1.MMS	0.949556	0.0018191	2.98846
csb.1.MMS	0.675802	0.0223472	2.32624
xpa.1.MMS	0.607541	0.0640786	1.89253
mlh.1.MMS	0.0596432	0.00313676	0.180171
ung.1.MMS	0.521954	0.00899734	1.54508
tdp.1.MMS	0.512705	0.053904	1.64305
exo.3.MMS	0.96241	0.14241	2.33148
apn.1.MMS	0.990925	0.0403796	2.91772
ndx.4.MMS	0.458907	0.0108789	1.75708
parp.1.MMS	0.511032	0.0403816	1.60966
parp.2.MMS	0.903313	0.0723204	2.49154
agt.1.MMS	0.504079	0.0130344	1.84459
agt.2.MMS	0.677004	0.0681173	1.78049
polh.1.MMS	1.33853	0.0506826	4.86979
polk.1.MMS	0.573555	0.0571425	1.80722
rev.1.MMS	1.53467	0.0181135	4.86093
polq.1.MMS	0.423306	0.014445	1.58441
pole.4.MMS	0.773839	0.0342121	2.24694
wrn.1.MMS	0.256346	0.0132347	0.939023
him.6.MMS	1.05858	0.0299596	2.51405
rcq.5.MMS	0.758995	0.0656328	2.09546
mrt.2.MMS	0.590603	0.0195097	1.79412
cep.1.MMS	0.207785	0.0101187	1.00572
ced.4.MMS	0.739118	0.023859	2.71508
cep.1.DMS	1.00567	0.0587088	3.32246
brd.1.EMS	0.396712	0.0532298	1.02876
fan.1.EMS	0.332113	0.0217502	1.17724
helq.1.EMS	0.584729	0.0267913	1.80301
slx.1.EMS	1.12422	0.182375	2.53854
csb.1.EMS	0.553143	0.0530777	1.61873
him.6.EMS	0.164635	0.00549408	0.64091
xpa.1.EMS	1.75449	0.335553	3.62996
ung.1.EMS	0.658206	0.00938198	2.08706
tdp.1.EMS	0.761337	0.174508	2.10748
exo.3.EMS	0.504574	0.0773344	1.35884
apn.1.EMS	0.944181	0.0975839	2.37243
parp.1.EMS	1.4389	0.518395	3.03379
parp.2.EMS	0.6693	0.00247062	2.01861
ndx.4.EMS	0.507778	0.00567317	1.70044
agt.1.EMS	0.910386	0.0855881	2.33041
agt.2.EMS	0.321662	0.0206716	1.06817
polh.1.EMS	5.95987	0.787468	8.41549
polq.1.EMS	0.653865	0.0606099	1.83961
pole.4.EMS	1.04309	0.075303	2.98733
wrn.1.EMS	0.591893	0.0156856	1.89481
rcq.5.EMS	0.660389	0.105159	2.02924
mrt.2.EMS	0.503575	0.101918	1.3414
cep.1.EMS	1.14624	0.0977085	2.75245
ced.4.EMS	0.524551	0.0111254	1.90008
mrt.2.DMS	0.712941	0.0451002	2.43883
ung.1.DMS	1.11643	0.0446328	3.34176
exo.3.DMS	0.728286	0.0053734	2.31183
parp.1.DMS	0.465674	0.00912686	1.56218
parp.2.DMS	0.558924	0.0534887	1.69458
tdp.1.DMS	0.767449	0.0725439	2.25964
agt.2.DMS	0.759538	0.0665048	2.35948
brd.1.DMS	1.56632	0.183061	4.04933
helq.1.DMS	1.04244	0.0166987	3.98958
him.6.DMS	0.325331	0.0208665	1.01781
rcq.5.DMS	0.646913	0.00346745	2.01778
ced.3.MMS	0.451121	0.019384	1.62073
cku.80.MMS	0.561146	0.0532032	2.25205
dna.2.MMS	0.3711	0.00685806	1.53666
mus.81.MMS	0.927359	0.0892756	3.7729
rev.3.MMS	1.04748	0.0648303	3.49403
smg.1.MMS	0.388897	0.0204108	1.27229
slx.1.HU	0.204262	0.0111939	0.719296
dog.1.HU	0.112139	0.00611941	0.398958
him.6.HU	0.228824	0.0148623	0.626885
mrt.2.HU	0.379878	0.0210432	1.48424
mus.81.HU	0.290363	0.0150937	1.03807
rad.54B..gt3312..Radiation	0.440513	0.0187215	1.45503
exo.1.Radiation	8.19732	0.269786	9.99323
lem.3.Radiation	0.865078	0.0658477	3.02543
smc.6.Radiation	0.615016	0.113031	1.7218
rad.51.Radiation	0.699505	0.0258875	2.5637
rad.54B..gt3308..Radiation	0.553791	0.0135865	1.95554
bub.3..gt2000..Radiation	0.36525	0.0565724	1.19709
bub.3..ok3437..Radiation	0.583938	0.041048	2.03303
san.1.Radiation	0.337518	0.00967726	0.942188
him.6.UV	1.41482	0.147935	3.56593
mus.81.UV	0.654758	0.0145374	2.96035
pole.4.UV	1.6377	0.151166	4.28897
polh.1.Aflatoxin.B1	1.68662	0.344154	3.16752
polh.1.UV	1.234	0.0622345	6.34422
polk.1.UV	0.702113	0.0810676	1.81215
polq.1.UV	0.441085	0.0399915	1.82174
rev.1.UV	0.994076	0.030222	3.07123
rev.3.Aflatoxin.B1	0.647947	0.0231762	2.07624
rev.3.UV	0.543527	0.0453145	1.89745
smg.1.Radiation	0.444656	0.013041	1.75473
xpc.1.UV	1.30315	0.0204531	3.5827
xpf.1.UV	1.10963	0.0698262	3.65366
brc.1.EMS	0.676621	0.0514427	1.94452
mlh.1.EMS	0.0143538	0.00195135	0.0570806
xpc.1.EMS	1.78005	0.235834	4.40765
xpf.1.EMS	2.05925	0.250412	6.2231
polk.1.EMS	1.0431	0.0447445	3.44674
rev.1.EMS	0.85451	0.052936	2.2894
brc.1.Cisplatin	0.100875	0.00597668	0.341304
him.6.Cisplatin	0.150235	0.00615586	0.53137
lem.3.Cisplatin	0.497916	0.0648007	1.2603
rev.3.Cisplatin	0.370622	0.0451118	1.11549
csb.1.AristolochicAcid	0.235187	0.0265654	0.782963
pole.4.Aflatoxin.B1	0.328673	0.00870322	1.00487
pole.4.AristolochicAcid	0.422884	0.0512325	1.30261
pole.4.DMS	0.958503	0.0503344	3.43146
polh.1.AristolochicAcid	0.340747	0.0406785	1.09994
polk.1.Aflatoxin.B1	0.273797	0.000168022	0.852065
polk.1.AristolochicAcid	0.521241	0.0144599	1.5426
polq.1.AristolochicAcid	0.470906	0.0143319	1.59982
rev.1.Aflatoxin.B1	0.900781	0.0165945	2.90031
rev.1.AristolochicAcid	0.835609	0.206033	2.13636
rev.3.AristolochicAcid	0.439886	0.10834	1.12751
rev.3.DMS	1.50322	0.0193497	4.47768
rev.3.EMS	1.3039	0.0859124	3.84125
smg.1.AristolochicAcid	1.07388	0.167935	2.94725
xpa.1.AristolochicAcid	1.36892	0.117329	3.50899
xpc.1.AristolochicAcid	1.82882	0.0308627	6.92532
xpf.1.AristolochicAcid	1.21683	0.0371351	5.67809
rif.1.Radiation	0.44937	0.0250788	1.64223
