# Supplementary material for: Mutational signatures are jointly shaped by DNA damage and repair
Source: Nat Commun. 2020 May 1;11:2169. doi: 10.1038/s41467-020-15912-7 (PMC7195458; doi:10.1038/s41467-020-15912-7)
Supplement: Supplementary file 8 — Supplementary Data 5 [file 41467_2020_15912_MOESM8_ESM.xlsx]

## Sheet: Per-gene pancancer dNdS values
Supplementary Data 5A. Pancancer dN/dS values for DNA repair genes
gene	mis_mle	non_mle	spl_mle	mis_low	non_low	spl_low	mis_high	non_high	spl_high	pvalue.mis	qvalue.mis	pvalue.non	qvalue.non
AEN	1.08085	2.20265	0	0.5168	0.343603	0	2.31367	8.02937	4.96426	0.841308	0.942633	0.231462	0.644116
ALKBH1	1.21494	1.53196	0	0.640071	0.241016	0	2.38997	5.45872	4.76493	0.572746	0.942633	0.510567	0.814691
ALKBH2	2.23243	1.87119	0	1.07244	0.101733	0	5.02701	9.87273	16.6856	0.0524857	0.689555	0.460281	0.780346
ALKBH3	1.16351	0.43594	1.62564	0.612974	0.0240924	0.255754	2.28879	2.16012	5.79251	0.660877	0.942633	0.309251	0.673748
APEX1	0.847242	0.681181	0	0.37553	0.0372012	0	1.95906	3.53209	6.78258	0.698304	0.942633	0.647514	0.888394
APEX2	1.10052	0	0	0.675719	0	0	1.83364	0.921436	3.28678	0.713072	0.942633	1	1
APITD1	1.25734	3.96436	0	0.435303	0.594325	0	3.5919	16.1271	6.32262	0.668944	0.942633	0.0543623	0.338965
APLF	0.954438	0.364915	0	0.539322	0.0202763	0	1.74696	1.77174	1.68232	0.879821	0.952819	0.211117	0.621623
APTX	1.18844	2.07342	0	0.506344	0.314429	0	2.94492	8.1674	4.84713	0.709224	0.942633	0.297176	0.673748
ASCC3	1.23812	1.42442	1.2971	0.873846	0.746371	0.492869	1.7963	2.56351	2.84219	0.260594	0.942633	0.238011	0.644116
ATM	1.89129	3.72441	5.16117	1.38389	2.45227	3.19501	2.6478	5.66231	8.21517	0.000205518	0.0101937	7.64998e-10	4.05449e-08
ATR	0.982345	0.941104	1.91339	0.732289	0.504784	0.979402	1.33615	1.63576	3.43151	0.909635	0.963481	0.829597	0.924324
ATRIP	1.75849	1.34746	0	0.968566	0.211156	0	3.39746	4.85222	3.36914	0.0929762	0.861513	0.648231	0.888394
ATRX	1.29408	5.2789	3.73183	0.966292	3.78012	2.15374	1.7658	7.4511	6.19245	0.104008	0.861513	0	0
BARD1	1.20302	0.938137	1.95663	0.723426	0.220734	0.312106	2.08225	2.74524	6.7215	0.509018	0.942633	0.9072	0.961632
BCAS2	2.1392	4.1463	0	0.936108	1.09578	0	5.39508	13.46	4.26836	0.107139	0.861513	0.0179169	0.172654
BLM	1.08281	0.507658	0.836502	0.725186	0.121927	0.135524	1.65777	1.41922	2.75949	0.714269	0.942633	0.196178	0.595594
BRCA1	1.20239	2.99592	2.92984	0.834122	1.76387	1.19355	1.77711	5.0011	6.19598	0.35513	0.942633	2.70363e-05	0.00101146
BRCA2	1.86816	2.81996	2.04016	1.33296	1.71947	0.610583	2.69603	4.58304	5.09106	0.000840075	0.0347231	2.86263e-05	0.00101146
BRCC3	1.21932	0.612895	1.74086	0.630545	0.0337933	0.272803	2.45425	3.06382	6.26884	0.578488	0.942633	0.550991	0.836244
BRE	1.48694	2.66233	4.87838	0.78322	0.850365	1.55818	2.99584	7.12332	13.0525	0.266986	0.942633	0.0511634	0.328686
BRIP1	1.16126	1.11619	1.22479	0.753524	0.44593	0.291842	1.85168	2.44154	3.48455	0.529986	0.942633	0.783124	0.917077
CDC25A	1.15018	1.36965	1.77822	0.605631	0.214632	0.278659	2.28843	4.93212	6.4034	0.690152	0.942633	0.630371	0.888394
CDC25B	1.50245	0	1.83928	0.835431	0	0.290365	2.82509	1.71184	6.49376	0.206366	0.942633	1	1
CDC25C	1.07604	0.463529	0.69973	0.605594	0.0257557	0.03888	1.9749	2.25053	3.39734	0.813008	0.942633	0.340197	0.700211
CDC5L	0.644374	0.494758	1.10647	0.395369	0.118075	0.26406	1.06682	1.40273	3.13703	0.0875364	0.861513	0.18567	0.595594
CDK7	1.42645	0	0	0.634603	0	0	3.44904	2.53001	2.73354	0.430404	0.942633	1	1
CHAF1A	1.42793	1.1599	0	0.912768	0.27638	0	2.30228	3.29994	1.7151	0.143827	0.861513	0.780961	0.917077
CHEK2	2.31887	1.72632	2.77705	1.36751	0.493241	0.793453	4.18946	4.73411	7.61554	0.00531922	0.164896	0.288778	0.672758
CLK2	1.20247	0.463816	0	0.75819	0.0746002	0	1.96537	1.55914	1.15117	0.461995	0.942633	0.214235	0.622163
CUL3	1.78194	3.72958	11.6994	1.08914	1.75472	6.13708	3.06782	7.63343	22.3494	0.0371358	0.613978	0.000315721	0.00699401
CUL4A	0.974684	1.30301	0	0.559869	0.306586	0	1.74166	3.81296	1.18441	0.931005	0.963481	0.628992	0.888394
CUL5	0.939898	0.656129	0.446281	0.558365	0.154782	0.0248926	1.63172	1.90886	2.13587	0.825684	0.942633	0.439274	0.769637
DCLRE1A	0.896054	1.42816	0.962423	0.549665	0.565463	0.0537891	1.50609	3.17356	4.57193	0.678679	0.942633	0.381669	0.727213
DCLRE1B	0.944858	1.83772	0	0.532966	0.533616	0	1.70945	4.87444	6.57766	0.851263	0.942633	0.221443	0.634406
DCLRE1C	0.737381	0.44738	0.408485	0.450229	0.0720485	0.0228851	1.22914	1.4989	1.92316	0.242563	0.942633	0.192266	0.595594
DDB1	1.1423	1.46069	1.75474	0.742786	0.497322	0.520779	1.79689	3.45314	4.45266	0.564855	0.942633	0.38804	0.727213
DDB2	1.44278	2.03354	1.57209	0.714673	0.315546	0.086177	3.06701	7.52003	8.03565	0.340733	0.942633	0.287441	0.672758
DMC1	0.926254	1.90542	0	0.434715	0.428993	0	2.07075	6.1704	1.45653	0.851948	0.942633	0.282209	0.672758
DNA2	0.856142	0.413802	0.426663	0.546492	0.0668613	0.0239491	1.36904	1.37457	1.99458	0.516659	0.942633	0.149701	0.531325
DNTT	1.16578	1.2364	1.17724	0.71034	0.361144	0.188493	1.97794	3.24004	4.00435	0.569575	0.942633	0.665939	0.888394
EID3	0.803029	1.28675	0	0.310028	0.0695735	0	2.10027	6.93684	10000	0.654728	0.942633	0.769278	0.917077
EME1	0.878167	0.442849	0	0.472247	0.0245677	0	1.67398	2.16298	3.10918	0.693054	0.942633	0.31413	0.673748
EME2	0.853816	0.807676	0	0.447882	0.0449415	0	1.63105	3.90067	3.23663	0.63225	0.942633	0.790355	0.917077
ENDOV	1.12808	2.49164	1.70623	0.507761	0.386629	0.0935298	2.54072	9.21408	8.72127	0.771108	0.942633	0.171239	0.567229
ERCC1	1.3629	1.90463	0	0.722585	0.301598	0	2.6223	6.67035	2.87461	0.353778	0.942633	0.313686	0.673748
ERCC2	1.7647	0.943451	0	1.16342	0.152587	0	2.74746	3.12624	0.912695	0.0119138	0.328291	0.92413	0.969879
ERCC3	0.864423	1.0326	1.05621	0.537391	0.305496	0.170486	1.41329	2.63683	3.51783	0.561335	0.942633	0.946534	0.978855
ERCC4	1.27778	1.9287	2.02117	0.778479	0.706496	0.323038	2.17916	4.51494	6.90733	0.368106	0.942633	0.130116	0.531325
ERCC5	1.42183	0.729535	0.705456	0.904981	0.173223	0.0394618	2.31699	2.0918	3.34037	0.157769	0.869481	0.557362	0.836244
ERCC6	1.23852	1.0655	1.18714	0.808145	0.397166	0.191409	1.96016	2.41631	3.96519	0.361104	0.942633	0.879295	0.941468
ERCC8	0.815241	0.828733	1.12482	0.340844	0.0448087	0.0608176	2.04155	4.46766	6.06384	0.662732	0.942633	0.826999	0.924324
EXO1	1.0036	0.918309	0.534144	0.629888	0.270155	0.0299029	1.64583	2.37183	2.52167	0.988641	0.992644	0.860268	0.935266
EXO5	0.8256	1.18584	0	0.382931	0.182858	0	1.85876	4.46069	10000	0.643474	0.942633	0.800916	0.917077
FAM175A	0.800077	0	0	0.366469	0	0	1.78346	1.2764	2.83085	0.585498	0.942633	1	1
FAN1	0.831491	0.414529	0	0.519513	0.0668369	0	1.35868	1.38458	1.25794	0.461385	0.942633	0.152382	0.531325
FANCA	1.02967	1.16087	1.67451	0.72724	0.479076	0.767856	1.47618	2.40131	3.2496	0.873593	0.95233	0.687505	0.899096
FANCB	0.75553	0.548231	0	0.475341	0.131204	0	1.22106	1.54472	1.82909	0.252382	0.942633	0.255434	0.660391
FANCC	1.12441	1.71161	0.772027	0.602572	0.486434	0.0426664	2.18747	4.74631	3.82546	0.729833	0.942633	0.301707	0.673748
FANCD2	0.900299	1.20652	0.367414	0.622046	0.549731	0.0598946	1.32237	2.36568	1.19293	0.592341	0.942633	0.584721	0.849047
FANCE	1.14208	1.27057	1.17367	0.630779	0.20174	0.0652142	2.12283	4.41799	5.69842	0.674441	0.942633	0.706455	0.899096
FANCF	0.796209	1.756	0	0.398541	0.277217	0	1.60299	6.19972	10000	0.523268	0.942633	0.381675	0.727213
FANCG	1.01132	2.17417	0	0.52929	0.617893	0	1.99792	6.029	2.30341	0.974148	0.986076	0.135575	0.531325
FANCI	1.17386	0.186769	0.84348	0.768012	0.0104836	0.201864	1.84302	0.873116	2.37662	0.486132	0.942633	0.0329702	0.26409
FANCL	0.66343	0	1.38411	0.345415	0	0.323705	1.28204	0.849456	4.10582	0.222156	0.942633	1	1
FANCM	1.44203	1.65183	1.34038	1.01108	0.876746	0.323163	2.11363	2.96131	3.7158	0.0605986	0.751423	0.0919657	0.48266
FEN1	1.03068	0	0	0.510895	0	0	2.13076	1.69449	10000	0.935008	0.963481	1	1
GADD45G	0.378649	1.89302	0	0.105361	0.103769	0	1.09797	9.67604	6.87202	0.0737872	0.861513	0.443275	0.770281
GTF2H3	0.900047	1.51286	0	0.405121	0.234751	0	2.02714	5.59456	1.56563	0.79933	0.942633	0.534949	0.83389
GTF2H4	1.09713	3.43452	0.861963	0.585991	1.12595	0.0478186	2.10077	8.72918	4.21003	0.77971	0.942633	0.00952413	0.106269
HELQ	0.692122	0.97485	0.4246	0.437287	0.331908	0.0238465	1.11216	2.3046	1.9809	0.128333	0.861513	0.953728	0.981507
HERC2	0.945477	0.936778	1.08255	0.772128	0.553873	0.568261	1.16332	1.489	1.8696	0.596117	0.942633	0.782376	0.917077
HES1	0.966135	1.25189	0	0.487896	0.0694503	0	1.91814	6.11452	6.70476	0.921565	0.963481	0.781298	0.917077
HFM1	0.932417	0.927179	1.78194	0.673649	0.46996	0.963907	1.31286	1.68778	3.10593	0.68856	0.942633	0.804606	0.917077
HLTF	0.888056	1.14956	0.819848	0.537786	0.384347	0.131269	1.51336	2.81291	2.78868	0.662457	0.942633	0.76014	0.917077
HMGB1	1.09846	2.25543	2.38751	0.449233	0.342031	0.12909	2.78455	8.88436	12.871	0.843148	0.942633	0.24491	0.644116
HMGB2	1.09416	0	1.31672	0.584405	0	0.0730468	2.09508	1.49529	6.43116	0.785989	0.942633	1	1
HUS1	1.40528	6.36065	0	0.59873	1.70978	0	3.48224	19.8813	4.1463	0.462406	0.942633	0.00146313	0.0258487
IDH1	32.7635	2.58207	2.03305	18.269	0.57574	0.110533	67.2075	8.55497	10.7267	0	0	0.120649	0.516617
INO80	1.23143	1.74474	0	0.809701	0.804856	0	1.93179	3.48299	0.667165	0.36484	0.942633	0.114533	0.516617
KAT5	0.809879	0	0.810134	0.449144	0	0.0451875	1.47411	1.04096	3.87724	0.490144	0.942633	1	1
LIG1	1.16088	0.795079	0	0.72755	0.128044	0	1.89894	2.66383	0.951906	0.552421	0.942633	0.710091	0.899096
LIG3	1.14567	1.60992	0.556726	0.719057	0.542657	0.0311671	1.87882	3.87877	2.62828	0.589991	0.942633	0.288514	0.672758
LIG4	0.909534	1.19199	0	0.596859	0.479657	0	1.42482	2.57487	10000	0.678839	0.942633	0.654914	0.888394
MAD2L2	1.58354	0	0	0.689333	0	0	3.77799	4.60338	4.28655	0.300143	0.942633	1	1
MBD4	0.909863	0.377587	0	0.490401	0.0209098	0	1.74655	1.85668	2.70854	0.776473	0.942633	0.230711	0.644116
MDC1	1.07467	0.938878	0.658024	0.775607	0.387774	0.0371849	1.5129	1.93948	3.00095	0.679845	0.942633	0.864703	0.935291
MGMT	1.18965	0.916964	0	0.588037	0.0504232	0	2.495	4.63098	4.60369	0.645833	0.942633	0.916442	0.966596
MLH1	0.894001	3.22149	3.91692	0.539996	1.5132	1.78401	1.51292	6.44251	7.9833	0.676352	0.942633	0.000938616	0.0180897
MLH3	1.17467	1.49566	2.03814	0.745381	0.594108	0.327361	1.9185	3.30472	6.87598	0.520092	0.942633	0.319603	0.677559
MMS19	0.924668	2.07564	0.480627	0.520177	0.600644	0.0267435	1.68616	5.54421	2.32119	0.798323	0.942633	0.145159	0.531325
MNAT1	0.802777	1.19508	0	0.372735	0.186427	0	1.74926	4.35646	2.0985	0.580391	0.942633	0.787119	0.917077
MORF4L1	1.45016	2.74266	1.01876	0.705949	0.617492	0.0556377	3.17116	8.88165	5.28255	0.351831	0.942633	0.092395	0.48266
MPG	1.79321	0	0	0.866121	0	0	3.94013	2.60671	13.7621	0.145927	0.861513	1	1
MPLKIP	0.964088	1.62996	0	0.358086	0.0881304	0	2.57372	8.78706	32.3443	0.941804	0.965155	0.569773	0.838832
MRE11A	0.778238	0.615328	2.84985	0.425829	0.097141	0.929299	1.4791	2.17248	7.31916	0.444115	0.942633	0.450551	0.770296
MRPL40	1.39365	0	0	0.569959	0	0	3.53287	2.66917	9.0141	0.484296	0.942633	1	1
MSH2	0.981631	2.27075	0.814554	0.569219	0.933972	0.0453242	1.75334	5.03496	3.93388	0.950049	0.969598	0.0435258	0.29766
MSH3	0.950879	1.70685	4.71337	0.593758	0.680021	2.22215	1.56517	3.75164	9.37015	0.842973	0.942633	0.183322	0.595594
MSH4	1.09028	1.40455	1.32711	0.71329	0.647923	0.392628	1.71681	2.80387	3.3889	0.709062	0.942633	0.335451	0.697211
MSH5	1.02227	0.314351	1.58051	0.637261	0.0176233	0.466783	1.67316	1.47622	4.05019	0.930187	0.963481	0.142527	0.531325
MSH6	0.950408	1.92364	0	0.588247	0.841478	0	1.58723	4.03331	2.37743	0.84587	0.942633	0.0832861	0.464649
MUS81	1.15099	0	0	0.642093	0	0	2.12505	1.10389	1.88541	0.653083	0.942633	1	1
MUTYH	1.25891	0.506218	0.698625	0.719069	0.0281277	0.0388186	2.28744	2.4578	3.39198	0.449849	0.942633	0.398394	0.7281
NABP2	1.50641	0	2.32042	0.679236	0	0.126725	3.44858	3.88615	12.0319	0.332239	0.942633	1	1
NBN	1.06988	1.11804	1.78914	0.62564	0.323536	0.419762	1.89987	2.98638	5.26936	0.817677	0.942633	0.823857	0.924324
NEIL1	0.608402	2.25985	0	0.27773	0.522196	0	1.30865	6.88964	2.92674	0.203502	0.942633	0.151705	0.531325
NEIL2	0.860241	0.703848	5.93187	0.415046	0.0388984	0.933231	1.78899	3.48762	21.1365	0.686957	0.942633	0.667123	0.888394
NEIL3	0.554256	0.26705	0	0.332894	0.0149899	0	0.926283	1.24842	1.03622	0.0243063	0.462953	0.0933446	0.48266
NSMCE1	1.02018	1.03338	0	0.504128	0.057226	0	2.07062	5.08137	2.3549	0.955873	0.971543	0.96777	0.986975
NSMCE2	0.645213	0	0	0.270439	0	0	1.51434	1.82236	3.31203	0.314108	0.942633	1	1
NSMCE4A	0.319331	1.49469	1.08488	0.110547	0.231931	0.0594695	0.831432	5.52735	5.54529	0.0193811	0.400544	0.546937	0.836244
NTHL1	1.7159	1.61751	2.44132	0.855837	0.0889456	0.134247	3.57856	8.16896	12.3295	0.14993	0.861513	0.560562	0.836244
OGG1	0.85342	0.633162	0	0.422981	0.034992	0	1.74535	3.13737	4.28704	0.664128	0.942633	0.575674	0.841675
PALB2	1.27634	1.63417	1.42222	0.830673	0.692303	0.229313	2.02388	3.44422	4.75038	0.29959	0.942633	0.196658	0.595594
PARG	1.36149	1.20545	0	0.667562	0.185882	0	2.96424	4.53448	2.46719	0.436948	0.942633	0.782215	0.917077
PARP1	1.14669	0.324225	1.41212	0.729872	0.0181885	0.337495	1.84277	1.51902	3.99076	0.571716	0.942633	0.152881	0.531325
PARP2	1.21001	1.45889	1.99996	0.64646	0.335387	0.459773	2.38492	4.50046	6.16956	0.58188	0.942633	0.511103	0.814691
PARP3	1.31861	1.8228	0	0.757161	0.42766	0	2.37117	5.36851	2.17386	0.35558	0.942633	0.275981	0.672758
PARP4	1.28084	0.625531	2.45361	0.888251	0.18721	1.06007	1.89018	1.56096	5.00351	0.21254	0.942633	0.314628	0.673748
PARPBP	0.802374	0.870954	1.56464	0.460892	0.204927	0.249579	1.43376	2.54865	5.37492	0.457212	0.942633	0.800879	0.917077
PAXIP1	1.00012	0.201155	2.47603	0.62095	0.0112613	0.918414	1.65303	0.94965	5.66529	0.99964	0.99964	0.0428424	0.29766
PER1	1.1983	2.19846	0.515928	0.796784	0.941931	0.0290046	1.8446	4.54623	2.39812	0.411098	0.942633	0.0335744	0.26409
PLK3	0.681858	1.22747	1.20843	0.410591	0.294481	0.195617	1.13165	3.43993	3.99505	0.138469	0.861513	0.696671	0.899096
PLRG1	1.18821	0	2.28609	0.660698	0	0.653178	2.23422	0.761492	6.26918	0.592464	0.942633	1	1
PMS1	1.36204	0.673987	1.4732	0.837403	0.158583	0.234992	2.32074	1.97227	5.06078	0.25577	0.942633	0.471397	0.7869
PMS2	0.937935	1.56787	1.1771	0.60259	0.634647	0.190705	1.48148	3.3524	3.88307	0.783518	0.942633	0.246101	0.644116
PNKP	0.974024	1.19537	1.2468	0.574611	0.192263	0.200535	1.66962	4.01828	4.19116	0.923742	0.963481	0.772966	0.917077
POLA1	0.822788	0.523704	1.04898	0.55703	0.156735	0.360587	1.23701	1.30686	2.43571	0.348446	0.942633	0.165632	0.557364
POLB	0.966587	0	0.650801	0.473787	0	0.0358834	2.01225	1.53447	3.25331	0.927618	0.963481	1	1
POLD1	1.21713	1.30628	1.16491	0.843217	0.39263	0.282095	1.784	3.23204	3.19855	0.313826	0.942633	0.563223	0.836244
POLD2	0.850973	0	0	0.434797	0	0	1.67693	1.82815	2.48194	0.641018	0.942633	1	1
POLD3	1.10975	0.728618	0	0.540515	0.0399405	0	2.38371	3.72429	2.02358	0.789495	0.942633	0.70368	0.899096
POLD4	1.11135	0	3.16173	0.375121	0	0.171897	3.04022	6.30261	16.6819	0.837091	0.942633	1	1
POLE	1.14144	0.486641	1.61681	0.856621	0.147984	0.715542	1.53741	1.17676	3.1689	0.383946	0.942633	0.109886	0.516603
POLE2	0.756335	0	0.585386	0.361635	0	0.03219	1.61901	1.35221	2.9564	0.472019	0.942633	1	1
POLE3	0.375216	0	3.09599	0.0826856	0	0.167397	1.27864	4.6847	16.6903	0.1171	0.861513	1	1
POLG	0.735983	1.12435	1.99475	0.470301	0.384572	0.594396	1.16458	2.6352	5.02118	0.190444	0.942633	0.787385	0.917077
POLH	0.896521	0.451642	4.03921	0.472317	0.0249602	0.933361	1.76359	2.23792	12.3144	0.751669	0.942633	0.330325	0.693356
POLI	0.884189	0.955012	0	0.494954	0.22256	0	1.64105	2.8558	2.02587	0.696464	0.942633	0.934356	0.97578
POLK	0.898472	0.284519	1.52599	0.508307	0.0157841	0.241641	1.65569	1.38966	5.34429	0.73139	0.942633	0.120339	0.516617
POLL	1.07297	1.52559	3.47259	0.590271	0.355529	0.549885	2.01478	4.562	12.1616	0.826569	0.942633	0.449785	0.770296
POLM	1.31134	1.70995	1.54882	0.702747	0.269018	0.0855959	2.55113	6.09292	7.67451	0.424704	0.942633	0.407955	0.732937
POLN	1.08602	0.455749	0	0.683748	0.0733026	0	1.77695	1.53201	0.68893	0.742549	0.942633	0.203952	0.608985
POLQ	1.177	1.87998	1.41005	0.869161	1.15618	0.490555	1.62205	2.98294	3.20213	0.319298	0.942633	0.00735984	0.0917816
POLR2A	0.638256	0.829233	0.698745	0.444652	0.28849	0.114341	0.921488	1.88313	2.24672	0.0165579	0.400544	0.654529	0.888394
POLR2B	1.96931	1.13591	2.30492	1.19143	0.326087	0.661677	3.46504	3.08459	6.25909	0.0187363	0.400544	0.802575	0.917077
POLR2C	0.829053	1.75466	0.835008	0.425091	0.411674	0.0464624	1.60733	5.16784	4.03267	0.578887	0.942633	0.307603	0.673748
POLR2E	0.776144	5.65837	0	0.287079	1.28429	0	1.95161	17.9797	5.03604	0.59011	0.942633	0.00330054	0.0538243
POLR2F	1.23634	1.5295	0	0.502488	0.083156	0	3.06572	8.06991	5.06161	0.64703	0.942633	0.616533	0.886097
POLR2G	0.815524	3.51558	4.50375	0.301645	0.545513	1.02223	2.05063	13.0006	14.3108	0.664673	0.942633	0.0595402	0.360643
POLR2H	0.903932	3.21945	2.53912	0.36649	0.730726	0.139186	2.16169	10.2299	12.9785	0.820385	0.942633	0.0474552	0.314391
POLR2J	1.56953	0	0	0.427727	0	0	4.76029	14.4658	13.8724	0.42586	0.942633	1	1
POLR2K	0.982818	0	0	0.209484	0	0	3.63379	8.66714	15.354	0.979274	0.987236	1	1
POLR2L	1.64176	8.57997	0	0.433882	0.4607	0	5.32959	47.5358	35.3432	0.409243	0.942633	0.0138658	0.144656
PPP4R1	0.633941	2.11365	1.27148	0.378655	0.966108	0.302455	1.0772	4.28307	3.63095	0.0919744	0.861513	0.0377996	0.286197
PPP4R4	1.29301	2.31136	1.78564	0.829718	1.11888	0.711413	2.08633	4.51953	3.92483	0.29246	0.942633	0.0143292	0.144656
PRKDC	0.956936	1.99599	1.5989	0.756092	1.34433	0.922387	1.22028	2.89798	2.60384	0.722661	0.942633	0.000280179	0.00699401
PRPF19	0.753007	4.55889	0.605551	0.413903	1.79871	0.0338116	1.37205	10.1934	2.88686	0.354074	0.942633	0.000219602	0.00665081
PTEN	13.6731	71.1968	50.2034	8.51618	43.5866	29.3355	23.7747	125.318	91.2781	0	0	0	0
RAD17	1.42159	0.81473	0.840012	0.747797	0.126422	0.0460468	2.90993	3.01287	4.29367	0.33581	0.942633	0.75878	0.917077
RAD18	1.23581	0.655436	0	0.593672	0.0356348	0	2.7828	3.4582	2.09881	0.609192	0.942633	0.618596	0.886097
RAD23A	0.947232	1.50801	2.65905	0.483979	0.238794	0.421061	1.86662	5.28132	9.31245	0.875529	0.95233	0.520623	0.823673
RAD23B	1.10149	0.478278	3.07841	0.569613	0.0263709	0.7077	2.21709	2.39088	9.49641	0.786511	0.942633	0.369007	0.727213
RAD50	0.829068	0.23981	0.290564	0.547306	0.0388197	0.0163271	1.28624	0.792808	1.353	0.402824	0.942633	0.0192542	0.177474
RAD51B	0.801271	0	2.53688	0.405831	0	0.586211	1.61648	1.03806	7.73423	0.536075	0.942633	1	1
RAD51C	1.47354	0.675292	1.23352	0.749195	0.0370174	0.0676175	3.08193	3.45172	6.30506	0.303138	0.942633	0.637165	0.888394
RAD51D	0.616348	0.513867	0	0.296407	0.0285931	0	1.24449	2.48172	2.09404	0.17705	0.934219	0.407288	0.732937
RAD52	1.07606	1.46323	0	0.531894	0.228257	0	2.25678	5.33395	2.50892	0.846175	0.942633	0.56407	0.836244
RAD54B	1.17208	1.92201	0	0.707282	0.794419	0	2.02371	4.22557	1.36738	0.568792	0.942633	0.104038	0.505376
RAD54L	1.14465	0.792068	1.20118	0.667578	0.126069	0.191186	2.03641	2.73661	4.15011	0.64578	0.942633	0.712491	0.899096
RAD9A	1.1731	2.10611	2.18875	0.519963	0.115021	0.119534	2.71253	10.9207	11.3492	0.708923	0.942633	0.375063	0.727213
RAD9B	1.43541	1.29882	1.13919	0.693996	0.198781	0.0619354	3.21981	4.98758	6.01055	0.380526	0.942633	0.703299	0.899096
RBBP8	0.660572	0.909151	0	0.397807	0.305686	0	1.12027	2.20082	0.828537	0.123902	0.861513	0.832764	0.924324
RBX1	1.37126	0	0	0.485088	0	0	3.75449	4.63276	5.09428	0.538958	0.942633	1	1
RDM1	1.03789	0	0	0.489469	0	0	2.24041	1.74832	3.32074	0.924521	0.963481	1	1
RECQL	0.72431	0.50487	0.548258	0.42007	0.0808368	0.0306126	1.2723	1.7173	2.61372	0.261805	0.942633	0.273851	0.672758
RECQL4	1.26239	0.668246	2.95894	0.830607	0.108173	1.00908	1.9634	2.20921	6.97373	0.301125	0.942633	0.508777	0.814691
RECQL5	1.02588	0.573525	0.533	0.668674	0.092918	0.0299643	1.60307	1.89197	2.47747	0.910663	0.963481	0.36127	0.727213
REV1	1.04622	0.996427	0.543999	0.656642	0.335032	0.0304303	1.7224	2.41209	2.57586	0.859012	0.942633	0.993668	0.99474
REV3L	1.50194	1.54497	0.782732	1.07649	0.852745	0.127472	2.14941	2.68079	2.54785	0.0261345	0.462953	0.121844	0.516617
RFC1	0.837155	0.406031	1.13124	0.520798	0.065306	0.269096	1.38171	1.36489	3.23048	0.486878	0.942633	0.145085	0.531325
RFC2	1.70873	4.18013	1.30112	0.894738	1.18079	0.0717404	3.41193	11.7402	6.50424	0.128894	0.861513	0.00663226	0.0878774
RFC3	1.64444	3.91874	2.19478	0.688148	0.835265	0.116792	4.43646	14.4888	12.6038	0.325943	0.942633	0.0406402	0.297094
RFC4	1.58035	1.21386	0.728276	0.884699	0.281758	0.0403301	2.95819	3.66284	3.5811	0.152495	0.861513	0.730896	0.916864
RFC5	1.23536	2.24712	2.89219	0.624278	0.516594	0.664891	2.52317	6.93201	8.92197	0.561867	0.942633	0.158922	0.543411
RIF1	0.871573	0.744667	2.8825	0.624759	0.341145	1.45944	1.23622	1.44735	5.25601	0.440818	0.942633	0.38456	0.727213
RMI1	0.58822	0	0	0.31692	0	0	1.11153	0.554892	10000	0.102185	0.861513	1	1
RMI2	0.698237	0	0	0.238936	0	0	1.8593	6.09833	28.8261	0.472242	0.942633	1	1
RNF168	1.70519	0.890428	4.71206	0.97692	0.140571	0.743887	3.1424	3.14374	16.6364	0.0870663	0.861513	0.856903	0.935266
RNF4	0.520736	0	1.59053	0.161032	0	0.086474	1.48776	4.14446	8.39191	0.22312	0.942633	1	1
RNF8	0.469129	0.387271	1.44022	0.210774	0.0214461	0.0797559	1.0093	1.9043	7.0819	0.0528288	0.689555	0.243063	0.644116
RNMT	1.26774	3.31172	0	0.594467	1.0086	0	2.97296	9.76625	2.96999	0.585376	0.942633	0.0299886	0.26409
RPA1	1.12316	0.390506	1.10323	0.666032	0.0218043	0.176643	1.94256	1.86167	3.75259	0.677767	0.942633	0.237974	0.644116
RPA2	1.25173	0.994053	0	0.587468	0.0542881	0	2.79838	5.15442	4.11576	0.58438	0.942633	0.994333	0.99474
RPA3	2.45401	8.55242	3.89349	0.865213	1.23873	0.204687	7.66027	38.4232	23.4843	0.12217	0.861513	0.00511314	0.0722657
RPA4	1.26963	1.47255	0	0.686915	0.231669	0	2.45462	5.24702	10000	0.477859	0.942633	0.550545	0.836244
RRM2B	1.04962	1.13884	1.06663	0.518823	0.177654	0.0586534	2.20132	4.15145	5.38686	0.898026	0.963481	0.843819	0.926889
RTEL1	0.750301	0.697895	0	0.539692	0.212018	0	1.04782	1.69083	0.367069	0.0918184	0.861513	0.425636	0.758276
SHPRH	1.15519	0.848988	0.929676	0.790781	0.344817	0.223739	1.73171	1.80476	2.58747	0.484886	0.942633	0.670486	0.888394
SLX4	1.22302	1.26311	0	0.879518	0.552549	0	1.72842	2.52326	1.54099	0.253955	0.942633	0.508228	0.814691
SMARCA4	2.00172	2.64126	2.38482	1.5036	1.46714	1.10142	2.70954	4.48813	4.57533	7.0325e-06	0.000436015	0.000329906	0.00699401
SMARCAD1	1.74061	0.730671	4.2406	0.969985	0.113981	1.48262	3.38038	2.66353	10.8329	0.101716	0.861513	0.634431	0.888394
SMARCC1	1.16334	0.980574	1.80828	0.711006	0.285611	0.526697	1.97951	2.58448	4.76605	0.576941	0.942633	0.968353	0.986975
SMC5	1.21345	1.561	1.41952	0.73684	0.610973	0.334	2.0859	3.54024	4.15391	0.483937	0.942633	0.286467	0.672758
SMC6	1.18774	1.99595	0	0.707276	0.852528	0	2.09702	4.35733	0.955164	0.553029	0.942633	0.0827367	0.464649
SMUG1	0.821603	1.62169	0	0.367172	0.252977	0	1.83148	5.9116	22.4989	0.63091	0.942633	0.46379	0.780346
SPO11	1.45629	1.84888	3.99829	0.682884	0.280379	1.07476	3.41513	7.28292	12.4974	0.387362	0.942633	0.379595	0.727213
SPRTN	2.13872	1.95231	0	1.1074	0.43955	0	4.5015	6.32224	7.68552	0.0452685	0.689555	0.264457	0.667438
STRA13	0.444955	4.1225	0	0.0667064	0.221357	0	1.8101	22.84	7.0905	0.257996	0.942633	0.104889	0.505376
SWI5	3.21203	5.3911	0	1.66314	1.21377	0	6.76056	17.4582	6.66223	0.00211734	0.0750145	0.00495158	0.0722657
SWSAP1	0.965803	0	0	0.404813	0	0	2.26678	2.32563	20.0927	0.936286	0.963481	1	1
TCEB1	1.16381	0	3.73899	0.44033	0	0.203282	3.00034	4.13545	19.7276	0.753544	0.942633	1	1
TCEB3	0.951372	0.788439	1.95487	0.576293	0.187209	0.313987	1.60674	2.2607	6.59506	0.852098	0.942633	0.658283	0.888394
TDG	1.34597	0.715782	10.6676	0.611644	0.0387016	3.77371	3.21485	3.85875	29.2078	0.503594	0.942633	0.697265	0.899096
TDP1	0.750953	0	0.436915	0.442593	0	0.0244402	1.29305	0.581504	2.06882	0.301587	0.942633	1	1
TDP2	1.55927	0.494821	1.5486	0.846055	0.0272831	0.0853852	3.04241	2.47358	7.74132	0.192731	0.942633	0.39149	0.727213
TELO2	0.890096	1.11119	1.20411	0.591386	0.268911	0.2914	1.34919	3.0553	3.31082	0.583256	0.942633	0.838121	0.925425
TOP3A	1.09904	2.02141	0	0.662522	0.743079	0	1.87898	4.70138	1.43886	0.729986	0.942633	0.102199	0.505376
TOP3B	1.43867	0.508151	1.64126	0.887446	0.0284002	0.263221	2.40849	2.41394	5.55882	0.166514	0.897727	0.394479	0.727213
TOPBP1	1.13762	1.02771	2.22085	0.752913	0.413551	0.831364	1.77079	2.22	4.99785	0.567891	0.942633	0.944537	0.978855
TP53	24.8755	69.0067	58.9389	19.4653	53.2498	44.704	32.4545	91.0932	78.9264	0	0	0	0
TP53BP1	1.0373	1.88922	2.62099	0.709431	1.00062	1.06617	1.55299	3.39768	5.55682	0.85884	0.942633	0.0336341	0.26409
TREX2	1.13192	4.27267	0	0.600123	0.995722	0	2.17788	12.7767	17.9024	0.710546	0.942633	0.0093622	0.106269
TTK	1.49855	1.4031	3.5511	0.92323	0.511974	1.53336	2.54959	3.30802	7.6102	0.135736	0.861513	0.438943	0.769637
TYMS	0.553272	1.20995	0	0.258645	0.192115	0	1.14428	4.20721	2.17679	0.110379	0.861513	0.764377	0.917077
UBE2A	1.44909	2.0612	2.00231	0.630806	0.112063	0.108862	3.45722	10.8753	10.5646	0.403083	0.942633	0.394016	0.727213
UBE2N	1.93837	0	0	0.825855	0	0	4.80321	5.52181	7.40673	0.152849	0.861513	1	1
UBE2V2	1.12039	1.81647	3.06436	0.440956	0.098758	0.166604	2.82761	9.58402	16.1681	0.809813	0.942633	0.481801	0.797983
UIMC1	0.574722	0.230294	0.518199	0.334062	0.0128925	0.0290103	0.995421	1.08721	2.4464	0.0481122	0.689555	0.0636818	0.375015
UNG	0.907702	0	0	0.480856	0	0	1.72287	1.28367	2.81537	0.767088	0.942633	1	1
USP1	1.18404	2.07088	0	0.63101	0.66145	0	2.36765	5.54082	4.03876	0.632784	0.942633	0.147121	0.531325
UVSSA	1.14649	2.03253	0.832438	0.715727	0.68669	0.0466367	1.88075	4.87561	3.91914	0.588265	0.942633	0.112093	0.516603
WDR48	1.07205	0.430553	2.72193	0.570169	0.0237395	0.768882	2.1192	2.15231	7.64471	0.84141	0.942633	0.304717	0.673748
WRN	1.217	0.717472	2.96073	0.79033	0.211499	1.35775	1.93939	1.84555	5.9675	0.40879	0.942633	0.490959	0.806847
XAB2	1.04781	0.991356	1.1054	0.6784	0.2381	0.179089	1.64557	2.77146	3.64656	0.839282	0.942633	0.986794	0.99474
XPA	1.28394	1.22461	0	0.54703	0.0662135	0	3.18155	6.60184	5.47011	0.589314	0.942633	0.81364	0.922415
XPC	1.16616	0	1.80334	0.654859	0	0.284691	2.17833	0.916885	6.36688	0.629683	0.942633	1	1
XRCC1	0.907724	1.98412	1.22418	0.528678	0.663375	0.196008	1.5898	4.85502	4.16398	0.734913	0.942633	0.133414	0.531325
XRCC2	1.29225	1.54287	10.9628	0.588055	0.236132	1.67783	3.00489	5.92474	42.098	0.551517	0.942633	0.527583	0.828501
XRCC3	0.904463	1.13498	0	0.446944	0.0628522	0	1.83574	5.58095	4.32298	0.780984	0.942633	0.876185	0.941468
XRCC4	0.559656	0.349271	0	0.2726	0.0193417	0	1.14618	1.71745	2.10912	0.112521	0.861513	0.195508	0.595594
XRCC5	1.37563	1.00436	0.718666	0.735648	0.156676	0.039519	2.74463	3.66122	3.62951	0.365501	0.942633	0.99474	0.99474
XRCC6	1.09303	0.473026	1.76898	0.622944	0.0263206	0.281559	1.9756	2.28448	6.11186	0.76835	0.942633	0.351466	0.716449
YWHAB	0.909506	0	0	0.409379	0	0	2.04844	2.08383	4.41102	0.818887	0.942633	1	1
YWHAE	1.3655	2.11606	0	0.651558	0.328349	0	2.97003	7.82517	4.32511	0.432009	0.942633	0.261283	0.667373
YWHAG	0.810598	1.12322	0	0.357628	0.0619311	0	1.79832	5.61489	12.1674	0.605504	0.942633	0.887454	0.945428
ZSWIM7	0.94887	0	3.33183	0.245411	0	0.177299	3.23511	4.98621	19.1334	0.933162	0.963481	1	1

## Sheet: Per-pathway per-cancer dNdS
Supplementary Data 5B. dN/dS values for DNA repair genes aggregated per pathway in individual cancer types
\	wmis	wmis_low	wmis_high	wnon	wnon_low	wnon_high	pvalue.mis	qvalue.mis	pvalue.non	qvalue.non
BER_ACC	1.9738	0.360322	10.8122	2.09593e-08	0	Inf	0.433262	0.976533	1	1
BER_BLCA	1.01767	0.500737	2.06826	0.43176	0.0520008	3.58488	0.961386	1	0.436722	1
BER_BRCA	2.15223	0.858017	5.39862	1.65165e-08	0	Inf	0.102336	0.612968	1	1
BER_CESC	0.603865	0.25012	1.45791	0.565022	0.064355	4.96076	0.262012	0.822938	0.60651	1
BER_COAD	0.819697	0.4563	1.4725	0.28336	0.0361212	2.22288	0.505896	0.976533	0.230172	0.96846
BER_ESCA	0.501713	0.133935	1.87939	2.06411e-09	0	Inf	0.306016	0.896256	1	1
BER_GBM	0.915176	0.260595	3.21398	1.36237e-08	0	Inf	0.889999	1	1	1
BER_HNSC	1.18784	0.437682	3.2237	2.16278e-08	0	Inf	0.735421	0.981316	1	1
BER_KIRC	2.15875	0.244468	19.0626	8.86023	0.260049	301.88	0.48866	0.976533	0.225578	0.96846
BER_KIRP	1.22946	0.229653	6.58199	2.6735e-09	0	Inf	0.809303	0.995388	1	1
BER_LAML	1.07317e-10	0	Inf	0.1006	0	Inf	1	1	1	1
BER_LGG	2.6504	0.562548	12.4871	6.54683e-09	0	Inf	0.217745	0.770749	1	1
BER_LIHC	0.809309	0.280256	2.33708	8.92108e-09	0	Inf	0.695769	0.981316	1	1
BER_LUAD	2.55944	0.574265	11.4071	1.5192	0.119965	19.2386	0.217745	0.770749	0.746807	1
BER_LUSC	0.774453	0.377546	1.58862	5.08586e-09	0	Inf	0.485626	0.976533	1	1
BER_OV	1.21379	0.307559	4.79028	3.41188e-09	0	Inf	0.782075	0.992295	1	1
BER_PAAD	0.731644	0.141084	3.79422	3.28092e-09	0	Inf	0.709832	0.981316	1	1
BER_PRAD	0.647648	0.151522	2.76824	7.18816e-09	0	Inf	0.557781	0.976533	1	1
BER_READ	1.99903	0.414647	9.63741	3.09849	0.242219	39.6363	0.388093	0.961609	0.38449	1
BER_SARC	0.278521	0.00828744	9.36042	1.18998	0.0487722	29.0342	0.475956	0.976533	0.915011	1
BER_SKCM	1.17159	0.692921	1.98093	0.970506	0.272887	3.45154	0.554525	0.976533	0.963112	1
BER_STAD	0.674309	0.385162	1.18053	0.363336	0.0476113	2.77273	0.167843	0.733901	0.328852	1
BER_UCEC	1.00436	0.729989	1.38187	1.11075	0.559281	2.20597	0.97866	1	0.764153	1
BER_UCS	0.146849	0.0183768	1.17348	1.38536	0	Inf	0.0704302	0.560926	1	1
DR_BLCA	0.424473	0.117949	1.52759	2.54407e-09	0	Inf	0.189679	0.754899	1	1
DR_BRCA	0.622647	0.144262	2.68739	2.27182	0.194515	26.5336	0.525423	0.976533	0.51287	1
DR_CESC	0.937616	0.171908	5.11394	1.95107	0.122572	31.0566	0.940673	1	0.63595	1
DR_COAD	1.94674	0.616888	6.14338	1.10376	0.107067	11.3788	0.255903	0.822111	0.9339	1
DR_GBM	3.96882	0.482179	32.6675	8.57897e-09	0	Inf	0.199932	0.756986	1	1
DR_HNSC	3.09843	0.387952	24.7459	3.45095e-08	0	Inf	0.286064	0.886005	1	1
DR_KIRC	1.16769	0.1053	12.9488	3.43828	0	Inf	0.8995	1	1	1
DR_KIRP	1.06255	0.0873492	12.9253	8.59617e-09	0	Inf	0.962038	1	1	1
DR_LGG	0.528271	0.0330081	8.45459	6.68169	0	Inf	0.651935	0.981316	1	1
DR_LUAD	0.442632	0.0951174	2.0598	3.39762e-09	0	Inf	0.298854	0.896256	1	1
DR_LUSC	0.732161	0.235683	2.2745	3.42736e-09	0	Inf	0.589841	0.976533	1	1
DR_OV	0.442117	0.0848121	2.30471	2.99389e-09	0	Inf	0.332616	0.896256	1	1
DR_PRAD	0.46291	0.0278903	7.68318	2.21481e-09	0	Inf	0.591006	0.976533	1	1
DR_READ	0.181519	0.0141811	2.32345	1.16147	0.0306893	43.9575	0.189565	0.754899	0.935644	1
DR_SKCM	0.831709	0.371186	1.86359	0.351598	0.0428517	2.88486	0.654388	0.981316	0.330363	1
DR_STAD	2.48119	0.699368	8.80264	2.22994	0.193896	25.6459	0.159563	0.711653	0.519851	1
DR_THCA	2.29517e-10	0	Inf	0.265225	0	Inf	1	1	1	1
DR_UCEC	0.972017	0.584291	1.61703	2.05873	0.80585	5.2595	0.912969	1	0.131317	0.650749
DS_ACC	1.44747	0.304184	6.88782	6.71946	1.0151	44.4797	0.642176	0.981316	0.048207	0.34678
DS_BLCA	4.77135	2.97824	7.64403	14.312	8.03926	25.4792	8.10825e-11	3.01357e-09	0	0
DS_BRCA	4.97609	2.93108	8.4479	20.2427	10.7025	38.2869	2.81057e-09	8.95367e-08	0	0
DS_CESC	1.40017	0.785299	2.49648	2.5074	0.989011	6.35689	0.25394	0.822111	0.0527796	0.367808
DS_COAD	4.61149	2.97278	7.15354	9.48584	5.51153	16.326	8.8759e-12	4.94831e-10	4.44089e-16	1.65053e-14
DS_ESCA	10.9618	4.02832	29.8291	45.9217	15.3878	137.044	2.75819e-06	4.73136e-05	6.8715e-12	1.91543e-10
DS_GBM	5.31521	2.77871	10.1671	9.56523	4.20399	21.7635	4.45521e-07	9.93512e-06	7.2972e-08	1.25175e-06
DS_HNSC	5.45973	3.4182	8.72056	19.9798	11.5235	34.6416	1.20803e-12	1.34696e-10	0	0
DS_KIRC	1.77657	0.590546	5.34452	4.79786	1.10847	20.7669	0.306456	0.896256	0.0359266	0.28613
DS_KIRP	1.50709	0.470907	4.82328	1.07188	0.10284	11.172	0.489495	0.976533	0.953717	1
DS_LAML	2.71956	0.603054	12.2642	1.64488	0.139111	19.4494	0.192956	0.754899	0.692928	1
DS_LGG	14.198	7.00973	28.7578	14.9294	6.49741	34.3041	1.7375e-13	3.87462e-11	1.90304e-10	4.24379e-09
DS_LIHC	4.00956	1.832	8.77541	11.6022	4.30859	31.2427	0.000510991	0.006703	1.23462e-06	1.61954e-05
DS_LUAD	5.05475	2.80038	9.12396	16.7782	8.4122	33.4642	7.55088e-08	1.87094e-06	1.22125e-15	3.89054e-14
DS_LUSC	3.6802	2.53417	5.3445	10.0131	6.21593	16.13	7.65632e-12	4.94831e-10	0	0
DS_MESO	4.19796	0.52739	33.4152	9.91823	0.736183	133.624	0.175267	0.751625	0.0837782	0.448514
DS_OV	19.4181	7.99365	47.1703	59.9612	23.1176	155.524	5.74278e-11	2.56128e-09	0	0
DS_PAAD	4.32983	1.98309	9.45362	12.2048	4.82161	30.8938	0.000234606	0.00354931	1.29236e-07	2.05855e-06
DS_PRAD	6.58872	2.3766	18.2661	5.78132	1.35603	24.6481	0.000290131	0.0040437	0.0177081	0.157956
DS_READ	6.46433	2.99987	13.9298	13.9439	5.80342	33.5029	1.89203e-06	3.51603e-05	3.82088e-09	7.10046e-08
DS_SARC	6.74624	2.43658	18.6786	26.6614	7.43759	95.5731	0.000238743	0.00354931	4.64239e-07	6.90169e-06
DS_SKCM	1.13837	0.803541	1.61272	2.91813	1.70514	4.99401	0.465858	0.976533	9.35646e-05	0.00115916
DS_STAD	2.46963	1.70919	3.56839	5.04823	3.01578	8.45043	1.47541e-06	2.99106e-05	7.29131e-10	1.47815e-08
DS_THCA	2.73752	0.328815	22.7909	10.4348	0.943302	115.43	0.351673	0.919561	0.0558246	0.377239
DS_THYM	0.514453	0.0813457	3.25355	1.64216	0.0878966	30.6801	0.479995	0.976533	0.739834	1
DS_UCEC	1.81155	1.46534	2.23956	2.8079	2.05759	3.83183	3.99895e-08	1.11471e-06	7.57987e-11	1.87812e-09
DS_UCS	6.40291	1.97907	20.7153	9.36402	2.01299	43.5595	0.00193825	0.0227489	0.00434427	0.0464101
FA_ACC	0.495012	0.0723464	3.38699	1.10318e-09	0	Inf	0.473584	0.976533	1	1
FA_BLCA	0.795587	0.50338	1.25742	0.563261	0.206213	1.53852	0.327493	0.896256	0.26286	1
FA_BRCA	1.07366	0.519896	2.21725	0.782573	0.19673	3.11299	0.847679	0.995388	0.727825	1
FA_CESC	0.641728	0.362749	1.13526	0.624242	0.199045	1.95774	0.127479	0.661112	0.419072	1
FA_COAD	1.48328	0.894583	2.45937	1.57615	0.621302	3.99843	0.126463	0.661112	0.338093	1
FA_ESCA	0.84448	0.343263	2.07755	1.71953	0.35951	8.22451	0.712854	0.981316	0.497241	1
FA_GBM	1.09333	0.450044	2.65613	4.89884e-09	0	Inf	0.843805	0.995388	1	1
FA_HNSC	1.09994	0.587418	2.05965	0.237894	0.0297429	1.90276	0.765975	0.987355	0.175869	0.817058
FA_KICH	0.57964	0.0362551	9.26718	1.30587	0	Inf	0.699775	0.981316	1	1
FA_KIRC	0.873958	0.305434	2.50071	3.18469e-09	0	Inf	0.801681	0.995388	1	1
FA_KIRP	1.65068	0.338406	8.05174	1.40704	0.112354	17.6207	0.535333	0.976533	0.791162	1
FA_LGG	1.49588	0.536245	4.1728	2.97667e-08	0	Inf	0.441652	0.976533	1	1
FA_LIHC	1.04011	0.440446	2.45622	2.16194e-09	0	Inf	0.928522	1	1	1
FA_LUAD	0.870813	0.467917	1.62062	0.782143	0.2375	2.57577	0.662478	0.981316	0.686155	1
FA_LUSC	1.03408	0.558455	1.9148	1.37206	0.484695	3.884	0.915087	1	0.551296	1
FA_OV	3.81069	0.859365	16.8977	8.42443	1.11038	63.9158	0.0783152	0.588379	0.0392771	0.302028
FA_PAAD	0.694579	0.230108	2.09658	2.3243e-09	0	Inf	0.517899	0.976533	1	1
FA_PCPG	0.205022	0.0131568	3.19487	2.4078	0.0898125	64.551	0.258062	0.822111	0.600495	1
FA_PRAD	0.98588	0.245649	3.95671	4.08539	0.413791	40.3354	0.983998	1	0.228319	0.96846
FA_READ	3.48679	0.80228	15.1539	5.48338	0.867647	34.654	0.0956885	0.612968	0.0704395	0.413369
FA_SARC	1.72177	0.195997	15.1252	4.53149e-09	0	Inf	0.624069	0.976533	1	1
FA_SKCM	0.917699	0.624712	1.3481	0.917677	0.366456	2.29804	0.661592	0.981316	0.854459	1
FA_STAD	1.08541	0.675911	1.743	1.74535	0.600081	5.07639	0.734503	0.981316	0.306561	1
FA_TGCT	0.671163	0.113731	3.96076	5.78251e-10	0	Inf	0.659751	0.981316	1	1
FA_THCA	1.87837	0.185762	18.9936	3.39928e-09	0	Inf	0.593317	0.976533	1	1
FA_UCEC	1.0103	0.80111	1.27411	1.12511	0.743599	1.70236	0.931033	1	0.57691	1
FA_UCS	2.61433	0.310041	22.0446	3.94146e-09	0	Inf	0.376991	0.955331	1	1
HR_ACC	0.986469	0.0780926	12.4611	4.88678e-09	0	Inf	0.9916	1	1	1
HR_BLCA	1.51561	1.03821	2.21254	2.20444	1.22848	3.95576	0.0312206	0.308191	0.00805379	0.0816361
HR_BRCA	0.951591	0.583501	1.55188	0.971913	0.394631	2.39367	0.842382	0.995388	0.9506	1
HR_CESC	1.04133	0.666608	1.62671	1.91221	0.951772	3.84183	0.858748	0.995388	0.0685859	0.413369
HR_COAD	1.1413	0.824966	1.57892	1.8001	1.02461	3.16254	0.424817	0.976533	0.0408991	0.304017
HR_ESCA	0.897465	0.313416	2.56988	2.19201	0.455963	10.5379	0.840271	0.995388	0.327248	1
HR_GBM	1.14968	0.674984	1.9582	1.2685	0.500708	3.21361	0.607709	0.976533	0.616039	1
HR_HNSC	1.15704	0.733347	1.82552	1.51302	0.68101	3.36152	0.530687	0.976533	0.309276	1
HR_KIRC	0.999939	0.423886	2.35883	1.42447	0.365291	5.55482	0.999888	1	0.610354	1
HR_KIRP	1.59558	0.717905	3.54625	1.58703	0.276779	9.09992	0.251523	0.822111	0.604211	1
HR_LAML	4.76536	0.585063	38.814	1.21637e-08	0	Inf	0.144542	0.700717	1	1
HR_LGG	1.67669	0.726313	3.87063	2.11507	0.479861	9.32252	0.225962	0.775224	0.322273	1
HR_LIHC	0.941124	0.486861	1.81924	0.693365	0.0785462	6.12066	0.856801	0.995388	0.741728	1
HR_LUAD	1.23495	0.722142	2.1119	0.931154	0.381238	2.2743	0.440791	0.976533	0.875592	1
HR_LUSC	1.16749	0.777123	1.75396	1.35522	0.669554	2.74303	0.455832	0.976533	0.398151	1
HR_MESO	1.45901	0.159734	13.3266	1.08961e-09	0	Inf	0.737835	0.981316	1	1
HR_OV	2.00438	0.92224	4.3563	4.92431	1.70373	14.2328	0.0791541	0.588379	0.00324061	0.0380345
HR_PAAD	5.19178	1.56753	17.1956	13.7205	2.26573	83.0865	0.00702474	0.0783259	0.00437046	0.0464101
HR_PCPG	0.93745	0.14097	6.23403	5.27488e-09	0	Inf	0.946724	1	1	1
HR_PRAD	0.721628	0.337856	1.54133	1.74447	0.492667	6.17697	0.399451	0.976533	0.388359	1
HR_READ	2.044	0.910387	4.5892	1.70389	0.590252	4.91867	0.0831879	0.598416	0.324487	1
HR_SARC	0.700348	0.248922	1.97045	2.1378	0.418327	10.9249	0.499762	0.976533	0.361303	1
HR_SKCM	0.947166	0.718203	1.24912	0.842865	0.449742	1.57962	0.700632	0.981316	0.593742	1
HR_STAD	0.933246	0.670357	1.29923	0.587497	0.239249	1.44265	0.682342	0.981316	0.245873	0.979102
HR_TGCT	0.0945778	0.00907812	0.985332	1.46413e-09	0	Inf	0.0485687	0.433233	1	1
HR_THCA	0.403259	0.106182	1.5315	2.29289e-09	0	Inf	0.182226	0.754899	1	1
HR_THYM	2.77946	0.321409	24.0361	1.31426e-09	0	Inf	0.353011	0.919561	1	1
HR_UCEC	1.01655	0.863656	1.19651	1.34285	1.02076	1.76658	0.843517	0.995388	0.0351324	0.28613
HR_UCS	2.02604	0.224793	18.2605	4.06004	0	Inf	0.529062	0.976533	1	1
MMR_ACC	0.531666	0.0896295	3.15374	4.32686	0.385687	48.5412	0.486745	0.976533	0.234994	0.970437
MMR_BLCA	0.68479	0.414653	1.13091	0.886865	0.381276	2.06289	0.139048	0.689061	0.780427	1
MMR_BRCA	1.06633	0.532219	2.13646	1.52354	0.505696	4.59006	0.856254	0.995388	0.454299	1
MMR_CESC	1.26699	0.537282	2.98777	4.21095	1.33737	13.259	0.588735	0.976533	0.0140196	0.13593
MMR_COAD	1.2718	0.791764	2.04287	2.0196	0.908811	4.48804	0.320052	0.896256	0.0844735	0.448514
MMR_ESCA	1.41572	0.393925	5.0879	6.0931e-09	0	Inf	0.594284	0.976533	1	1
MMR_GBM	1.02221	0.44885	2.328	1.64265	0.410753	6.56916	0.958272	1	0.482793	1
MMR_HNSC	2.08686	0.850478	5.12062	1.8031	0.461724	7.04134	0.108195	0.618656	0.396354	1
MMR_KIRC	1.1223	0.261757	4.81192	1.11599e-08	0	Inf	0.876547	0.997296	1	1
MMR_LAML	5.76687	0.716705	46.4023	4.86063	0.246301	95.9223	0.0995762	0.612968	0.298741	1
MMR_LGG	2.49185	0.716176	8.6701	1.06501e-08	0	Inf	0.15122	0.711653	1	1
MMR_LIHC	2.61567	0.587552	11.6444	2.93815	0.204242	42.2672	0.206944	0.769141	0.428186	1
MMR_LUAD	1.16847	0.633819	2.15413	0.735492	0.225368	2.40029	0.617855	0.976533	0.610695	1
MMR_LUSC	0.95268	0.547592	1.65744	1.6521	0.67729	4.02993	0.863767	0.995388	0.269802	1
MMR_OV	0.359988	0.149288	0.86806	0.668116	0.168505	2.64906	0.0229013	0.243189	0.56608	1
MMR_PAAD	1.44151	0.385653	5.38812	10.2914	1.19658	88.5132	0.58671	0.976533	0.0337144	0.28613
MMR_PRAD	1.54829	0.41787	5.73671	4.47319e-09	0	Inf	0.512989	0.976533	1	1
MMR_READ	1.03236	0.428215	2.48884	1.36857	0.401588	4.66398	0.943457	1	0.615962	1
MMR_SARC	0.600171	0.0979544	3.67728	4.43127e-09	0	Inf	0.580933	0.976533	1	1
MMR_SKCM	1.00891	0.66409	1.53276	0.830202	0.353786	1.94817	0.966851	1	0.668946	1
MMR_STAD	1.18269	0.693808	2.01606	2.46151	0.946165	6.40378	0.537491	0.976533	0.0648111	0.401469
MMR_TGCT	0.143002	0.00963515	2.1224	0.751626	0	Inf	0.1576	0.711653	1	1
MMR_THCA	0.798765	0.10438	6.11255	8.42506e-10	0	Inf	0.828672	0.995388	1	1
MMR_UCEC	1.08183	0.840501	1.39245	2.4758	1.72398	3.55547	0.541362	0.976533	9.13281e-07	1.27289e-05
MMR_UCS	1.44428	0.158148	13.1898	1.19832e-09	0	Inf	0.744611	0.981316	1	1
NER_ACC	1.20064	0.136101	10.5917	1.47576e-09	0	Inf	0.869247	0.995388	1	1
NER_BLCA	2.69468	1.47254	4.93112	0.845158	0.180506	3.95717	0.00130352	0.0161491	0.830865	1
NER_BRCA	0.820354	0.455003	1.47907	0.702128	0.187571	2.62825	0.510242	0.976533	0.599502	1
NER_CESC	1.19177	0.588293	2.41429	0.903533	0.179718	4.54251	0.626207	0.976533	0.902013	1
NER_COAD	1.07182	0.701881	1.63675	1.26431	0.583308	2.74039	0.748122	0.981316	0.552358	1
NER_ESCA	4.95137	0.610547	40.1543	1.99137e-08	0	Inf	0.134142	0.679854	1	1
NER_GBM	0.426974	0.196339	0.928528	0.324005	0.037721	2.78305	0.0317865	0.308191	0.304354	1
NER_HNSC	1.27475	0.590817	2.7504	3.27178	0.888372	12.0496	0.536106	0.976533	0.0747413	0.427367
NER_KIRC	0.597833	0.195608	1.82714	9.27705e-10	0	Inf	0.366773	0.940119	1	1
NER_KIRP	0.888575	0.214932	3.67356	15.3872	1.68246	140.726	0.870407	0.995388	0.0154897	0.143925
NER_LAML	1.5479	0.149949	15.9789	5.64074e-09	0	Inf	0.713742	0.981316	1	1
NER_LGG	1.35487	0.470282	3.90336	5.62889e-09	0	Inf	0.573731	0.976533	1	1
NER_LIHC	2.33901	0.661609	8.26921	1.74218	0.260079	11.6703	0.187216	0.754899	0.567258	1
NER_LUAD	2.21291	0.974728	5.02394	3.14059	0.87426	11.2819	0.0575896	0.493941	0.0794238	0.442788
NER_LUSC	1.70833	0.966383	3.01992	0.63863	0.177419	2.29879	0.0654228	0.540344	0.492572	1
NER_OV	1.19861	0.409229	3.51066	2.31578	0.478051	11.2181	0.741087	0.981316	0.296868	1
NER_PAAD	0.793131	0.26941	2.33494	0.781269	0.0834491	7.31442	0.673967	0.981316	0.828753	1
NER_PRAD	1.19118	0.401583	3.53327	0.535581	0.0585264	4.90115	0.752489	0.981316	0.5804	1
NER_READ	0.651666	0.273554	1.55241	1.22377	0.302573	4.94962	0.333584	0.896256	0.776987	1
NER_SKCM	1.01401	0.697801	1.4735	1.09689	0.490536	2.45274	0.941846	1	0.8218	1
NER_STAD	1.2704	0.765336	2.10878	1.08023	0.30148	3.87056	0.354629	0.919561	0.905654	1
NER_UCEC	1.2178	0.960001	1.54484	1.26486	0.823684	1.94233	0.104452	0.612968	0.282978	1
NHEJ_ACC	0.795117	0.0682649	9.26114	1.56752	0.0621888	39.5107	0.854772	0.995388	0.784849	1
NHEJ_BLCA	0.976462	0.547715	1.74083	0.859355	0.274692	2.68844	0.935644	1	0.794495	1
NHEJ_BRCA	1.20362	0.549024	2.6387	1.38943	0.381528	5.05994	0.643521	0.981316	0.617949	1
NHEJ_CESC	0.689218	0.37843	1.25524	0.909585	0.288665	2.86611	0.223678	0.775224	0.871435	1
NHEJ_COAD	0.717853	0.481736	1.0697	0.868805	0.395719	1.90747	0.103334	0.612968	0.725954	1
NHEJ_ESCA	1.90081	0.520676	6.93917	5.08243	0.624955	41.3328	0.330967	0.896256	0.128411	0.650749
NHEJ_GBM	0.617098	0.268314	1.41927	1.38434	0.424174	4.51797	0.255955	0.822111	0.589949	1
NHEJ_HNSC	0.893969	0.465327	1.71746	2.21669	0.781771	6.28538	0.736525	0.981316	0.134392	0.651511
NHEJ_KIRC	3.66959	0.822911	16.3637	5.43552	0.627272	47.1007	0.0882938	0.612968	0.124372	0.645002
NHEJ_KIRP	0.413375	0.103445	1.65188	3.00809	0.399999	22.6215	0.211346	0.770749	0.28468	1
NHEJ_LAML	0.753095	0.066059	8.58554	1.41368e-09	0	Inf	0.819354	0.995388	1	1
NHEJ_LGG	1.33623	0.417821	4.27341	1.2656	0.196769	8.14024	0.62507	0.976533	0.804101	1
NHEJ_LIHC	1.44261	0.468543	4.44172	1.54866	0.130814	18.3341	0.523027	0.976533	0.728677	1
NHEJ_LUAD	0.886983	0.48348	1.62724	1.43033	0.520894	3.92755	0.698482	0.981316	0.487388	1
NHEJ_LUSC	0.913118	0.549516	1.51731	1.29691	0.5042	3.33593	0.725738	0.981316	0.589638	1
NHEJ_OV	2.48776	0.703355	8.7992	1.38193	0.120298	15.8751	0.157353	0.711653	0.795085	1
NHEJ_PAAD	0.87904	0.218044	3.54383	2.824	0.317793	25.0949	0.856168	0.995388	0.351616	1
NHEJ_PRAD	2.78075	0.78331	9.87164	2.31083e-09	0	Inf	0.11361	0.633374	1	1
NHEJ_READ	1.10731	0.478237	2.56388	2.49826	0.534561	11.6756	0.811906	0.995388	0.244479	0.979102
NHEJ_SARC	0.432966	0.120255	1.55885	1.20004	0.0914231	15.752	0.200279	0.756986	0.88959	1
NHEJ_SKCM	0.940365	0.633276	1.39637	0.14942	0.0200764	1.11207	0.760501	0.985998	0.0634148	0.401469
NHEJ_STAD	0.90045	0.591269	1.3713	1.22028	0.451186	3.30038	0.625106	0.976533	0.694927	1
NHEJ_TGCT	3.27072e-10	0	Inf	0.0147235	0	Inf	1	1	1	1
NHEJ_THCA	3.01148	0.350694	25.8602	5.04326	0	Inf	0.314954	0.896256	1	1
NHEJ_UCEC	0.978804	0.770978	1.24265	1.47861	0.981367	2.2278	0.860344	0.995388	0.0614749	0.401469
TLS_BLCA	0.835427	0.543293	1.28464	1.1105	0.546467	2.25672	0.412757	0.976533	0.772035	1
TLS_BRCA	2.19451	1.01469	4.74616	2.41245	0.702037	8.29003	0.0458183	0.425728	0.162028	0.768769
TLS_CESC	0.979243	0.469741	2.04137	1.88407	0.683529	5.1932	0.95537	1	0.220769	0.96846
TLS_COAD	0.860083	0.591194	1.25127	1.15681	0.605061	2.21171	0.430674	0.976533	0.659546	1
TLS_ESCA	0.845569	0.364613	1.96094	0.309725	0.0349395	2.74559	0.695899	0.981316	0.292437	1
TLS_GBM	1.45515	0.62292	3.39926	0.529984	0.102556	2.73882	0.386193	0.961609	0.448649	1
TLS_HNSC	1.6718	0.900878	3.10243	0.723597	0.194911	2.68631	0.103293	0.612968	0.628796	1
TLS_KIRC	1.73488	0.351908	8.55288	1.85237	0.237084	14.4728	0.498483	0.976533	0.556708	1
TLS_KIRP	1.2797	0.33707	4.85841	2.9493	0.174099	49.9624	0.717105	0.981316	0.453766	1
TLS_LAML	0.646298	0.145022	2.88026	1.16716	0.088933	15.3178	0.566984	0.976533	0.906322	1
TLS_LGG	1.20193	0.324325	4.45431	2.61627	0.364345	18.7867	0.783157	0.992295	0.338978	1
TLS_LIHC	0.706234	0.355287	1.40384	0.310724	0.0379264	2.5457	0.32107	0.896256	0.276048	1
TLS_LUAD	0.86228	0.489041	1.52038	0.791536	0.281235	2.22777	0.608589	0.976533	0.657906	1
TLS_LUSC	1.27036	0.802537	2.0109	0.878426	0.35543	2.17098	0.307143	0.896256	0.778869	1
TLS_OV	0.992581	0.33269	2.96137	1.30638	0.195807	8.71588	0.989347	1	0.782542	1
TLS_PAAD	1.69929	0.450287	6.41273	3.10296e-09	0	Inf	0.433927	0.976533	1	1
TLS_PCPG	0.395535	0.0340111	4.59991	3.85144e-09	0	Inf	0.458731	0.976533	1	1
TLS_PRAD	0.753179	0.242909	2.33535	9.70114e-10	0	Inf	0.623462	0.976533	1	1
TLS_READ	0.974926	0.466419	2.03783	1.58022	0.560784	4.45289	0.946178	1	0.386666	1
TLS_SARC	5.11097	0.630397	41.4374	3.72249e-09	0	Inf	0.126544	0.661112	1	1
TLS_SKCM	0.934183	0.65556	1.33122	1.02703	0.526091	2.00495	0.706347	0.981316	0.937714	1
TLS_STAD	0.860644	0.591601	1.25204	0.749188	0.31517	1.78089	0.432627	0.976533	0.513338	1
TLS_TGCT	0.696257	0.0531236	9.12538	1.50177	0	Inf	0.782722	0.992295	1	1
TLS_THYM	1.94919	0.208954	18.1827	6.12878e-09	0	Inf	0.558007	0.976533	1	1
TLS_UCEC	0.999345	0.815422	1.22475	1.19366	0.842609	1.69096	0.994959	1	0.319133	1
TLS_UCS	1.01385	0.25241	4.07231	5.97236	0.42405	84.1154	0.98453	1	0.185408	0.843796
