# Supplementary material for: Mutational signatures are jointly shaped by DNA damage and repair
Source: Nat Commun. 2020 May 1;11:2169. doi: 10.1038/s41467-020-15912-7 (PMC7195458; doi:10.1038/s41467-020-15912-7)
Supplement: Supplementary file 9 — Supplementary Data 6 [file 41467_2020_15912_MOESM9_ESM.zip]

Archive with 10,375 entries (9,996 files):
- Filtered_VCFS_recovered/
- __MACOSX/._Filtered_VCFS_recovered
- Filtered_VCFS_recovered/IND/
- __MACOSX/Filtered_VCFS_recovered/._IND
- Filtered_VCFS_recovered/SV/
- __MACOSX/Filtered_VCFS_recovered/._SV
- Filtered_VCFS_recovered/.DS_Store
- __MACOSX/Filtered_VCFS_recovered/._.DS_Store
- Filtered_VCFS_recovered/SNV/
- Filtered_VCFS_recovered/IND/CD0579c.filtered.indels.vcf
- __MACOSX/Filtered_VCFS_recovered/IND/._CD0579c.filtered.indels.vcf
- Filtered_VCFS_recovered/IND/CD0197c.filtered.indels.vcf
- __MACOSX/Filtered_VCFS_recovered/IND/._CD0197c.filtered.indels.vcf
- Filtered_VCFS_recovered/IND/CD1083b.filtered.indels.vcf
- __MACOSX/Filtered_VCFS_recovered/IND/._CD1083b.filtered.indels.vcf
- Filtered_VCFS_recovered/IND/CD0313c.filtered.indels.vcf
- __MACOSX/Filtered_VCFS_recovered/IND/._CD0313c.filtered.indels.vcf
- Filtered_VCFS_recovered/IND/CD0781b.filtered.indels.vcf
- __MACOSX/Filtered_VCFS_recovered/IND/._CD0781b.filtered.indels.vcf
- Filtered_VCFS_recovered/IND/CD0164c.filtered.indels.vcf
- __MACOSX/Filtered_VCFS_recovered/IND/._CD0164c.filtered.indels.vcf
- Filtered_VCFS_recovered/IND/CD0864d.filtered.indels.vcf
- __MACOSX/Filtered_VCFS_recovered/IND/._CD0864d.filtered.indels.vcf
- Filtered_VCFS_recovered/IND/CD0384f.filtered.indels.vcf
- __MACOSX/Filtered_VCFS_recovered/IND/._CD0384f.filtered.indels.vcf
- Filtered_VCFS_recovered/IND/CD0399c.filtered.indels.vcf
- __MACOSX/Filtered_VCFS_recovered/IND/._CD0399c.filtered.indels.vcf
- Filtered_VCFS_recovered/IND/CD0777c.filtered.indels.vcf
- __MACOSX/Filtered_VCFS_recovered/IND/._CD0777c.filtered.indels.vcf
- Filtered_VCFS_recovered/IND/CD0500c.filtered.indels.vcf
- __MACOSX/Filtered_VCFS_recovered/IND/._CD0500c.filtered.indels.vcf
- Filtered_VCFS_recovered/IND/CD0173d.filtered.indels.vcf
- __MACOSX/Filtered_VCFS_recovered/IND/._CD0173d.filtered.indels.vcf
- Filtered_VCFS_recovered/IND/CD0873c.filtered.indels.vcf
- __MACOSX/Filtered_VCFS_recovered/IND/._CD0873c.filtered.indels.vcf
- Filtered_VCFS_recovered/IND/CD0319a.filtered.indels.vcf
- __MACOSX/Filtered_VCFS_recovered/IND/._CD0319a.filtered.indels.vcf
- Filtered_VCFS_recovered/IND/CD0573a.filtered.indels.vcf
- __MACOSX/Filtered_VCFS_recovered/IND/._CD0573a.filtered.indels.vcf
- Filtered_VCFS_recovered/IND/CD0719d.filtered.indels.vcf
- __MACOSX/Filtered_VCFS_recovered/IND/._CD0719d.filtered.indels.vcf
- Filtered_VCFS_recovered/IND/CD0580a.filtered.indels.vcf
- __MACOSX/Filtered_VCFS_recovered/IND/._CD0580a.filtered.indels.vcf
- Filtered_VCFS_recovered/IND/CD0885b.filtered.indels.vcf
- __MACOSX/Filtered_VCFS_recovered/IND/._CD0885b.filtered.indels.vcf
- Filtered_VCFS_recovered/IND/CD0793d.filtered.indels.vcf
- __MACOSX/Filtered_VCFS_recovered/IND/._CD0793d.filtered.indels.vcf
- Filtered_VCFS_recovered/IND/CD0517d.filtered.indels.vcf
- __MACOSX/Filtered_VCFS_recovered/IND/._CD0517d.filtered.indels.vcf
- Filtered_VCFS_recovered/IND/CD0678m.filtered.indels.vcf
- __MACOSX/Filtered_VCFS_recovered/IND/._CD0678m.filtered.indels.vcf
- Filtered_VCFS_recovered/IND/CD1062d.filtered.indels.vcf
- __MACOSX/Filtered_VCFS_recovered/IND/._CD1062d.filtered.indels.vcf
- Filtered_VCFS_recovered/IND/CD0117a.filtered.indels.vcf
- __MACOSX/Filtered_VCFS_recovered/IND/._CD0117a.filtered.indels.vcf
- Filtered_VCFS_recovered/IND/CD0393a.filtered.indels.vcf
- __MACOSX/Filtered_VCFS_recovered/IND/._CD0393a.filtered.indels.vcf
- Filtered_VCFS_recovered/IND/CD0360a.filtered.indels.vcf
- __MACOSX/Filtered_VCFS_recovered/IND/._CD0360a.filtered.indels.vcf
- Filtered_VCFS_recovered/IND/CD0641d.filtered.indels.vcf
- __MACOSX/Filtered_VCFS_recovered/IND/._CD0641d.filtered.indels.vcf
- Filtered_VCFS_recovered/IND/CD0957b.filtered.indels.vcf
- __MACOSX/Filtered_VCFS_recovered/IND/._CD0957b.filtered.indels.vcf
- Filtered_VCFS_recovered/IND/CD0436d.filtered.indels.vcf
- __MACOSX/Filtered_VCFS_recovered/IND/._CD0436d.filtered.indels.vcf
- Filtered_VCFS_recovered/IND/CD0036a.filtered.indels.vcf
- __MACOSX/Filtered_VCFS_recovered/IND/._CD0036a.filtered.indels.vcf
- Filtered_VCFS_recovered/IND/CD0238a.filtered.indels.vcf
- __MACOSX/Filtered_VCFS_recovered/IND/._CD0238a.filtered.indels.vcf
- Filtered_VCFS_recovered/IND/CD0052d.filtered.indels.vcf
- __MACOSX/Filtered_VCFS_recovered/IND/._CD0052d.filtered.indels.vcf
- Filtered_VCFS_recovered/IND/CD0952c.filtered.indels.vcf
- __MACOSX/Filtered_VCFS_recovered/IND/._CD0952c.filtered.indels.vcf
- Filtered_VCFS_recovered/IND/CD0625a.filtered.indels.vcf
- __MACOSX/Filtered_VCFS_recovered/IND/._CD0625a.filtered.indels.vcf
- Filtered_VCFS_recovered/IND/CD0638d.filtered.indels.vcf
- __MACOSX/Filtered_VCFS_recovered/IND/._CD0638d.filtered.indels.vcf
- Filtered_VCFS_recovered/IND/CD0259e.filtered.indels.vcf
- __MACOSX/Filtered_VCFS_recovered/IND/._CD0259e.filtered.indels.vcf
- Filtered_VCFS_recovered/IND/CD0452a.filtered.indels.vcf
- __MACOSX/Filtered_VCFS_recovered/IND/._CD0452a.filtered.indels.vcf
- Filtered_VCFS_recovered/IND/CD0256f.filtered.indels.vcf
- __MACOSX/Filtered_VCFS_recovered/IND/._CD0256f.filtered.indels.vcf
- Filtered_VCFS_recovered/IND/CD0421c.filtered.indels.vcf
- __MACOSX/Filtered_VCFS_recovered/IND/._CD0421c.filtered.indels.vcf
- Filtered_VCFS_recovered/IND/CD0656c.filtered.indels.vcf
- __MACOSX/Filtered_VCFS_recovered/IND/._CD0656c.filtered.indels.vcf
- Filtered_VCFS_recovered/IND/CD0458c.filtered.indels.vcf
- __MACOSX/Filtered_VCFS_recovered/IND/._CD0458c.filtered.indels.vcf
- Filtered_VCFS_recovered/IND/CD0045c.filtered.indels.vcf
- __MACOSX/Filtered_VCFS_recovered/IND/._CD0045c.filtered.indels.vcf
- Filtered_VCFS_recovered/IND/CD0945d.filtered.indels.vcf
- __MACOSX/Filtered_VCFS_recovered/IND/._CD0945d.filtered.indels.vcf
- Filtered_VCFS_recovered/IND/CD0232c.filtered.indels.vcf
- __MACOSX/Filtered_VCFS_recovered/IND/._CD0232c.filtered.indels.vcf
- Filtered_VCFS_recovered/IND/CD0733b.filtered.indels.vcf
- __MACOSX/Filtered_VCFS_recovered/IND/._CD0733b.filtered.indels.vcf
- Filtered_VCFS_recovered/IND/CD0825d.filtered.indels.vcf
- __MACOSX/Filtered_VCFS_recovered/IND/._CD0825d.filtered.indels.vcf
- Filtered_VCFS_recovered/IND/CD1031b.filtered.indels.vcf
- __MACOSX/Filtered_VCFS_recovered/IND/._CD1031b.filtered.indels.vcf
- Filtered_VCFS_recovered/IND/CD0125c.filtered.indels.vcf
- __MACOSX/Filtered_VCFS_recovered/IND/._CD0125c.filtered.indels.vcf
- Filtered_VCFS_recovered/IND/CD0352c.filtered.indels.vcf
- __MACOSX/Filtered_VCFS_recovered/IND/._CD0352c.filtered.indels.vcf
- Filtered_VCFS_recovered/IND/CD0538c.filtered.indels.vcf
- __MACOSX/Filtered_VCFS_recovered/IND/._CD0538c.filtered.indels.vcf
- Filtered_VCFS_recovered/IND/CD0541c.filtered.indels.vcf
- __MACOSX/Filtered_VCFS_recovered/IND/._CD0541c.filtered.indels.vcf
- Filtered_VCFS_recovered/IND/CD1034c.filtered.indels.vcf
- __MACOSX/Filtered_VCFS_recovered/IND/._CD1034c.filtered.indels.vcf
- Filtered_VCFS_recovered/IND/CD0736c.filtered.indels.vcf
- __MACOSX/Filtered_VCFS_recovered/IND/._CD0736c.filtered.indels.vcf
- Filtered_VCFS_recovered/IND/CD0758d.filtered.indels.vcf
- __MACOSX/Filtered_VCFS_recovered/IND/._CD0758d.filtered.indels.vcf
- Filtered_VCFS_recovered/IND/CD0853g.filtered.indels.vcf
- __MACOSX/Filtered_VCFS_recovered/IND/._CD0853g.filtered.indels.vcf
- Filtered_VCFS_recovered/IND/CD0532a.filtered.indels.vcf
- __MACOSX/Filtered_VCFS_recovered/IND/._CD0532a.filtered.indels.vcf
- Filtered_VCFS_recovered/IND/CD0358a.filtered.indels.vcf
- __MACOSX/Filtered_VCFS_recovered/IND/._CD0358a.filtered.indels.vcf
- Filtered_VCFS_recovered/IND/CD0345d.filtered.indels.vcf
- __MACOSX/Filtered_VCFS_recovered/IND/._CD0345d.filtered.indels.vcf
- Filtered_VCFS_recovered/IND/CD0724e.filtered.indels.vcf
- __MACOSX/Filtered_VCFS_recovered/IND/._CD0724e.filtered.indels.vcf
- Filtered_VCFS_recovered/IND/CD0132d.filtered.indels.vcf
- __MACOSX/Filtered_VCFS_recovered/IND/._CD0132d.filtered.indels.vcf
- Filtered_VCFS_recovered/IND/CD0321a.filtered.indels.vcf
- __MACOSX/Filtered_VCFS_recovered/IND/._CD0321a.filtered.indels.vcf
- Filtered_VCFS_recovered/IND/CD0856f.filtered.indels.vcf
- __MACOSX/Filtered_VCFS_recovered/IND/._CD0856f.filtered.indels.vcf
- Filtered_VCFS_recovered/IND/CD0156a.filtered.indels.vcf
- __MACOSX/Filtered_VCFS_recovered/IND/._CD0156a.filtered.indels.vcf
- Filtered_VCFS_recovered/IND/CD1023d.filtered.indels.vcf
- __MACOSX/Filtered_VCFS_recovered/IND/._CD1023d.filtered.indels.vcf
- Filtered_VCFS_recovered/IND/CD0721d.filtered.indels.vcf
- __MACOSX/Filtered_VCFS_recovered/IND/._CD0721d.filtered.indels.vcf
- Filtered_VCFS_recovered/IND/CD0837b.filtered.indels.vcf
- __MACOSX/Filtered_VCFS_recovered/IND/._CD0837b.filtered.indels.vcf
- Filtered_VCFS_recovered/IND/CD0556d.filtered.indels.vcf
- __MACOSX/Filtered_VCFS_recovered/IND/._CD0556d.filtered.indels.vcf
- Filtered_VCFS_recovered/IND/CD0200a.filtered.indels.vcf
- __MACOSX/Filtered_VCFS_recovered/IND/._CD0200a.filtered.indels.vcf
- Filtered_VCFS_recovered/IND/CD0099d.filtered.indels.vcf
- __MACOSX/Filtered_VCFS_recovered/IND/._CD0099d.filtered.indels.vcf
- Filtered_VCFS_recovered/IND/CD0477d.filtered.indels.vcf
- __MACOSX/Filtered_VCFS_recovered/IND/._CD0477d.filtered.indels.vcf
- Filtered_VCFS_recovered/IND/CD0484d.filtered.indels.vcf
- __MACOSX/Filtered_VCFS_recovered/IND/._CD0484d.filtered.indels.vcf
- Filtered_VCFS_recovered/IND/CD0499a.filtered.indels.vcf
- __MACOSX/Filtered_VCFS_recovered/IND/._CD0499a.filtered.indels.vcf
- Filtered_VCFS_recovered/IND/CD0600d.filtered.indels.vcf
- __MACOSX/Filtered_VCFS_recovered/IND/._CD0600d.filtered.indels.vcf
- Filtered_VCFS_recovered/IND/CD0413a.filtered.indels.vcf
- __MACOSX/Filtered_VCFS_recovered/IND/._CD0413a.filtered.indels.vcf
- Filtered_VCFS_recovered/IND/CD0679d.filtered.indels.vcf
- __MACOSX/Filtered_VCFS_recovered/IND/._CD0679d.filtered.indels.vcf
- Filtered_VCFS_recovered/IND/CD0664a.filtered.indels.vcf
- __MACOSX/Filtered_VCFS_recovered/IND/._CD0664a.filtered.indels.vcf
- Filtered_VCFS_recovered/IND/CD0297d.filtered.indels.vcf
- __MACOSX/Filtered_VCFS_recovered/IND/._CD0297d.filtered.indels.vcf
- Filtered_VCFS_recovered/IND/CD0013d.filtered.indels.vcf
- __MACOSX/Filtered_VCFS_recovered/IND/._CD0013d.filtered.indels.vcf
- Filtered_VCFS_recovered/IND/CD0279a.filtered.indels.vcf
- __MACOSX/Filtered_VCFS_recovered/IND/._CD0279a.filtered.indels.vcf
- Filtered_VCFS_recovered/IND/CD0264d.filtered.indels.vcf
- __MACOSX/Filtered_VCFS_recovered/IND/._CD0264d.filtered.indels.vcf
- Filtered_VCFS_recovered/IND/CD0493c.filtered.indels.vcf
- __MACOSX/Filtered_VCFS_recovered/IND/._CD0493c.filtered.indels.vcf
- Filtered_VCFS_recovered/IND/CD0617c.filtered.indels.vcf
- __MACOSX/Filtered_VCFS_recovered/IND/._CD0617c.filtered.indels.vcf
- Filtered_VCFS_recovered/IND/CD0460c.filtered.indels.vcf
- __MACOSX/Filtered_VCFS_recovered/IND/._CD0460c.filtered.indels.vcf
- Filtered_VCFS_recovered/IND/CD0698b.filtered.indels.vcf
- __MACOSX/Filtered_VCFS_recovered/IND/._CD0698b.filtered.indels.vcf
- Filtered_VCFS_recovered/IND/CD0273c.filtered.indels.vcf
- __MACOSX/Filtered_VCFS_recovered/IND/._CD0273c.filtered.indels.vcf
- Filtered_VCFS_recovered/IND/CD0280c.filtered.indels.vcf
- __MACOSX/Filtered_VCFS_recovered/IND/._CD0280c.filtered.indels.vcf
- Filtered_VCFS_recovered/IND/CD0004c.filtered.indels.vcf
- __MACOSX/Filtered_VCFS_recovered/IND/._CD0004c.filtered.indels.vcf
- Filtered_VCFS_recovered/IND/CD0419c.filtered.indels.vcf
- __MACOSX/Filtered_VCFS_recovered/IND/._CD0419c.filtered.indels.vcf
- Filtered_VCFS_recovered/IND/CD0680f.filtered.indels.vcf
- __MACOSX/Filtered_VCFS_recovered/IND/._CD0680f.filtered.indels.vcf
- Filtered_VCFS_recovered/IND/CD0940d.filtered.indels.vcf
- __MACOSX/Filtered_VCFS_recovered/IND/._CD0940d.filtered.indels.vcf
- Filtered_VCFS_recovered/IND/CD0040c.filtered.indels.vcf
- __MACOSX/Filtered_VCFS_recovered/IND/._CD0040c.filtered.indels.vcf
- Filtered_VCFS_recovered/IND/CD0256g.filtered.indels.vcf
- __MACOSX/Filtered_VCFS_recovered/IND/._CD0256g.filtered.indels.vcf
- Filtered_VCFS_recovered/IND/CD0424c.filtered.indels.vcf
- __MACOSX/Filtered_VCFS_recovered/IND/._CD0424c.filtered.indels.vcf
- Filtered_VCFS_recovered/IND/CD0653c.filtered.indels.vcf
- __MACOSX/Filtered_VCFS_recovered/IND/._CD0653c.filtered.indels.vcf
- Filtered_VCFS_recovered/IND/CD0939d.filtered.indels.vcf
- __MACOSX/Filtered_VCFS_recovered/IND/._CD0939d.filtered.indels.vcf
- Filtered_VCFS_recovered/IND/CD0039c.filtered.indels.vcf
- __MACOSX/Filtered_VCFS_recovered/IND/._CD0039c.filtered.indels.vcf
- Filtered_VCFS_recovered/IND/CD0620a.filtered.indels.vcf
- __MACOSX/Filtered_VCFS_recovered/IND/._CD0620a.filtered.indels.vcf
- Filtered_VCFS_recovered/IND/CD0457a.filtered.indels.vcf
- __MACOSX/Filtered_VCFS_recovered/IND/._CD0457a.filtered.indels.vcf
- Filtered_VCFS_recovered/IND/CD0220d.filtered.indels.vcf
- __MACOSX/Filtered_VCFS_recovered/IND/._CD0220d.filtered.indels.vcf
- Filtered_VCFS_recovered/IND/CD0957c.filtered.indels.vcf
- __MACOSX/Filtered_VCFS_recovered/IND/._CD0957c.filtered.indels.vcf
- Filtered_VCFS_recovered/IND/CD0057d.filtered.indels.vcf
- __MACOSX/Filtered_VCFS_recovered/IND/._CD0057d.filtered.indels.vcf
- Filtered_VCFS_recovered/IND/CD0259d.filtered.indels.vcf
- __MACOSX/Filtered_VCFS_recovered/IND/._CD0259d.filtered.indels.vcf
- Filtered_VCFS_recovered/IND/CD0033a.filtered.indels.vcf
- __MACOSX/Filtered_VCFS_recovered/IND/._CD0033a.filtered.indels.vcf
- Filtered_VCFS_recovered/IND/CD0644d.filtered.indels.vcf
- __MACOSX/Filtered_VCFS_recovered/IND/._CD0644d.filtered.indels.vcf
- Filtered_VCFS_recovered/IND/CD0952b.filtered.indels.vcf
- __MACOSX/Filtered_VCFS_recovered/IND/._CD0952b.filtered.indels.vcf
- Filtered_VCFS_recovered/IND/CD0433d.filtered.indels.vcf
- __MACOSX/Filtered_VCFS_recovered/IND/._CD0433d.filtered.indels.vcf
- Filtered_VCFS_recovered/IND/CD0396a.filtered.indels.vcf
- __MACOSX/Filtered_VCFS_recovered/IND/._CD0396a.filtered.indels.vcf
- Filtered_VCFS_recovered/IND/CD0365a.filtered.indels.vcf
- __MACOSX/Filtered_VCFS_recovered/IND/._CD0365a.filtered.indels.vcf
- Filtered_VCFS_recovered/IND/CD0378d.filtered.indels.vcf
- __MACOSX/Filtered_VCFS_recovered/IND/._CD0378d.filtered.indels.vcf
- Filtered_VCFS_recovered/IND/CD0512d.filtered.indels.vcf
- __MACOSX/Filtered_VCFS_recovered/IND/._CD0512d.filtered.indels.vcf
- Filtered_VCFS_recovered/IND/CD0873b.filtered.indels.vcf
- __MACOSX/Filtered_VCFS_recovered/IND/._CD0873b.filtered.indels.vcf
- Filtered_VCFS_recovered/IND/CD0576a.filtered.indels.vcf
- __MACOSX/Filtered_VCFS_recovered/IND/._CD0576a.filtered.indels.vcf
- Filtered_VCFS_recovered/IND/CD0598d.filtered.indels.vcf
- __MACOSX/Filtered_VCFS_recovered/IND/._CD0598d.filtered.indels.vcf
- Filtered_VCFS_recovered/IND/CD0585a.filtered.indels.vcf
- __MACOSX/Filtered_VCFS_recovered/IND/._CD0585a.filtered.indels.vcf
- Filtered_VCFS_recovered/IND/CD0678l.filtered.indels.vcf
- __MACOSX/Filtered_VCFS_recovered/IND/._CD0678l.filtered.indels.vcf
- Filtered_VCFS_recovered/IND/CD0176d.filtered.indels.vcf
- __MACOSX/Filtered_VCFS_recovered/IND/._CD0176d.filtered.indels.vcf
- Filtered_VCFS_recovered/IND/CD0885c.filtered.indels.vcf
- __MACOSX/Filtered_VCFS_recovered/IND/._CD0885c.filtered.indels.vcf
- Filtered_VCFS_recovered/IND/CD0198a.filtered.indels.vcf
- __MACOSX/Filtered_VCFS_recovered/IND/._CD0198a.filtered.indels.vcf
- Filtered_VCFS_recovered/IND/CD0185d.filtered.indels.vcf
- __MACOSX/Filtered_VCFS_recovered/IND/._CD0185d.filtered.indels.vcf
- Filtered_VCFS_recovered/IND/CD0505c.filtered.indels.vcf
- __MACOSX/Filtered_VCFS_recovered/IND/._CD0505c.filtered.indels.vcf
- Filtered_VCFS_recovered/IND/CD0781c.filtered.indels.vcf
- __MACOSX/Filtered_VCFS_recovered/IND/._CD0781c.filtered.indels.vcf
- Filtered_VCFS_recovered/IND/CD0818d.filtered.indels.vcf
- __MACOSX/Filtered_VCFS_recovered/IND/._CD0818d.filtered.indels.vcf
- Filtered_VCFS_recovered/IND/CD0118c.filtered.indels.vcf
- __MACOSX/Filtered_VCFS_recovered/IND/._CD0118c.filtered.indels.vcf
- Filtered_VCFS_recovered/IND/CD0316c.filtered.indels.vcf
- __MACOSX/Filtered_VCFS_recovered/IND/._CD0316c.filtered.indels.vcf
- Filtered_VCFS_recovered/IND/CD0192c.filtered.indels.vcf
- __MACOSX/Filtered_VCFS_recovered/IND/._CD0192c.filtered.indels.vcf
- Filtered_VCFS_recovered/IND/CD0861d.filtered.indels.vcf
- __MACOSX/Filtered_VCFS_recovered/IND/._CD0861d.filtered.indels.vcf
- Filtered_VCFS_recovered/IND/CD0777b.filtered.indels.vcf
- __MACOSX/Filtered_VCFS_recovered/IND/._CD0777b.filtered.indels.vcf
- Filtered_VCFS_recovered/IND/CD0161c.filtered.indels.vcf
- __MACOSX/Filtered_VCFS_recovered/IND/._CD0161c.filtered.indels.vcf
- Filtered_VCFS_recovered/IND/CD0698c.filtered.indels.vcf
- __MACOSX/Filtered_VCFS_recovered/IND/._CD0698c.filtered.indels.vcf
- Filtered_VCFS_recovered/IND/CD0276c.filtered.indels.vcf
- __MACOSX/Filtered_VCFS_recovered/IND/._CD0276c.filtered.indels.vcf
- Filtered_VCFS_recovered/IND/CD0001c.filtered.indels.vcf
- __MACOSX/Filtered_VCFS_recovered/IND/._CD0001c.filtered.indels.vcf
- Filtered_VCFS_recovered/IND/CD0285c.filtered.indels.vcf
- __MACOSX/Filtered_VCFS_recovered/IND/._CD0285c.filtered.indels.vcf
- Filtered_VCFS_recovered/IND/CD0680g.filtered.indels.vcf
- __MACOSX/Filtered_VCFS_recovered/IND/._CD0680g.filtered.indels.vcf
- Filtered_VCFS_recovered/IND/CD0978d.filtered.indels.vcf
- __MACOSX/Filtered_VCFS_recovered/IND/._CD0978d.filtered.indels.vcf
- Filtered_VCFS_recovered/IND/CD0612c.filtered.indels.vcf
- __MACOSX/Filtered_VCFS_recovered/IND/._CD0612c.filtered.indels.vcf
- Filtered_VCFS_recovered/IND/CD0004b.filtered.indels.vcf
- __MACOSX/Filtered_VCFS_recovered/IND/._CD0004b.filtered.indels.vcf
- Filtered_VCFS_recovered/IND/CD0496c.filtered.indels.vcf
- __MACOSX/Filtered_VCFS_recovered/IND/._CD0496c.filtered.indels.vcf
- Filtered_VCFS_recovered/IND/CD0465c.filtered.indels.vcf
- __MACOSX/Filtered_VCFS_recovered/IND/._CD0465c.filtered.indels.vcf
- Filtered_VCFS_recovered/IND/CD0016d.filtered.indels.vcf
- __MACOSX/Filtered_VCFS_recovered/IND/._CD0016d.filtered.indels.vcf
- Filtered_VCFS_recovered/IND/CD0292d.filtered.indels.vcf
- __MACOSX/Filtered_VCFS_recovered/IND/._CD0292d.filtered.indels.vcf
- Filtered_VCFS_recovered/IND/CD0261d.filtered.indels.vcf
- __MACOSX/Filtered_VCFS_recovered/IND/._CD0261d.filtered.indels.vcf
- Filtered_VCFS_recovered/IND/CD0416a.filtered.indels.vcf
- __MACOSX/Filtered_VCFS_recovered/IND/._CD0416a.filtered.indels.vcf
- Filtered_VCFS_recovered/IND/CD0661a.filtered.indels.vcf
- __MACOSX/Filtered_VCFS_recovered/IND/._CD0661a.filtered.indels.vcf
- Filtered_VCFS_recovered/IND/CD0472d.filtered.indels.vcf
- __MACOSX/Filtered_VCFS_recovered/IND/._CD0472d.filtered.indels.vcf
- Filtered_VCFS_recovered/IND/CD0618a.filtered.indels.vcf
- __MACOSX/Filtered_VCFS_recovered/IND/._CD0618a.filtered.indels.vcf
- Filtered_VCFS_recovered/IND/CD0605d.filtered.indels.vcf
- __MACOSX/Filtered_VCFS_recovered/IND/._CD0605d.filtered.indels.vcf
- Filtered_VCFS_recovered/IND/CD0481d.filtered.indels.vcf
[truncated: 9,700 more entries]
