# Supplementary material for: Mutational signatures are jointly shaped by DNA damage and repair
Source: Nat Commun. 2020 May 1;11:2169. doi: 10.1038/s41467-020-15912-7 (PMC7195458; doi:10.1038/s41467-020-15912-7)
Supplement: Supplementary file 9 — Supplementary Data 6 [file 41467_2020_15912_MOESM9_ESM.zip › Filtered_VCFS_recovered/IND/CD0164c.filtered.indels.vcf]

##fileformat=VCFv4.1
##fileDate=20190627
##reference=genome.fa
##FILTER=<ID=F004,Description="Tum medium read depth strand bias check: Calls In 8% Reads Bt Depth 10 And 200 (inclusive)">
##FILTER=<ID=F005,Description="Tum high read depth strand bias check: Calls In 4% Reads > Depth 200">
##FILTER=<ID=F006,Description="Small call excessive repeat check: Fail if Length <= 4 and Repeats > 9">
##FILTER=<ID=F010,Description="Variant must not exist within the Unmatched Normal Panel">
##FILTER=<ID=F012,Description="Germline: When length < 11 and depth > 9, fail if the variant is seen in both 20% of normal reads AND 20% of tumour reads in either pindel or bwa">
##FILTER=<ID=F018,Description="Sufficient Depth: Pass if depth > 10">
##FILTER=<ID=F015,Description="No normal calls">
##FILTER=<ID=F016,Description="Verify indel condition">
##FORMAT=<ID=GT,Number=1,Type=String,Description="Genotype">
##FORMAT=<ID=PP,Number=1,Type=Integer,Description="Pindel calls on the positive strand">
##FORMAT=<ID=NP,Number=1,Type=Integer,Description="Pindel calls on the negative strand">
##FORMAT=<ID=PB,Number=1,Type=Integer,Description="BWA calls on the positive strand">
##FORMAT=<ID=NB,Number=1,Type=Integer,Description="BWA calls on the negative strand">
##FORMAT=<ID=PD,Number=1,Type=Integer,Description="BWA mapped reads on the positive strand">
##FORMAT=<ID=ND,Number=1,Type=Integer,Description="BWA mapped reads on the negative strand">
##FORMAT=<ID=PR,Number=1,Type=Integer,Description="Total mapped reads on the positive strand">
##FORMAT=<ID=NR,Number=1,Type=Integer,Description="Total mapped reads on the negative strand">
##FORMAT=<ID=PU,Number=1,Type=Integer,Description="Unique calls on the positive strand">
##FORMAT=<ID=NU,Number=1,Type=Integer,Description="Unique calls on the negative strand">
##INFO=<ID=PC,Number=1,Type=String,Description="Pindel call">
##INFO=<ID=RS,Number=1,Type=Integer,Description="Range start">
##INFO=<ID=RE,Number=1,Type=Integer,Description="Range end">
##INFO=<ID=LEN,Number=1,Type=Integer,Description="Length">
##INFO=<ID=S1,Number=1,Type=Integer,Description="S1">
##INFO=<ID=S2,Number=1,Type=Float,Description="S2">
##INFO=<ID=PA,Number=1,Type=String,Description="Annotation on the positive strand">
##INFO=<ID=NA,Number=1,Type=String,Description="Annotation on the negative strand">
##INFO=<ID=REP,Number=1,Type=Integer,Description="Change repeat count with range">
##INFO=<ID=PRV,Number=1,Type=Float,Description="Fraction of reads reporting the most prevalent change">
##INFO=<ID=F017,Number=0,Type=Flag,Description="Variant must not overlap with a simple repeat">
##INFO=<ID=VD,Number=1,Type=String,Description="Vagrent Default Annotation">
##INFO=<ID=VW,Number=1,Type=String,Description="Vagrent Most Deleterious Annotation">
##INFO=<ID=VT,Number=1,Type=String,Description="Variant type based on the Vagrent Default Annotation">
##INFO=<ID=VC,Number=1,Type=String,Description="Variant consequence based on the Vagrent Default Annotation">
##SAMPLE=<ID=NORMAL,Description="Normal",Accession=1567436,CGP_Project,Platform=HiSeq,Protocol=genomic,SampleName=CD0001b,Source=COSMIC_SAMPLE_ID>
##SAMPLE=<ID=TUMOUR,Description="Mutant",Accession=2063747,CGP_Project,Platform=HiSeq,Protocol=genomic,SampleName=CD0164c,Source=COSMIC_SAMPLE_ID>
##contig=<ID=MtDNA,assembly=WBcel235,length=13794,species=WORM>
##contig=<ID=IV,assembly=WBcel235,length=17493829,species=WORM>
##contig=<ID=III,assembly=WBcel235,length=13783801,species=WORM>
##contig=<ID=X,assembly=WBcel235,length=17718942,species=WORM>
##contig=<ID=I,assembly=WBcel235,length=15072434,species=WORM>
##contig=<ID=V,assembly=WBcel235,length=20924180,species=WORM>
##contig=<ID=II,assembly=WBcel235,length=15279421,species=WORM>
#CHROM	POS	ID	REF	ALT	QUAL	FILTER	INFO	FORMAT	NORMAL	TUMOUR
I	9325188	2808231782	ACAGCTTGGAG	A	203	PASS	PC=D;RS=9325188;RE=9325201;LEN=10;S1=18;S2=384.91;REP=1;PRV=1;F017;VD=uggt-2|F26H9.8|r.2892_2901delCAGCUUGGAG|c.2892_2901delCAGCTTGGAG|p.S965fs*11|protein_coding:CDS:exon:deletion:frameshift_variant|SO:0000010:SO:0000316:SO:0000147:SO:0000159:SO:0001589;VW=uggt-2|F26H9.8|r.2892_2901delCAGCUUGGAG|c.2892_2901delCAGCTTGGAG|p.S965fs*11|protein_coding:CDS:exon:deletion:frameshift_variant|SO:0000010:SO:0000316:SO:0000147:SO:0000159:SO:0001589;VT=Del;VC=frameshift	GT:PP:NP:PB:NB:PD:ND:PR:NR:PU:NU	./.:0:0:0:0:26:16:26:16:0:0	./.:5:2:6:4:10:16:10:16:6:4
II	4272314	2808232209	G	GT	269	F006;F010	PC=I;RS=4272314;RE=4272328;LEN=1;S1=12;S2=269.593;REP=13;PRV=1;F017;VD=C01F1.4|C01F1.4|r.?|-|-|protein_coding:insertion:5KB_upstream_variant|SO:0000010:SO:0000667:SO:0001635;VW=C01F1.4|C01F1.4|r.?|-|-|protein_coding:insertion:5KB_upstream_variant|SO:0000010:SO:0000667:SO:0001635;VT=Ins;VC=upstream	GT:PP:NP:PB:NB:PD:ND:PR:NR:PU:NU	./.:0:0:0:0:16:17:16:17:0:0	./.:3:2:3:2:9:19:9:19:3:3
III	13419552	2808233280	ACCATCTAATATTTCATTTCTGATCGAGAAATTTAGAAATGAAAGTGATCGAAATCTTCTCAGAAATCGAGT	A	261	PASS	PC=D;RS=13419552;RE=13419624;LEN=71;S1=24;S2=494.628;REP=1;PRV=1;F017;VD=myo-6|F45G2.2a|r.?|-|-|protein_coding:CDS:intron:deletion:intron_variant|SO:0000010:SO:0000316:SO:0000188:SO:0000159:SO:0001627;VW=myo-6|F45G2.2a|r.?|-|-|protein_coding:CDS:intron:deletion:intron_variant|SO:0000010:SO:0000316:SO:0000188:SO:0000159:SO:0001627;VT=Del;VC=intronic	GT:PP:NP:PB:NB:PD:ND:PR:NR:PU:NU	./.:0:0:0:0:18:20:18:20:0:0	./.:7:2:0:0:2:3:9:5:7:2
IV	9175790	2808233622	GGCTTCGCAACTTCTTACCCAAGC	G	218	PASS	PC=D;RS=9175790;RE=9175814;LEN=23;S1=21;S2=439.64;REP=1;PRV=1;F017;VT=Del	GT:PP:NP:PB:NB:PD:ND:PR:NR:PU:NU	./.:0:0:0:0:13:14:13:14:0:0	./.:2:6:1:6:15:17:16:17:2:6
IV	12811867	2808233726	CAGCGGCTCAAA	C	203	PASS	PC=D;RS=12811867;RE=12811879;LEN=11;S1=20;S2=384.083;REP=1;PRV=1;F017;VD=F07C6.4|F07C6.4d|r.?|-|-|protein_coding:CDS:intron:deletion:intron_variant|SO:0000010:SO:0000316:SO:0000188:SO:0000159:SO:0001627;VW=F07C6.4|F07C6.4d|r.?|-|-|protein_coding:CDS:intron:deletion:intron_variant|SO:0000010:SO:0000316:SO:0000188:SO:0000159:SO:0001627;VT=Del;VC=intronic	GT:PP:NP:PB:NB:PD:ND:PR:NR:PU:NU	./.:0:0:0:0:18:26:18:26:0:0	./.:3:4:3:5:14:13:14:13:3:5
V	1201658	2808234006	G	GA	517	PASS	PC=I;RS=1201658;RE=1201668;LEN=1;S1=18;S2=486.24;REP=9;PRV=1;F017;VD=wrb-1|Y50D4A.2b|r.?|-|-|protein_coding:insertion:5KB_downstream_variant|SO:0000010:SO:0000667:SO:0001633;VW=Y50D4A.6|Y50D4A.6|r.?|-|-|protein_coding:insertion:5KB_upstream_variant|SO:0000010:SO:0000667:SO:0001635;VT=Ins;VC=downstream	GT:PP:NP:PB:NB:PD:ND:PR:NR:PU:NU	./.:0:0:0:0:22:29:22:30:0:0	./.:8:1:13:7:15:12:15:12:13:7
V	4878506	2808234128	C	CA	300	F006	PC=I;RS=4878506;RE=4878519;LEN=1;S1=10;S2=260.634;REP=12;PRV=1;F017;VD=T19H12.6|T19H12.6|r.?|-|-|protein_coding:CDS:intron:insertion:intron_variant|SO:0000010:SO:0000316:SO:0000188:SO:0000667:SO:0001627;VW=T19H12.6|T19H12.6|r.?|-|-|protein_coding:CDS:intron:insertion:intron_variant|SO:0000010:SO:0000316:SO:0000188:SO:0000667:SO:0001627;VT=Ins;VC=intronic	GT:PP:NP:PB:NB:PD:ND:PR:NR:PU:NU	./.:0:0:0:0:18:19:18:19:0:0	./.:1:4:2:5:9:22:10:22:2:5
X	3459420	2808234721	G	GT	300	F006	PC=I;RS=3459420;RE=3459431;LEN=1;S1=12;S2=270.219;REP=10;PRV=1;F017;VD=sax-3|ZK377.2b|r.?|-|-|protein_coding:CDS:intron:insertion:intron_variant|SO:0000010:SO:0000316:SO:0000188:SO:0000667:SO:0001627;VW=sax-3|ZK377.2b|r.?|-|-|protein_coding:CDS:intron:insertion:intron_variant|SO:0000010:SO:0000316:SO:0000188:SO:0000667:SO:0001627;VT=Ins;VC=intronic	GT:PP:NP:PB:NB:PD:ND:PR:NR:PU:NU	./.:0:0:0:0:15:20:15:21:0:0	./.:2:3:3:3:17:10:17:10:3:3
X	13868779	2808235013	G	GT	300	F006	PC=I;RS=13868779;RE=13868792;LEN=1;S1=10;S2=270.821;REP=12;PRV=1;F017;VD=hlb-1|T21H8.1b.1|r.?|-|-|protein_coding:CDS:intron:insertion:intron_variant|SO:0000010:SO:0000316:SO:0000188:SO:0000667:SO:0001627;VW=hlb-1|T21H8.1b.1|r.?|-|-|protein_coding:CDS:intron:insertion:intron_variant|SO:0000010:SO:0000316:SO:0000188:SO:0000667:SO:0001627;VT=Ins;VC=intronic	GT:PP:NP:PB:NB:PD:ND:PR:NR:PU:NU	./.:0:0:0:0:24:25:24:25:0:0	./.:4:1:5:2:15:19:15:20:5:2
