# Supplementary material for: Mutational signatures are jointly shaped by DNA damage and repair
Source: Nat Commun. 2020 May 1;11:2169. doi: 10.1038/s41467-020-15912-7 (PMC7195458; doi:10.1038/s41467-020-15912-7)
Supplement: Supplementary file 9 — Supplementary Data 6 [file 41467_2020_15912_MOESM9_ESM.zip › Filtered_VCFS_recovered/IND/CD0864d.filtered.indels.vcf]

##fileformat=VCFv4.1
##fileDate=20190627
##reference=/lustre/scratch112/sanger/cgppipe/canpipe/live/ref/Caenorhabditis_elegans/WBcel235/genome.fa
##FILTER=<ID=F004,Description="Tum medium read depth strand bias check: Calls In 8% Reads Bt Depth 10 And 200 (inclusive)">
##FILTER=<ID=F005,Description="Tum high read depth strand bias check: Calls In 4% Reads > Depth 200">
##FILTER=<ID=F006,Description="Small call excessive repeat check: Fail if Length <= 4 and Repeats > 9">
##FILTER=<ID=F010,Description="Variant must not exist within the Unmatched Normal Panel">
##FILTER=<ID=F012,Description="Germline: When length < 11 and depth > 9, fail if the variant is seen in both 20% of normal reads AND 20% of tumour reads in either pindel or bwa">
##FILTER=<ID=F018,Description="Sufficient Depth: Pass if depth > 10">
##FILTER=<ID=F015,Description="No normal calls">
##FILTER=<ID=F016,Description="Verify indel condition">
##FORMAT=<ID=GT,Number=1,Type=String,Description="Genotype">
##FORMAT=<ID=NB,Number=1,Type=Integer,Description="BWA calls on the negative strand">
##FORMAT=<ID=ND,Number=1,Type=Integer,Description="BWA mapped reads on the negative strand">
##FORMAT=<ID=NP,Number=1,Type=Integer,Description="Pindel calls on the negative strand">
##FORMAT=<ID=NR,Number=1,Type=Integer,Description="Total mapped reads on the negative strand">
##FORMAT=<ID=NU,Number=1,Type=Integer,Description="Unique calls on the negative strand">
##FORMAT=<ID=PB,Number=1,Type=Integer,Description="BWA calls on the positive strand">
##FORMAT=<ID=PD,Number=1,Type=Integer,Description="BWA mapped reads on the positive strand">
##FORMAT=<ID=PP,Number=1,Type=Integer,Description="Pindel calls on the positive strand">
##FORMAT=<ID=PR,Number=1,Type=Integer,Description="Total mapped reads on the positive strand">
##FORMAT=<ID=PU,Number=1,Type=Integer,Description="Unique calls on the positive strand">
##FORMAT=<ID=TG,Number=1,Type=Integer,Description="Total distinct contributing read groups">
##FORMAT=<ID=VG,Number=1,Type=Integer,Description="Variant distinct contributing read groups">
##FORMAT=<ID=MTR,Number=1,Type=Integer,Description="Reads reporting the variant allele">
##FORMAT=<ID=WTR,Number=1,Type=Integer,Description="Reads reporting the reference allele">
##FORMAT=<ID=AMB,Number=1,Type=Integer,Description="Reads mapping on both the alleles with same specificity">
##FORMAT=<ID=UNK,Number=1,Type=Integer,Description="Reads containing mismatch in the variant position and don't align to ref as first hit">
##FORMAT=<ID=VAF,Number=1,Type=Float,Description="Variant Allele Fraction (excludes ambiguous:AMB and unknown:UNK reads if any)">
##INFO=<ID=PC,Number=1,Type=String,Description="Pindel call">
##INFO=<ID=RS,Number=1,Type=Integer,Description="Range start">
##INFO=<ID=RE,Number=1,Type=Integer,Description="Range end">
##INFO=<ID=LEN,Number=1,Type=Integer,Description="Length">
##INFO=<ID=REP,Number=1,Type=Integer,Description="Change repeat count within range">
##INFO=<ID=S1,Number=1,Type=Integer,Description="S1">
##INFO=<ID=S2,Number=1,Type=Float,Description="S2">
##INFO=<ID=F017,Number=0,Type=Flag,Description="Variant must not overlap with a simple repeat">
##INFO=<ID=VD,Number=1,Type=String,Description="Vagrent Default Annotation">
##INFO=<ID=VW,Number=1,Type=String,Description="Vagrent Most Deleterious Annotation">
##INFO=<ID=VT,Number=1,Type=String,Description="Variant type based on the Vagrent Default Annotation">
##INFO=<ID=VC,Number=.,Type=String,Description="Variant consequence based on the Vagrent Default Annotation">
##SAMPLE=<ID=NORMAL,Description="Wild type",Platform=ILLUMINA,Protocol=WGS,SampleName=CD0850b>
##SAMPLE=<ID=TUMOUR,Description="Mutant",Platform=ILLUMINA,Protocol=WGS,SampleName=CD0864d>
##contig=<ID=MtDNA,assembly=WBcel235,length=13794,species=Worm>
##contig=<ID=IV,assembly=WBcel235,length=17493829,species=Worm>
##contig=<ID=III,assembly=WBcel235,length=13783801,species=Worm>
##contig=<ID=X,assembly=WBcel235,length=17718942,species=Worm>
##contig=<ID=I,assembly=WBcel235,length=15072434,species=Worm>
##contig=<ID=V,assembly=WBcel235,length=20924180,species=Worm>
##contig=<ID=II,assembly=WBcel235,length=15279421,species=Worm>
#CHROM	POS	ID	REF	ALT	QUAL	FILTER	INFO	FORMAT	NORMAL	TUMOUR
I	2285011	19196814-30e7-11e7-8cae-0a0c659c5ff0	G	GT	480	F006;F015	PC=I;RS=2285011;RE=2285023;LEN=1;REP=10;S1=25;S2=669.976;F017;VD=cdk-7|Y39G10AL.3.1|r.?|-|-|protein_coding:CDS:intron:insertion:intron_variant|SO:0000010:SO:0000316:SO:0000188:SO:0000667:SO:0001627;VW=cdk-7|Y39G10AL.3.1|r.?|-|-|protein_coding:CDS:intron:insertion:intron_variant|SO:0000010:SO:0000316:SO:0000188:SO:0000667:SO:0001627;VT=Ins;VC=intronic	GT:NB:ND:NP:NR:NU:PB:PD:PP:PR:PU:TG:VG	./.:1:21:1:21:1:1:19:0:19:1:1:2	./.:3:24:3:24:3:5:14:4:14:5:1:2
I	9770048	99dc394c-30e5-11e7-8cae-0a0c659c5ff0	TCATCAG	T	1020	PASS	PC=D;RS=9770048;RE=9770056;LEN=6;REP=1;S1=90;S2=1449.96;F017;VD=F26E4.5|F26E4.5|r.732_737delCUGAUG|c.710_715delCTGATG|p.A237_D238delAD|protein_coding:CDS:exon:deletion:inframe_variant:inframe_codon_loss|SO:0000010:SO:0000316:SO:0000147:SO:0000159:SO:0001650:SO:0001652;VW=F26E4.5|F26E4.5|r.732_737delCUGAUG|c.710_715delCTGATG|p.A237_D238delAD|protein_coding:CDS:exon:deletion:inframe_variant:inframe_codon_loss|SO:0000010:SO:0000316:SO:0000147:SO:0000159:SO:0001650:SO:0001652;VT=Del;VC=inframe	GT:NB:ND:NP:NR:NU:PB:PD:PP:PR:PU:TG:VG:MTR:WTR:AMB:UNK:VAF	./.:0:19:0:19:0:0:16:0:16:0:1:0:0:36:1:0:0	./.:11:18:9:18:11:9:20:8:20:9:1:2:23:20:0:0:0.53
II	1420310	4033a104-3109-11e7-84c7-73320640638c	C	CA	420	F006;F015	PC=I;RS=1420310;RE=1420324;LEN=1;REP=12;S1=18;S2=586.027;F017;VD=Y51H7C.5|Y51H7C.5.2|r.?|-|-|protein_coding:insertion:500B_downstream_variant|SO:0000010:SO:0000667:SO:0001634;VW=Y51H7C.5|Y51H7C.5.2|r.?|-|-|protein_coding:insertion:500B_downstream_variant|SO:0000010:SO:0000667:SO:0001634;VT=Ins;VC=downstream	GT:NB:ND:NP:NR:NU:PB:PD:PP:PR:PU:TG:VG	./.:1:16:0:16:1:3:27:1:27:3:1:2	./.:4:14:2:14:4:7:27:4:27:7:1:2
II	5058026	9a561eb0-3108-11e7-84c7-73320640638c	GCTGAAGCTCTT	G	900	PASS	PC=D;RS=5058026;RE=5058041;LEN=11;REP=1;S1=70;S2=1278.48;F017;VD=C27A2.12|C27A2.12|r.77_87delAAGAGCUUCAG|c.77_87delAAGAGCTTCAG|p.E26fs*12|protein_coding:CDS:exon:deletion:frameshift_variant|SO:0000010:SO:0000316:SO:0000147:SO:0000159:SO:0001589;VW=C27A2.12|C27A2.12|r.77_87delAAGAGCUUCAG|c.77_87delAAGAGCTTCAG|p.E26fs*12|protein_coding:CDS:exon:deletion:frameshift_variant|SO:0000010:SO:0000316:SO:0000147:SO:0000159:SO:0001589;VT=Del;VC=frameshift	GT:NB:ND:NP:NR:NU:PB:PD:PP:PR:PU:TG:VG:MTR:WTR:AMB:UNK:VAF	./.:0:24:0:24:0:0:16:0:16:0:1:0:0:52:1:0:0	./.:10:21:9:21:10:6:13:6:13:6:1:2:18:19:0:3:0.49
II	13275918	2f433ba2-3109-11e7-84c7-73320640638c	GCTG	GA	480	PASS	PC=DI;RS=13275918;RE=13275922;LEN=3;REP=0;S1=24;F017;VD=Y48C3A.5|Y48C3A.5b|r.?|-|-|protein_coding:CDS:intron:indel:intron_variant|SO:0000010:SO:0000316:SO:0000188:SO:1000032:SO:0001627;VW=Y48C3A.5|Y48C3A.5b|r.?|-|-|protein_coding:CDS:intron:indel:intron_variant|SO:0000010:SO:0000316:SO:0000188:SO:1000032:SO:0001627;VT=Complex;VC=intronic	GT:NB:ND:NP:NR:NU:PB:PD:PP:PR:PU:TG:VG:MTR:WTR:AMB:UNK:VAF	./.:0:17:0:17:0:0:12:0:12:0:1:0:0:34:0:0:0	./.:0:23:5:23:5:0:9:3:9:3:1:1:14:20:0:1:0.41
III	458435	ff7fb1d4-3108-11e7-85a5-77fdeba395c0	C	CA	360	F015	PC=I;RS=458435;RE=458446;LEN=1;REP=9;S1=16;S2=507.498;F017;VD=Y55B1BR.5|Y55B1BR.5|r.?|-|-|protein_coding:five_prime_UTR:intron:insertion:intron_variant|SO:0000010:SO:0000204:SO:0000188:SO:0000667:SO:0001627;VW=Y55B1BR.5|Y55B1BR.5|r.?|-|-|protein_coding:five_prime_UTR:intron:insertion:intron_variant|SO:0000010:SO:0000204:SO:0000188:SO:0000667:SO:0001627;VT=Ins;VC=intronic	GT:NB:ND:NP:NR:NU:PB:PD:PP:PR:PU:TG:VG	./.:0:20:0:20:0:1:16:0:16:1:1:1	./.:4:19:3:19:4:3:16:3:16:3:1:2
III	1674244	895dc7c0-3108-11e7-85a5-77fdeba395c0	AG	A	900	PASS	PC=D;RS=1674244;RE=1674246;LEN=1;REP=1;S1=72;S2=1285;F017;VD=Y22D7AR.6|Y22D7AR.6.1|r.508delC|c.479delC|p.A160fs*7|protein_coding:CDS:exon:deletion:frameshift_variant|SO:0000010:SO:0000316:SO:0000147:SO:0000159:SO:0001589;VW=Y22D7AR.6|Y22D7AR.6.1|r.508delC|c.479delC|p.A160fs*7|protein_coding:CDS:exon:deletion:frameshift_variant|SO:0000010:SO:0000316:SO:0000147:SO:0000159:SO:0001589;VT=Del;VC=frameshift	GT:NB:ND:NP:NR:NU:PB:PD:PP:PR:PU:TG:VG:MTR:WTR:AMB:UNK:VAF	./.:0:23:0:23:0:0:15:0:15:0:1:0:0:44:0:0:0	./.:10:24:7:24:10:10:19:8:19:10:1:2:21:22:0:0:0.49
V	6273870	bc9978b8-3109-11e7-b4ce-cb370640638c	CAGCAAGAA	C	720	PASS	PC=D;RS=6273870;RE=6273882;LEN=8;REP=1;S1=40;S2=1026.08;F017;VD=F31F7.2|F31F7.2|r.1511_1518delAGCAAGAA|c.1428_1435delAGCAAGAA|p.R478fs*4|protein_coding:CDS:exon:deletion:frameshift_variant|SO:0000010:SO:0000316:SO:0000147:SO:0000159:SO:0001589;VW=F31F7.2|F31F7.2|r.1511_1518delAGCAAGAA|c.1428_1435delAGCAAGAA|p.R478fs*4|protein_coding:CDS:exon:deletion:frameshift_variant|SO:0000010:SO:0000316:SO:0000147:SO:0000159:SO:0001589;VT=Del;VC=frameshift	GT:NB:ND:NP:NR:NU:PB:PD:PP:PR:PU:TG:VG:MTR:WTR:AMB:UNK:VAF	./.:0:23:0:23:0:0:19:0:19:0:1:0:0:41:1:0:0	./.:10:22:9:22:10:5:12:3:12:5:1:2:19:19:0:0:0.5
