# Supplementary material for: Mutational signatures are jointly shaped by DNA damage and repair
Source: Nat Commun. 2020 May 1;11:2169. doi: 10.1038/s41467-020-15912-7 (PMC7195458; doi:10.1038/s41467-020-15912-7)
Supplement: Supplementary file 9 — Supplementary Data 6 [file 41467_2020_15912_MOESM9_ESM.zip › Filtered_VCFS_recovered/IND/CD0384f.filtered.indels.vcf]

##fileformat=VCFv4.1
##fileDate=20190627
##reference=genome.fa
##FILTER=<ID=F004,Description="Tum medium read depth strand bias check: Calls In 8% Reads Bt Depth 10 And 200 (inclusive)">
##FILTER=<ID=F005,Description="Tum high read depth strand bias check: Calls In 4% Reads > Depth 200">
##FILTER=<ID=F006,Description="Small call excessive repeat check: Fail if Length <= 4 and Repeats > 9">
##FILTER=<ID=F010,Description="Variant must not exist within the Unmatched Normal Panel">
##FILTER=<ID=F012,Description="Germline: When length < 11 and depth > 9, fail if the variant is seen in both 20% of normal reads AND 20% of tumour reads in either pindel or bwa">
##FILTER=<ID=F018,Description="Sufficient Depth: Pass if depth > 10">
##FILTER=<ID=F015,Description="No normal calls">
##FILTER=<ID=F016,Description="Verify indel condition">
##FORMAT=<ID=GT,Number=1,Type=String,Description="Genotype">
##FORMAT=<ID=PP,Number=1,Type=Integer,Description="Pindel calls on the positive strand">
##FORMAT=<ID=NP,Number=1,Type=Integer,Description="Pindel calls on the negative strand">
##FORMAT=<ID=PB,Number=1,Type=Integer,Description="BWA calls on the positive strand">
##FORMAT=<ID=NB,Number=1,Type=Integer,Description="BWA calls on the negative strand">
##FORMAT=<ID=PD,Number=1,Type=Integer,Description="BWA mapped reads on the positive strand">
##FORMAT=<ID=ND,Number=1,Type=Integer,Description="BWA mapped reads on the negative strand">
##FORMAT=<ID=PR,Number=1,Type=Integer,Description="Total mapped reads on the positive strand">
##FORMAT=<ID=NR,Number=1,Type=Integer,Description="Total mapped reads on the negative strand">
##FORMAT=<ID=PU,Number=1,Type=Integer,Description="Unique calls on the positive strand">
##FORMAT=<ID=NU,Number=1,Type=Integer,Description="Unique calls on the negative strand">
##INFO=<ID=PC,Number=1,Type=String,Description="Pindel call">
##INFO=<ID=RS,Number=1,Type=Integer,Description="Range start">
##INFO=<ID=RE,Number=1,Type=Integer,Description="Range end">
##INFO=<ID=LEN,Number=1,Type=Integer,Description="Length">
##INFO=<ID=S1,Number=1,Type=Integer,Description="S1">
##INFO=<ID=S2,Number=1,Type=Float,Description="S2">
##INFO=<ID=PA,Number=1,Type=String,Description="Annotation on the positive strand">
##INFO=<ID=NA,Number=1,Type=String,Description="Annotation on the negative strand">
##INFO=<ID=REP,Number=1,Type=Integer,Description="Change repeat count with range">
##INFO=<ID=PRV,Number=1,Type=Float,Description="Fraction of reads reporting the most prevalent change">
##INFO=<ID=F017,Number=0,Type=Flag,Description="Variant must not overlap with a simple repeat">
##INFO=<ID=VD,Number=1,Type=String,Description="Vagrent Default Annotation">
##INFO=<ID=VW,Number=1,Type=String,Description="Vagrent Most Deleterious Annotation">
##INFO=<ID=VT,Number=1,Type=String,Description="Variant type based on the Vagrent Default Annotation">
##INFO=<ID=VC,Number=1,Type=String,Description="Variant consequence based on the Vagrent Default Annotation">
##SAMPLE=<ID=NORMAL,Description="Normal",Accession=1567436,CGP_Project,Platform=HiSeq,Protocol=genomic,SampleName=CD0001b,Source=COSMIC_SAMPLE_ID>
##SAMPLE=<ID=TUMOUR,Description="Mutant",Accession=2276726,CGP_Project,Platform=HiSeq,Protocol=genomic,SampleName=CD0384f,Source=COSMIC_SAMPLE_ID>
##contig=<ID=MtDNA,assembly=WBcel235,length=13794,species=WORM>
##contig=<ID=IV,assembly=WBcel235,length=17493829,species=WORM>
##contig=<ID=III,assembly=WBcel235,length=13783801,species=WORM>
##contig=<ID=X,assembly=WBcel235,length=17718942,species=WORM>
##contig=<ID=I,assembly=WBcel235,length=15072434,species=WORM>
##contig=<ID=V,assembly=WBcel235,length=20924180,species=WORM>
##contig=<ID=II,assembly=WBcel235,length=15279421,species=WORM>
#CHROM	POS	ID	REF	ALT	QUAL	FILTER	INFO	FORMAT	NORMAL	TUMOUR
I	62743	2978315902	TACTCAAATATTTGAATGTTTGCAACCAAACCTTTAAGCGCTATCAGTTTAGATTCCAGCGAACTGTAGTCAATTGCATTCAGTTGATCCATTGAGAAATCGTATTTGAACAA	T	655	PASS	PC=D;RS=62743;RE=62857;LEN=112;S1=156;S2=1598.12;REP=1;PRV=1;F017;VD=Y48G1C.5|Y48G1C.5|r.253_334+30del112|c.253_334+30del112|p.?|protein_coding:CDS:extended_intronic_splice_region:exon:extended_cis_splice_site:intron:deletion:complex_change_in_transcript:transcript_variant|SO:0000010:SO:0000316:SO:CGPX05:SO:0000147:SO:CGPX06:SO:0000188:SO:0000159:SO:0001577:SO:0001576;VW=Y48G1C.5|Y48G1C.5|r.253_334+30del112|c.253_334+30del112|p.?|protein_coding:CDS:extended_intronic_splice_region:exon:extended_cis_splice_site:intron:deletion:complex_change_in_transcript:transcript_variant|SO:0000010:SO:0000316:SO:CGPX05:SO:0000147:SO:CGPX06:SO:0000188:SO:0000159:SO:0001577:SO:0001576;VT=Del;VC=ess splice	GT:PP:NP:PB:NB:PD:ND:PR:NR:PU:NU	./.:0:0:0:0:27:17:27:17:0:0	./.:12:11:0:0:15:16:27:27:12:11
I	302080	2978315944	AT	A	1020	PASS	PC=D;RS=302080;RE=302088;LEN=1;S1=84;S2=1191.74;REP=7;PRV=1;F017;VD=C53D5.5|C53D5.5.1|r.?|-|-|protein_coding:deletion:5KB_downstream_variant|SO:0000010:SO:0000159:SO:0001633;VW=C53D5.1|C53D5.1a|r.?|-|-|protein_coding:CDS:intron:deletion:intron_variant|SO:0000010:SO:0000316:SO:0000188:SO:0000159:SO:0001627;VT=Del;VC=downstream	GT:PP:NP:PB:NB:PD:ND:PR:NR:PU:NU	./.:0:0:0:0:24:22:24:22:0:0	./.:6:11:9:13:43:46:43:46:9:13
II	10567488	2978319742	GA	G	660	F006;F015	PC=D;RS=10567488;RE=10567499;LEN=1;S1=36;S2=756.26;REP=10;PRV=1;F017;VD=cdc-48.1|C06A1.1.2|r.?|-|-|protein_coding:deletion:5KB_upstream_variant|SO:0000010:SO:0000159:SO:0001635;VW=cdc-48.1|C06A1.1.2|r.?|-|-|protein_coding:deletion:5KB_upstream_variant|SO:0000010:SO:0000159:SO:0001635;VT=Del;VC=upstream	GT:PP:NP:PB:NB:PD:ND:PR:NR:PU:NU	./.:0:1:0:1:17:25:17:25:0:1	./.:3:7:7:11:34:48:34:48:7:12
IV	10269325	2978324751	TA	T	960	PASS	PC=D;RS=10269325;RE=10269335;LEN=1;S1=80;S2=1120;REP=9;PRV=1;F017;VD=Y43C5A.2|Y43C5A.2.2|r.?|-|-|protein_coding:deletion:2KB_upstream_variant|SO:0000010:SO:0000159:SO:0001636;VW=Y43C5A.2|Y43C5A.2.2|r.?|-|-|protein_coding:deletion:2KB_upstream_variant|SO:0000010:SO:0000159:SO:0001636;VT=Del;VC=upstream	GT:PP:NP:PB:NB:PD:ND:PR:NR:PU:NU	./.:0:0:0:0:24:7:24:7:0:0	./.:9:7:17:11:57:42:57:42:17:11
IV	13687481	2978325261	CAAGCCTA	C	435	PASS	PC=D;RS=13687481;RE=13687490;LEN=7;S1=70;S2=1039.09;REP=1;PRV=1;F017;VD=T23G4.3|T23G4.3|r.?|-|-|protein_coding:deletion:2KB_upstream_variant|SO:0000010:SO:0000159:SO:0001636;VW=T23G4.3|T23G4.3|r.?|-|-|protein_coding:deletion:2KB_upstream_variant|SO:0000010:SO:0000159:SO:0001636;VT=Del;VC=upstream	GT:PP:NP:PB:NB:PD:ND:PR:NR:PU:NU	./.:0:0:0:0:18:25:18:25:0:0	./.:6:9:8:13:38:60:38:60:8:13
V	1711696	2978326442	TCA	T	2129	PASS	PC=D;RS=1711696;RE=1711699;LEN=2;S1=360;S2=2510.28;REP=1;PRV=1;F017;VD=srw-100|Y46H3C.1|r.261-3_261-2delca|c.261-3_261-2delca|p.?|protein_coding:CDS:extended_intronic_splice_region:extended_cis_splice_site:deletion:extended_intronic_splice_region_variant:extended_cis_splice_site_variant:transcript_variant|SO:0000010:SO:0000316:SO:CGPX05:SO:CGPX06:SO:0000159:SO:CGPX04:SO:CGPX03:SO:0001576;VW=srw-100|Y46H3C.1|r.261-3_261-2delca|c.261-3_261-2delca|p.?|protein_coding:CDS:extended_intronic_splice_region:extended_cis_splice_site:deletion:extended_intronic_splice_region_variant:extended_cis_splice_site_variant:transcript_variant|SO:0000010:SO:0000316:SO:CGPX05:SO:CGPX06:SO:0000159:SO:CGPX04:SO:CGPX03:SO:0001576;VT=Del;VC=ess splice	GT:PP:NP:PB:NB:PD:ND:PR:NR:PU:NU	./.:0:0:0:0:29:22:29:22:0:0	./.:17:19:29:22:38:39:38:39:29:22
X	4388423	2978329737	A	AGT	1169	F010	PC=I;RS=4388423;RE=4388443;LEN=2;S1=120;S2=1353.91;REP=9;PRV=1;F017;VD=dpy-23|R160.1a|r.?|-|-|protein_coding:insertion:2KB_upstream_variant|SO:0000010:SO:0000667:SO:0001636;VW=dpy-23|R160.1a|r.?|-|-|protein_coding:insertion:2KB_upstream_variant|SO:0000010:SO:0000667:SO:0001636;VT=Ins;VC=upstream	GT:PP:NP:PB:NB:PD:ND:PR:NR:PU:NU	./.:0:0:0:0:22:32:22:32:0:0	./.:9:11:16:15:58:59:58:60:16:15
X	11551829	2978330730	GAGAAGAAAATTGAAGGCAGCTCTGGAATATTTACGGCGCATCAGCTAGCCACTCTCAATTCTTCTACGCCGTTCACGATCTCACACAAATATCCATTGGGAATATGGAATATGACATCTGCACATCGGCCTAAACTCCCTCCACCCCACTCTTTCTTGTTTCAATGATCTTCGGAGATCGAGTTTCAATCGAAAATGCATAGAATTCTAGTGTATACAACAGTGAAGCTTGAATACGC	G	1119	PASS	PC=D;RS=11551829;RE=11552069;LEN=238;S1=400;S2=2719.63;REP=1;PRV=1;F017;VD=C35C5.10|C35C5.10a.2|r.?|-|-|protein_coding:deletion:5KB_upstream_variant|SO:0000010:SO:0000159:SO:0001635;VW=C35C5.10|C35C5.10a.2|r.?|-|-|protein_coding:deletion:5KB_upstream_variant|SO:0000010:SO:0000159:SO:0001635;VT=Del;VC=upstream	GT:PP:NP:PB:NB:PD:ND:PR:NR:PU:NU	./.:0:0:0:0:25:23:25:23:0:0	./.:15:24:0:0:18:23:33:47:15:24
