# Supplementary material for: Mutational signatures are jointly shaped by DNA damage and repair
Source: Nat Commun. 2020 May 1;11:2169. doi: 10.1038/s41467-020-15912-7 (PMC7195458; doi:10.1038/s41467-020-15912-7)
Supplement: Supplementary file 9 — Supplementary Data 6 [file 41467_2020_15912_MOESM9_ESM.zip › Filtered_VCFS_recovered/IND/CD0573a.filtered.indels.vcf]

##fileformat=VCFv4.1
##fileDate=20190627
##reference=genome.fa
##FILTER=<ID=F004,Description="Tum medium read depth strand bias check: Calls In 8% Reads Bt Depth 10 And 200 (inclusive)">
##FILTER=<ID=F005,Description="Tum high read depth strand bias check: Calls In 4% Reads > Depth 200">
##FILTER=<ID=F006,Description="Small call excessive repeat check: Fail if Length <= 4 and Repeats > 9">
##FILTER=<ID=F010,Description="Variant must not exist within the Unmatched Normal Panel">
##FILTER=<ID=F012,Description="Germline: When length < 11 and depth > 9, fail if the variant is seen in both 20% of normal reads AND 20% of tumour reads in either pindel or bwa">
##FILTER=<ID=F018,Description="Sufficient Depth: Pass if depth > 10">
##FILTER=<ID=F015,Description="No normal calls">
##FILTER=<ID=F016,Description="Verify indel condition">
##FORMAT=<ID=GT,Number=1,Type=String,Description="Genotype">
##FORMAT=<ID=PP,Number=1,Type=Integer,Description="Pindel calls on the positive strand">
##FORMAT=<ID=NP,Number=1,Type=Integer,Description="Pindel calls on the negative strand">
##FORMAT=<ID=PB,Number=1,Type=Integer,Description="BWA calls on the positive strand">
##FORMAT=<ID=NB,Number=1,Type=Integer,Description="BWA calls on the negative strand">
##FORMAT=<ID=PD,Number=1,Type=Integer,Description="BWA mapped reads on the positive strand">
##FORMAT=<ID=ND,Number=1,Type=Integer,Description="BWA mapped reads on the negative strand">
##FORMAT=<ID=PR,Number=1,Type=Integer,Description="Total mapped reads on the positive strand">
##FORMAT=<ID=NR,Number=1,Type=Integer,Description="Total mapped reads on the negative strand">
##FORMAT=<ID=PU,Number=1,Type=Integer,Description="Unique calls on the positive strand">
##FORMAT=<ID=NU,Number=1,Type=Integer,Description="Unique calls on the negative strand">
##INFO=<ID=PC,Number=1,Type=String,Description="Pindel call">
##INFO=<ID=RS,Number=1,Type=Integer,Description="Range start">
##INFO=<ID=RE,Number=1,Type=Integer,Description="Range end">
##INFO=<ID=LEN,Number=1,Type=Integer,Description="Length">
##INFO=<ID=S1,Number=1,Type=Integer,Description="S1">
##INFO=<ID=S2,Number=1,Type=Float,Description="S2">
##INFO=<ID=PA,Number=1,Type=String,Description="Annotation on the positive strand">
##INFO=<ID=NA,Number=1,Type=String,Description="Annotation on the negative strand">
##INFO=<ID=REP,Number=1,Type=Integer,Description="Change repeat count with range">
##INFO=<ID=PRV,Number=1,Type=Float,Description="Fraction of reads reporting the most prevalent change">
##INFO=<ID=F017,Number=0,Type=Flag,Description="Variant must not overlap with a simple repeat">
##INFO=<ID=VD,Number=1,Type=String,Description="Vagrent Default Annotation">
##INFO=<ID=VW,Number=1,Type=String,Description="Vagrent Most Deleterious Annotation">
##INFO=<ID=VT,Number=1,Type=String,Description="Variant type based on the Vagrent Default Annotation">
##INFO=<ID=VC,Number=1,Type=String,Description="Variant consequence based on the Vagrent Default Annotation">
##SAMPLE=<ID=NORMAL,Description="Normal",Accession=1567436,CGP_Project,Platform=HiSeq,Protocol=genomic,SampleName=CD0001b,Source=COSMIC_SAMPLE_ID>
##SAMPLE=<ID=TUMOUR,Description="Mutant",Accession=2288198,CGP_Project,Platform=HiSeq,Protocol=genomic,SampleName=CD0573a,Source=COSMIC_SAMPLE_ID>
##contig=<ID=MtDNA,assembly=WBcel235,length=13794,species=WORM>
##contig=<ID=IV,assembly=WBcel235,length=17493829,species=WORM>
##contig=<ID=III,assembly=WBcel235,length=13783801,species=WORM>
##contig=<ID=X,assembly=WBcel235,length=17718942,species=WORM>
##contig=<ID=I,assembly=WBcel235,length=15072434,species=WORM>
##contig=<ID=V,assembly=WBcel235,length=20924180,species=WORM>
##contig=<ID=II,assembly=WBcel235,length=15279421,species=WORM>
#CHROM	POS	ID	REF	ALT	QUAL	FILTER	INFO	FORMAT	NORMAL	TUMOUR
I	2174701	2977650088	C	CT	689	PASS	PC=I;RS=2174701;RE=2174710;LEN=1;S1=48;S2=826.801;REP=8;PRV=1;F017;VD=afd-1|W03F11.6a|r.?|-|-|protein_coding:CDS:intron:insertion:intron_variant|SO:0000010:SO:0000316:SO:0000188:SO:0000667:SO:0001627;VW=afd-1|W03F11.6a|r.?|-|-|protein_coding:CDS:intron:insertion:intron_variant|SO:0000010:SO:0000316:SO:0000188:SO:0000667:SO:0001627;VT=Ins;VC=intronic	GT:PP:NP:PB:NB:PD:ND:PR:NR:PU:NU	./.:0:0:0:0:19:37:19:37:0:0	./.:5:7:11:12:32:34:32:34:11:12
I	14551390	2977651004	CGAAGTGCACGGG	C	406	PASS	PC=D;RS=14551390;RE=14551408;LEN=12;S1=64;S2=982.362;REP=1;PRV=1;F017;VD=zoo-1|Y105E8A.26a|r.?|-|-|protein_coding:deletion:5KB_downstream_variant|SO:0000010:SO:0000159:SO:0001633;VW=zoo-1|Y105E8A.26a|r.?|-|-|protein_coding:deletion:5KB_downstream_variant|SO:0000010:SO:0000159:SO:0001633;VT=Del;VC=downstream	GT:PP:NP:PB:NB:PD:ND:PR:NR:PU:NU	./.:0:0:0:0:20:20:20:20:0:0	./.:7:7:8:8:31:20:31:20:8:8
II	159874	2977651062	AG	A	1080	PASS	PC=D;RS=159874;RE=159877;LEN=1;S1=91;S2=1260.33;REP=2;PRV=1;F017;VD=etr-1|T01D1.2f.2|r.?|-|-|protein_coding:deletion:5KB_upstream_variant|SO:0000010:SO:0000159:SO:0001635;VW=etr-1|T01D1.2f.2|r.?|-|-|protein_coding:deletion:5KB_upstream_variant|SO:0000010:SO:0000159:SO:0001635;VT=Del;VC=upstream	GT:PP:NP:PB:NB:PD:ND:PR:NR:PU:NU	./.:0:0:0:0:19:17:19:17:0:0	./.:12:6:18:12:28:23:28:23:18:12
III	12005674	2977653203	GAAAATTTCCGGGAAATCGGCAAGTTGGCGGAAATT	G	233	PASS	PC=D;RS=12005674;RE=12005716;LEN=35;S1=24;S2=630.807;REP=1;PRV=1;F017;VD=Y56A3A.33|Y56A3A.33.2|r.?|-|-|protein_coding:deletion:5KB_upstream_variant|SO:0000010:SO:0000159:SO:0001635;VW=Y56A3A.33|Y56A3A.33.2|r.?|-|-|protein_coding:deletion:5KB_upstream_variant|SO:0000010:SO:0000159:SO:0001635;VT=Del;VC=upstream	GT:PP:NP:PB:NB:PD:ND:PR:NR:PU:NU	./.:0:0:0:0:20:27:20:27:0:0	./.:7:2:0:1:15:19:22:20:7:2
IV	1633864	2977653479	TA	T	1320	PASS	PC=D;RS=1633864;RE=1633873;LEN=1;S1=140;S2=1540.23;REP=8;PRV=1;F017;VD=nhr-274|Y41D4B.21|r.?|-|-|protein_coding:deletion:5KB_downstream_variant|SO:0000010:SO:0000159:SO:0001633;VW=Y41D4B.6|Y41D4B.6|r.?|-|-|protein_coding:CDS:intron:deletion:intron_variant|SO:0000010:SO:0000316:SO:0000188:SO:0000159:SO:0001627;VT=Del;VC=downstream	GT:PP:NP:PB:NB:PD:ND:PR:NR:PU:NU	./.:0:0:0:0:27:17:27:17:0:0	./.:13:9:17:13:35:33:35:33:17:13
IV	3046282	2977653628	CCATCGTTTTTGTGAGCGTTGGCACTAGCTCGACTCCAGCAGGTGGATTACGACCGATTTCGTCGAGAAGATCCAG	CTAACGATGATAGACTTCAGCAA	435	PASS	PC=DI;RS=3046283;RE=3046357;LEN=75;S1=66;S2=0;REP=0;PRV=1;F017;VD=eel-1|Y67D8C.5|r.2394_2468del75insuugcugaagucuaucaucguua|c.2263_2337del75insTTGCTGAAGTCTATCATCGTTA|p.D756fs*17|protein_coding:CDS:exon:indel:frameshift_variant|SO:0000010:SO:0000316:SO:0000147:SO:1000032:SO:0001589;VW=eel-1|Y67D8C.5|r.2394_2468del75insuugcugaagucuaucaucguua|c.2263_2337del75insTTGCTGAAGTCTATCATCGTTA|p.D756fs*17|protein_coding:CDS:exon:indel:frameshift_variant|SO:0000010:SO:0000316:SO:0000147:SO:1000032:SO:0001589;VT=Complex;VC=frameshift	GT:PP:NP:PB:NB:PD:ND:PR:NR:PU:NU	./.:0:0:0:0:16:11:16:11:0:0	./.:5:10:0:0:15:12:18:21:5:10
V	2013646	2977654913	GTACCCAAGTCACGACGGGCTCTTGGTTCATTTCTGTTCTTGGTCAAATCTAGGGCATGTTTTCATTAGTTAAAATTTTACAGAAGATTAGGGCATTTTTGTCCTAATCAAAAAAAAACATTACCTTCAACATGGTCCGCTTGTTGGCCAGGATATCCCCATACCACCGCTAAAATAGCAATGGTAAATAGCAAGGAATTTATTAGAATATTCATAATTGAAATTTAGA	GT	495	F016	PC=DI;RS=2013647;RE=2013874;LEN=228;S1=108;S2=0;REP=1;PRV=1;F017;VD=F59A7.11|F59A7.11|r.1_139del214insa|c.1_139del214insA|p.?|protein_coding:CDS:extended_intronic_splice_region:exon:extended_cis_splice_site:intron:indel:2KB_upstream_variant:complex_change_in_transcript:transcript_variant:initiator_codon_change|SO:0000010:SO:0000316:SO:CGPX05:SO:0000147:SO:CGPX06:SO:0000188:SO:1000032:SO:0001636:SO:0001577:SO:0001576:SO:0001582;VW=F59A7.11|F59A7.11|r.1_139del214insa|c.1_139del214insA|p.?|protein_coding:CDS:extended_intronic_splice_region:exon:extended_cis_splice_site:intron:indel:2KB_upstream_variant:complex_change_in_transcript:transcript_variant:initiator_codon_change|SO:0000010:SO:0000316:SO:CGPX05:SO:0000147:SO:CGPX06:SO:0000188:SO:1000032:SO:0001636:SO:0001577:SO:0001576:SO:0001582;VT=Complex;VC=protein_coding:CDS:extended_intronic_splice_region:exon:extended_cis_splice_site:intron:indel:2KB_upstream_variant:complex_change_in_transcript:transcript_variant:initiator_codon_change	GT:PP:NP:PB:NB:PD:ND:PR:NR:PU:NU	./.:0:0:0:0:23:26:23:26:0:0	./.:8:11:0:0:11:13:19:24:8:11
X	11226751	2977656855	TG	T	540	PASS	PC=D;RS=11226751;RE=11226756;LEN=1;S1=28;S2=630.053;REP=4;PRV=1;F017;VD=C34F6.10|C34F6.10|r.?|-|-|protein_coding:deletion:5KB_downstream_variant|SO:0000010:SO:0000159:SO:0001633;VW=C34F6.9|C34F6.9|r.?|-|-|protein_coding:deletion:5KB_upstream_variant|SO:0000010:SO:0000159:SO:0001635;VT=Del;VC=downstream	GT:PP:NP:PB:NB:PD:ND:PR:NR:PU:NU	./.:0:0:0:0:26:17:26:17:0:0	./.:3:6:4:13:26:39:26:39:4:13
