# Supplementary material for: Mutational signatures are jointly shaped by DNA damage and repair
Source: Nat Commun. 2020 May 1;11:2169. doi: 10.1038/s41467-020-15912-7 (PMC7195458; doi:10.1038/s41467-020-15912-7)
Supplement: Supplementary file 9 — Supplementary Data 6 [file 41467_2020_15912_MOESM9_ESM.zip › Filtered_VCFS_recovered/IND/CD0793d.filtered.indels.vcf]

##fileformat=VCFv4.1
##fileDate=20190627
##reference=/lustre/scratch112/sanger/cgppipe/canpipe/live/ref/Caenorhabditis_elegans/WBcel235/genome.fa
##FILTER=<ID=F004,Description="Tum medium read depth strand bias check: Calls In 8% Reads Bt Depth 10 And 200 (inclusive)">
##FILTER=<ID=F005,Description="Tum high read depth strand bias check: Calls In 4% Reads > Depth 200">
##FILTER=<ID=F006,Description="Small call excessive repeat check: Fail if Length <= 4 and Repeats > 9">
##FILTER=<ID=F010,Description="Variant must not exist within the Unmatched Normal Panel">
##FILTER=<ID=F012,Description="Germline: When length < 11 and depth > 9, fail if the variant is seen in both 20% of normal reads AND 20% of tumour reads in either pindel or bwa">
##FILTER=<ID=F018,Description="Sufficient Depth: Pass if depth > 10">
##FILTER=<ID=F015,Description="No normal calls">
##FILTER=<ID=F016,Description="Verify indel condition">
##FORMAT=<ID=GT,Number=1,Type=String,Description="Genotype">
##FORMAT=<ID=NB,Number=1,Type=Integer,Description="BWA calls on the negative strand">
##FORMAT=<ID=ND,Number=1,Type=Integer,Description="BWA mapped reads on the negative strand">
##FORMAT=<ID=NP,Number=1,Type=Integer,Description="Pindel calls on the negative strand">
##FORMAT=<ID=NR,Number=1,Type=Integer,Description="Total mapped reads on the negative strand">
##FORMAT=<ID=NU,Number=1,Type=Integer,Description="Unique calls on the negative strand">
##FORMAT=<ID=PB,Number=1,Type=Integer,Description="BWA calls on the positive strand">
##FORMAT=<ID=PD,Number=1,Type=Integer,Description="BWA mapped reads on the positive strand">
##FORMAT=<ID=PP,Number=1,Type=Integer,Description="Pindel calls on the positive strand">
##FORMAT=<ID=PR,Number=1,Type=Integer,Description="Total mapped reads on the positive strand">
##FORMAT=<ID=PU,Number=1,Type=Integer,Description="Unique calls on the positive strand">
##FORMAT=<ID=TG,Number=1,Type=Integer,Description="Total distinct contributing read groups">
##FORMAT=<ID=VG,Number=1,Type=Integer,Description="Variant distinct contributing read groups">
##FORMAT=<ID=MTR,Number=1,Type=Integer,Description="Reads reporting the variant allele">
##FORMAT=<ID=WTR,Number=1,Type=Integer,Description="Reads reporting the reference allele">
##FORMAT=<ID=AMB,Number=1,Type=Integer,Description="Reads mapping on both the alleles with same specificity">
##FORMAT=<ID=UNK,Number=1,Type=Integer,Description="Reads containing mismatch in the variant position and don't align to ref as first hit">
##FORMAT=<ID=VAF,Number=1,Type=Float,Description="Variant Allele Fraction (excludes ambiguous:AMB and unknown:UNK reads if any)">
##INFO=<ID=PC,Number=1,Type=String,Description="Pindel call">
##INFO=<ID=RS,Number=1,Type=Integer,Description="Range start">
##INFO=<ID=RE,Number=1,Type=Integer,Description="Range end">
##INFO=<ID=LEN,Number=1,Type=Integer,Description="Length">
##INFO=<ID=REP,Number=1,Type=Integer,Description="Change repeat count within range">
##INFO=<ID=S1,Number=1,Type=Integer,Description="S1">
##INFO=<ID=S2,Number=1,Type=Float,Description="S2">
##INFO=<ID=F017,Number=0,Type=Flag,Description="Variant must not overlap with a simple repeat">
##INFO=<ID=VD,Number=1,Type=String,Description="Vagrent Default Annotation">
##INFO=<ID=VW,Number=1,Type=String,Description="Vagrent Most Deleterious Annotation">
##INFO=<ID=VT,Number=1,Type=String,Description="Variant type based on the Vagrent Default Annotation">
##INFO=<ID=VC,Number=.,Type=String,Description="Variant consequence based on the Vagrent Default Annotation">
##SAMPLE=<ID=NORMAL,Description="Wild type",Platform=ILLUMINA,Protocol=WGS,SampleName=CD0850b>
##SAMPLE=<ID=TUMOUR,Description="Mutant",Platform=ILLUMINA,Protocol=WGS,SampleName=CD0793d>
##contig=<ID=MtDNA,assembly=WBcel235,length=13794,species=Worm>
##contig=<ID=IV,assembly=WBcel235,length=17493829,species=Worm>
##contig=<ID=III,assembly=WBcel235,length=13783801,species=Worm>
##contig=<ID=X,assembly=WBcel235,length=17718942,species=Worm>
##contig=<ID=I,assembly=WBcel235,length=15072434,species=Worm>
##contig=<ID=V,assembly=WBcel235,length=20924180,species=Worm>
##contig=<ID=II,assembly=WBcel235,length=15279421,species=Worm>
#CHROM	POS	ID	REF	ALT	QUAL	FILTER	INFO	FORMAT	NORMAL	TUMOUR
I	6183540	b6ebcae8-3108-11e7-b681-f63e6c21089c	TTGGGCTCAGTTCCAGTGCCCGTTTGCAGTCTTCTTCAGTCATCTTGAGGTTGTTAAGCTAGAATATATATTACAAAAGTTAAAGAAAAGTTTTAATCGAAGTATAAATACCTGAAAGTAACACATTGCTCTGTTCTGATAGTATTTCGGCAGAGGATTTACTTTGATGGCTTTCGAATAGTGATCAACGGCATCGTCATATCTGAAAGTTCAAAGACATGGGATTTATTACACATAAATGAAAATACCTTTTATTCATATAACACTTTTTGCCATTAGTATTATGTTGTTCGGCGCCGCTTGACATGCTGCAAACGCTGAAAATAAGCGGAAATTGTTCTAAAAATCGATTTTGAAAAGCATGATGCGGATAGAGTTGCGCGTAAGCTC	T	360	PASS	PC=D;RS=6183540;RE=6183932;LEN=389;REP=1;S1=12;S2=513.93;F017;VD=chn-1|T09B4.10.2|r.1_241del340|c.1_207del306|p.?|protein_coding:CDS:five_prime_UTR:exon:extended_cis_splice_site:extended_intronic_splice_region:intron:deletion:2KB_upstream_variant:complex_change_in_transcript:transcript_variant:initiator_codon_change|SO:0000010:SO:0000316:SO:0000204:SO:0000147:SO:0001993:SO:0001996:SO:0000188:SO:0000159:SO:0001636:SO:0001577:SO:0001576:SO:0001582;VW=chn-1|T09B4.10.2|r.1_241del340|c.1_207del306|p.?|protein_coding:CDS:five_prime_UTR:exon:extended_cis_splice_site:extended_intronic_splice_region:intron:deletion:2KB_upstream_variant:complex_change_in_transcript:transcript_variant:initiator_codon_change|SO:0000010:SO:0000316:SO:0000204:SO:0000147:SO:0001993:SO:0001996:SO:0000188:SO:0000159:SO:0001636:SO:0001577:SO:0001576:SO:0001582;VT=Del;VC=cds_disrupted	GT:NB:ND:NP:NR:NU:PB:PD:PP:PR:PU:TG:VG:MTR:WTR:AMB:UNK:VAF	./.:0:22:0:22:0:0:27:0:27:0:1:0:0:96:0:0:0	./.:0:14:1:14:1:0:12:5:15:5:1:1:9:48:1:2:0.16
V	4534236	1c1b2e08-310a-11e7-a4b8-7edd81232037	AATCATTGGTCGACAAAAAAAAAACAAAAACGTCACAACGGTCAAAAATTAAACTC	A	600	PASS	PC=D;RS=4534236;RE=4534292;LEN=55;REP=1;S1=32;S2=855.045;F017;VD=sos-1|T28F12.3|r.?|-|-|protein_coding:CDS:intron:deletion:intron_variant|SO:0000010:SO:0000316:SO:0000188:SO:0000159:SO:0001627;VW=sos-1|T28F12.3|r.?|-|-|protein_coding:CDS:intron:deletion:intron_variant|SO:0000010:SO:0000316:SO:0000188:SO:0000159:SO:0001627;VT=Del;VC=intronic	GT:NB:ND:NP:NR:NU:PB:PD:PP:PR:PU:TG:VG:MTR:WTR:AMB:UNK:VAF	./.:0:27:0:27:0:0:15:0:15:0:1:0:0:57:0:0:0	./.:1:15:7:19:7:1:9:3:11:3:1:1:13:25:0:1:0.34
X	1479632	3bf66256-310a-11e7-b143-0bdebd30a039	G	GA	1500	F015	PC=I;RS=1479632;RE=1479642;LEN=1;REP=8;S1=170;S2=2118.31;F017;VD=D1005.1|D1005.1.2|r.?|-|-|protein_coding:CDS:intron:insertion:intron_variant|SO:0000010:SO:0000316:SO:0000188:SO:0000667:SO:0001627;VW=D1005.1|D1005.1.2|r.?|-|-|protein_coding:CDS:intron:insertion:intron_variant|SO:0000010:SO:0000316:SO:0000188:SO:0000667:SO:0001627;VT=Ins;VC=intronic	GT:NB:ND:NP:NR:NU:PB:PD:PP:PR:PU:TG:VG	./.:0:23:0:23:0:1:23:1:23:1:1:1	./.:18:23:16:23:19:21:23:8:23:21:1:2
X	5569130	31c5c074-310a-11e7-b143-0bdebd30a039	CCTTCGAAAAAAACGCTTTTTTTAGCCAAATAATAGCATTAAATTAGTTGATAAAATTGTGGTTTCTTCCATTACTAGTTTAGAACT	CAAG	900	PASS	PC=DI;RS=5569130;RE=5569217;LEN=86;REP=0;S1=66;F017;VT=Complex	GT:NB:ND:NP:NR:NU:PB:PD:PP:PR:PU:TG:VG:MTR:WTR:AMB:UNK:VAF	./.:0:15:0:15:0:0:18:0:18:0:1:0:0:56:0:0:0	./.:0:21:10:27:10:0:17:5:20:5:1:1:26:36:0:5:0.42
