# Supplementary material for: Mutational signatures are jointly shaped by DNA damage and repair
Source: Nat Commun. 2020 May 1;11:2169. doi: 10.1038/s41467-020-15912-7 (PMC7195458; doi:10.1038/s41467-020-15912-7)
Supplement: Supplementary file 9 — Supplementary Data 6 [file 41467_2020_15912_MOESM9_ESM.zip › Filtered_VCFS_recovered/IND/CD0957b.filtered.indels.vcf]

##fileformat=VCFv4.1
##fileDate=20190627
##reference=/lustre/scratch112/sanger/cgppipe/canpipe/live/ref/Caenorhabditis_elegans/WBcel235/genome.fa
##FILTER=<ID=F004,Description="Tum medium read depth strand bias check: Calls In 8% Reads Bt Depth 10 And 200 (inclusive)">
##FILTER=<ID=F005,Description="Tum high read depth strand bias check: Calls In 4% Reads > Depth 200">
##FILTER=<ID=F006,Description="Small call excessive repeat check: Fail if Length <= 4 and Repeats > 9">
##FILTER=<ID=F010,Description="Variant must not exist within the Unmatched Normal Panel">
##FILTER=<ID=F012,Description="Germline: When length < 11 and depth > 9, fail if the variant is seen in both 20% of normal reads AND 20% of tumour reads in either pindel or bwa">
##FILTER=<ID=F018,Description="Sufficient Depth: Pass if depth > 10">
##FILTER=<ID=F015,Description="No normal calls">
##FILTER=<ID=F016,Description="Verify indel condition">
##FORMAT=<ID=GT,Number=1,Type=String,Description="Genotype">
##FORMAT=<ID=NB,Number=1,Type=Integer,Description="BWA calls on the negative strand">
##FORMAT=<ID=ND,Number=1,Type=Integer,Description="BWA mapped reads on the negative strand">
##FORMAT=<ID=NP,Number=1,Type=Integer,Description="Pindel calls on the negative strand">
##FORMAT=<ID=NR,Number=1,Type=Integer,Description="Total mapped reads on the negative strand">
##FORMAT=<ID=NU,Number=1,Type=Integer,Description="Unique calls on the negative strand">
##FORMAT=<ID=PB,Number=1,Type=Integer,Description="BWA calls on the positive strand">
##FORMAT=<ID=PD,Number=1,Type=Integer,Description="BWA mapped reads on the positive strand">
##FORMAT=<ID=PP,Number=1,Type=Integer,Description="Pindel calls on the positive strand">
##FORMAT=<ID=PR,Number=1,Type=Integer,Description="Total mapped reads on the positive strand">
##FORMAT=<ID=PU,Number=1,Type=Integer,Description="Unique calls on the positive strand">
##FORMAT=<ID=TG,Number=1,Type=Integer,Description="Total distinct contributing read groups">
##FORMAT=<ID=VG,Number=1,Type=Integer,Description="Variant distinct contributing read groups">
##FORMAT=<ID=MTR,Number=1,Type=Integer,Description="Reads reporting the variant allele">
##FORMAT=<ID=WTR,Number=1,Type=Integer,Description="Reads reporting the reference allele">
##FORMAT=<ID=AMB,Number=1,Type=Integer,Description="Reads mapping on both the alleles with same specificity">
##FORMAT=<ID=UNK,Number=1,Type=Integer,Description="Reads containing mismatch in the variant position and don't align to ref as first hit">
##FORMAT=<ID=VAF,Number=1,Type=Float,Description="Variant Allele Fraction (excludes ambiguous:AMB and unknown:UNK reads if any)">
##INFO=<ID=PC,Number=1,Type=String,Description="Pindel call">
##INFO=<ID=RS,Number=1,Type=Integer,Description="Range start">
##INFO=<ID=RE,Number=1,Type=Integer,Description="Range end">
##INFO=<ID=LEN,Number=1,Type=Integer,Description="Length">
##INFO=<ID=REP,Number=1,Type=Integer,Description="Change repeat count within range">
##INFO=<ID=S1,Number=1,Type=Integer,Description="S1">
##INFO=<ID=S2,Number=1,Type=Float,Description="S2">
##INFO=<ID=F017,Number=0,Type=Flag,Description="Variant must not overlap with a simple repeat">
##INFO=<ID=VD,Number=1,Type=String,Description="Vagrent Default Annotation">
##INFO=<ID=VW,Number=1,Type=String,Description="Vagrent Most Deleterious Annotation">
##INFO=<ID=VT,Number=1,Type=String,Description="Variant type based on the Vagrent Default Annotation">
##INFO=<ID=VC,Number=.,Type=String,Description="Variant consequence based on the Vagrent Default Annotation">
##SAMPLE=<ID=NORMAL,Description="Wild type",Platform=ILLUMINA,Protocol=WGS,SampleName=CD0850b>
##SAMPLE=<ID=TUMOUR,Description="Mutant",Platform=ILLUMINA,Protocol=WGS,SampleName=CD0957b>
##contig=<ID=MtDNA,assembly=WBcel235,length=13794,species=Worm>
##contig=<ID=IV,assembly=WBcel235,length=17493829,species=Worm>
##contig=<ID=III,assembly=WBcel235,length=13783801,species=Worm>
##contig=<ID=X,assembly=WBcel235,length=17718942,species=Worm>
##contig=<ID=I,assembly=WBcel235,length=15072434,species=Worm>
##contig=<ID=V,assembly=WBcel235,length=20924180,species=Worm>
##contig=<ID=II,assembly=WBcel235,length=15279421,species=Worm>
#CHROM	POS	ID	REF	ALT	QUAL	FILTER	INFO	FORMAT	NORMAL	TUMOUR
I	3829868	004f9cae-5fe0-11e7-81b3-5a46eb5117f5	CCAAGTCTGCGTCTCGATTCTCTTGGAAAAATTTCTTTTTTTCTCTTTTCTATCA	C	360	PASS	PC=D;RS=3829868;RE=3829927;LEN=54;REP=1;S1=16;S2=516.088;F017;VD=F53F10.2|F53F10.2a.1|r.?|-|-|protein_coding:deletion:2KB_upstream_variant|SO:0000010:SO:0000159:SO:0001636;VW=F53F10.2|F53F10.2a.1|r.?|-|-|protein_coding:deletion:2KB_upstream_variant|SO:0000010:SO:0000159:SO:0001636;VT=Del;VC=upstream	GT:NB:ND:NP:NR:NU:PB:PD:PP:PR:PU:TG:VG:MTR:WTR:AMB:UNK:VAF	./.:0:30:0:30:0:0:15:0:15:0:1:0:0:61:2:0:0	./.:2:15:3:16:3:0:7:3:10:3:1:1:9:26:1:1:0.26
I	14572178	48b51c8a-5fe0-11e7-81b3-5a46eb5117f5	TTTTTCGTAATTTTTTTTTTAATTTTTCGATTTTCAATGTTTTCTCGATTTTCTACGGATTTTTCCAAAGTTTTCAGCTTTTTTAGATTTAAAATTCAACAATTTATAGGATTTTTCGATTTTGTATATATTTTTTTAAAGAAATAGTTATTTTTCTA	T	540	PASS	PC=D;RS=14572178;RE=14572340;LEN=157;REP=1;S1=30;S2=768.111;F017;VD=Y105E8A.24|Y105E8A.24b|r.?|-|-|protein_coding:CDS:intron:deletion:intron_variant|SO:0000010:SO:0000316:SO:0000188:SO:0000159:SO:0001627;VW=Y105E8A.24|Y105E8A.24b|r.?|-|-|protein_coding:CDS:intron:deletion:intron_variant|SO:0000010:SO:0000316:SO:0000188:SO:0000159:SO:0001627;VT=Del;VC=intronic	GT:NB:ND:NP:NR:NU:PB:PD:PP:PR:PU:TG:VG:MTR:WTR:AMB:UNK:VAF	./.:0:22:0:22:0:0:15:0:15:0:1:0:0:62:0:0:0	./.:0:13:5:14:5:0:9:4:11:4:1:1:14:22:2:0:0.39
III	7889563	48de2058-5fe0-11e7-8d4a-2970a9849496	CAACTTCCATATGAACACTCGGCGGATGATATGCGAGATATGGATAGTCTCCATTATAACGTCCGCCAACATCAGACAACATTCTTGGTGGCTCAAAAATATGAGTGACCGGAATCGTTAACGGTTGTTCATCACTGCTTTGAAACTTGAATATAACAGTTGCAGGATGTGGAAATGGTACAGTGAGCACATTCACAGCGTACTGAGGTAAAATTCGTTGAGGGAAACTTGGAGTGATAAAGGAAACATCCAAATCA	CAAAA	600	F016	PC=DI;RS=7889563;RE=7889820;LEN=256;REP=2;S1=27;F017;VD=ZK688.5|ZK688.5a|r.1453_1657del256insuuuu|c.1398_1602del256insTTTT|p.?|protein_coding:CDS:exon:extended_cis_splice_site:extended_intronic_splice_region:intron:indel:complex_change_in_transcript:transcript_variant|SO:0000010:SO:0000316:SO:0000147:SO:0001993:SO:0001996:SO:0000188:SO:1000032:SO:0001577:SO:0001576;VW=ZK688.5|ZK688.5a|r.1453_1657del256insuuuu|c.1398_1602del256insTTTT|p.?|protein_coding:CDS:exon:extended_cis_splice_site:extended_intronic_splice_region:intron:indel:complex_change_in_transcript:transcript_variant|SO:0000010:SO:0000316:SO:0000147:SO:0001993:SO:0001996:SO:0000188:SO:1000032:SO:0001577:SO:0001576;VT=Complex;VC=ess_splice	GT:NB:ND:NP:NR:NU:PB:PD:PP:PR:PU:TG:VG	./.:0:14:0:14:0:0:12:0:12:0:1:0	./.:0:7:2:7:2:0:10:8:13:8:1:1
IV	7165971	22916468-5fe1-11e7-b195-f149eb5117f5	GAAAGTTGAAACGAAATGGAGGAAACGAGAGAAGTAATGAAATTCACGAATAAAACAC	G	300	PASS	PC=D;RS=7165971;RE=7166033;LEN=57;REP=1;S1=10;S2=426.775;F017;VD=rpc-1|C42D4.8|r.?|-|-|protein_coding:deletion:2KB_upstream_variant|SO:0000010:SO:0000159:SO:0001636;VW=rpc-1|C42D4.8|r.?|-|-|protein_coding:deletion:2KB_upstream_variant|SO:0000010:SO:0000159:SO:0001636;VT=Del;VC=upstream	GT:NB:ND:NP:NR:NU:PB:PD:PP:PR:PU:TG:VG:MTR:WTR:AMB:UNK:VAF	./.:0:23:0:23:0:0:25:0:25:0:1:0:0:57:1:0:0	./.:0:13:4:15:4:0:8:1:9:1:1:1:7:25:1:0:0.22
IV	15502853	513cfcf0-5fe1-11e7-b195-f149eb5117f5	GACTATTGGGCTTGAGCGTGTAGCTACTGCATAGCAGGCCTACGGCCTGCTCTGCTTGGATTAGGGTTAAAGGTGGCACAACGTCTCTACCTGCCATGTTCTCTCACCTTTTCTGTGTGTTGGAAA	G	245	PASS	PC=D;RS=15502853;RE=15502981;LEN=125;REP=1;S1=15;S2=515.14;F017;VD=acr-24|Y73F8A.30b|r.?|-|-|protein_coding:CDS:intron:deletion:intron_variant|SO:0000010:SO:0000316:SO:0000188:SO:0000159:SO:0001627;VW=acr-24|Y73F8A.30b|r.?|-|-|protein_coding:CDS:intron:deletion:intron_variant|SO:0000010:SO:0000316:SO:0000188:SO:0000159:SO:0001627;VT=Del;VC=intronic	GT:NB:ND:NP:NR:NU:PB:PD:PP:PR:PU:TG:VG:MTR:WTR:AMB:UNK:VAF	./.:0:19:0:19:0:0:16:0:16:0:1:0:0:70:0:0:0	./.:0:9:4:12:4:0:14:2:14:2:1:1:18:23:2:2:0.44
