# Supplementary material for: Mutational signatures are jointly shaped by DNA damage and repair
Source: Nat Commun. 2020 May 1;11:2169. doi: 10.1038/s41467-020-15912-7 (PMC7195458; doi:10.1038/s41467-020-15912-7)
Supplement: Supplementary file 9 — Supplementary Data 6 [file 41467_2020_15912_MOESM9_ESM.zip › Filtered_VCFS_recovered/IND/CD0036a.filtered.indels.vcf]

##fileformat=VCFv4.1
##fileDate=20190627
##reference=genome.fa
##FILTER=<ID=F004,Description="Tum medium read depth strand bias check: Calls In 8% Reads Bt Depth 10 And 200 (inclusive)">
##FILTER=<ID=F005,Description="Tum high read depth strand bias check: Calls In 4% Reads > Depth 200">
##FILTER=<ID=F006,Description="Small call excessive repeat check: Fail if Length <= 4 and Repeats > 9">
##FILTER=<ID=F010,Description="Variant must not exist within the Unmatched Normal Panel">
##FILTER=<ID=F012,Description="Germline: When length < 11 and depth > 9, fail if the variant is seen in both 20% of normal reads AND 20% of tumour reads in either pindel or bwa">
##FILTER=<ID=F018,Description="Sufficient Depth: Pass if depth > 10">
##FILTER=<ID=F015,Description="No normal calls">
##FILTER=<ID=F016,Description="Verify indel condition">
##FORMAT=<ID=GT,Number=1,Type=String,Description="Genotype">
##FORMAT=<ID=PP,Number=1,Type=Integer,Description="Pindel calls on the positive strand">
##FORMAT=<ID=NP,Number=1,Type=Integer,Description="Pindel calls on the negative strand">
##FORMAT=<ID=PB,Number=1,Type=Integer,Description="BWA calls on the positive strand">
##FORMAT=<ID=NB,Number=1,Type=Integer,Description="BWA calls on the negative strand">
##FORMAT=<ID=PD,Number=1,Type=Integer,Description="BWA mapped reads on the positive strand">
##FORMAT=<ID=ND,Number=1,Type=Integer,Description="BWA mapped reads on the negative strand">
##FORMAT=<ID=PR,Number=1,Type=Integer,Description="Total mapped reads on the positive strand">
##FORMAT=<ID=NR,Number=1,Type=Integer,Description="Total mapped reads on the negative strand">
##FORMAT=<ID=PU,Number=1,Type=Integer,Description="Unique calls on the positive strand">
##FORMAT=<ID=NU,Number=1,Type=Integer,Description="Unique calls on the negative strand">
##INFO=<ID=PC,Number=1,Type=String,Description="Pindel call">
##INFO=<ID=RS,Number=1,Type=Integer,Description="Range start">
##INFO=<ID=RE,Number=1,Type=Integer,Description="Range end">
##INFO=<ID=LEN,Number=1,Type=Integer,Description="Length">
##INFO=<ID=S1,Number=1,Type=Integer,Description="S1">
##INFO=<ID=S2,Number=1,Type=Float,Description="S2">
##INFO=<ID=PA,Number=1,Type=String,Description="Annotation on the positive strand">
##INFO=<ID=NA,Number=1,Type=String,Description="Annotation on the negative strand">
##INFO=<ID=REP,Number=1,Type=Integer,Description="Change repeat count with range">
##INFO=<ID=PRV,Number=1,Type=Float,Description="Fraction of reads reporting the most prevalent change">
##INFO=<ID=F017,Number=0,Type=Flag,Description="Variant must not overlap with a simple repeat">
##INFO=<ID=VD,Number=1,Type=String,Description="Vagrent Default Annotation">
##INFO=<ID=VW,Number=1,Type=String,Description="Vagrent Most Deleterious Annotation">
##INFO=<ID=VT,Number=1,Type=String,Description="Variant type based on the Vagrent Default Annotation">
##INFO=<ID=VC,Number=1,Type=String,Description="Variant consequence based on the Vagrent Default Annotation">
##SAMPLE=<ID=NORMAL,Description="Normal",Accession=1567436,CGP_Project,Platform=HiSeq,Protocol=genomic,SampleName=CD0001b,Source=COSMIC_SAMPLE_ID>
##SAMPLE=<ID=TUMOUR,Description="Mutant",Accession=1576496,CGP_Project,Platform=HiSeq,Protocol=genomic,SampleName=CD0036a,Source=COSMIC_SAMPLE_ID>
##contig=<ID=MtDNA,assembly=WBcel235,length=13794,species=WORM>
##contig=<ID=IV,assembly=WBcel235,length=17493829,species=WORM>
##contig=<ID=III,assembly=WBcel235,length=13783801,species=WORM>
##contig=<ID=X,assembly=WBcel235,length=17718942,species=WORM>
##contig=<ID=I,assembly=WBcel235,length=15072434,species=WORM>
##contig=<ID=V,assembly=WBcel235,length=20924180,species=WORM>
##contig=<ID=II,assembly=WBcel235,length=15279421,species=WORM>
#CHROM	POS	ID	REF	ALT	QUAL	FILTER	INFO	FORMAT	NORMAL	TUMOUR
I	10343009	2807516031	C	CA	300	F006	PC=I;RS=10343009;RE=10343021;LEN=1;S1=12;S2=272.184;REP=11;PRV=1;F017;VD=ears-1|ZC434.5.1|r.?|-|-|protein_coding:insertion:5KB_downstream_variant|SO:0000010:SO:0000667:SO:0001633;VW=aph-2|ZC434.6b|r.?|-|-|protein_coding:CDS:intron:insertion:intron_variant|SO:0000010:SO:0000316:SO:0000188:SO:0000667:SO:0001627;VT=Ins;VC=downstream	GT:PP:NP:PB:NB:PD:ND:PR:NR:PU:NU	./.:0:0:0:0:27:23:27:23:0:0	./.:2:3:3:3:13:11:13:11:3:3
I	11079256	2807516063	ACGTCGT	A	406	PASS	PC=D;RS=11079256;RE=11079264;LEN=6;S1=63;S2=769.341;REP=2;PRV=1;F017;VD=hmr-1|W02B9.1b|r.7926_7931delACGACG|c.7818_7823delACGACG|p.R2607_R2608delRR|protein_coding:CDS:exon:deletion:inframe_variant:inframe_codon_loss|SO:0000010:SO:0000316:SO:0000147:SO:0000159:SO:0001650:SO:0001652;VW=hmr-1|W02B9.1b|r.7926_7931delACGACG|c.7818_7823delACGACG|p.R2607_R2608delRR|protein_coding:CDS:exon:deletion:inframe_variant:inframe_codon_loss|SO:0000010:SO:0000316:SO:0000147:SO:0000159:SO:0001650:SO:0001652;VT=Del;VC=inframe	GT:PP:NP:PB:NB:PD:ND:PR:NR:PU:NU	./.:0:0:0:0:21:22:21:22:0:0	./.:8:6:10:8:16:16:16:16:10:8
I	11831029	2807516090	AACC	A	569	PASS	PC=D;RS=11831029;RE=11831034;LEN=3;S1=27;S2=550.389;REP=1;PRV=1;F017;VD=Y47H9C.1|Y47H9C.1|r.1127_1129delGGU|c.1127_1129delGGT|p.W376delW|protein_coding:CDS:exon:deletion:inframe_variant:inframe_codon_loss|SO:0000010:SO:0000316:SO:0000147:SO:0000159:SO:0001650:SO:0001652;VW=Y47H9C.1|Y47H9C.1|r.1127_1129delGGU|c.1127_1129delGGT|p.W376delW|protein_coding:CDS:exon:deletion:inframe_variant:inframe_codon_loss|SO:0000010:SO:0000316:SO:0000147:SO:0000159:SO:0001650:SO:0001652;VT=Del;VC=inframe	GT:PP:NP:PB:NB:PD:ND:PR:NR:PU:NU	./.:0:0:0:0:19:26:19:26:0:0	./.:8:2:8:4:15:11:15:11:8:4
II	5578291	2807516394	AAAAGTGAAATGAATGGCAACAAATACTCATCAAGCTTCTCGCT	A	232	PASS	PC=D;RS=5578291;RE=5578335;LEN=43;S1=25;S2=440.389;REP=1;PRV=1;F017;VD=T25E4.1|T25E4.1|r.1_15delAUCAAGCUUCUCGCU|c.?|p.?|protein_coding:five_prime_UTR:exon:deletion:2KB_upstream_variant:5_prime_UTR_variant:transcript_variant|SO:0000010:SO:0000204:SO:0000147:SO:0000159:SO:0001636:SO:0001623:SO:0001576;VW=T25E4.1|T25E4.1|r.1_15delAUCAAGCUUCUCGCU|c.?|p.?|protein_coding:five_prime_UTR:exon:deletion:2KB_upstream_variant:5_prime_UTR_variant:transcript_variant|SO:0000010:SO:0000204:SO:0000147:SO:0000159:SO:0001636:SO:0001623:SO:0001576;VT=Del;VC=5'UTR variant	GT:PP:NP:PB:NB:PD:ND:PR:NR:PU:NU	./.:0:0:0:0:12:28:12:28:0:0	./.:4:4:2:3:14:10:16:11:4:4
II	8821543	2807516499	TGACC	T	805	PASS	PC=D;RS=8821543;RE=8821550;LEN=4;S1=80;S2=880.177;REP=1;PRV=1;F017;VD=nas-25|F46C5.3|r.?|-|-|protein_coding:deletion:5KB_upstream_variant|SO:0000010:SO:0000159:SO:0001635;VW=nas-25|F46C5.3|r.?|-|-|protein_coding:deletion:5KB_upstream_variant|SO:0000010:SO:0000159:SO:0001635;VT=Del;VC=upstream	GT:PP:NP:PB:NB:PD:ND:PR:NR:PU:NU	./.:0:0:0:0:17:23:17:23:0:0	./.:7:9:7:10:13:14:13:14:7:10
II	15142067	2807516774	AAGAAAATTTGAATTCCCGCCAAAAAATTTTTCAGAAAATTTGAATTCCCGCCAAAAAATTTTGAAGGAAATTTAAATTCCCGCCAAAATTTTTCAG	A	100	PASS	PC=D;RS=15142067;RE=15142176;LEN=96;S1=10;S2=275.243;REP=1;PRV=1;F017;VD=Y53F4B.27|Y53F4B.27a|r.?|-|-|protein_coding:deletion:5KB_upstream_variant|SO:0000010:SO:0000159:SO:0001635;VW=Y53F4B.25|Y53F4B.25|r.?|-|-|protein_coding:CDS:intron:deletion:intron_variant|SO:0000010:SO:0000316:SO:0000188:SO:0000159:SO:0001627;VT=Del;VC=upstream	GT:PP:NP:PB:NB:PD:ND:PR:NR:PU:NU	./.:0:0:0:0:33:31:33:31:0:0	./.:4:1:0:0:14:5:18:6:4:1
III	3284096	2807516925	AGCCTACGCG	A	145	PASS	PC=D;RS=3284096;RE=3284109;LEN=9;S1=10;S2=275.394;REP=1;PRV=1;F017;VD=Y53G8AR.7|Y53G8AR.7a|r.495_503delGCCUACGCG|c.493_501delGCCTACGCG|p.Y166_A168delYAA|protein_coding:CDS:exon:deletion:inframe_variant:inframe_codon_loss|SO:0000010:SO:0000316:SO:0000147:SO:0000159:SO:0001650:SO:0001652;VW=Y53G8AR.7|Y53G8AR.7a|r.495_503delGCCUACGCG|c.493_501delGCCTACGCG|p.Y166_A168delYAA|protein_coding:CDS:exon:deletion:inframe_variant:inframe_codon_loss|SO:0000010:SO:0000316:SO:0000147:SO:0000159:SO:0001650:SO:0001652;VT=Del;VC=inframe	GT:PP:NP:PB:NB:PD:ND:PR:NR:PU:NU	./.:0:0:0:0:10:16:10:16:0:0	./.:1:4:2:4:11:6:11:6:2:4
III	8561000	2807517095	AAATTTTTACT	A	319	PASS	PC=D;RS=8561000;RE=8561013;LEN=10;S1=40;S2=605.866;REP=1;PRV=1;F017;VD=acdh-6|C02D5.1|r.?|-|-|protein_coding:deletion:2KB_upstream_variant|SO:0000010:SO:0000159:SO:0001636;VW=acdh-6|C02D5.1|r.?|-|-|protein_coding:deletion:2KB_upstream_variant|SO:0000010:SO:0000159:SO:0001636;VT=Del;VC=upstream	GT:PP:NP:PB:NB:PD:ND:PR:NR:PU:NU	./.:0:0:0:0:18:24:18:24:0:0	./.:7:4:7:7:15:19:15:19:7:7
IV	1543049	2807517378	GTATACGC	G	261	PASS	PC=D;RS=1543049;RE=1543057;LEN=7;S1=30;S2=494.944;REP=1;PRV=1;F017;VD=C34H4.5|C34H4.5.2|r.?|-|-|protein_coding:deletion:5KB_downstream_variant|SO:0000010:SO:0000159:SO:0001633;VW=C34H4.5|C34H4.5.2|r.?|-|-|protein_coding:deletion:5KB_downstream_variant|SO:0000010:SO:0000159:SO:0001633;VT=Del;VC=downstream	GT:PP:NP:PB:NB:PD:ND:PR:NR:PU:NU	./.:0:0:0:0:18:26:18:26:0:0	./.:4:5:4:5:14:14:14:14:4:5
IV	4506724	2807517500	ACACGACAAGGTCCTC	A	377	PASS	PC=D;RS=4506724;RE=4506741;LEN=15;S1=50;S2=713.716;REP=1;PRV=1;F017;VD=gbb-2|ZK180.1|r.?|-|-|protein_coding:deletion:2KB_upstream_variant|SO:0000010:SO:0000159:SO:0001636;VW=gbb-2|ZK180.1|r.?|-|-|protein_coding:deletion:2KB_upstream_variant|SO:0000010:SO:0000159:SO:0001636;VT=Del;VC=upstream	GT:PP:NP:PB:NB:PD:ND:PR:NR:PU:NU	./.:0:0:0:0:20:13:20:13:0:0	./.:9:4:10:5:24:21:24:21:10:5
IV	13957034	2807517769	GGTTTTT	GAA	290	PASS	PC=DI;RS=13957035;RE=13957040;LEN=6;S1=35;S2=0;REP=0;PRV=1;F017;VD=C27H2.2|C27H2.2a|r.?|-|-|protein_coding:CDS:intron:indel:intron_variant|SO:0000010:SO:0000316:SO:0000188:SO:1000032:SO:0001627;VW=C27H2.2|C27H2.2a|r.?|-|-|protein_coding:CDS:intron:indel:intron_variant|SO:0000010:SO:0000316:SO:0000188:SO:1000032:SO:0001627;VT=Complex;VC=intronic	GT:PP:NP:PB:NB:PD:ND:PR:NR:PU:NU	./.:0:0:0:0:24:23:24:23:0:0	./.:4:6:0:0:8:12:8:12:4:6
IV	14347845	2807517777	ATTGCCAATTTTC	AT	232	F016	PC=DI;RS=14347846;RE=14347857;LEN=12;S1=24;S2=0;REP=1;PRV=1;F017;VD=oac-56|Y67A10A.1|r.?|-|-|protein_coding:CDS:intron:indel:intron_variant|SO:0000010:SO:0000316:SO:0000188:SO:1000032:SO:0001627;VW=oac-56|Y67A10A.1|r.?|-|-|protein_coding:CDS:intron:indel:intron_variant|SO:0000010:SO:0000316:SO:0000188:SO:1000032:SO:0001627;VT=Complex;VC=intronic	GT:PP:NP:PB:NB:PD:ND:PR:NR:PU:NU	./.:0:0:0:0:29:26:29:26:0:0	./.:3:5:0:0:17:10:17:10:3:5
V	7115742	2807518092	ACGG	A	642	PASS	PC=D;RS=7115742;RE=7115747;LEN=3;S1=56;S2=714.284;REP=1;PRV=1;F017;VD=odr-2|T01C4.2b|r.?|-|-|protein_coding:deletion:5KB_downstream_variant|SO:0000010:SO:0000159:SO:0001633;VW=odr-2|T01C4.2b|r.?|-|-|protein_coding:deletion:5KB_downstream_variant|SO:0000010:SO:0000159:SO:0001633;VT=Del;VC=downstream	GT:PP:NP:PB:NB:PD:ND:PR:NR:PU:NU	./.:0:0:0:0:19:9:19:9:0:0	./.:7:6:7:7:14:12:14:12:7:7
X	2521780	2807518593	AGACCCATTTT	A	278	PASS	PC=D;RS=2521780;RE=2521793;LEN=10;S1=32;S2=550.357;REP=1;PRV=1;F017;VD=tbc-12|R11B5.1|r.?|-|-|protein_coding:deletion:5KB_downstream_variant|SO:0000010:SO:0000159:SO:0001633;VW=tbc-12|R11B5.1|r.?|-|-|protein_coding:deletion:5KB_downstream_variant|SO:0000010:SO:0000159:SO:0001633;VT=Del;VC=downstream	GT:PP:NP:PB:NB:PD:ND:PR:NR:PU:NU	./.:0:0:0:0:31:18:31:18:0:0	./.:7:3:8:4:14:8:14:8:8:4
X	10682054	2807518854	ACGGG	A	656	PASS	PC=D;RS=10682054;RE=10682060;LEN=4;S1=56;S2=714.862;REP=1;PRV=1;F017;VD=phf-31|F13E6.3|r.349_352delCGGG|c.349_352delCGGG|p.R117fs*14|protein_coding:CDS:exon:deletion:frameshift_variant|SO:0000010:SO:0000316:SO:0000147:SO:0000159:SO:0001589;VW=phf-31|F13E6.3|r.349_352delCGGG|c.349_352delCGGG|p.R117fs*14|protein_coding:CDS:exon:deletion:frameshift_variant|SO:0000010:SO:0000316:SO:0000147:SO:0000159:SO:0001589;VT=Del;VC=frameshift	GT:PP:NP:PB:NB:PD:ND:PR:NR:PU:NU	./.:0:0:0:0:18:29:18:29:0:0	./.:6:7:8:7:14:16:14:16:8:7
X	12400015	2807518895	TTGCGGG	T	145	PASS	PC=D;RS=12400015;RE=12400023;LEN=6;S1=12;S2=275.178;REP=1;PRV=1;F017;VD=lin-2|F17E5.1a|r.2853_2858delCCCGCA|c.2853_2858delCCCGCA|p.Y951_Q953delins*|protein_coding:CDS:exon:deletion:inframe_variant:stop_gained:indel|SO:0000010:SO:0000316:SO:0000147:SO:0000159:SO:0001650:SO:0001587:SO:1000032;VW=lin-2|F17E5.1a|r.2853_2858delCCCGCA|c.2853_2858delCCCGCA|p.Y951_Q953delins*|protein_coding:CDS:exon:deletion:inframe_variant:stop_gained:indel|SO:0000010:SO:0000316:SO:0000147:SO:0000159:SO:0001650:SO:0001587:SO:1000032;VT=Del;VC=nonsense	GT:PP:NP:PB:NB:PD:ND:PR:NR:PU:NU	./.:0:0:0:0:29:30:29:30:0:0	./.:3:2:5:2:20:5:20:5:5:2
