# Supplementary material for: Mutational signatures are jointly shaped by DNA damage and repair
Source: Nat Commun. 2020 May 1;11:2169. doi: 10.1038/s41467-020-15912-7 (PMC7195458; doi:10.1038/s41467-020-15912-7)
Supplement: Supplementary file 9 — Supplementary Data 6 [file 41467_2020_15912_MOESM9_ESM.zip › Filtered_VCFS_recovered/IND/CD0421c.filtered.indels.vcf]

##fileformat=VCFv4.1
##fileDate=20190627
##reference=genome.fa
##FILTER=<ID=F004,Description="Tum medium read depth strand bias check: Calls In 8% Reads Bt Depth 10 And 200 (inclusive)">
##FILTER=<ID=F005,Description="Tum high read depth strand bias check: Calls In 4% Reads > Depth 200">
##FILTER=<ID=F006,Description="Small call excessive repeat check: Fail if Length <= 4 and Repeats > 9">
##FILTER=<ID=F010,Description="Variant must not exist within the Unmatched Normal Panel">
##FILTER=<ID=F012,Description="Germline: When length < 11 and depth > 9, fail if the variant is seen in both 20% of normal reads AND 20% of tumour reads in either pindel or bwa">
##FILTER=<ID=F018,Description="Sufficient Depth: Pass if depth > 10">
##FILTER=<ID=F015,Description="No normal calls">
##FILTER=<ID=F016,Description="Verify indel condition">
##FORMAT=<ID=GT,Number=1,Type=String,Description="Genotype">
##FORMAT=<ID=PP,Number=1,Type=Integer,Description="Pindel calls on the positive strand">
##FORMAT=<ID=NP,Number=1,Type=Integer,Description="Pindel calls on the negative strand">
##FORMAT=<ID=PB,Number=1,Type=Integer,Description="BWA calls on the positive strand">
##FORMAT=<ID=NB,Number=1,Type=Integer,Description="BWA calls on the negative strand">
##FORMAT=<ID=PD,Number=1,Type=Integer,Description="BWA mapped reads on the positive strand">
##FORMAT=<ID=ND,Number=1,Type=Integer,Description="BWA mapped reads on the negative strand">
##FORMAT=<ID=PR,Number=1,Type=Integer,Description="Total mapped reads on the positive strand">
##FORMAT=<ID=NR,Number=1,Type=Integer,Description="Total mapped reads on the negative strand">
##FORMAT=<ID=PU,Number=1,Type=Integer,Description="Unique calls on the positive strand">
##FORMAT=<ID=NU,Number=1,Type=Integer,Description="Unique calls on the negative strand">
##INFO=<ID=PC,Number=1,Type=String,Description="Pindel call">
##INFO=<ID=RS,Number=1,Type=Integer,Description="Range start">
##INFO=<ID=RE,Number=1,Type=Integer,Description="Range end">
##INFO=<ID=LEN,Number=1,Type=Integer,Description="Length">
##INFO=<ID=S1,Number=1,Type=Integer,Description="S1">
##INFO=<ID=S2,Number=1,Type=Float,Description="S2">
##INFO=<ID=PA,Number=1,Type=String,Description="Annotation on the positive strand">
##INFO=<ID=NA,Number=1,Type=String,Description="Annotation on the negative strand">
##INFO=<ID=REP,Number=1,Type=Integer,Description="Change repeat count with range">
##INFO=<ID=PRV,Number=1,Type=Float,Description="Fraction of reads reporting the most prevalent change">
##INFO=<ID=F017,Number=0,Type=Flag,Description="Variant must not overlap with a simple repeat">
##INFO=<ID=VD,Number=1,Type=String,Description="Vagrent Default Annotation">
##INFO=<ID=VW,Number=1,Type=String,Description="Vagrent Most Deleterious Annotation">
##INFO=<ID=VT,Number=1,Type=String,Description="Variant type based on the Vagrent Default Annotation">
##INFO=<ID=VC,Number=1,Type=String,Description="Variant consequence based on the Vagrent Default Annotation">
##SAMPLE=<ID=NORMAL,Description="Normal",Accession=1567436,CGP_Project,Platform=HiSeq,Protocol=genomic,SampleName=CD0001b,Source=COSMIC_SAMPLE_ID>
##SAMPLE=<ID=TUMOUR,Description="Mutant",Accession=2287766,CGP_Project,Platform=HiSeq,Protocol=genomic,SampleName=CD0421c,Source=COSMIC_SAMPLE_ID>
##contig=<ID=MtDNA,assembly=WBcel235,length=13794,species=WORM>
##contig=<ID=IV,assembly=WBcel235,length=17493829,species=WORM>
##contig=<ID=III,assembly=WBcel235,length=13783801,species=WORM>
##contig=<ID=X,assembly=WBcel235,length=17718942,species=WORM>
##contig=<ID=I,assembly=WBcel235,length=15072434,species=WORM>
##contig=<ID=V,assembly=WBcel235,length=20924180,species=WORM>
##contig=<ID=II,assembly=WBcel235,length=15279421,species=WORM>
#CHROM	POS	ID	REF	ALT	QUAL	FILTER	INFO	FORMAT	NORMAL	TUMOUR
II	221033	2970020396	TCTAGAAACGCGGCGTATCGAAAACTAGGACTAATCGATATTAGGATGCTAGGTAAGGCTCAAAATTTATAGATTGACTTGTTACAGGAGTTTCCATGAAGGGAAAATTGGGAAGACTCGGGAAATGATGACAAAATTAAGGCTTGGTCTCGAGGAAAA	TC	725	F016	PC=DI;RS=221034;RE=221191;LEN=158;S1=182;S2=0;REP=1;PRV=1;F017;VD=ubxn-3|F48A11.5a|r.?|-|-|protein_coding:indel:2KB_upstream_variant|SO:0000010:SO:1000032:SO:0001636;VW=ubxn-3|F48A11.5a|r.?|-|-|protein_coding:indel:2KB_upstream_variant|SO:0000010:SO:1000032:SO:0001636;VT=Complex;VC=upstream	GT:PP:NP:PB:NB:PD:ND:PR:NR:PU:NU	./.:0:0:0:0:21:24:21:24:0:0	./.:12:13:0:0:13:14:25:27:12:13
II	418779	2970020422	AATTAT	A	867	PASS	PC=D;RS=418779;RE=418786;LEN=5;S1=72;S2=1118.64;REP=1;PRV=1;F017;VD=C24H12.6|C24H12.6|r.65-10_65-6delauaau|c.?|p.?|protein_coding:five_prime_UTR:extended_intronic_splice_region:deletion:5_prime_UTR_variant:extended_intronic_splice_region_variant:transcript_variant|SO:0000010:SO:0000204:SO:CGPX05:SO:0000159:SO:0001623:SO:CGPX04:SO:0001576;VW=C24H12.6|C24H12.6|r.65-10_65-6delauaau|c.?|p.?|protein_coding:five_prime_UTR:extended_intronic_splice_region:deletion:5_prime_UTR_variant:extended_intronic_splice_region_variant:transcript_variant|SO:0000010:SO:0000204:SO:CGPX05:SO:0000159:SO:0001623:SO:CGPX04:SO:0001576;VT=Del;VC=splice region	GT:PP:NP:PB:NB:PD:ND:PR:NR:PU:NU	./.:0:0:0:0:28:24:28:24:0:0	./.:11:5:13:8:37:34:37:34:13:8
IV	13276579	2970024157	CAATTTTTCAATTTTCCAGAAAATCGAAAAGTTGAA	C	551	PASS	PC=D;RS=13276579;RE=13276623;LEN=35;S1=108;S2=1327.8;REP=1;PRV=1;F017;VD=unc-26|JC8.10b|r.?|-|-|protein_coding:deletion:5KB_upstream_variant|SO:0000010:SO:0000159:SO:0001635;VW=cpsf-3|Y67H2A.1.2|r.?|-|-|protein_coding:CDS:intron:deletion:intron_variant|SO:0000010:SO:0000316:SO:0000188:SO:0000159:SO:0001627;VT=Del;VC=upstream	GT:PP:NP:PB:NB:PD:ND:PR:NR:PU:NU	./.:0:0:0:0:29:21:29:21:0:0	./.:11:8:3:7:33:33:37:35:11:9
V	5754888	2970025216	AGTTTCCAATTAAAAGTAGTGCGTCTTACCAAATTATTTGGCATTTCGTATCCCGAATTCATAGGTTCTCCAGACTGTACTTGGAGACCCCACGAAAAGTGGAGCAGAACGAAAAGGGGATCTGCA	ACG	334	F016	PC=DI;RS=5754889;RE=5755013;LEN=125;S1=24;S2=0;REP=1;PRV=1;F017;VD=K09H11.11|K09H11.11|r.83-5_174+28del125inscg|c.83-5_174+28del125insCG|p.?|protein_coding:CDS:extended_intronic_splice_region:exon:extended_cis_splice_site:intron:indel:complex_change_in_transcript:transcript_variant|SO:0000010:SO:0000316:SO:CGPX05:SO:0000147:SO:CGPX06:SO:0000188:SO:1000032:SO:0001577:SO:0001576;VW=K09H11.11|K09H11.11|r.83-5_174+28del125inscg|c.83-5_174+28del125insCG|p.?|protein_coding:CDS:extended_intronic_splice_region:exon:extended_cis_splice_site:intron:indel:complex_change_in_transcript:transcript_variant|SO:0000010:SO:0000316:SO:CGPX05:SO:0000147:SO:CGPX06:SO:0000188:SO:1000032:SO:0001577:SO:0001576;VT=Complex;VC=ess splice	GT:PP:NP:PB:NB:PD:ND:PR:NR:PU:NU	./.:0:0:0:0:23:11:23:11:0:0	./.:1:11:0:0:0:0:1:11:1:11
V	20071371	2970026182	AAAATAGT	A	348	PASS	PC=D;RS=20071371;RE=20071380;LEN=7;S1=33;S2=837.064;REP=1;PRV=1;F017;VD=fre-1|Y113G7A.8|r.?|-|-|protein_coding:deletion:5KB_downstream_variant|SO:0000010:SO:0000159:SO:0001633;VW=fre-1|Y113G7A.8|r.?|-|-|protein_coding:deletion:5KB_downstream_variant|SO:0000010:SO:0000159:SO:0001633;VT=Del;VC=downstream	GT:PP:NP:PB:NB:PD:ND:PR:NR:PU:NU	./.:0:0:0:0:26:19:26:19:0:0	./.:2:10:3:11:22:33:22:33:3:11
