# Supplementary material for: Mutational signatures are jointly shaped by DNA damage and repair
Source: Nat Commun. 2020 May 1;11:2169. doi: 10.1038/s41467-020-15912-7 (PMC7195458; doi:10.1038/s41467-020-15912-7)
Supplement: Supplementary file 9 — Supplementary Data 6 [file 41467_2020_15912_MOESM9_ESM.zip › Filtered_VCFS_recovered/IND/CD0825d.filtered.indels.vcf]

##fileformat=VCFv4.1
##fileDate=20190627
##reference=/lustre/scratch112/sanger/cgppipe/canpipe/live/ref/Caenorhabditis_elegans/WBcel235/genome.fa
##FILTER=<ID=F004,Description="Tum medium read depth strand bias check: Calls In 8% Reads Bt Depth 10 And 200 (inclusive)">
##FILTER=<ID=F005,Description="Tum high read depth strand bias check: Calls In 4% Reads > Depth 200">
##FILTER=<ID=F006,Description="Small call excessive repeat check: Fail if Length <= 4 and Repeats > 9">
##FILTER=<ID=F010,Description="Variant must not exist within the Unmatched Normal Panel">
##FILTER=<ID=F012,Description="Germline: When length < 11 and depth > 9, fail if the variant is seen in both 20% of normal reads AND 20% of tumour reads in either pindel or bwa">
##FILTER=<ID=F018,Description="Sufficient Depth: Pass if depth > 10">
##FILTER=<ID=F015,Description="No normal calls">
##FILTER=<ID=F016,Description="Verify indel condition">
##FORMAT=<ID=GT,Number=1,Type=String,Description="Genotype">
##FORMAT=<ID=NB,Number=1,Type=Integer,Description="BWA calls on the negative strand">
##FORMAT=<ID=ND,Number=1,Type=Integer,Description="BWA mapped reads on the negative strand">
##FORMAT=<ID=NP,Number=1,Type=Integer,Description="Pindel calls on the negative strand">
##FORMAT=<ID=NR,Number=1,Type=Integer,Description="Total mapped reads on the negative strand">
##FORMAT=<ID=NU,Number=1,Type=Integer,Description="Unique calls on the negative strand">
##FORMAT=<ID=PB,Number=1,Type=Integer,Description="BWA calls on the positive strand">
##FORMAT=<ID=PD,Number=1,Type=Integer,Description="BWA mapped reads on the positive strand">
##FORMAT=<ID=PP,Number=1,Type=Integer,Description="Pindel calls on the positive strand">
##FORMAT=<ID=PR,Number=1,Type=Integer,Description="Total mapped reads on the positive strand">
##FORMAT=<ID=PU,Number=1,Type=Integer,Description="Unique calls on the positive strand">
##FORMAT=<ID=TG,Number=1,Type=Integer,Description="Total distinct contributing read groups">
##FORMAT=<ID=VG,Number=1,Type=Integer,Description="Variant distinct contributing read groups">
##FORMAT=<ID=MTR,Number=1,Type=Integer,Description="Reads reporting the variant allele">
##FORMAT=<ID=WTR,Number=1,Type=Integer,Description="Reads reporting the reference allele">
##FORMAT=<ID=AMB,Number=1,Type=Integer,Description="Reads mapping on both the alleles with same specificity">
##FORMAT=<ID=UNK,Number=1,Type=Integer,Description="Reads containing mismatch in the variant position and don't align to ref as first hit">
##FORMAT=<ID=VAF,Number=1,Type=Float,Description="Variant Allele Fraction (excludes ambiguous:AMB and unknown:UNK reads if any)">
##INFO=<ID=PC,Number=1,Type=String,Description="Pindel call">
##INFO=<ID=RS,Number=1,Type=Integer,Description="Range start">
##INFO=<ID=RE,Number=1,Type=Integer,Description="Range end">
##INFO=<ID=LEN,Number=1,Type=Integer,Description="Length">
##INFO=<ID=REP,Number=1,Type=Integer,Description="Change repeat count within range">
##INFO=<ID=S1,Number=1,Type=Integer,Description="S1">
##INFO=<ID=S2,Number=1,Type=Float,Description="S2">
##INFO=<ID=F017,Number=0,Type=Flag,Description="Variant must not overlap with a simple repeat">
##INFO=<ID=VD,Number=1,Type=String,Description="Vagrent Default Annotation">
##INFO=<ID=VW,Number=1,Type=String,Description="Vagrent Most Deleterious Annotation">
##INFO=<ID=VT,Number=1,Type=String,Description="Variant type based on the Vagrent Default Annotation">
##INFO=<ID=VC,Number=.,Type=String,Description="Variant consequence based on the Vagrent Default Annotation">
##SAMPLE=<ID=NORMAL,Description="Wild type",Platform=ILLUMINA,Protocol=WGS,SampleName=CD0850b>
##SAMPLE=<ID=TUMOUR,Description="Mutant",Platform=ILLUMINA,Protocol=WGS,SampleName=CD0825d>
##contig=<ID=MtDNA,assembly=WBcel235,length=13794,species=Worm>
##contig=<ID=IV,assembly=WBcel235,length=17493829,species=Worm>
##contig=<ID=III,assembly=WBcel235,length=13783801,species=Worm>
##contig=<ID=X,assembly=WBcel235,length=17718942,species=Worm>
##contig=<ID=I,assembly=WBcel235,length=15072434,species=Worm>
##contig=<ID=V,assembly=WBcel235,length=20924180,species=Worm>
##contig=<ID=II,assembly=WBcel235,length=15279421,species=Worm>
#CHROM	POS	ID	REF	ALT	QUAL	FILTER	INFO	FORMAT	NORMAL	TUMOUR
III	6396487	1eb0e574-3095-11e7-af29-a03c6da8c1af	TTTTCTGATAAGAAACTGACCAGGTCGAGCACCATCGCCTACAAAATTCACAATTAAATAATCAAAGAATTCTGGTAATTTCAGTGGAATAAACAGGTTTCTGCCAATCTTATCATTGATATTACAGACAGATATTTAGAGATAATAAGACAACCTTCAACTTTTAATGATTCTTCTAATCTCTTGCCCTTCTCCTCGTGGTT	TGAAA	480	F016	PC=DI;RS=6396487;RE=6396690;LEN=202;REP=1;S1=25;F017;VD=C16A3.1|C16A3.1c|r.?|-|-|protein_coding:indel:5KB_downstream_variant|SO:0000010:SO:1000032:SO:0001633;VW=C16A3.10|C16A3.10a.2|r.?|-|-|protein_coding:indel:2KB_upstream_variant|SO:0000010:SO:1000032:SO:0001636;VT=Complex;VC=downstream	GT:NB:ND:NP:NR:NU:PB:PD:PP:PR:PU:TG:VG	./.:0:23:0:23:0:0:10:0:10:0:1:0	./.:0:12:4:16:4:0:19:4:23:4:1:1
IV	397638	13f3d31e-3098-11e7-8575-b0e3649c5ff0	AAGCGCGCTCCATCGAACAAATCCAATTGGCGGTAATTCAAATAGGAATTAGGC	A	403	PASS	PC=D;RS=397638;RE=397693;LEN=53;REP=1;S1=20;S2=590.354;F017;VD=T07A9.9|T07A9.9a.3|r.?|-|-|protein_coding:deletion:5KB_downstream_variant|SO:0000010:SO:0000159:SO:0001633;VW=T07A9.8|T07A9.8|r.?|-|-|protein_coding:CDS:intron:deletion:intron_variant|SO:0000010:SO:0000316:SO:0000188:SO:0000159:SO:0001627;VT=Del;VC=downstream	GT:NB:ND:NP:NR:NU:PB:PD:PP:PR:PU:TG:VG:MTR:WTR:AMB:UNK:VAF	./.:0:12:0:12:0:0:14:0:14:0:1:0:0:38:1:0:0	./.:1:12:4:15:4:2:15:3:16:3:1:1:7:29:0:1:0.19
IV	6345744	437f9b54-3098-11e7-8575-b0e3649c5ff0	AGGACCAAGTTAAATCTTATTGTGGAGTGATCAGAGAGCATTATTG	A	660	PASS	PC=D;RS=6345744;RE=6345791;LEN=45;REP=1;S1=30;S2=935.096;F017;VD=Y73B6BL.16|Y73B6BL.16|r.?|-|-|protein_coding:deletion:5KB_downstream_variant|SO:0000010:SO:0000159:SO:0001633;VW=Y73B6BL.288|Y73B6BL.288|r.?|-|-|protein_coding:deletion:5KB_upstream_variant|SO:0000010:SO:0000159:SO:0001635;VT=Del;VC=downstream	GT:NB:ND:NP:NR:NU:PB:PD:PP:PR:PU:TG:VG:MTR:WTR:AMB:UNK:VAF	./.:0:24:0:24:0:0:17:0:17:0:1:0:0:52:0:0:0	./.:0:6:2:7:2:6:20:9:23:9:1:1:15:19:1:0:0.44
IV	9142300	ac967d24-3098-11e7-8575-b0e3649c5ff0	CTTCCGAATAGTGTCTTGTAATGTGTACTTGAGCTGCTTTCTCCTTTCATTTTTAGACACACCTCCAGTTTGCTTATATATTTGAATTTTGTCAGAAAGCTGAACAGCCAACTTTGTGTCATAAAGTGACATTTTCTTGACAAGATCATGACAACAAATATTGGAACTTGTACGATACTCCAGATTTTGAACAAATACATCCGTCATTGATTTTCTGGAAAAAAGATCAGGT	C	720	PASS	PC=D;RS=9142300;RE=9142532;LEN=231;REP=1;S1=49;S2=1025.8;F017;VD=daf-10|F23B2.4|r.986-18_1198del231|c.972-18_1184del231|p.?|protein_coding:CDS:exon:extended_cis_splice_site:extended_intronic_splice_region:intron:deletion:complex_change_in_transcript:transcript_variant|SO:0000010:SO:0000316:SO:0000147:SO:0001993:SO:0001996:SO:0000188:SO:0000159:SO:0001577:SO:0001576;VW=daf-10|F23B2.4|r.986-18_1198del231|c.972-18_1184del231|p.?|protein_coding:CDS:exon:extended_cis_splice_site:extended_intronic_splice_region:intron:deletion:complex_change_in_transcript:transcript_variant|SO:0000010:SO:0000316:SO:0000147:SO:0001993:SO:0001996:SO:0000188:SO:0000159:SO:0001577:SO:0001576;VT=Del;VC=ess_splice	GT:NB:ND:NP:NR:NU:PB:PD:PP:PR:PU:TG:VG:MTR:WTR:AMB:UNK:VAF	./.:0:20:0:20:0:0:17:0:17:0:1:0:0:68:0:1:0	./.:0:26:6:27:6:0:10:6:12:6:1:1:18:38:0:2:0.32
IV	12813859	b290b852-3098-11e7-8575-b0e3649c5ff0	AGACTTCGTAGGTTGCTGCTGATGATGAGAGGCTCGTCTCGTTATTTTTTGCATTATTCAATTCTTCGTCGTTAGATCATTGTATTTATTATTAGCAATACAGTGTGTGTGTGTGTGTGCATGAAAACATTATGCAATCGGCTCAATCAGTTTGGCTGAACGGCGTTTGAAGTACGTGCGCGACTATGTTGCGTCGGTGAG	A	1260	PASS	PC=D;RS=12813859;RE=12814062;LEN=200;REP=1;S1=130;S2=1796.95;F017;VD=F07C6.4|F07C6.4d|r.?|-|-|protein_coding:CDS:intron:deletion:intron_variant|SO:0000010:SO:0000316:SO:0000188:SO:0000159:SO:0001627;VW=F07C6.4|F07C6.4d|r.?|-|-|protein_coding:CDS:intron:deletion:intron_variant|SO:0000010:SO:0000316:SO:0000188:SO:0000159:SO:0001627;VT=Del;VC=intronic	GT:NB:ND:NP:NR:NU:PB:PD:PP:PR:PU:TG:VG:MTR:WTR:AMB:UNK:VAF	./.:0:16:0:16:0:0:18:0:18:0:1:0:0:61:0:0:0	./.:0:10:9:14:9:0:11:12:17:12:1:1:36:8:1:7:0.82
V	16488657	52f8b586-3096-11e7-b8de-714aa1d27f01	CCTGCAATAAGATCATCAGAATGGATTTGCACCAGGACGAGGCATTCGATCAGCTTCACAGAAAAGCACGTGAAATGATTTCTGCCTCTCAGTTCAAAATGTTTGATGGTGAGTTTAGTTACATGCAAGACGATTTATTTGAATTATCATCT	C	420	PASS	PC=D;RS=16488657;RE=16488810;LEN=151;REP=1;S1=18;S2=600.39;F017;VD=Y32B12A.1|Y32B12A.1|r.187_294-16del151|c.147_254-16del151|p.?|protein_coding:CDS:exon:extended_cis_splice_site:extended_intronic_splice_region:intron:deletion:complex_change_in_transcript:transcript_variant|SO:0000010:SO:0000316:SO:0000147:SO:0001993:SO:0001996:SO:0000188:SO:0000159:SO:0001577:SO:0001576;VW=Y32B12A.1|Y32B12A.1|r.187_294-16del151|c.147_254-16del151|p.?|protein_coding:CDS:exon:extended_cis_splice_site:extended_intronic_splice_region:intron:deletion:complex_change_in_transcript:transcript_variant|SO:0000010:SO:0000316:SO:0000147:SO:0001993:SO:0001996:SO:0000188:SO:0000159:SO:0001577:SO:0001576;VT=Del;VC=ess_splice	GT:NB:ND:NP:NR:NU:PB:PD:PP:PR:PU:TG:VG:MTR:WTR:AMB:UNK:VAF	./.:0:20:0:20:0:0:22:0:22:0:1:0:0:76:0:0:0	./.:0:18:5:20:5:0:13:2:14:2:1:1:9:61:1:0:0.13
V	19726674	2f10cb62-3097-11e7-b8de-714aa1d27f01	TACACCTGTTTGAAGTTAGAGTGCGCAAAAGGCCTGCGGGAGAGTGCGGGGGGAGGGGAGACGCAGACTATCTCGCCGCCTGCGTCTCTCCTCGTTCAC	T	420	PASS	PC=D;RS=19726674;RE=19726775;LEN=98;REP=1;S1=18;S2=598.584;F017;VD=Y116F11A.1|Y116F11A.1|r.?|-|-|protein_coding:deletion:5KB_upstream_variant|SO:0000010:SO:0000159:SO:0001635;VW=Y116F11A.1|Y116F11A.1|r.?|-|-|protein_coding:deletion:5KB_upstream_variant|SO:0000010:SO:0000159:SO:0001635;VT=Del;VC=upstream	GT:NB:ND:NP:NR:NU:PB:PD:PP:PR:PU:TG:VG:MTR:WTR:AMB:UNK:VAF	./.:0:15:0:15:0:0:14:0:14:0:1:0:0:54:0:0:0	./.:0:13:2:14:2:0:15:5:18:5:1:1:10:47:0:0:0.18
X	431772	c78d19d8-3095-11e7-817e-b33e6da8c1af	GCCCCCCCCCCCCCTCTATTCACATCCAACACGCACAGCGGGATTACGGTGGCTGGTTGGCTGACTGGCTCGCAACTCATTGCATGGGCGGCGCTATCTTACCTTCTACGATCCTCGTTC	GTTCTTTTCTCTCAAACTCT	420	PASS	PC=DI;RS=431772;RE=431892;LEN=119;REP=0;S1=20;F017;VD=dve-1|ZK1193.5a|r.522_539+101del119insagaguuugagagaaaagaa|c.516_533+101del119insAGAGTTTGAGAGAAAAGAA|p.?|protein_coding:CDS:exon:extended_cis_splice_site:extended_intronic_splice_region:intron:indel:complex_change_in_transcript:transcript_variant|SO:0000010:SO:0000316:SO:0000147:SO:0001993:SO:0001996:SO:0000188:SO:1000032:SO:0001577:SO:0001576;VW=dve-1|ZK1193.5a|r.522_539+101del119insagaguuugagagaaaagaa|c.516_533+101del119insAGAGTTTGAGAGAAAAGAA|p.?|protein_coding:CDS:exon:extended_cis_splice_site:extended_intronic_splice_region:intron:indel:complex_change_in_transcript:transcript_variant|SO:0000010:SO:0000316:SO:0000147:SO:0001993:SO:0001996:SO:0000188:SO:1000032:SO:0001577:SO:0001576;VT=Complex;VC=ess_splice	GT:NB:ND:NP:NR:NU:PB:PD:PP:PR:PU:TG:VG:MTR:WTR:AMB:UNK:VAF	./.:0:7:0:7:0:0:7:0:7:0:1:0:0:20:0:0:0	./.:0:13:4:17:4:0:12:3:14:3:1:1:13:30:0:2:0.3
