# Supplementary material for: Mutational signatures are jointly shaped by DNA damage and repair
Source: Nat Commun. 2020 May 1;11:2169. doi: 10.1038/s41467-020-15912-7 (PMC7195458; doi:10.1038/s41467-020-15912-7)
Supplement: Supplementary file 9 — Supplementary Data 6 [file 41467_2020_15912_MOESM9_ESM.zip › Filtered_VCFS_recovered/IND/CD1034c.filtered.indels.vcf]

##fileformat=VCFv4.1
##fileDate=20190627
##reference=/lustre/scratch112/sanger/cgppipe/canpipe/live/ref/Caenorhabditis_elegans/WBcel235/genome.fa
##FILTER=<ID=F004,Description="Tum medium read depth strand bias check: Calls In 8% Reads Bt Depth 10 And 200 (inclusive)">
##FILTER=<ID=F005,Description="Tum high read depth strand bias check: Calls In 4% Reads > Depth 200">
##FILTER=<ID=F006,Description="Small call excessive repeat check: Fail if Length <= 4 and Repeats > 9">
##FILTER=<ID=F010,Description="Variant must not exist within the Unmatched Normal Panel">
##FILTER=<ID=F012,Description="Germline: When length < 11 and depth > 9, fail if the variant is seen in both 20% of normal reads AND 20% of tumour reads in either pindel or bwa">
##FILTER=<ID=F018,Description="Sufficient Depth: Pass if depth > 10">
##FILTER=<ID=F015,Description="No normal calls">
##FILTER=<ID=F016,Description="Verify indel condition">
##FORMAT=<ID=GT,Number=1,Type=String,Description="Genotype">
##FORMAT=<ID=NB,Number=1,Type=Integer,Description="BWA calls on the negative strand">
##FORMAT=<ID=ND,Number=1,Type=Integer,Description="BWA mapped reads on the negative strand">
##FORMAT=<ID=NP,Number=1,Type=Integer,Description="Pindel calls on the negative strand">
##FORMAT=<ID=NR,Number=1,Type=Integer,Description="Total mapped reads on the negative strand">
##FORMAT=<ID=NU,Number=1,Type=Integer,Description="Unique calls on the negative strand">
##FORMAT=<ID=PB,Number=1,Type=Integer,Description="BWA calls on the positive strand">
##FORMAT=<ID=PD,Number=1,Type=Integer,Description="BWA mapped reads on the positive strand">
##FORMAT=<ID=PP,Number=1,Type=Integer,Description="Pindel calls on the positive strand">
##FORMAT=<ID=PR,Number=1,Type=Integer,Description="Total mapped reads on the positive strand">
##FORMAT=<ID=PU,Number=1,Type=Integer,Description="Unique calls on the positive strand">
##FORMAT=<ID=TG,Number=1,Type=Integer,Description="Total distinct contributing read groups">
##FORMAT=<ID=VG,Number=1,Type=Integer,Description="Variant distinct contributing read groups">
##FORMAT=<ID=MTR,Number=1,Type=Integer,Description="Reads reporting the variant allele">
##FORMAT=<ID=WTR,Number=1,Type=Integer,Description="Reads reporting the reference allele">
##FORMAT=<ID=AMB,Number=1,Type=Integer,Description="Reads mapping on both the alleles with same specificity">
##FORMAT=<ID=UNK,Number=1,Type=Integer,Description="Reads containing mismatch in the variant position and don't align to ref as first hit">
##FORMAT=<ID=VAF,Number=1,Type=Float,Description="Variant Allele Fraction (excludes ambiguous:AMB and unknown:UNK reads if any)">
##INFO=<ID=PC,Number=1,Type=String,Description="Pindel call">
##INFO=<ID=RS,Number=1,Type=Integer,Description="Range start">
##INFO=<ID=RE,Number=1,Type=Integer,Description="Range end">
##INFO=<ID=LEN,Number=1,Type=Integer,Description="Length">
##INFO=<ID=REP,Number=1,Type=Integer,Description="Change repeat count within range">
##INFO=<ID=S1,Number=1,Type=Integer,Description="S1">
##INFO=<ID=S2,Number=1,Type=Float,Description="S2">
##INFO=<ID=F017,Number=0,Type=Flag,Description="Variant must not overlap with a simple repeat">
##INFO=<ID=VD,Number=1,Type=String,Description="Vagrent Default Annotation">
##INFO=<ID=VW,Number=1,Type=String,Description="Vagrent Most Deleterious Annotation">
##INFO=<ID=VT,Number=1,Type=String,Description="Variant type based on the Vagrent Default Annotation">
##INFO=<ID=VC,Number=.,Type=String,Description="Variant consequence based on the Vagrent Default Annotation">
##SAMPLE=<ID=NORMAL,Description="Wild type",Platform=ILLUMINA,Protocol=WGS,SampleName=CD0850b>
##SAMPLE=<ID=TUMOUR,Description="Mutant",Platform=ILLUMINA,Protocol=WGS,SampleName=CD1034c>
##contig=<ID=MtDNA,assembly=WBcel235,length=13794,species=Worm>
##contig=<ID=IV,assembly=WBcel235,length=17493829,species=Worm>
##contig=<ID=III,assembly=WBcel235,length=13783801,species=Worm>
##contig=<ID=X,assembly=WBcel235,length=17718942,species=Worm>
##contig=<ID=I,assembly=WBcel235,length=15072434,species=Worm>
##contig=<ID=V,assembly=WBcel235,length=20924180,species=Worm>
##contig=<ID=II,assembly=WBcel235,length=15279421,species=Worm>
#CHROM	POS	ID	REF	ALT	QUAL	FILTER	INFO	FORMAT	NORMAL	TUMOUR
I	5336855	459c3c0c-8945-11e7-a597-685e6eb07fd7	TGGCTGATATTGTTGGGTTTGTCATTACTAACGGTCTTCTATACAACCGTAAAATAATATCCAAGAAAAAACCAAAACTAGAAAAGAACGAAAAAACTTATTGAACGACCTAATACTTTGTTCGGGAATCTACGTAAACACAAGATGCGATTTAAAAATTGAC	T	419	PASS	PC=D;RS=5336855;RE=5337019;LEN=162;REP=1;S1=24;S2=687.963;F017;VD=F55A12.6|F55A12.6|r.?|-|-|protein_coding:deletion:5KB_upstream_variant:2KB_upstream_variant|SO:0000010:SO:0000159:SO:0001635:SO:0001636;VW=F48C1.8|F48C1.8|r.?|-|-|protein_coding:CDS:intron:deletion:intron_variant|SO:0000010:SO:0000316:SO:0000188:SO:0000159:SO:0001627;VT=Del;VC=upstream	GT:NB:ND:NP:NR:NU:PB:PD:PP:PR:PU:TG:VG:MTR:WTR:AMB:UNK:VAF	./.:0:26:0:26:0:0:17:0:17:0:1:0:0:109:0:0:0	./.:0:12:3:13:3:0:11:5:13:5:1:1:11:32:0:0:0.26
III	10029966	6007deb6-8945-11e7-8402-09529f7cdb83	TCTCAAGTACAAAACATTCTTATTCTCATTGGGCATTGAAATTGA	T	1320	PASS	PC=D;RS=10029966;RE=10030011;LEN=44;REP=1;S1=140;S2=1885.34;F017;VD=M04D8.4|M04D8.4|r.548_567del20|c.548_567del20|p.?|protein_coding:CDS:exon:deletion:500B_downstream_variant:complex_change_in_transcript:transcript_variant:stop_lost|SO:0000010:SO:0000316:SO:0000147:SO:0000159:SO:0001634:SO:0001577:SO:0001576:SO:0001578;VW=M04D8.4|M04D8.4|r.548_567del20|c.548_567del20|p.?|protein_coding:CDS:exon:deletion:500B_downstream_variant:complex_change_in_transcript:transcript_variant:stop_lost|SO:0000010:SO:0000316:SO:0000147:SO:0000159:SO:0001634:SO:0001577:SO:0001576:SO:0001578;VT=Del;VC=SO:0000010:protein_coding,SO:0000316:CDS,SO:0000147:exon,SO:0000159:deletion,SO:0001634:500B_downstream_variant,SO:0001577:complex_change_in_transcript,SO:0001576:transcript_variant,SO:0001578:stop_lost	GT:NB:ND:NP:NR:NU:PB:PD:PP:PR:PU:TG:VG:MTR:WTR:AMB:UNK:VAF	./.:0:15:0:15:0:0:22:0:22:0:1:0:0:56:0:0:0	./.:8:17:13:19:13:7:15:9:17:9:1:1:23:13:0:2:0.64
X	2257483	e90d6848-8945-11e7-9e33-85539f7cdb83	GAAAATCTTGTACAAATTGATGTACTGACGGAAGAAAGCTGGCATTTGGATATTGGACAGTTTCATCTGATACTGAGCAATACGCCACAAATCCTGACGACTGTCACAGACGAAAGCGAACTTTCCTTCTTCCAATCCAAGCGTGATGAGCCACTGCTGGAACTGCTCGTAGACCACATCAAAGGTGTCGGCGGTGTCAATGGAACGTTGCGGGATTCCTGAAAACTTTATTGTATTATGTATATTTATA	G	900	PASS	PC=D;RS=2257483;RE=2257738;LEN=249;REP=1;S1=70;S2=1282.42;F017;VD=crn-4|AH9.2|r.224+27_441del249|c.217+27_434del249|p.?|protein_coding:CDS:exon:extended_cis_splice_site:extended_intronic_splice_region:intron:deletion:complex_change_in_transcript:transcript_variant|SO:0000010:SO:0000316:SO:0000147:SO:0001993:SO:0001996:SO:0000188:SO:0000159:SO:0001577:SO:0001576;VW=crn-4|AH9.2|r.224+27_441del249|c.217+27_434del249|p.?|protein_coding:CDS:exon:extended_cis_splice_site:extended_intronic_splice_region:intron:deletion:complex_change_in_transcript:transcript_variant|SO:0000010:SO:0000316:SO:0000147:SO:0001993:SO:0001996:SO:0000188:SO:0000159:SO:0001577:SO:0001576;VT=Del;VC=ess_splice	GT:NB:ND:NP:NR:NU:PB:PD:PP:PR:PU:TG:VG:MTR:WTR:AMB:UNK:VAF	./.:0:20:0:20:0:0:15:0:15:0:1:0:0:69:1:0:0	./.:0:8:9:14:9:0:9:6:10:6:1:1:19:6:1:2:0.76
X	2671661	e9b635d6-8945-11e7-9e33-85539f7cdb83	ATTCCAAAACCATAAATAAATACTCCTTTATGCCAATTAATCATTAGGACGTTTTTCCTGAAAACGGGATTATG	A	1020	PASS	PC=D;RS=2671661;RE=2671736;LEN=73;REP=1;S1=90;S2=1456.26;F017;VD=ser-7|C09B7.1a|r.?|-|-|protein_coding:deletion:2KB_upstream_variant|SO:0000010:SO:0000159:SO:0001636;VW=ser-7|C09B7.1a|r.?|-|-|protein_coding:deletion:2KB_upstream_variant|SO:0000010:SO:0000159:SO:0001636;VT=Del;VC=upstream	GT:NB:ND:NP:NR:NU:PB:PD:PP:PR:PU:TG:VG:MTR:WTR:AMB:UNK:VAF	./.:0:20:0:20:0:0:13:0:13:0:1:0:0:62:0:0:0	./.:0:8:8:13:8:0:9:9:13:9:1:1:29:0:0:3:1
X	3915096	0b523668-8946-11e7-9e33-85539f7cdb83	ATACATTGAGCAGTGCATGATGGAACGACTGGGTAGTAAGCAATTCCGTATGGTTGATATCCACTGACTGCCACCGGGGCC	A	1080	PASS	PC=D;RS=3915096;RE=3915177;LEN=80;REP=1;S1=99;S2=1541.07;F017;VD=T22B2.6|T22B2.6|r.293_372del80|c.273_352del80|p.P93fs*8|protein_coding:CDS:exon:deletion:frameshift_variant|SO:0000010:SO:0000316:SO:0000147:SO:0000159:SO:0001589;VW=T22B2.6|T22B2.6|r.293_372del80|c.273_352del80|p.P93fs*8|protein_coding:CDS:exon:deletion:frameshift_variant|SO:0000010:SO:0000316:SO:0000147:SO:0000159:SO:0001589;VT=Del;VC=frameshift	GT:NB:ND:NP:NR:NU:PB:PD:PP:PR:PU:TG:VG:MTR:WTR:AMB:UNK:VAF	./.:0:17:0:17:0:0:19:0:19:0:1:0:0:66:0:0:0	./.:0:8:8:12:8:0:10:10:12:10:1:1:21:5:0:2:0.81
