# Supplementary material for: Mutational signatures are jointly shaped by DNA damage and repair
Source: Nat Commun. 2020 May 1;11:2169. doi: 10.1038/s41467-020-15912-7 (PMC7195458; doi:10.1038/s41467-020-15912-7)
Supplement: Supplementary file 9 — Supplementary Data 6 [file 41467_2020_15912_MOESM9_ESM.zip › Filtered_VCFS_recovered/IND/CD0853g.filtered.indels.vcf]

##fileformat=VCFv4.1
##fileDate=20190627
##reference=/lustre/scratch112/sanger/cgppipe/canpipe/live/ref/Caenorhabditis_elegans/WBcel235/genome.fa
##FILTER=<ID=F004,Description="Tum medium read depth strand bias check: Calls In 8% Reads Bt Depth 10 And 200 (inclusive)">
##FILTER=<ID=F005,Description="Tum high read depth strand bias check: Calls In 4% Reads > Depth 200">
##FILTER=<ID=F006,Description="Small call excessive repeat check: Fail if Length <= 4 and Repeats > 9">
##FILTER=<ID=F010,Description="Variant must not exist within the Unmatched Normal Panel">
##FILTER=<ID=F012,Description="Germline: When length < 11 and depth > 9, fail if the variant is seen in both 20% of normal reads AND 20% of tumour reads in either pindel or bwa">
##FILTER=<ID=F018,Description="Sufficient Depth: Pass if depth > 10">
##FILTER=<ID=F015,Description="No normal calls">
##FILTER=<ID=F016,Description="Verify indel condition">
##FORMAT=<ID=GT,Number=1,Type=String,Description="Genotype">
##FORMAT=<ID=NB,Number=1,Type=Integer,Description="BWA calls on the negative strand">
##FORMAT=<ID=ND,Number=1,Type=Integer,Description="BWA mapped reads on the negative strand">
##FORMAT=<ID=NP,Number=1,Type=Integer,Description="Pindel calls on the negative strand">
##FORMAT=<ID=NR,Number=1,Type=Integer,Description="Total mapped reads on the negative strand">
##FORMAT=<ID=NU,Number=1,Type=Integer,Description="Unique calls on the negative strand">
##FORMAT=<ID=PB,Number=1,Type=Integer,Description="BWA calls on the positive strand">
##FORMAT=<ID=PD,Number=1,Type=Integer,Description="BWA mapped reads on the positive strand">
##FORMAT=<ID=PP,Number=1,Type=Integer,Description="Pindel calls on the positive strand">
##FORMAT=<ID=PR,Number=1,Type=Integer,Description="Total mapped reads on the positive strand">
##FORMAT=<ID=PU,Number=1,Type=Integer,Description="Unique calls on the positive strand">
##FORMAT=<ID=TG,Number=1,Type=Integer,Description="Total distinct contributing read groups">
##FORMAT=<ID=VG,Number=1,Type=Integer,Description="Variant distinct contributing read groups">
##FORMAT=<ID=MTR,Number=1,Type=Integer,Description="Reads reporting the variant allele">
##FORMAT=<ID=WTR,Number=1,Type=Integer,Description="Reads reporting the reference allele">
##FORMAT=<ID=AMB,Number=1,Type=Integer,Description="Reads mapping on both the alleles with same specificity">
##FORMAT=<ID=UNK,Number=1,Type=Integer,Description="Reads containing mismatch in the variant position and don't align to ref as first hit">
##FORMAT=<ID=VAF,Number=1,Type=Float,Description="Variant Allele Fraction (excludes ambiguous:AMB and unknown:UNK reads if any)">
##INFO=<ID=PC,Number=1,Type=String,Description="Pindel call">
##INFO=<ID=RS,Number=1,Type=Integer,Description="Range start">
##INFO=<ID=RE,Number=1,Type=Integer,Description="Range end">
##INFO=<ID=LEN,Number=1,Type=Integer,Description="Length">
##INFO=<ID=REP,Number=1,Type=Integer,Description="Change repeat count within range">
##INFO=<ID=S1,Number=1,Type=Integer,Description="S1">
##INFO=<ID=S2,Number=1,Type=Float,Description="S2">
##INFO=<ID=F017,Number=0,Type=Flag,Description="Variant must not overlap with a simple repeat">
##INFO=<ID=VD,Number=1,Type=String,Description="Vagrent Default Annotation">
##INFO=<ID=VW,Number=1,Type=String,Description="Vagrent Most Deleterious Annotation">
##INFO=<ID=VT,Number=1,Type=String,Description="Variant type based on the Vagrent Default Annotation">
##INFO=<ID=VC,Number=.,Type=String,Description="Variant consequence based on the Vagrent Default Annotation">
##SAMPLE=<ID=NORMAL,Description="Wild type",Platform=ILLUMINA,Protocol=WGS,SampleName=CD0850b>
##SAMPLE=<ID=TUMOUR,Description="Mutant",Platform=ILLUMINA,Protocol=WGS,SampleName=CD0853g>
##contig=<ID=MtDNA,assembly=WBcel235,length=13794,species=Worm>
##contig=<ID=IV,assembly=WBcel235,length=17493829,species=Worm>
##contig=<ID=III,assembly=WBcel235,length=13783801,species=Worm>
##contig=<ID=X,assembly=WBcel235,length=17718942,species=Worm>
##contig=<ID=I,assembly=WBcel235,length=15072434,species=Worm>
##contig=<ID=V,assembly=WBcel235,length=20924180,species=Worm>
##contig=<ID=II,assembly=WBcel235,length=15279421,species=Worm>
#CHROM	POS	ID	REF	ALT	QUAL	FILTER	INFO	FORMAT	NORMAL	TUMOUR
I	106360	01cd4d02-3096-11e7-b7e1-4bd1ec1e05ba	G	GT	1200	F015	PC=I;RS=106360;RE=106371;LEN=1;REP=9;S1=117;S2=1696.05;F017;VD=Y48G1C.8|Y48G1C.8|r.996_997insa|c.996_997insA|p.Q333fs*9|protein_coding:CDS:exon:insertion:frameshift_variant|SO:0000010:SO:0000316:SO:0000147:SO:0000667:SO:0001589;VW=Y48G1C.8|Y48G1C.8|r.996_997insa|c.996_997insA|p.Q333fs*9|protein_coding:CDS:exon:insertion:frameshift_variant|SO:0000010:SO:0000316:SO:0000147:SO:0000667:SO:0001589;VT=Ins;VC=frameshift	GT:NB:ND:NP:NR:NU:PB:PD:PP:PR:PU:TG:VG	./.:1:21:0:21:1:0:18:0:18:0:1:1	./.:18:24:12:24:18:15:17:8:17:15:1:2
I	187028	01e2ffc6-3096-11e7-b7e1-4bd1ec1e05ba	G	GAT	440	F006;F015	PC=I;RS=187028;RE=187052;LEN=2;REP=10;S1=42;S2=923.404;F017;VD=atm-1|Y48G1BL.2|r.?|-|-|protein_coding:CDS:intron:insertion:intron_variant|SO:0000010:SO:0000316:SO:0000188:SO:0000667:SO:0001627;VW=atm-1|Y48G1BL.2|r.?|-|-|protein_coding:CDS:intron:insertion:intron_variant|SO:0000010:SO:0000316:SO:0000188:SO:0000667:SO:0001627;VT=Ins;VC=intronic	GT:NB:ND:NP:NR:NU:PB:PD:PP:PR:PU:TG:VG	./.:1:21:1:21:1:0:22:0:22:0:1:1	./.:5:11:4:11:5:8:20:6:20:8:1:2
I	192608	b9fc2346-3094-11e7-b7e1-4bd1ec1e05ba	GT	G	1260	F006	PC=D;RS=192608;RE=192620;LEN=1;REP=11;S1=126;S2=1789.19;F017;VD=atm-1|Y48G1BL.2|r.?|-|-|protein_coding:CDS:intron:deletion:intron_variant|SO:0000010:SO:0000316:SO:0000188:SO:0000159:SO:0001627;VW=atm-1|Y48G1BL.2|r.?|-|-|protein_coding:CDS:intron:deletion:intron_variant|SO:0000010:SO:0000316:SO:0000188:SO:0000159:SO:0001627;VT=Del;VC=intronic	GT:NB:ND:NP:NR:NU:PB:PD:PP:PR:PU:TG:VG	./.:0:18:0:18:0:0:22:0:22:0:1:0	./.:21:26:13:26:21:20:24:8:24:20:1:2
I	205613	01f57ea8-3096-11e7-b7e1-4bd1ec1e05ba	G	GT	780	PASS	PC=I;RS=205613;RE=205619;LEN=1;REP=4;S1=56;S2=1099.45;F017;VD=atm-1|Y48G1BL.2|r.?|-|-|protein_coding:CDS:intron:insertion:intron_variant|SO:0000010:SO:0000316:SO:0000188:SO:0000667:SO:0001627;VW=atm-1|Y48G1BL.2|r.?|-|-|protein_coding:CDS:intron:insertion:intron_variant|SO:0000010:SO:0000316:SO:0000188:SO:0000667:SO:0001627;VT=Ins;VC=intronic	GT:NB:ND:NP:NR:NU:PB:PD:PP:PR:PU:TG:VG:MTR:WTR:AMB:UNK:VAF	./.:0:22:0:22:0:0:17:0:17:0:1:0:0:41:0:0:0	./.:18:22:7:22:18:16:19:6:19:16:1:2:35:1:0:0:0.97
I	366550	02830674-3096-11e7-b7e1-4bd1ec1e05ba	A	AT	540	PASS	PC=I;RS=366550;RE=366561;LEN=1;REP=9;S1=30;S2=763.011;F017;VD=rnp-8|R119.7|r.?|-|-|protein_coding:CDS:intron:insertion:intron_variant|SO:0000010:SO:0000316:SO:0000188:SO:0000667:SO:0001627;VW=rnp-8|R119.7|r.?|-|-|protein_coding:CDS:intron:insertion:intron_variant|SO:0000010:SO:0000316:SO:0000188:SO:0000667:SO:0001627;VT=Ins;VC=intronic	GT:NB:ND:NP:NR:NU:PB:PD:PP:PR:PU:TG:VG:MTR:WTR:AMB:UNK:VAF	./.:0:14:0:14:0:0:15:0:15:0:1:0:1:27:0:0:0.04	./.:9:12:4:12:9:12:20:5:20:12:1:2:13:1:0:0:0.93
I	412675	02c46a56-3096-11e7-b7e1-4bd1ec1e05ba	C	CT	1140	F006;F015	PC=I;RS=412675;RE=412688;LEN=1;REP=11;S1=80;S2=1611.34;F017;VD=otub-2|Y50C1A.1|r.?|-|-|protein_coding:insertion:500B_downstream_variant|SO:0000010:SO:0000667:SO:0001634;VW=otub-2|Y50C1A.1|r.?|-|-|protein_coding:insertion:500B_downstream_variant|SO:0000010:SO:0000667:SO:0001634;VT=Ins;VC=downstream	GT:NB:ND:NP:NR:NU:PB:PD:PP:PR:PU:TG:VG	./.:0:18:0:18:0:1:23:1:23:1:1:1	./.:18:22:15:22:18:7:14:3:14:7:1:2
I	419142	badc0128-3094-11e7-b7e1-4bd1ec1e05ba	GT	G	1080	F006	PC=D;RS=419142;RE=419153;LEN=1;REP=10;S1=99;S2=1532.04;F017;VD=C07F11.2|C07F11.2|r.?|-|-|protein_coding:deletion:2KB_upstream_variant|SO:0000010:SO:0000159:SO:0001636;VW=C07F11.2|C07F11.2|r.?|-|-|protein_coding:deletion:2KB_upstream_variant|SO:0000010:SO:0000159:SO:0001636;VT=Del;VC=upstream	GT:NB:ND:NP:NR:NU:PB:PD:PP:PR:PU:TG:VG	./.:0:14:0:14:0:0:21:0:21:0:1:0	./.:20:22:10:22:20:10:12:8:12:10:1:2
I	581273	bb4189f8-3094-11e7-b7e1-4bd1ec1e05ba	AT	A	660	F006;F015	PC=D;RS=581273;RE=581284;LEN=1;REP=10;S1=36;S2=942.068;F017;VD=hum-7|F56A6.2a|r.?|-|-|protein_coding:deletion:5KB_downstream_variant|SO:0000010:SO:0000159:SO:0001633;VW=hum-7|F56A6.2a|r.?|-|-|protein_coding:deletion:5KB_downstream_variant|SO:0000010:SO:0000159:SO:0001633;VT=Del;VC=downstream	GT:NB:ND:NP:NR:NU:PB:PD:PP:PR:PU:TG:VG	./.:2:22:1:22:2:0:16:0:16:0:1:2	./.:10:11:2:11:10:11:12:8:12:11:1:2
I	738364	040fcf40-3096-11e7-b7e1-4bd1ec1e05ba	T	TA	540	PASS	PC=I;RS=738364;RE=738373;LEN=1;REP=7;S1=24;S2=767.827;F017;VD=Y18H1A.15|Y18H1A.15|r.?|-|-|protein_coding:insertion:2KB_upstream_variant|SO:0000010:SO:0000667:SO:0001636;VW=Y18H1A.15|Y18H1A.15|r.?|-|-|protein_coding:insertion:2KB_upstream_variant|SO:0000010:SO:0000667:SO:0001636;VT=Ins;VC=upstream	GT:NB:ND:NP:NR:NU:PB:PD:PP:PR:PU:TG:VG:MTR:WTR:AMB:UNK:VAF	./.:0:11:0:11:0:0:17:0:17:0:1:0:0:26:0:0:0	./.:9:11:2:11:9:10:14:7:14:10:1:2:20:0:0:0:1
I	741979	c4af9ad4-3094-11e7-b7e1-4bd1ec1e05ba	TAA	T	1020	F006	PC=D;RS=741979;RE=741992;LEN=2;REP=12;S1=88;S2=1453.95;F017;VD=col-46|Y18H1A.13|r.929_930delUU|c.?|p.?|protein_coding:three_prime_UTR:exon:deletion:3_prime_UTR_variant:transcript_variant|SO:0000010:SO:0000205:SO:0000147:SO:0000159:SO:0001624:SO:0001576;VW=col-46|Y18H1A.13|r.929_930delUU|c.?|p.?|protein_coding:three_prime_UTR:exon:deletion:3_prime_UTR_variant:transcript_variant|SO:0000010:SO:0000205:SO:0000147:SO:0000159:SO:0001624:SO:0001576;VT=Del;VC=3prime_UTR_variant	GT:NB:ND:NP:NR:NU:PB:PD:PP:PR:PU:TG:VG	./.:0:18:0:18:0:0:12:0:12:0:1:0	./.:13:14:7:14:13:10:12:10:12:10:1:2
I	803195	c4ddf0be-3094-11e7-b7e1-4bd1ec1e05ba	TGTG	T	1200	PASS	PC=D;RS=803195;RE=803209;LEN=3;REP=4;S1=112;S2=1706.89;F017;VD=zfh-2|ZC123.3|r.?|-|-|protein_coding:deletion:2KB_upstream_variant|SO:0000010:SO:0000159:SO:0001636;VW=zfh-2|ZC123.3|r.?|-|-|protein_coding:deletion:2KB_upstream_variant|SO:0000010:SO:0000159:SO:0001636;VT=Del;VC=upstream	GT:NB:ND:NP:NR:NU:PB:PD:PP:PR:PU:TG:VG:MTR:WTR:AMB:UNK:VAF	./.:0:21:0:21:0:0:19:0:19:0:1:0:0:46:8:1:0	./.:8:9:7:9:8:16:18:13:18:16:1:2:29:1:2:0:0.97
I	821744	0431e742-3096-11e7-b7e1-4bd1ec1e05ba	A	AC	420	F006	PC=I;RS=821744;RE=821756;LEN=1;REP=10;S1=20;S2=586.964;F017;VD=zfh-2|ZC123.3|r.?|-|-|protein_coding:CDS:intron:insertion:intron_variant|SO:0000010:SO:0000316:SO:0000188:SO:0000667:SO:0001627;VW=zfh-2|ZC123.3|r.?|-|-|protein_coding:CDS:intron:insertion:intron_variant|SO:0000010:SO:0000316:SO:0000188:SO:0000667:SO:0001627;VT=Ins;VC=intronic	GT:NB:ND:NP:NR:NU:PB:PD:PP:PR:PU:TG:VG	./.:0:20:0:20:0:0:16:0:16:0:1:0	./.:5:13:4:13:6:5:15:3:15:5:1:2
I	925632	c5510504-3094-11e7-b7e1-4bd1ec1e05ba	AT	A	1080	F006;F015	PC=D;RS=925632;RE=925643;LEN=1;REP=10;S1=96;S2=1544.08;F017;VD=Y95B8A.12|Y95B8A.12c|r.?|-|-|protein_coding:CDS:intron:deletion:intron_variant|SO:0000010:SO:0000316:SO:0000188:SO:0000159:SO:0001627;VW=Y95B8A.12|Y95B8A.12c|r.?|-|-|protein_coding:CDS:intron:deletion:intron_variant|SO:0000010:SO:0000316:SO:0000188:SO:0000159:SO:0001627;VT=Del;VC=intronic	GT:NB:ND:NP:NR:NU:PB:PD:PP:PR:PU:TG:VG	./.:1:20:1:20:1:1:17:0:17:1:1:2	./.:12:15:6:15:12:19:20:11:20:19:1:2
I	992617	0500c2b0-3096-11e7-b7e1-4bd1ec1e05ba	A	AT	1380	PASS	PC=I;RS=992617;RE=992628;LEN=1;REP=9;S1=150;S2=1955.6;F017;VD=hmbx-1|F54A5.1|r.?|-|-|protein_coding:insertion:500B_downstream_variant|SO:0000010:SO:0000667:SO:0001634;VW=C54G6.3|C54G6.3|r.?|-|-|protein_coding:insertion:5KB_upstream_variant|SO:0000010:SO:0000667:SO:0001635;VT=Ins;VC=downstream	GT:NB:ND:NP:NR:NU:PB:PD:PP:PR:PU:TG:VG:MTR:WTR:AMB:UNK:VAF	./.:0:16:0:16:0:0:14:0:14:0:1:0:1:28:0:0:0.03	./.:17:23:14:23:18:15:18:9:18:15:1:2:35:3:0:1:0.92
I	1034428	c5f55456-3094-11e7-b7e1-4bd1ec1e05ba	ATT	A	720	F006;F015	PC=D;RS=1034428;RE=1034441;LEN=2;REP=12;S1=49;S2=1021.36;F017;VD=Y34D9A.3|Y34D9A.3|r.?|-|-|protein_coding:deletion:2KB_upstream_variant|SO:0000010:SO:0000159:SO:0001636;VW=Y34D9A.3|Y34D9A.3|r.?|-|-|protein_coding:deletion:2KB_upstream_variant|SO:0000010:SO:0000159:SO:0001636;VT=Del;VC=upstream	GT:NB:ND:NP:NR:NU:PB:PD:PP:PR:PU:TG:VG	./.:0:15:0:15:0:1:19:0:19:1:1:1	./.:8:13:6:13:8:13:16:6:16:13:1:2
I	1047157	c621b19a-3094-11e7-b7e1-4bd1ec1e05ba	GA	G	1560	F006	PC=D;RS=1047157;RE=1047168;LEN=1;REP=10;S1=180;S2=2221.18;F017;VD=Y34D9A.7|Y34D9A.7|r.?|-|-|protein_coding:CDS:intron:deletion:intron_variant|SO:0000010:SO:0000316:SO:0000188:SO:0000159:SO:0001627;VW=Y34D9A.7|Y34D9A.7|r.?|-|-|protein_coding:CDS:intron:deletion:intron_variant|SO:0000010:SO:0000316:SO:0000188:SO:0000159:SO:0001627;VT=Del;VC=intronic	GT:NB:ND:NP:NR:NU:PB:PD:PP:PR:PU:TG:VG	./.:0:18:0:18:0:0:25:0:25:0:1:0	./.:17:20:9:20:17:28:30:17:30:28:1:2
I	1071996	c6450668-3094-11e7-b7e1-4bd1ec1e05ba	TA	T	2100	F006;F015	PC=D;RS=1071996;RE=1072007;LEN=1;REP=10;S1=340;S2=2990.81;F017;VD=gsa-1|R06A10.2.1|r.?|-|-|protein_coding:CDS:intron:deletion:intron_variant|SO:0000010:SO:0000316:SO:0000188:SO:0000159:SO:0001627;VW=gsa-1|R06A10.2.1|r.?|-|-|protein_coding:CDS:intron:deletion:intron_variant|SO:0000010:SO:0000316:SO:0000188:SO:0000159:SO:0001627;VT=Del;VC=intronic	GT:NB:ND:NP:NR:NU:PB:PD:PP:PR:PU:TG:VG	./.:0:18:0:18:0:1:21:1:21:1:1:1	./.:17:18:16:18:17:22:24:18:24:22:1:2
I	1084566	c65116b0-3094-11e7-b7e1-4bd1ec1e05ba	GT	G	960	F006	PC=D;RS=1084566;RE=1084577;LEN=1;REP=10;S1=80;S2=1362.62;F017;VD=R06A10.1|R06A10.1|r.?|-|-|protein_coding:deletion:2KB_upstream_variant|SO:0000010:SO:0000159:SO:0001636;VW=R06A10.1|R06A10.1|r.?|-|-|protein_coding:deletion:2KB_upstream_variant|SO:0000010:SO:0000159:SO:0001636;VT=Del;VC=upstream	GT:NB:ND:NP:NR:NU:PB:PD:PP:PR:PU:TG:VG	./.:0:9:0:9:0:0:11:0:11:0:1:0	./.:13:13:7:13:13:18:21:9:21:18:1:2
I	1104123	05833600-3096-11e7-b7e1-4bd1ec1e05ba	A	AT	1440	PASS	PC=I;RS=1104123;RE=1104132;LEN=1;REP=7;S1=168;S2=2031.89;F017;VD=ZK993.2|ZK993.2|r.?|-|-|protein_coding:insertion:5KB_upstream_variant|SO:0000010:SO:0000667:SO:0001635;VW=ZK993.2|ZK993.2|r.?|-|-|protein_coding:insertion:5KB_upstream_variant|SO:0000010:SO:0000667:SO:0001635;VT=Ins;VC=upstream	GT:NB:ND:NP:NR:NU:PB:PD:PP:PR:PU:TG:VG:MTR:WTR:AMB:UNK:VAF	./.:0:26:0:26:0:0:21:0:21:0:1:0:0:47:0:0:0	./.:16:20:11:20:16:18:19:13:19:18:1:2:37:1:0:0:0.97
I	1206268	c6fce292-3094-11e7-b7e1-4bd1ec1e05ba	GA	G	885	F006;F015	PC=D;RS=1206268;RE=1206281;LEN=1;REP=12;S1=52;S2=1263.46;F017;VD=Y48G8AL.5|Y48G8AL.5|r.?|-|-|protein_coding:CDS:intron:deletion:intron_variant|SO:0000010:SO:0000316:SO:0000188:SO:0000159:SO:0001627;VW=Y48G8AL.5|Y48G8AL.5|r.?|-|-|protein_coding:CDS:intron:deletion:intron_variant|SO:0000010:SO:0000316:SO:0000188:SO:0000159:SO:0001627;VT=Del;VC=intronic	GT:NB:ND:NP:NR:NU:PB:PD:PP:PR:PU:TG:VG	./.:1:17:0:17:1:0:21:0:21:0:1:1	./.:20:22:12:22:20:8:9:3:9:8:1:2
I	1357152	c7e55504-3094-11e7-b7e1-4bd1ec1e05ba	CT	C	780	PASS	PC=D;RS=1357152;RE=1357162;LEN=1;REP=9;S1=54;S2=1113.9;F017;VD=Y92H12BL.1|Y92H12BL.1|r.?|-|-|protein_coding:CDS:intron:deletion:intron_variant|SO:0000010:SO:0000316:SO:0000188:SO:0000159:SO:0001627;VW=Y92H12BL.1|Y92H12BL.1|r.?|-|-|protein_coding:CDS:intron:deletion:intron_variant|SO:0000010:SO:0000316:SO:0000188:SO:0000159:SO:0001627;VT=Del;VC=intronic	GT:NB:ND:NP:NR:NU:PB:PD:PP:PR:PU:TG:VG:MTR:WTR:AMB:UNK:VAF	./.:0:11:0:11:0:0:13:0:13:0:1:0:0:23:1:0:0	./.:8:12:8:12:9:8:8:5:8:8:1:2:15:0:2:1:1
I	1381401	c80ac0aa-3094-11e7-b7e1-4bd1ec1e05ba	AGGG	A	434	F006;F012;F015	PC=D;RS=1381401;RE=1381416;LEN=3;REP=14;S1=20;S2=854.346;F017;VD=Y92H12BL.4|Y92H12BL.4|r.?|-|-|protein_coding:CDS:intron:deletion:intron_variant|SO:0000010:SO:0000316:SO:0000188:SO:0000159:SO:0001627;VW=Y92H12BL.4|Y92H12BL.4|r.?|-|-|protein_coding:CDS:intron:deletion:intron_variant|SO:0000010:SO:0000316:SO:0000188:SO:0000159:SO:0001627;VT=Del;VC=intronic	GT:NB:ND:NP:NR:NU:PB:PD:PP:PR:PU:TG:VG	./.:0:0:0:0:0:5:17:0:17:5:1:1	./.:4:13:1:13:4:15:19:9:19:15:1:2
I	1459923	c8bdbc64-3094-11e7-b7e1-4bd1ec1e05ba	TA	T	840	F006;F015	PC=D;RS=1459923;RE=1459935;LEN=1;REP=11;S1=48;S2=1196.81;F017;VD=spe-15|F47G6.4|r.?|-|-|protein_coding:CDS:intron:deletion:intron_variant|SO:0000010:SO:0000316:SO:0000188:SO:0000159:SO:0001627;VW=spe-15|F47G6.4|r.?|-|-|protein_coding:CDS:intron:deletion:intron_variant|SO:0000010:SO:0000316:SO:0000188:SO:0000159:SO:0001627;VT=Del;VC=intronic	GT:NB:ND:NP:NR:NU:PB:PD:PP:PR:PU:TG:VG	./.:0:16:0:16:0:2:21:1:21:2:1:2	./.:17:18:11:18:17:9:10:2:10:9:1:2
I	1522653	c91a0c9e-3094-11e7-b7e1-4bd1ec1e05ba	GAA	G	960	F006;F015	PC=D;RS=1522653;RE=1522668;LEN=2;REP=14;S1=77;S2=1372.85;F017;VD=Y92H12A.4|Y92H12A.4|r.?|-|-|protein_coding:CDS:intron:deletion:intron_variant|SO:0000010:SO:0000316:SO:0000188:SO:0000159:SO:0001627;VW=Y92H12A.4|Y92H12A.4|r.?|-|-|protein_coding:CDS:intron:deletion:intron_variant|SO:0000010:SO:0000316:SO:0000188:SO:0000159:SO:0001627;VT=Del;VC=intronic	GT:NB:ND:NP:NR:NU:PB:PD:PP:PR:PU:TG:VG	./.:0:17:0:17:0:1:22:0:22:1:1:1	./.:9:11:6:11:9:16:18:10:18:16:1:2
I	1540317	07d782ee-3096-11e7-b7e1-4bd1ec1e05ba	G	GT	1020	PASS	PC=I;RS=1540317;RE=1540326;LEN=1;REP=7;S1=84;S2=1444.92;F017;VD=Y92H12A.2|Y92H12A.2|r.?|-|-|protein_coding:insertion:5KB_upstream_variant|SO:0000010:SO:0000667:SO:0001635;VW=Y92H12A.2|Y92H12A.2|r.?|-|-|protein_coding:insertion:5KB_upstream_variant|SO:0000010:SO:0000667:SO:0001635;VT=Ins;VC=upstream	GT:NB:ND:NP:NR:NU:PB:PD:PP:PR:PU:TG:VG:MTR:WTR:AMB:UNK:VAF	./.:0:20:0:20:0:0:22:0:22:0:1:0:1:38:0:0:0.03	./.:23:31:11:31:23:17:19:6:19:17:1:2:46:1:0:0:0.98
I	1693129	c9db7af0-3094-11e7-b7e1-4bd1ec1e05ba	TCTG	T	1200	PASS	PC=D;RS=1693129;RE=1693150;LEN=3;REP=6;S1=121;S2=1708.09;F017;VD=Y71G12B.31|Y71G12B.31|r.102_104delCAG|c.?|p.?|protein_coding:five_prime_UTR:exon:deletion:5_prime_UTR_variant:transcript_variant|SO:0000010:SO:0000204:SO:0000147:SO:0000159:SO:0001623:SO:0001576;VW=Y71G12B.31|Y71G12B.31|r.102_104delCAG|c.?|p.?|protein_coding:five_prime_UTR:exon:deletion:5_prime_UTR_variant:transcript_variant|SO:0000010:SO:0000204:SO:0000147:SO:0000159:SO:0001623:SO:0001576;VT=Del;VC=5prime_UTR_variant	GT:NB:ND:NP:NR:NU:PB:PD:PP:PR:PU:TG:VG:MTR:WTR:AMB:UNK:VAF	./.:0:16:0:16:0:0:10:0:10:0:1:0:0:29:1:0:0	./.:11:15:10:15:11:14:15:10:15:14:1:2:29:0:2:0:1
I	1706887	c9eb5092-3094-11e7-b7e1-4bd1ec1e05ba	GA	G	839	PASS	PC=D;RS=1706887;RE=1706897;LEN=1;REP=9;S1=64;S2=1198.01;F017;VD=Y71G12B.13|Y71G12B.13|r.?|-|-|protein_coding:CDS:intron:deletion:intron_variant|SO:0000010:SO:0000316:SO:0000188:SO:0000159:SO:0001627;VW=Y71G12B.13|Y71G12B.13|r.?|-|-|protein_coding:CDS:intron:deletion:intron_variant|SO:0000010:SO:0000316:SO:0000188:SO:0000159:SO:0001627;VT=Del;VC=intronic	GT:NB:ND:NP:NR:NU:PB:PD:PP:PR:PU:TG:VG:MTR:WTR:AMB:UNK:VAF	./.:0:12:0:12:0:0:14:0:14:0:1:0:0:34:1:0:0	./.:9:9:7:9:9:13:17:7:17:13:1:2:24:0:1:0:1
I	1749510	ca289b14-3094-11e7-b7e1-4bd1ec1e05ba	GT	G	900	PASS	PC=D;RS=1749510;RE=1749520;LEN=1;REP=9;S1=60;S2=1283.32;F017;VD=mppa-1|Y71G12B.24|r.?|-|-|protein_coding:CDS:intron:deletion:intron_variant|SO:0000010:SO:0000316:SO:0000188:SO:0000159:SO:0001627;VW=mppa-1|Y71G12B.24|r.?|-|-|protein_coding:CDS:intron:deletion:intron_variant|SO:0000010:SO:0000316:SO:0000188:SO:0000159:SO:0001627;VT=Del;VC=intronic	GT:NB:ND:NP:NR:NU:PB:PD:PP:PR:PU:TG:VG:MTR:WTR:AMB:UNK:VAF	./.:0:15:0:15:0:0:12:0:12:0:1:0:0:31:1:0:0	./.:8:8:4:8:8:13:15:11:15:13:1:2:21:1:1:0:0.95
I	1873434	ca8ba1a0-3094-11e7-b7e1-4bd1ec1e05ba	CA	C	300	F006	PC=D;RS=1873434;RE=1873445;LEN=1;REP=10;S1=12;S2=428.979;F017;VD=tub-2|Y71G12A.3|r.?|-|-|protein_coding:deletion:2KB_upstream_variant|SO:0000010:SO:0000159:SO:0001636;VW=tub-2|Y71G12A.3|r.?|-|-|protein_coding:deletion:2KB_upstream_variant|SO:0000010:SO:0000159:SO:0001636;VT=Del;VC=upstream	GT:NB:ND:NP:NR:NU:PB:PD:PP:PR:PU:TG:VG	./.:0:16:0:16:0:0:22:0:22:0:1:0	./.:11:20:3:20:11:6:7:2:7:6:1:2
I	1897585	098292aa-3096-11e7-b7e1-4bd1ec1e05ba	A	AT	1080	PASS	PC=I;RS=1897585;RE=1897593;LEN=1;REP=6;S1=99;S2=1528.43;F017;VD=Y71G12A.2|Y71G12A.2b|r.?|-|-|protein_coding:CDS:intron:insertion:intron_variant|SO:0000010:SO:0000316:SO:0000188:SO:0000667:SO:0001627;VW=Y71G12A.2|Y71G12A.2b|r.?|-|-|protein_coding:CDS:intron:insertion:intron_variant|SO:0000010:SO:0000316:SO:0000188:SO:0000667:SO:0001627;VT=Ins;VC=intronic	GT:NB:ND:NP:NR:NU:PB:PD:PP:PR:PU:TG:VG:MTR:WTR:AMB:UNK:VAF	./.:0:19:0:19:0:0:25:0:25:0:1:0:0:52:0:0:0	./.:18:20:10:20:18:13:16:8:16:13:1:2:38:0:0:0:1
I	1923377	09ce57bc-3096-11e7-b7e1-4bd1ec1e05ba	G	GT	1320	PASS	PC=I;RS=1923377;RE=1923387;LEN=1;REP=8;S1=119;S2=1860.05;F017;VD=Y71G12A.2|Y71G12A.2b|r.?|-|-|protein_coding:insertion:500B_downstream_variant|SO:0000010:SO:0000667:SO:0001634;VW=hex-4|Y51F10.5|r.?|-|-|protein_coding:insertion:2KB_upstream_variant|SO:0000010:SO:0000667:SO:0001636;VT=Ins;VC=downstream	GT:NB:ND:NP:NR:NU:PB:PD:PP:PR:PU:TG:VG:MTR:WTR:AMB:UNK:VAF	./.:0:18:0:18:0:0:12:0:12:0:1:0:0:37:1:0:0	./.:14:20:6:20:14:19:26:16:26:19:1:2:40:1:0:0:0.98
I	1953846	cadd9d0c-3094-11e7-b7e1-4bd1ec1e05ba	AT	A	780	PASS	PC=D;RS=1953846;RE=1953855;LEN=1;REP=8;S1=56;S2=1109.69;F017;VD=Y51F10.10|Y51F10.10|r.?|-|-|protein_coding:CDS:intron:deletion:intron_variant|SO:0000010:SO:0000316:SO:0000188:SO:0000159:SO:0001627;VW=Y51F10.10|Y51F10.10|r.?|-|-|protein_coding:CDS:intron:deletion:intron_variant|SO:0000010:SO:0000316:SO:0000188:SO:0000159:SO:0001627;VT=Del;VC=intronic	GT:NB:ND:NP:NR:NU:PB:PD:PP:PR:PU:TG:VG:MTR:WTR:AMB:UNK:VAF	./.:0:15:0:15:0:0:28:0:28:0:1:0:0:40:3:0:0	./.:14:16:7:16:14:23:24:6:24:23:1:2:39:0:1:0:1
I	2135635	0af8025a-3096-11e7-b7e1-4bd1ec1e05ba	G	GT	540	PASS	PC=I;RS=2135635;RE=2135645;LEN=1;REP=8;S1=30;S2=761.205;F017;VD=Y37E3.17|Y37E3.17b|r.?|-|-|protein_coding:CDS:intron:insertion:intron_variant|SO:0000010:SO:0000316:SO:0000188:SO:0000667:SO:0001627;VW=Y37E3.17|Y37E3.17b|r.?|-|-|protein_coding:CDS:intron:insertion:intron_variant|SO:0000010:SO:0000316:SO:0000188:SO:0000667:SO:0001627;VT=Ins;VC=intronic	GT:NB:ND:NP:NR:NU:PB:PD:PP:PR:PU:TG:VG:MTR:WTR:AMB:UNK:VAF	./.:0:24:0:24:0:0:19:0:19:0:1:0:0:41:0:0:0	./.:21:28:5:28:21:17:25:4:25:17:1:2:32:1:0:0:0.97
I	2404552	cc6aaafc-3094-11e7-b7e1-4bd1ec1e05ba	CA	C	420	F006;F015	PC=D;RS=2404552;RE=2404563;LEN=1;REP=10;S1=18;S2=594.189;F017;VD=Y39G10AR.18|Y39G10AR.18a.1|r.?|-|-|protein_coding:deletion:5KB_upstream_variant|SO:0000010:SO:0000159:SO:0001635;VW=zwl-1|Y39G10AR.2a|r.?|-|-|protein_coding:CDS:intron:deletion:intron_variant|SO:0000010:SO:0000316:SO:0000188:SO:0000159:SO:0001627;VT=Del;VC=upstream	GT:NB:ND:NP:NR:NU:PB:PD:PP:PR:PU:TG:VG	./.:1:28:1:28:1:0:26:0:26:0:1:1	./.:11:20:4:20:11:6:14:2:14:6:1:2
I	2469428	cc8af9c4-3094-11e7-b7e1-4bd1ec1e05ba	GA	G	780	F006	PC=D;RS=2469428;RE=2469439;LEN=1;REP=10;S1=56;S2=1111.49;F017;VD=abtm-1|Y74C10AR.3|r.?|-|-|protein_coding:deletion:5KB_downstream_variant|SO:0000010:SO:0000159:SO:0001633;VW=Y74C10AL.2|Y74C10AL.2.2|r.?|-|-|protein_coding:CDS:intron:deletion:intron_variant|SO:0000010:SO:0000316:SO:0000188:SO:0000159:SO:0001627;VT=Del;VC=downstream	GT:NB:ND:NP:NR:NU:PB:PD:PP:PR:PU:TG:VG	./.:0:11:0:11:0:0:23:0:23:0:1:0	./.:15:21:7:21:15:11:16:6:16:11:1:2
I	2470204	cc913f3c-3094-11e7-b7e1-4bd1ec1e05ba	GT	G	420	F006	PC=D;RS=2470204;RE=2470215;LEN=1;REP=10;S1=20;S2=598.403;F017;VD=abtm-1|Y74C10AR.3|r.?|-|-|protein_coding:deletion:5KB_downstream_variant|SO:0000010:SO:0000159:SO:0001633;VW=Y74C10AL.2|Y74C10AL.2.2|r.?|-|-|protein_coding:CDS:intron:deletion:intron_variant|SO:0000010:SO:0000316:SO:0000188:SO:0000159:SO:0001627;VT=Del;VC=downstream	GT:NB:ND:NP:NR:NU:PB:PD:PP:PR:PU:TG:VG	./.:0:26:0:26:0:0:28:0:28:0:1:0	./.:8:19:3:19:8:8:22:4:22:8:1:2
I	2476696	0c751c76-3096-11e7-b7e1-4bd1ec1e05ba	G	GA	660	F015	PC=I;RS=2476696;RE=2476706;LEN=1;REP=8;S1=30;S2=934.843;F017;VD=abtm-1|Y74C10AR.3|r.?|-|-|protein_coding:CDS:intron:insertion:intron_variant|SO:0000010:SO:0000316:SO:0000188:SO:0000667:SO:0001627;VW=abtm-1|Y74C10AR.3|r.?|-|-|protein_coding:CDS:intron:insertion:intron_variant|SO:0000010:SO:0000316:SO:0000188:SO:0000667:SO:0001627;VT=Ins;VC=intronic	GT:NB:ND:NP:NR:NU:PB:PD:PP:PR:PU:TG:VG	./.:0:25:0:25:0:1:17:1:17:1:1:1	./.:16:22:2:22:16:15:16:8:16:15:1:2
I	3005184	0e60cb34-3096-11e7-b7e1-4bd1ec1e05ba	G	GT	1500	F015	PC=I;RS=3005184;RE=3005194;LEN=1;REP=8;S1=182;S2=2108.17;F017;VD=mek-2|Y54E10BL.6|r.?|-|-|protein_coding:insertion:500B_downstream_variant|SO:0000010:SO:0000667:SO:0001634;VW=Y54E10BL.3|Y54E10BL.3|r.?|-|-|protein_coding:CDS:intron:insertion:intron_variant|SO:0000010:SO:0000316:SO:0000188:SO:0000667:SO:0001627;VT=Ins;VC=downstream	GT:NB:ND:NP:NR:NU:PB:PD:PP:PR:PU:TG:VG	./.:1:25:1:25:1:1:16:0:16:1:1:2	./.:19:25:11:25:19:21:22:13:22:21:1:2
I	3023464	ce332526-3094-11e7-b7e1-4bd1ec1e05ba	GT	G	1500	PASS	PC=D;RS=3023464;RE=3023474;LEN=1;REP=9;S1=170;S2=2131.65;F017;VD=Y54E10BR.4|Y54E10BR.4|r.?|-|-|protein_coding:deletion:5KB_downstream_variant|SO:0000010:SO:0000159:SO:0001633;VW=Y54E10BR.3|Y54E10BR.3|r.?|-|-|protein_coding:CDS:intron:deletion:intron_variant|SO:0000010:SO:0000316:SO:0000188:SO:0000159:SO:0001627;VT=Del;VC=downstream	GT:NB:ND:NP:NR:NU:PB:PD:PP:PR:PU:TG:VG:MTR:WTR:AMB:UNK:VAF	./.:0:10:0:10:0:0:20:0:20:0:1:0:0:34:1:0:0	./.:17:17:9:17:17:23:26:16:26:23:1:2:40:0:2:0:1
I	3066192	0f1271ae-3096-11e7-b7e1-4bd1ec1e05ba	G	GA	1440	F015	PC=I;RS=3066192;RE=3066203;LEN=1;REP=9;S1=153;S2=2037.91;F017;VD=Y54E10BR.1|Y54E10BR.1a|r.?|-|-|protein_coding:CDS:intron:insertion:intron_variant|SO:0000010:SO:0000316:SO:0000188:SO:0000667:SO:0001627;VW=Y54E10BR.1|Y54E10BR.1a|r.?|-|-|protein_coding:CDS:intron:insertion:intron_variant|SO:0000010:SO:0000316:SO:0000188:SO:0000667:SO:0001627;VT=Ins;VC=intronic	GT:NB:ND:NP:NR:NU:PB:PD:PP:PR:PU:TG:VG	./.:1:27:0:27:1:2:30:1:30:2:1:2	./.:19:25:16:25:19:16:23:7:23:16:1:2
I	3103414	0f2c8f1c-3096-11e7-b7e1-4bd1ec1e05ba	C	CA	780	F015	PC=I;RS=3103414;RE=3103425;LEN=1;REP=9;S1=54;S2=1103.67;F017;VD=nhr-64|C45E1.1a|r.?|-|-|protein_coding:insertion:2KB_upstream_variant|SO:0000010:SO:0000667:SO:0001636;VW=nhr-64|C45E1.1a|r.?|-|-|protein_coding:insertion:2KB_upstream_variant|SO:0000010:SO:0000667:SO:0001636;VT=Ins;VC=upstream	GT:NB:ND:NP:NR:NU:PB:PD:PP:PR:PU:TG:VG	./.:1:11:0:11:1:1:26:1:26:1:1:2	./.:12:17:8:17:12:13:19:4:19:13:1:2
I	3105561	0f3107e0-3096-11e7-b7e1-4bd1ec1e05ba	G	GA	1140	PASS	PC=I;RS=3105561;RE=3105569;LEN=1;REP=6;S1=98;S2=1594.48;F017;VD=nhr-64|C45E1.1a|r.?|-|-|protein_coding:CDS:intron:insertion:intron_variant|SO:0000010:SO:0000316:SO:0000188:SO:0000667:SO:0001627;VW=nhr-64|C45E1.1a|r.?|-|-|protein_coding:CDS:intron:insertion:intron_variant|SO:0000010:SO:0000316:SO:0000188:SO:0000667:SO:0001627;VT=Ins;VC=intronic	GT:NB:ND:NP:NR:NU:PB:PD:PP:PR:PU:TG:VG:MTR:WTR:AMB:UNK:VAF	./.:0:19:0:19:0:0:27:0:27:0:1:0:0:53:0:0:0	./.:13:21:6:21:13:20:22:13:22:20:1:2:34:0:0:1:1
I	3218647	cec50e8c-3094-11e7-b7e1-4bd1ec1e05ba	GT	G	840	PASS	PC=D;RS=3218647;RE=3218655;LEN=1;REP=7;S1=48;S2=1198.61;F017;VD=cdt-1|Y54E10A.15|r.?|-|-|protein_coding:deletion:5KB_downstream_variant|SO:0000010:SO:0000159:SO:0001633;VW=rom-5|Y54E10A.14|r.?|-|-|protein_coding:CDS:intron:deletion:intron_variant|SO:0000010:SO:0000316:SO:0000188:SO:0000159:SO:0001627;VT=Del;VC=downstream	GT:NB:ND:NP:NR:NU:PB:PD:PP:PR:PU:TG:VG:MTR:WTR:AMB:UNK:VAF	./.:0:20:0:20:0:0:26:0:26:0:1:0:0:54:0:0:0	./.:14:31:11:31:14:5:18:3:18:5:1:2:20:29:1:0:0.41
I	3237417	0ff603f6-3096-11e7-b7e1-4bd1ec1e05ba	T	TA	1320	PASS	PC=I;RS=3237417;RE=3237426;LEN=1;REP=7;S1=140;S2=1869.69;F017;VD=cogc-1|Y54E10A.2|r.?|-|-|protein_coding:CDS:intron:insertion:intron_variant|SO:0000010:SO:0000316:SO:0000188:SO:0000667:SO:0001627;VW=cogc-1|Y54E10A.2|r.?|-|-|protein_coding:CDS:intron:insertion:intron_variant|SO:0000010:SO:0000316:SO:0000188:SO:0000667:SO:0001627;VT=Ins;VC=intronic	GT:NB:ND:NP:NR:NU:PB:PD:PP:PR:PU:TG:VG:MTR:WTR:AMB:UNK:VAF	./.:0:25:0:25:0:0:22:0:22:0:1:0:0:47:0:0:0	./.:19:21:9:21:19:19:19:13:19:19:1:2:39:1:0:0:0.97
I	3340219	1054424a-3096-11e7-b7e1-4bd1ec1e05ba	C	CA	1020	PASS	PC=I;RS=3340219;RE=3340228;LEN=1;REP=7;S1=84;S2=1446.13;F017;VD=Y44E3A.6|Y44E3A.6b|r.2880_2881insu|c.?|p.?|protein_coding:three_prime_UTR:exon:insertion:3_prime_UTR_variant:transcript_variant|SO:0000010:SO:0000205:SO:0000147:SO:0000667:SO:0001624:SO:0001576;VW=Y44E3A.6|Y44E3A.6b|r.2880_2881insu|c.?|p.?|protein_coding:three_prime_UTR:exon:insertion:3_prime_UTR_variant:transcript_variant|SO:0000010:SO:0000205:SO:0000147:SO:0000667:SO:0001624:SO:0001576;VT=Ins;VC=3prime_UTR_variant	GT:NB:ND:NP:NR:NU:PB:PD:PP:PR:PU:TG:VG:MTR:WTR:AMB:UNK:VAF	./.:0:21:0:21:0:0:13:0:13:0:1:0:0:33:0:0:0	./.:15:18:11:18:15:14:20:6:20:14:1:2:33:0:0:0:1
I	3424878	cf73175c-3094-11e7-b7e1-4bd1ec1e05ba	CA	C	1500	PASS	PC=D;RS=3424878;RE=3424887;LEN=1;REP=8;S1=182;S2=2143.69;F017;VD=neto-1|K03E5.1|r.?|-|-|protein_coding:deletion:5KB_upstream_variant|SO:0000010:SO:0000159:SO:0001635;VW=neto-1|K03E5.1|r.?|-|-|protein_coding:deletion:5KB_upstream_variant|SO:0000010:SO:0000159:SO:0001635;VT=Del;VC=upstream	GT:NB:ND:NP:NR:NU:PB:PD:PP:PR:PU:TG:VG:MTR:WTR:AMB:UNK:VAF	./.:0:14:0:14:0:0:20:0:20:0:1:0:0:52:2:0:0	./.:15:17:12:17:15:22:25:13:25:22:1:2:43:0:4:0:1
I	3478688	cfb08b14-3094-11e7-b7e1-4bd1ec1e05ba	AT	A	1080	F006	PC=D;RS=3478688;RE=3478699;LEN=1;REP=10;S1=99;S2=1537.46;F017;VD=spg-7|Y47G6A.10|r.?|-|-|protein_coding:deletion:5KB_downstream_variant|SO:0000010:SO:0000159:SO:0001633;VW=crn-1|Y47G6A.8|r.?|-|-|protein_coding:deletion:5KB_upstream_variant|SO:0000010:SO:0000159:SO:0001635;VT=Del;VC=downstream	GT:NB:ND:NP:NR:NU:PB:PD:PP:PR:PU:TG:VG	./.:0:26:0:26:0:0:24:0:24:0:1:0	./.:20:21:8:21:20:14:16:10:16:14:1:2
I	3518354	cfd6448a-3094-11e7-b7e1-4bd1ec1e05ba	GT	G	1200	PASS	PC=D;RS=3518354;RE=3518363;LEN=1;REP=8;S1=117;S2=1702.07;F017;VD=pcaf-1|Y47G6A.6|r.?|-|-|protein_coding:CDS:intron:deletion:intron_variant|SO:0000010:SO:0000316:SO:0000188:SO:0000159:SO:0001627;VW=pcaf-1|Y47G6A.6|r.?|-|-|protein_coding:CDS:intron:deletion:intron_variant|SO:0000010:SO:0000316:SO:0000188:SO:0000159:SO:0001627;VT=Del;VC=intronic	GT:NB:ND:NP:NR:NU:PB:PD:PP:PR:PU:TG:VG:MTR:WTR:AMB:UNK:VAF	./.:0:14:0:14:0:0:19:0:19:0:1:0:0:38:0:0:0	./.:21:23:12:23:21:13:13:8:13:13:1:2:35:0:2:0:1
I	3560423	d0044cd6-3094-11e7-b7e1-4bd1ec1e05ba	GT	G	1320	PASS	PC=D;RS=3560423;RE=3560431;LEN=1;REP=7;S1=135;S2=1885.94;F017;VD=lpd-3|Y47G6A.23|r.?|-|-|protein_coding:deletion:5KB_downstream_variant|SO:0000010:SO:0000159:SO:0001633;VW=Y47G6A.22|Y47G6A.22.1|r.?|-|-|protein_coding:CDS:intron:deletion:intron_variant|SO:0000010:SO:0000316:SO:0000188:SO:0000159:SO:0001627;VT=Del;VC=downstream	GT:NB:ND:NP:NR:NU:PB:PD:PP:PR:PU:TG:VG:MTR:WTR:AMB:UNK:VAF	./.:0:17:0:17:0:0:17:0:17:0:1:0:0:35:2:0:0	./.:18:20:14:20:18:12:12:8:12:12:1:2:33:1:0:0:0.97
I	3587933	11821912-3096-11e7-b7e1-4bd1ec1e05ba	G	GT	1200	PASS	PC=I;RS=3587933;RE=3587944;LEN=1;REP=9;S1=117;S2=1693.04;F017;VD=Y47G6A.29|Y47G6A.29|r.?|-|-|protein_coding:CDS:intron:insertion:intron_variant|SO:0000010:SO:0000316:SO:0000188:SO:0000667:SO:0001627;VW=Y47G6A.29|Y47G6A.29|r.?|-|-|protein_coding:CDS:intron:insertion:intron_variant|SO:0000010:SO:0000316:SO:0000188:SO:0000667:SO:0001627;VT=Ins;VC=intronic	GT:NB:ND:NP:NR:NU:PB:PD:PP:PR:PU:TG:VG:MTR:WTR:AMB:UNK:VAF	./.:0:23:0:23:0:0:17:0:17:0:1:0:0:40:0:0:0	./.:17:26:12:26:17:13:24:8:24:13:1:2:39:1:0:0:0.97
I	3704147	1203d5a6-3096-11e7-b7e1-4bd1ec1e05ba	A	AT	1279	PASS	PC=I;RS=3704147;RE=3704156;LEN=1;REP=7;S1=156;S2=1955;F017;VD=F21A9.2|F21A9.2|r.?|-|-|protein_coding:insertion:5KB_downstream_variant|SO:0000010:SO:0000667:SO:0001633;VW=F21A9.2|F21A9.2|r.?|-|-|protein_coding:insertion:5KB_downstream_variant|SO:0000010:SO:0000667:SO:0001633;VT=Ins;VC=downstream	GT:NB:ND:NP:NR:NU:PB:PD:PP:PR:PU:TG:VG:MTR:WTR:AMB:UNK:VAF	./.:0:26:0:26:0:0:19:0:19:0:1:0:0:46:0:0:0	./.:16:19:12:19:16:24:28:11:28:24:1:2:46:1:0:1:0.98
I	3875845	d089672c-3094-11e7-b7e1-4bd1ec1e05ba	CT	C	1200	PASS	PC=D;RS=3875845;RE=3875854;LEN=1;REP=8;S1=120;S2=1712.91;F017;VD=T03F1.1|T03F1.1.2|r.1459delU|c.?|p.?|protein_coding:three_prime_UTR:exon:deletion:3_prime_UTR_variant:transcript_variant|SO:0000010:SO:0000205:SO:0000147:SO:0000159:SO:0001624:SO:0001576;VW=T03F1.1|T03F1.1.2|r.1459delU|c.?|p.?|protein_coding:three_prime_UTR:exon:deletion:3_prime_UTR_variant:transcript_variant|SO:0000010:SO:0000205:SO:0000147:SO:0000159:SO:0001624:SO:0001576;VT=Del;VC=3prime_UTR_variant	GT:NB:ND:NP:NR:NU:PB:PD:PP:PR:PU:TG:VG:MTR:WTR:AMB:UNK:VAF	./.:0:27:0:27:0:0:21:0:21:0:1:0:1:50:2:0:0.02	./.:12:13:9:13:12:15:16:11:16:15:1:2:27:0:1:0:1
I	4157001	14b6ae7c-3096-11e7-b7e1-4bd1ec1e05ba	G	GT	1260	F015	PC=I;RS=4157001;RE=4157010;LEN=1;REP=7;S1=132;S2=1778.95;F017;VD=inx-15|R12E2.9|r.?|-|-|protein_coding:insertion:5KB_downstream_variant|SO:0000010:SO:0000667:SO:0001633;VW=R12E2.8|R12E2.8|r.?|-|-|protein_coding:CDS:intron:insertion:intron_variant|SO:0000010:SO:0000316:SO:0000188:SO:0000667:SO:0001627;VT=Ins;VC=downstream	GT:NB:ND:NP:NR:NU:PB:PD:PP:PR:PU:TG:VG	./.:0:21:0:21:0:1:22:1:22:1:1:1	./.:22:25:11:25:22:17:22:9:22:17:1:2
I	4473006	1569b1d4-3096-11e7-b7e1-4bd1ec1e05ba	C	CA	360	F015	PC=I;RS=4473006;RE=4473017;LEN=1;REP=9;S1=16;S2=505.864;F017;VD=eri-6|C41D11.1d|r.?|-|-|protein_coding:insertion:5KB_downstream_variant|SO:0000010:SO:0000667:SO:0001633;VW=eri-6|C41D11.1d|r.?|-|-|protein_coding:insertion:5KB_downstream_variant|SO:0000010:SO:0000667:SO:0001633;VT=Ins;VC=downstream	GT:NB:ND:NP:NR:NU:PB:PD:PP:PR:PU:TG:VG	./.:0:17:0:17:0:1:16:0:16:1:1:1	./.:10:22:3:22:10:8:20:3:20:8:1:2
I	4529163	15b4eeba-3096-11e7-b7e1-4bd1ec1e05ba	G	GT	780	PASS	PC=I;RS=4529163;RE=4529173;LEN=1;REP=8;S1=56;S2=1103.67;F017;VD=bet-1|Y119C1B.8a.1|r.?|-|-|protein_coding:CDS:intron:insertion:intron_variant|SO:0000010:SO:0000316:SO:0000188:SO:0000667:SO:0001627;VW=bet-1|Y119C1B.8a.1|r.?|-|-|protein_coding:CDS:intron:insertion:intron_variant|SO:0000010:SO:0000316:SO:0000188:SO:0000667:SO:0001627;VT=Ins;VC=intronic	GT:NB:ND:NP:NR:NU:PB:PD:PP:PR:PU:TG:VG:MTR:WTR:AMB:UNK:VAF	./.:0:18:0:18:0:0:21:0:21:0:1:0:0:33:0:0:0	./.:9:17:6:17:9:16:22:7:22:16:1:2:26:11:0:0:0.7
I	4532501	d1e60936-3094-11e7-b7e1-4bd1ec1e05ba	GT	G	1200	PASS	PC=D;RS=4532501;RE=4532510;LEN=1;REP=8;S1=112;S2=1703.87;F017;VD=bet-1|Y119C1B.8a.1|r.?|-|-|protein_coding:CDS:intron:deletion:intron_variant|SO:0000010:SO:0000316:SO:0000188:SO:0000159:SO:0001627;VW=bet-1|Y119C1B.8a.1|r.?|-|-|protein_coding:CDS:intron:deletion:intron_variant|SO:0000010:SO:0000316:SO:0000188:SO:0000159:SO:0001627;VT=Del;VC=intronic	GT:NB:ND:NP:NR:NU:PB:PD:PP:PR:PU:TG:VG:MTR:WTR:AMB:UNK:VAF	./.:0:25:0:25:0:0:19:0:19:0:1:0:0:49:1:0:0	./.:15:17:13:17:15:9:11:7:11:9:1:2:24:1:3:0:0.96
I	4768426	17186dea-3096-11e7-b7e1-4bd1ec1e05ba	C	CA	1198	F015	PC=I;RS=4768426;RE=4768435;LEN=1;REP=7;S1=112;S2=1700.86;F017;VD=M04F3.3|M04F3.3|r.?|-|-|protein_coding:insertion:5KB_upstream_variant|SO:0000010:SO:0000667:SO:0001635;VW=M04F3.3|M04F3.3|r.?|-|-|protein_coding:insertion:5KB_upstream_variant|SO:0000010:SO:0000667:SO:0001635;VT=Ins;VC=upstream	GT:NB:ND:NP:NR:NU:PB:PD:PP:PR:PU:TG:VG	./.:1:26:1:26:1:0:26:0:26:0:1:1	./.:22:24:12:24:22:16:21:7:21:16:1:2
I	4775700	d4c97c82-3094-11e7-b7e1-4bd1ec1e05ba	AT	A	960	F006;F015	PC=D;RS=4775700;RE=4775711;LEN=1;REP=10;S1=72;S2=1368.64;F017;VD=M04F3.5|M04F3.5|r.?|-|-|protein_coding:CDS:intron:deletion:intron_variant|SO:0000010:SO:0000316:SO:0000188:SO:0000159:SO:0001627;VW=M04F3.5|M04F3.5|r.?|-|-|protein_coding:CDS:intron:deletion:intron_variant|SO:0000010:SO:0000316:SO:0000188:SO:0000159:SO:0001627;VT=Del;VC=intronic	GT:NB:ND:NP:NR:NU:PB:PD:PP:PR:PU:TG:VG	./.:1:35:0:35:1:0:22:0:22:0:1:1	./.:14:15:5:15:14:16:21:11:21:16:1:2
I	4986859	d503c70c-3094-11e7-b7e1-4bd1ec1e05ba	AT	A	660	PASS	PC=D;RS=4986859;RE=4986869;LEN=1;REP=9;S1=30;S2=940.864;F017;VD=dyf-1|F54C1.5b.2|r.?|-|-|protein_coding:deletion:5KB_downstream_variant|SO:0000010:SO:0000159:SO:0001633;VW=paf-1|W03G9.6|r.?|-|-|protein_coding:deletion:2KB_upstream_variant|SO:0000010:SO:0000159:SO:0001636;VT=Del;VC=downstream	GT:NB:ND:NP:NR:NU:PB:PD:PP:PR:PU:TG:VG:MTR:WTR:AMB:UNK:VAF	./.:0:16:0:16:0:0:21:0:21:0:1:0:0:46:0:0:0	./.:8:14:2:14:8:12:17:9:17:12:1:2:23:13:1:0:0.64
I	5056748	d51f713c-3094-11e7-b7e1-4bd1ec1e05ba	GAA	G	660	F006	PC=D;RS=5056748;RE=5056762;LEN=2;REP=13;S1=42;S2=942.068;F017;VD=fhod-1|C46H11.11|r.?|-|-|protein_coding:deletion:5KB_downstream_variant|SO:0000010:SO:0000159:SO:0001633;VW=C46H11.10|C46H11.10a|r.?|-|-|protein_coding:deletion:2KB_upstream_variant|SO:0000010:SO:0000159:SO:0001636;VT=Del;VC=downstream	GT:NB:ND:NP:NR:NU:PB:PD:PP:PR:PU:TG:VG	./.:0:18:0:18:0:0:23:0:23:0:1:0	./.:12:15:5:15:12:16:16:6:16:16:1:2
I	5480073	18dc3300-3096-11e7-b7e1-4bd1ec1e05ba	C	CA	960	F015	PC=I;RS=5480073;RE=5480084;LEN=1;REP=9;S1=81;S2=1359.61;F017;VD=C09D4.4|C09D4.4c|r.?|-|-|protein_coding:CDS:intron:insertion:intron_variant|SO:0000010:SO:0000316:SO:0000188:SO:0000667:SO:0001627;VW=C09D4.4|C09D4.4c|r.?|-|-|protein_coding:CDS:intron:insertion:intron_variant|SO:0000010:SO:0000316:SO:0000188:SO:0000667:SO:0001627;VT=Ins;VC=intronic	GT:NB:ND:NP:NR:NU:PB:PD:PP:PR:PU:TG:VG	./.:1:26:1:26:1:0:29:0:29:0:1:1	./.:12:17:7:17:12:14:20:8:20:14:1:2
I	5658738	d6231002-3094-11e7-b7e1-4bd1ec1e05ba	AT	A	1260	F006	PC=D;RS=5658738;RE=5658749;LEN=1;REP=10;S1=130;S2=1799.42;F017;VD=ptr-10|F55F8.1.1|r.?|-|-|protein_coding:deletion:5KB_upstream_variant|SO:0000010:SO:0000159:SO:0001635;VW=ptr-10|F55F8.1.1|r.?|-|-|protein_coding:deletion:5KB_upstream_variant|SO:0000010:SO:0000159:SO:0001635;VT=Del;VC=upstream	GT:NB:ND:NP:NR:NU:PB:PD:PP:PR:PU:TG:VG	./.:0:24:0:24:0:0:12:0:12:0:1:0	./.:12:14:12:14:12:15:17:9:17:15:1:2
I	5733285	199a8616-3096-11e7-b7e1-4bd1ec1e05ba	G	GT	1680	PASS	PC=I;RS=5733285;RE=5733295;LEN=1;REP=8;S1=224;S2=2373.74;F017;VD=F56H1.3|F56H1.3|r.?|-|-|protein_coding:CDS:intron:insertion:intron_variant|SO:0000010:SO:0000316:SO:0000188:SO:0000667:SO:0001627;VW=F56H1.3|F56H1.3|r.?|-|-|protein_coding:CDS:intron:insertion:intron_variant|SO:0000010:SO:0000316:SO:0000188:SO:0000667:SO:0001627;VT=Ins;VC=intronic	GT:NB:ND:NP:NR:NU:PB:PD:PP:PR:PU:TG:VG:MTR:WTR:AMB:UNK:VAF	./.:0:22:0:22:0:0:20:0:20:0:1:0:0:49:0:0:0	./.:22:24:15:24:22:23:27:13:27:23:1:2:49:0:0:0:1
I	5775619	d66832a4-3094-11e7-b7e1-4bd1ec1e05ba	CT	C	840	F006	PC=D;RS=5775619;RE=5775630;LEN=1;REP=10;S1=63;S2=1198.01;F017;VD=lron-8|T22E7.1b|r.?|-|-|protein_coding:deletion:5KB_downstream_variant|SO:0000010:SO:0000159:SO:0001633;VW=rnt-1|B0414.2|r.?|-|-|protein_coding:deletion:2KB_upstream_variant|SO:0000010:SO:0000159:SO:0001636;VT=Del;VC=downstream	GT:NB:ND:NP:NR:NU:PB:PD:PP:PR:PU:TG:VG	./.:0:20:0:20:0:0:20:0:20:0:1:0	./.:11:12:8:12:11:10:13:6:13:10:1:2
I	6278929	d72940a2-3094-11e7-b7e1-4bd1ec1e05ba	CT	C	1140	F006	PC=D;RS=6278929;RE=6278941;LEN=1;REP=11;S1=108;S2=1630;F017;VD=C10G11.9|C10G11.9|r.?|-|-|protein_coding:deletion:5KB_upstream_variant|SO:0000010:SO:0000159:SO:0001635;VW=C10G11.9|C10G11.9|r.?|-|-|protein_coding:deletion:5KB_upstream_variant|SO:0000010:SO:0000159:SO:0001635;VT=Del;VC=upstream	GT:NB:ND:NP:NR:NU:PB:PD:PP:PR:PU:TG:VG	./.:0:14:0:14:0:0:22:0:22:0:1:0	./.:13:15:8:15:13:14:19:11:19:14:1:2
I	6606691	d7700a32-3094-11e7-b7e1-4bd1ec1e05ba	CT	C	1620	PASS	PC=D;RS=6606691;RE=6606700;LEN=1;REP=8;S1=208;S2=2294.45;F017;VD=maco-1|D2092.5|r.?|-|-|protein_coding:CDS:intron:deletion:intron_variant|SO:0000010:SO:0000316:SO:0000188:SO:0000159:SO:0001627;VW=maco-1|D2092.5|r.?|-|-|protein_coding:CDS:intron:deletion:intron_variant|SO:0000010:SO:0000316:SO:0000188:SO:0000159:SO:0001627;VT=Del;VC=intronic	GT:NB:ND:NP:NR:NU:PB:PD:PP:PR:PU:TG:VG:MTR:WTR:AMB:UNK:VAF	./.:0:20:0:20:0:0:20:0:20:0:1:0:0:41:5:0:0	./.:25:26:15:26:25:23:24:12:24:23:1:2:57:0:1:0:1
I	6670962	d7c0dfd4-3094-11e7-b7e1-4bd1ec1e05ba	TTA	T	540	F006;F015	PC=D;RS=6670962;RE=6670984;LEN=2;REP=10;S1=24;S2=769.031;F017;VD=ZC581.9|ZC581.9|r.?|-|-|protein_coding:deletion:2KB_upstream_variant|SO:0000010:SO:0000159:SO:0001636;VW=ZC581.9|ZC581.9|r.?|-|-|protein_coding:deletion:2KB_upstream_variant|SO:0000010:SO:0000159:SO:0001636;VT=Del;VC=upstream	GT:NB:ND:NP:NR:NU:PB:PD:PP:PR:PU:TG:VG	./.:1:13:1:13:1:0:14:0:14:0:1:1	./.:10:13:6:13:10:6:6:2:6:6:1:2
I	6699694	1b4ecd64-3096-11e7-b7e1-4bd1ec1e05ba	T	TA	1260	F006;F015	PC=I;RS=6699694;RE=6699706;LEN=1;REP=10;S1=130;S2=1776.55;F017;VT=Ins	GT:NB:ND:NP:NR:NU:PB:PD:PP:PR:PU:TG:VG	./.:0:19:0:19:0:1:22:1:22:1:1:1	./.:10:10:9:10:10:13:19:11:19:13:1:2
I	6809993	d7f41e9e-3094-11e7-b7e1-4bd1ec1e05ba	CA	C	1020	F006;F015	PC=D;RS=6809993;RE=6810005;LEN=1;REP=11;S1=90;S2=1452.15;F017;VD=teg-4|K02F2.3|r.?|-|-|protein_coding:deletion:5KB_upstream_variant|SO:0000010:SO:0000159:SO:0001635;VW=K02F2.5|K02F2.5|r.?|-|-|protein_coding:CDS:intron:deletion:intron_variant|SO:0000010:SO:0000316:SO:0000188:SO:0000159:SO:0001627;VT=Del;VC=upstream	GT:NB:ND:NP:NR:NU:PB:PD:PP:PR:PU:TG:VG	./.:1:19:0:19:1:0:11:0:11:0:1:1	./.:16:17:8:17:16:21:28:9:28:21:1:2
I	6833217	1b98dd6e-3096-11e7-b7e1-4bd1ec1e05ba	C	CA	1560	F006;F015	PC=I;RS=6833217;RE=6833229;LEN=1;REP=10;S1=171;S2=2207.93;F017;VD=teg-4|K02F2.3|r.?|-|-|protein_coding:CDS:intron:insertion:intron_variant|SO:0000010:SO:0000316:SO:0000188:SO:0000667:SO:0001627;VW=teg-4|K02F2.3|r.?|-|-|protein_coding:CDS:intron:insertion:intron_variant|SO:0000010:SO:0000316:SO:0000188:SO:0000667:SO:0001627;VT=Ins;VC=intronic	GT:NB:ND:NP:NR:NU:PB:PD:PP:PR:PU:TG:VG	./.:2:29:1:29:2:1:18:0:18:1:1:2	./.:26:35:17:35:26:10:18:8:18:10:1:2
I	7186168	d86de238-3094-11e7-b7e1-4bd1ec1e05ba	TA	T	420	PASS	PC=D;RS=7186168;RE=7186177;LEN=1;REP=8;S1=18;S2=594.189;F017;VD=trpa-2|M05B5.6|r.?|-|-|protein_coding:deletion:500B_downstream_variant|SO:0000010:SO:0000159:SO:0001634;VW=M05B5.3|M05B5.3.2|r.?|-|-|protein_coding:five_prime_UTR:intron:deletion:intron_variant|SO:0000010:SO:0000204:SO:0000188:SO:0000159:SO:0001627;VT=Del;VC=downstream	GT:NB:ND:NP:NR:NU:PB:PD:PP:PR:PU:TG:VG:MTR:WTR:AMB:UNK:VAF	./.:0:19:0:19:0:0:10:0:10:0:1:0:0:27:2:0:0	./.:9:22:5:22:9:3:17:2:17:3:1:2:12:25:1:0:0.32
I	7236995	1c1fc914-3096-11e7-b7e1-4bd1ec1e05ba	T	TA	540	PASS	PC=I;RS=7236995;RE=7237003;LEN=1;REP=6;S1=24;S2=766.021;F017;VD=wago-1|R06C7.1|r.?|-|-|protein_coding:CDS:intron:insertion:intron_variant|SO:0000010:SO:0000316:SO:0000188:SO:0000667:SO:0001627;VW=wago-1|R06C7.1|r.?|-|-|protein_coding:CDS:intron:insertion:intron_variant|SO:0000010:SO:0000316:SO:0000188:SO:0000667:SO:0001627;VT=Ins;VC=intronic	GT:NB:ND:NP:NR:NU:PB:PD:PP:PR:PU:TG:VG:MTR:WTR:AMB:UNK:VAF	./.:0:25:0:25:0:0:12:0:12:0:1:0:0:41:0:0:0	./.:7:19:2:19:7:8:17:7:17:8:1:2:15:17:0:0:0.47
I	7712912	d907808c-3094-11e7-b7e1-4bd1ec1e05ba	ACT	A	1200	PASS	PC=D;RS=7712912;RE=7712929;LEN=2;REP=8;S1=120;S2=1715.92;F017;VT=Del	GT:NB:ND:NP:NR:NU:PB:PD:PP:PR:PU:TG:VG:MTR:WTR:AMB:UNK:VAF	./.:0:15:0:15:0:0:16:0:16:0:1:0:0:29:3:0:0	./.:14:17:11:17:14:10:14:9:14:10:1:2:26:0:6:0:1
I	8185381	d9c2c7e8-3094-11e7-b7e1-4bd1ec1e05ba	CT	C	960	PASS	PC=D;RS=8185381;RE=8185391;LEN=1;REP=9;S1=72;S2=1367.43;F017;VD=kcnl-2|F08A10.1g|r.?|-|-|protein_coding:CDS:intron:deletion:intron_variant|SO:0000010:SO:0000316:SO:0000188:SO:0000159:SO:0001627;VW=kcnl-2|F08A10.1g|r.?|-|-|protein_coding:CDS:intron:deletion:intron_variant|SO:0000010:SO:0000316:SO:0000188:SO:0000159:SO:0001627;VT=Del;VC=intronic	GT:NB:ND:NP:NR:NU:PB:PD:PP:PR:PU:TG:VG:MTR:WTR:AMB:UNK:VAF	./.:0:15:0:15:0:0:23:0:23:0:1:0:0:40:2:0:0	./.:14:17:11:17:14:12:15:5:15:12:1:2:33:0:7:0:1
I	8373804	da067344-3094-11e7-b7e1-4bd1ec1e05ba	CA	C	1077	F006;F015	PC=D;RS=8373804;RE=8373815;LEN=1;REP=10;S1=144;S2=1886.54;F017;VD=F16D3.4|F16D3.4|r.?|-|-|protein_coding:deletion:5KB_upstream_variant|SO:0000010:SO:0000159:SO:0001635;VW=F16D3.4|F16D3.4|r.?|-|-|protein_coding:deletion:5KB_upstream_variant|SO:0000010:SO:0000159:SO:0001635;VT=Del;VC=upstream	GT:NB:ND:NP:NR:NU:PB:PD:PP:PR:PU:TG:VG	./.:1:28:0:28:1:0:21:0:21:0:1:1	./.:13:15:11:15:13:21:24:11:24:21:1:2
I	8472288	da1e289a-3094-11e7-b7e1-4bd1ec1e05ba	CT	C	900	PASS	PC=D;RS=8472288;RE=8472297;LEN=1;REP=8;S1=72;S2=1283.93;F017;VD=D1081.3|D1081.3|r.?|-|-|protein_coding:deletion:5KB_upstream_variant|SO:0000010:SO:0000159:SO:0001635;VW=D1081.3|D1081.3|r.?|-|-|protein_coding:deletion:5KB_upstream_variant|SO:0000010:SO:0000159:SO:0001635;VT=Del;VC=upstream	GT:NB:ND:NP:NR:NU:PB:PD:PP:PR:PU:TG:VG:MTR:WTR:AMB:UNK:VAF	./.:0:16:0:16:0:0:25:0:25:0:1:0:0:46:2:0:0	./.:9:22:7:22:9:12:20:8:20:12:1:2:22:22:1:0:0.5
I	8536458	1e03328e-3096-11e7-b7e1-4bd1ec1e05ba	A	AT	1620	PASS	PC=I;RS=8536458;RE=8536466;LEN=1;REP=6;S1=204;S2=2301.68;F017;VD=gpa-15|M04C7.1.1|r.?|-|-|protein_coding:insertion:2KB_upstream_variant|SO:0000010:SO:0000667:SO:0001636;VW=gpa-15|M04C7.1.1|r.?|-|-|protein_coding:insertion:2KB_upstream_variant|SO:0000010:SO:0000667:SO:0001636;VT=Ins;VC=upstream	GT:NB:ND:NP:NR:NU:PB:PD:PP:PR:PU:TG:VG:MTR:WTR:AMB:UNK:VAF	./.:0:14:0:14:0:0:17:0:17:0:1:0:0:34:0:0:0	./.:20:23:16:23:20:22:24:11:24:22:1:2:48:0:0:0:1
I	8547837	1e1c39c8-3096-11e7-b7e1-4bd1ec1e05ba	C	CA	1200	PASS	PC=I;RS=8547837;RE=8547847;LEN=1;REP=8;S1=120;S2=1697.85;F017;VD=gon-2|T01H8.5a|r.?|-|-|protein_coding:insertion:5KB_downstream_variant|SO:0000010:SO:0000667:SO:0001633;VW=M04C7.3|M04C7.3|r.?|-|-|protein_coding:insertion:2KB_upstream_variant|SO:0000010:SO:0000667:SO:0001636;VT=Ins;VC=downstream	GT:NB:ND:NP:NR:NU:PB:PD:PP:PR:PU:TG:VG:MTR:WTR:AMB:UNK:VAF	./.:0:22:0:22:0:0:28:0:28:0:1:0:1:53:0:0:0.02	./.:12:32:9:32:12:13:22:11:22:13:1:2:31:23:0:0:0.57
I	9249637	1f9c3348-3096-11e7-b7e1-4bd1ec1e05ba	G	GA	660	PASS	PC=I;RS=9249637;RE=9249648;LEN=1;REP=9;S1=40;S2=925.21;F017;VD=F36H2.4|F36H2.4|r.390-4_390-3insu|c.390-4_390-3insT|p.?|protein_coding:CDS:extended_intronic_splice_region:insertion:extended_intronic_splice_region_variant:transcript_variant|SO:0000010:SO:0000316:SO:0001996:SO:0000667:SO:0001995:SO:0001576;VW=F36H2.4|F36H2.4|r.390-4_390-3insu|c.390-4_390-3insT|p.?|protein_coding:CDS:extended_intronic_splice_region:insertion:extended_intronic_splice_region_variant:transcript_variant|SO:0000010:SO:0000316:SO:0001996:SO:0000667:SO:0001995:SO:0001576;VT=Ins;VC=splice_region	GT:NB:ND:NP:NR:NU:PB:PD:PP:PR:PU:TG:VG:MTR:WTR:AMB:UNK:VAF	./.:0:20:0:20:0:0:28:0:28:0:1:0:0:44:0:0:0	./.:8:13:4:13:8:14:23:7:23:14:1:2:27:1:0:0:0.96
I	9391721	dc00a8b8-3094-11e7-b7e1-4bd1ec1e05ba	TAAA	T	1020	F006;F015	PC=D;RS=9391721;RE=9391737;LEN=3;REP=15;S1=90;S2=1455.76;F017;VD=ppfr-1|F16A11.3d|r.?|-|-|protein_coding:deletion:2KB_upstream_variant|SO:0000010:SO:0000159:SO:0001636;VW=F16A11.2|F16A11.2|r.?|-|-|protein_coding:CDS:intron:deletion:intron_variant|SO:0000010:SO:0000316:SO:0000188:SO:0000159:SO:0001627;VT=Del;VC=upstream	GT:NB:ND:NP:NR:NU:PB:PD:PP:PR:PU:TG:VG	./.:3:19:0:19:3:4:31:0:31:4:1:1	./.:19:24:9:24:19:12:14:8:14:12:1:2
I	9730860	208c36d6-3096-11e7-b7e1-4bd1ec1e05ba	G	GA	1500	F015	PC=I;RS=9730860;RE=9730871;LEN=1;REP=9;S1=162;S2=2123.22;F017;VD=ocrl-1|C16C2.3a|r.?|-|-|protein_coding:insertion:5KB_upstream_variant|SO:0000010:SO:0000667:SO:0001635;VW=ocrl-1|C16C2.3a|r.?|-|-|protein_coding:insertion:5KB_upstream_variant|SO:0000010:SO:0000667:SO:0001635;VT=Ins;VC=upstream	GT:NB:ND:NP:NR:NU:PB:PD:PP:PR:PU:TG:VG	./.:1:18:1:18:1:0:13:0:13:0:1:1	./.:21:24:16:24:21:18:25:8:25:18:1:2
I	9763988	209e7878-3096-11e7-b7e1-4bd1ec1e05ba	A	AT	1140	PASS	PC=I;RS=9763988;RE=9763997;LEN=1;REP=7;S1=110;S2=1608.93;F017;VD=F26E4.3|F26E4.3.1|r.?|-|-|protein_coding:CDS:intron:insertion:intron_variant|SO:0000010:SO:0000316:SO:0000188:SO:0000667:SO:0001627;VW=F26E4.3|F26E4.3.1|r.?|-|-|protein_coding:CDS:intron:insertion:intron_variant|SO:0000010:SO:0000316:SO:0000188:SO:0000667:SO:0001627;VT=Ins;VC=intronic	GT:NB:ND:NP:NR:NU:PB:PD:PP:PR:PU:TG:VG:MTR:WTR:AMB:UNK:VAF	./.:0:15:0:15:0:0:21:0:21:0:1:0:0:39:0:0:0	./.:13:17:10:17:13:12:16:9:16:12:1:2:28:0:0:0:1
I	9804849	dc7ae3d0-3094-11e7-b7e1-4bd1ec1e05ba	TA	T	1200	PASS	PC=D;RS=9804849;RE=9804859;LEN=1;REP=9;S1=120;S2=1714.11;F017;VD=ncx-4|F35C12.2a|r.?|-|-|protein_coding:deletion:5KB_upstream_variant|SO:0000010:SO:0000159:SO:0001635;VW=ncx-4|F35C12.2a|r.?|-|-|protein_coding:deletion:5KB_upstream_variant|SO:0000010:SO:0000159:SO:0001635;VT=Del;VC=upstream	GT:NB:ND:NP:NR:NU:PB:PD:PP:PR:PU:TG:VG:MTR:WTR:AMB:UNK:VAF	./.:0:26:0:26:0:0:31:0:31:0:1:0:1:63:2:0:0.02	./.:15:15:9:15:15:17:20:11:20:17:1:2:34:0:3:0:1
I	9925002	dcc842ba-3094-11e7-b7e1-4bd1ec1e05ba	CA	C	480	PASS	PC=D;RS=9925002;RE=9925012;LEN=1;REP=9;S1=24;S2=685.523;F017;VD=F52F12.9|F52F12.9|r.?|-|-|protein_coding:deletion:2KB_upstream_variant|SO:0000010:SO:0000159:SO:0001636;VW=F52F12.9|F52F12.9|r.?|-|-|protein_coding:deletion:2KB_upstream_variant|SO:0000010:SO:0000159:SO:0001636;VT=Del;VC=upstream	GT:NB:ND:NP:NR:NU:PB:PD:PP:PR:PU:TG:VG:MTR:WTR:AMB:UNK:VAF	./.:0:21:0:21:0:0:18:0:18:0:1:0:0:36:2:0:0	./.:10:22:3:22:10:8:18:5:18:8:1:2:19:17:3:0:0.53
I	10379506	2242cbc0-3096-11e7-b7e1-4bd1ec1e05ba	A	AT	1140	PASS	PC=I;RS=10379506;RE=10379514;LEN=1;REP=6;S1=108;S2=1613.14;F017;VD=hpo-35|F45H11.3|r.2636_2637insu|c.?|p.?|protein_coding:three_prime_UTR:exon:insertion:3_prime_UTR_variant:transcript_variant|SO:0000010:SO:0000205:SO:0000147:SO:0000667:SO:0001624:SO:0001576;VW=hpo-35|F45H11.3|r.2636_2637insu|c.?|p.?|protein_coding:three_prime_UTR:exon:insertion:3_prime_UTR_variant:transcript_variant|SO:0000010:SO:0000205:SO:0000147:SO:0000667:SO:0001624:SO:0001576;VT=Ins;VC=3prime_UTR_variant	GT:NB:ND:NP:NR:NU:PB:PD:PP:PR:PU:TG:VG:MTR:WTR:AMB:UNK:VAF	./.:0:20:0:20:0:0:22:0:22:0:1:0:0:41:0:0:0	./.:15:18:11:18:15:13:14:8:14:13:1:2:35:0:0:0:1
I	10457224	e3709c34-3094-11e7-b7e1-4bd1ec1e05ba	CT	C	720	F006	PC=D;RS=10457224;RE=10457236;LEN=1;REP=11;S1=63;S2=1197.41;F017;VD=Y106G6H.9|Y106G6H.9|r.?|-|-|protein_coding:deletion:2KB_upstream_variant|SO:0000010:SO:0000159:SO:0001636;VW=Y106G6H.9|Y106G6H.9|r.?|-|-|protein_coding:deletion:2KB_upstream_variant|SO:0000010:SO:0000159:SO:0001636;VT=Del;VC=upstream	GT:NB:ND:NP:NR:NU:PB:PD:PP:PR:PU:TG:VG	./.:0:19:0:19:0:0:23:0:23:0:1:0	./.:11:21:8:21:11:10:21:6:21:10:1:2
I	10704924	25269be6-3096-11e7-b7e1-4bd1ec1e05ba	C	CA	1260	PASS	PC=I;RS=10704924;RE=10704934;LEN=1;REP=8;S1=132;S2=1781.36;F017;VD=B0205.10|B0205.10.2|r.?|-|-|protein_coding:insertion:5KB_upstream_variant|SO:0000010:SO:0000667:SO:0001635;VW=B0205.10|B0205.10.2|r.?|-|-|protein_coding:insertion:5KB_upstream_variant|SO:0000010:SO:0000667:SO:0001635;VT=Ins;VC=upstream	GT:NB:ND:NP:NR:NU:PB:PD:PP:PR:PU:TG:VG:MTR:WTR:AMB:UNK:VAF	./.:0:25:0:25:0:0:16:0:16:0:1:0:1:34:0:0:0.03	./.:13:16:10:16:13:19:26:11:26:19:1:2:39:0:0:1:1
I	10981885	3a808c50-3095-11e7-b7e1-4bd1ec1e05ba	AT	A	780	PASS	PC=D;RS=10981885;RE=10981893;LEN=1;REP=7;S1=50;S2=1111.49;F017;VD=Y52B11A.3|Y52B11A.3a.1|r.?|-|-|protein_coding:deletion:5KB_downstream_variant|SO:0000010:SO:0000159:SO:0001633;VW=Y52B11A.4|Y52B11A.4.2|r.?|-|-|protein_coding:CDS:intron:deletion:intron_variant|SO:0000010:SO:0000316:SO:0000188:SO:0000159:SO:0001627;VT=Del;VC=downstream	GT:NB:ND:NP:NR:NU:PB:PD:PP:PR:PU:TG:VG:MTR:WTR:AMB:UNK:VAF	./.:0:20:0:20:0:0:21:0:21:0:1:0:0:50:2:0:0	./.:5:12:4:12:5:11:22:9:22:11:1:2:15:17:2:1:0.47
I	11247239	3b496116-3095-11e7-b7e1-4bd1ec1e05ba	TGG	T	360	F006;F012;F015	PC=D;RS=11247239;RE=11247255;LEN=2;REP=15;S1=12;S2=498.64;F017;VD=F46A8.11|F46A8.11|r.?|-|-|protein_coding:deletion:2KB_upstream_variant|SO:0000010:SO:0000159:SO:0001636;VW=F46A8.11|F46A8.11|r.?|-|-|protein_coding:deletion:2KB_upstream_variant|SO:0000010:SO:0000159:SO:0001636;VT=Del;VC=upstream	GT:NB:ND:NP:NR:NU:PB:PD:PP:PR:PU:TG:VG	./.:0:2:0:2:0:5:17:0:17:5:1:1	./.:0:8:1:8:1:7:11:5:11:7:1:2
I	11266355	3b5f49c2-3095-11e7-b7e1-4bd1ec1e05ba	AT	A	840	F006;F015	PC=D;RS=11266355;RE=11266367;LEN=1;REP=11;S1=64;S2=1192.59;F017;VD=F36D1.5|F36D1.5|r.174+7delu|c.174+7delt|p.?|protein_coding:CDS:extended_intronic_splice_region:deletion:extended_intronic_splice_region_variant:transcript_variant|SO:0000010:SO:0000316:SO:0001996:SO:0000159:SO:0001995:SO:0001576;VW=F36D1.5|F36D1.5|r.174+7delu|c.174+7delt|p.?|protein_coding:CDS:extended_intronic_splice_region:deletion:extended_intronic_splice_region_variant:transcript_variant|SO:0000010:SO:0000316:SO:0001996:SO:0000159:SO:0001995:SO:0001576;VT=Del;VC=splice_region	GT:NB:ND:NP:NR:NU:PB:PD:PP:PR:PU:TG:VG	./.:0:19:0:19:0:1:15:1:15:1:1:1	./.:12:12:7:12:12:13:19:6:19:13:1:2
I	11609076	2af55c60-3096-11e7-b7e1-4bd1ec1e05ba	A	AT	1020	PASS	PC=I;RS=11609076;RE=11609084;LEN=1;REP=6;S1=84;S2=1421.44;F017;VD=C17D12.7|C17D12.7|r.?|-|-|protein_coding:CDS:intron:insertion:intron_variant|SO:0000010:SO:0000316:SO:0000188:SO:0000667:SO:0001627;VW=C17D12.7|C17D12.7|r.?|-|-|protein_coding:CDS:intron:insertion:intron_variant|SO:0000010:SO:0000316:SO:0000188:SO:0000667:SO:0001627;VT=Ins;VC=intronic	GT:NB:ND:NP:NR:NU:PB:PD:PP:PR:PU:TG:VG:MTR:WTR:AMB:UNK:VAF	./.:0:16:0:16:0:0:7:0:7:0:1:0:0:22:0:0:0	./.:18:23:11:23:18:9:11:6:11:9:1:2:28:2:0:0:0.93
I	11711272	3c5212d8-3095-11e7-b7e1-4bd1ec1e05ba	GT	G	960	F006;F015	PC=D;RS=11711272;RE=11711283;LEN=1;REP=10;S1=72;S2=1368.64;F017;VD=oac-19|F35E2.6|r.?|-|-|protein_coding:CDS:intron:deletion:intron_variant|SO:0000010:SO:0000316:SO:0000188:SO:0000159:SO:0001627;VW=oac-19|F35E2.6|r.?|-|-|protein_coding:CDS:intron:deletion:intron_variant|SO:0000010:SO:0000316:SO:0000188:SO:0000159:SO:0001627;VT=Del;VC=intronic	GT:NB:ND:NP:NR:NU:PB:PD:PP:PR:PU:TG:VG	./.:1:27:1:27:1:1:23:0:23:1:1:2	./.:15:17:10:17:15:10:14:5:14:10:1:2
I	11729253	3c6014be-3095-11e7-b7e1-4bd1ec1e05ba	CA	C	768	PASS	PC=D;RS=11729253;RE=11729261;LEN=1;REP=7;S1=72;S2=1277.3;F017;VD=F35E2.9|F35E2.9|r.?|-|-|protein_coding:deletion:5KB_upstream_variant|SO:0000010:SO:0000159:SO:0001635;VW=F35E2.9|F35E2.9|r.?|-|-|protein_coding:deletion:5KB_upstream_variant|SO:0000010:SO:0000159:SO:0001635;VT=Del;VC=upstream	GT:NB:ND:NP:NR:NU:PB:PD:PP:PR:PU:TG:VG:MTR:WTR:AMB:UNK:VAF	./.:0:17:0:17:0:0:10:0:10:0:1:0:1:32:0:0:0.03	./.:14:16:7:16:14:11:12:8:12:11:1:2:27:0:3:0:1
I	11790404	3c7f702a-3095-11e7-b7e1-4bd1ec1e05ba	GA	G	1080	PASS	PC=D;RS=11790404;RE=11790413;LEN=1;REP=8;S1=91;S2=1537.46;F017;VD=vab-10|ZK1151.1c|r.?|-|-|protein_coding:CDS:intron:deletion:intron_variant|SO:0000010:SO:0000316:SO:0000188:SO:0000159:SO:0001627;VW=vab-10|ZK1151.1c|r.?|-|-|protein_coding:CDS:intron:deletion:intron_variant|SO:0000010:SO:0000316:SO:0000188:SO:0000159:SO:0001627;VT=Del;VC=intronic	GT:NB:ND:NP:NR:NU:PB:PD:PP:PR:PU:TG:VG:MTR:WTR:AMB:UNK:VAF	./.:0:14:0:14:0:0:17:0:17:0:1:0:0:31:2:0:0	./.:13:13:6:13:13:19:19:12:19:19:1:2:36:0:0:0:1
I	11792881	3c872824-3095-11e7-b7e1-4bd1ec1e05ba	CG	C	900	PASS	PC=D;RS=11792881;RE=11792888;LEN=1;REP=6;S1=70;S2=1276.7;F017;VD=vab-10|ZK1151.1c|r.?|-|-|protein_coding:deletion:2KB_upstream_variant|SO:0000010:SO:0000159:SO:0001636;VW=vab-10|ZK1151.1c|r.?|-|-|protein_coding:deletion:2KB_upstream_variant|SO:0000010:SO:0000159:SO:0001636;VT=Del;VC=upstream	GT:NB:ND:NP:NR:NU:PB:PD:PP:PR:PU:TG:VG:MTR:WTR:AMB:UNK:VAF	./.:0:12:0:12:0:0:15:0:15:0:1:0:0:28:0:0:0	./.:11:11:6:11:11:11:12:9:12:11:1:2:24:1:0:0:0.96
I	12048339	3d50b3f6-3095-11e7-b7e1-4bd1ec1e05ba	TA	T	600	F006	PC=D;RS=12048339;RE=12048350;LEN=1;REP=10;S1=36;S2=853.141;F017;VD=ksr-2|F58D5.4a|r.?|-|-|protein_coding:CDS:intron:deletion:intron_variant|SO:0000010:SO:0000316:SO:0000188:SO:0000159:SO:0001627;VW=ksr-2|F58D5.4a|r.?|-|-|protein_coding:CDS:intron:deletion:intron_variant|SO:0000010:SO:0000316:SO:0000188:SO:0000159:SO:0001627;VT=Del;VC=intronic	GT:NB:ND:NP:NR:NU:PB:PD:PP:PR:PU:TG:VG	./.:0:19:0:19:0:0:25:0:25:0:1:0	./.:7:20:5:20:7:10:18:5:18:10:1:2
I	12098694	2d64c5e4-3096-11e7-b7e1-4bd1ec1e05ba	C	CA	1440	PASS	PC=I;RS=12098694;RE=12098703;LEN=1;REP=7;S1=168;S2=2027.67;F017;VD=rrf-2|M01G12.12|r.4761_4762insu|c.?|p.?|protein_coding:three_prime_UTR:exon:insertion:3_prime_UTR_variant:transcript_variant|SO:0000010:SO:0000205:SO:0000147:SO:0000667:SO:0001624:SO:0001576;VW=rrf-2|M01G12.12|r.4761_4762insu|c.?|p.?|protein_coding:three_prime_UTR:exon:insertion:3_prime_UTR_variant:transcript_variant|SO:0000010:SO:0000205:SO:0000147:SO:0000667:SO:0001624:SO:0001576;VT=Ins;VC=3prime_UTR_variant	GT:NB:ND:NP:NR:NU:PB:PD:PP:PR:PU:TG:VG:MTR:WTR:AMB:UNK:VAF	./.:0:20:0:20:0:0:22:0:22:0:1:0:0:44:0:0:0	./.:21:24:13:24:21:18:19:11:19:18:1:2:43:0:0:0:1
I	12214474	2dbbed10-3096-11e7-b7e1-4bd1ec1e05ba	A	AT	1500	PASS	PC=I;RS=12214474;RE=12214480;LEN=1;REP=4;S1=180;S2=2115.39;F017;VD=F14B6.2|F14B6.2|r.?|-|-|protein_coding:insertion:5KB_downstream_variant|SO:0000010:SO:0000667:SO:0001633;VW=C15C6.4|C15C6.4|r.?|-|-|protein_coding:CDS:intron:insertion:intron_variant|SO:0000010:SO:0000316:SO:0000188:SO:0000667:SO:0001627;VT=Ins;VC=downstream	GT:NB:ND:NP:NR:NU:PB:PD:PP:PR:PU:TG:VG:MTR:WTR:AMB:UNK:VAF	./.:0:17:0:17:0:0:13:0:13:0:1:0:0:33:0:0:0	./.:16:19:11:19:17:20:22:14:22:20:1:2:41:0:0:0:1
I	12482886	3e9d9f80-3095-11e7-b7e1-4bd1ec1e05ba	CT	C	1412	PASS	PC=D;RS=12482886;RE=12482892;LEN=1;REP=5;S1=216;S2=2405.05;F017;VD=pars-2|T27F6.5a.2|r.?|-|-|protein_coding:deletion:5KB_upstream_variant|SO:0000010:SO:0000159:SO:0001635;VW=pars-2|T27F6.5a.2|r.?|-|-|protein_coding:deletion:5KB_upstream_variant|SO:0000010:SO:0000159:SO:0001635;VT=Del;VC=upstream	GT:NB:ND:NP:NR:NU:PB:PD:PP:PR:PU:TG:VG:MTR:WTR:AMB:UNK:VAF	./.:0:20:0:20:0:0:18:0:18:0:1:0:0:39:2:0:0	./.:17:28:11:28:17:23:24:17:24:23:1:2:44:10:0:0:0.81
I	12495545	2e56427a-3096-11e7-b7e1-4bd1ec1e05ba	T	TA	1080	PASS	PC=I;RS=12495545;RE=12495553;LEN=1;REP=6;S1=99;S2=1532.64;F017;VD=pars-2|T27F6.5a.2|r.?|-|-|protein_coding:insertion:5KB_downstream_variant|SO:0000010:SO:0000667:SO:0001633;VW=T27F6.7|T27F6.7.2|r.?|-|-|protein_coding:CDS:intron:insertion:intron_variant|SO:0000010:SO:0000316:SO:0000188:SO:0000667:SO:0001627;VT=Ins;VC=downstream	GT:NB:ND:NP:NR:NU:PB:PD:PP:PR:PU:TG:VG:MTR:WTR:AMB:UNK:VAF	./.:0:23:0:23:0:0:19:0:19:0:1:0:0:47:0:0:0	./.:11:14:8:14:11:13:15:10:15:13:1:2:27:2:0:0:0.93
I	12518008	3ec19444-3095-11e7-b7e1-4bd1ec1e05ba	GA	G	1080	F006	PC=D;RS=12518008;RE=12518020;LEN=1;REP=11;S1=84;S2=1524.22;F017;VD=unc-101|K11D2.3a.1|r.?|-|-|protein_coding:deletion:5KB_downstream_variant|SO:0000010:SO:0000159:SO:0001633;VW=K11D2.5|K11D2.5|r.?|-|-|protein_coding:CDS:intron:deletion:intron_variant|SO:0000010:SO:0000316:SO:0000188:SO:0000159:SO:0001627;VT=Del;VC=downstream	GT:NB:ND:NP:NR:NU:PB:PD:PP:PR:PU:TG:VG	./.:0:16:0:16:0:0:13:0:13:0:1:0	./.:13:15:5:15:13:17:18:13:18:17:1:2
I	12643942	3ec94db0-3095-11e7-b7e1-4bd1ec1e05ba	AT	A	1200	F006;F015	PC=D;RS=12643942;RE=12643954;LEN=1;REP=11;S1=120;S2=1710.5;F017;VD=H28O16.2|H28O16.2|r.?|-|-|protein_coding:deletion:5KB_downstream_variant|SO:0000010:SO:0000159:SO:0001633;VW=H28O16.2|H28O16.2|r.?|-|-|protein_coding:deletion:5KB_downstream_variant|SO:0000010:SO:0000159:SO:0001633;VT=Del;VC=downstream	GT:NB:ND:NP:NR:NU:PB:PD:PP:PR:PU:TG:VG	./.:0:13:0:13:0:1:13:1:13:1:1:1	./.:17:21:11:21:17:13:17:8:17:13:1:2
I	12735451	3f0e1148-3095-11e7-b7e1-4bd1ec1e05ba	AT	A	900	PASS	PC=D;RS=12735451;RE=12735458;LEN=1;REP=6;S1=70;S2=1277.3;F017;VD=toe-4|W02A11.3|r.?|-|-|protein_coding:deletion:5KB_upstream_variant|SO:0000010:SO:0000159:SO:0001635;VW=vps-25|W02A11.2.2|r.?|-|-|protein_coding:CDS:intron:deletion:intron_variant|SO:0000010:SO:0000316:SO:0000188:SO:0000159:SO:0001627;VT=Del;VC=upstream	GT:NB:ND:NP:NR:NU:PB:PD:PP:PR:PU:TG:VG:MTR:WTR:AMB:UNK:VAF	./.:0:17:0:17:0:0:19:0:19:0:1:0:0:37:1:0:0	./.:9:10:6:10:9:11:11:9:11:11:1:2:22:1:0:1:0.96
I	12776799	3f37fb84-3095-11e7-b7e1-4bd1ec1e05ba	TA	T	1260	PASS	PC=D;RS=12776799;RE=12776808;LEN=1;REP=8;S1=126;S2=1798.82;F017;VD=B0019.2|B0019.2.2|r.?|-|-|protein_coding:CDS:intron:deletion:intron_variant|SO:0000010:SO:0000316:SO:0000188:SO:0000159:SO:0001627;VW=B0019.2|B0019.2.2|r.?|-|-|protein_coding:CDS:intron:deletion:intron_variant|SO:0000010:SO:0000316:SO:0000188:SO:0000159:SO:0001627;VT=Del;VC=intronic	GT:NB:ND:NP:NR:NU:PB:PD:PP:PR:PU:TG:VG:MTR:WTR:AMB:UNK:VAF	./.:0:19:0:19:0:0:24:0:24:0:1:0:0:42:1:0:0	./.:17:23:13:23:17:23:24:8:24:23:1:2:45:1:6:1:0.98
I	12963256	2fb4dc62-3096-11e7-b7e1-4bd1ec1e05ba	T	TA	1200	F006;F015	PC=I;RS=12963256;RE=12963268;LEN=1;REP=10;S1=120;S2=1702.07;F017;VD=tba-2|C47B2.3.2|r.?|-|-|protein_coding:insertion:5KB_downstream_variant|SO:0000010:SO:0000667:SO:0001633;VW=C47B2.2|C47B2.2.1|r.?|-|-|protein_coding:CDS:intron:insertion:intron_variant|SO:0000010:SO:0000316:SO:0000188:SO:0000667:SO:0001627;VT=Ins;VC=downstream	GT:NB:ND:NP:NR:NU:PB:PD:PP:PR:PU:TG:VG	./.:0:10:0:10:0:3:25:0:25:3:1:1	./.:11:14:9:14:11:19:27:11:27:19:1:2
I	12992022	3fd490f2-3095-11e7-b7e1-4bd1ec1e05ba	AT	A	840	PASS	PC=D;RS=12992022;RE=12992031;LEN=1;REP=8;S1=48;S2=1197.41;F017;VD=smu-1|CC4.3.1|r.?|-|-|protein_coding:deletion:5KB_upstream_variant|SO:0000010:SO:0000159:SO:0001635;VW=nlp-15|CC4.2|r.?|-|-|protein_coding:CDS:intron:deletion:intron_variant|SO:0000010:SO:0000316:SO:0000188:SO:0000159:SO:0001627;VT=Del;VC=upstream	GT:NB:ND:NP:NR:NU:PB:PD:PP:PR:PU:TG:VG:MTR:WTR:AMB:UNK:VAF	./.:0:24:0:24:0:0:25:0:25:0:1:0:0:52:0:0:0	./.:12:14:3:14:12:22:26:11:26:22:1:2:37:3:4:0:0.93
I	13039570	3013e2b6-3096-11e7-b7e1-4bd1ec1e05ba	T	TA	1200	PASS	PC=I;RS=13039570;RE=13039577;LEN=1;REP=5;S1=120;S2=1699.66;F017;VD=W05B5.1|W05B5.1c|r.17_18insa|c.?|p.?|protein_coding:five_prime_UTR:exon:insertion:5_prime_UTR_variant:transcript_variant|SO:0000010:SO:0000204:SO:0000147:SO:0000667:SO:0001623:SO:0001576;VW=W05B5.1|W05B5.1c|r.17_18insa|c.?|p.?|protein_coding:five_prime_UTR:exon:insertion:5_prime_UTR_variant:transcript_variant|SO:0000010:SO:0000204:SO:0000147:SO:0000667:SO:0001623:SO:0001576;VT=Ins;VC=5prime_UTR_variant	GT:NB:ND:NP:NR:NU:PB:PD:PP:PR:PU:TG:VG:MTR:WTR:AMB:UNK:VAF	./.:0:18:0:18:0:0:17:0:17:0:1:0:0:35:0:0:0	./.:15:17:11:17:15:16:16:9:16:16:1:2:36:0:0:0:1
I	13348680	44f62622-3095-11e7-b7e1-4bd1ec1e05ba	GCC	G	480	F006;F015	PC=D;RS=13348680;RE=13348694;LEN=2;REP=13;S1=21;S2=681.309;F017;VD=Y40B1A.3|Y40B1A.3a|r.?|-|-|protein_coding:deletion:5KB_upstream_variant|SO:0000010:SO:0000159:SO:0001635;VW=Y40B1A.2|Y40B1A.2|r.?|-|-|protein_coding:CDS:intron:deletion:intron_variant|SO:0000010:SO:0000316:SO:0000188:SO:0000159:SO:0001627;VT=Del;VC=upstream	GT:NB:ND:NP:NR:NU:PB:PD:PP:PR:PU:TG:VG	./.:0:11:0:11:0:2:15:0:15:2:1:1	./.:13:17:6:17:13:10:21:2:21:10:1:2
I	13513447	458bbf8e-3095-11e7-b7e1-4bd1ec1e05ba	GT	G	1048	F006	PC=D;RS=13513447;RE=13513458;LEN=1;REP=10;S1=91;S2=1539.27;F017;VD=Y87G2A.1|Y87G2A.1|r.?|-|-|protein_coding:deletion:2KB_upstream_variant|SO:0000010:SO:0000159:SO:0001636;VW=Y87G2A.18|Y87G2A.18|r.?|-|-|protein_coding:CDS:intron:deletion:intron_variant|SO:0000010:SO:0000316:SO:0000188:SO:0000159:SO:0001627;VT=Del;VC=upstream	GT:NB:ND:NP:NR:NU:PB:PD:PP:PR:PU:TG:VG	./.:0:14:0:14:0:0:21:0:21:0:1:0	./.:19:21:12:21:19:14:20:6:20:14:1:2
I	13539035	45a63314-3095-11e7-b7e1-4bd1ec1e05ba	TA	T	900	F015	PC=D;RS=13539035;RE=13539045;LEN=1;REP=9;S1=30;S2=1288.14;F017;VD=atg-4.1|Y87G2A.3a|r.?|-|-|protein_coding:CDS:intron:deletion:intron_variant|SO:0000010:SO:0000316:SO:0000188:SO:0000159:SO:0001627;VW=atg-4.1|Y87G2A.3a|r.?|-|-|protein_coding:CDS:intron:deletion:intron_variant|SO:0000010:SO:0000316:SO:0000188:SO:0000159:SO:0001627;VT=Del;VC=intronic	GT:NB:ND:NP:NR:NU:PB:PD:PP:PR:PU:TG:VG	./.:1:8:0:8:1:0:23:0:23:0:1:1	./.:5:5:1:5:5:27:30:14:30:27:1:2
I	13566674	45d4a6d6-3095-11e7-b7e1-4bd1ec1e05ba	GT	G	660	F006	PC=D;RS=13566674;RE=13566686;LEN=1;REP=11;S1=36;S2=942.67;F017;VD=cyn-15|Y87G2A.6.2|r.?|-|-|protein_coding:CDS:intron:deletion:intron_variant|SO:0000010:SO:0000316:SO:0000188:SO:0000159:SO:0001627;VW=cyn-15|Y87G2A.6.2|r.?|-|-|protein_coding:CDS:intron:deletion:intron_variant|SO:0000010:SO:0000316:SO:0000188:SO:0000159:SO:0001627;VT=Del;VC=intronic	GT:NB:ND:NP:NR:NU:PB:PD:PP:PR:PU:TG:VG	./.:0:22:0:22:0:0:18:0:18:0:1:0	./.:21:23:8:23:21:7:7:3:7:7:1:2
I	13586765	31cafb44-3096-11e7-b7e1-4bd1ec1e05ba	G	GT	1080	F015	PC=I;RS=13586765;RE=13586776;LEN=1;REP=9;S1=99;S2=1531.44;F017;VD=Y87G2A.11|Y87G2A.11|r.?|-|-|protein_coding:insertion:5KB_downstream_variant|SO:0000010:SO:0000667:SO:0001633;VW=vps-28|Y87G2A.10a.1|r.?|-|-|protein_coding:CDS:intron:insertion:intron_variant|SO:0000010:SO:0000316:SO:0000188:SO:0000667:SO:0001627;VT=Ins;VC=downstream	GT:NB:ND:NP:NR:NU:PB:PD:PP:PR:PU:TG:VG	./.:0:20:0:20:0:2:29:1:29:2:1:2	./.:12:17:8:17:12:14:21:9:21:14:1:2
I	13586970	45f6310c-3095-11e7-b7e1-4bd1ec1e05ba	CA	C	1680	F006	PC=D;RS=13586970;RE=13586981;LEN=1;REP=10;S1=209;S2=2382.78;F017;VD=Y87G2A.11|Y87G2A.11|r.?|-|-|protein_coding:deletion:5KB_downstream_variant|SO:0000010:SO:0000159:SO:0001633;VW=vps-28|Y87G2A.10a.1|r.?|-|-|protein_coding:CDS:intron:deletion:intron_variant|SO:0000010:SO:0000316:SO:0000188:SO:0000159:SO:0001627;VT=Del;VC=downstream	GT:NB:ND:NP:NR:NU:PB:PD:PP:PR:PU:TG:VG	./.:0:27:0:27:0:0:17:0:17:0:1:0	./.:24:26:18:26:24:16:18:10:18:16:1:2
I	13616865	460a329c-3095-11e7-b7e1-4bd1ec1e05ba	ATT	A	1560	F006;F015	PC=D;RS=13616865;RE=13616879;LEN=2;REP=13;S1=187;S2=2224.79;F017;VD=agef-1|Y6B3A.1c|r.?|-|-|protein_coding:CDS:intron:deletion:intron_variant|SO:0000010:SO:0000316:SO:0000188:SO:0000159:SO:0001627;VW=agef-1|Y6B3A.1c|r.?|-|-|protein_coding:CDS:intron:deletion:intron_variant|SO:0000010:SO:0000316:SO:0000188:SO:0000159:SO:0001627;VT=Del;VC=intronic	GT:NB:ND:NP:NR:NU:PB:PD:PP:PR:PU:TG:VG	./.:3:20:0:20:3:3:25:0:25:3:1:1	./.:15:18:10:18:15:19:23:16:23:19:1:2
I	13619284	31e2067c-3096-11e7-b7e1-4bd1ec1e05ba	C	CA	1320	PASS	PC=I;RS=13619284;RE=13619294;LEN=1;REP=8;S1=143;S2=1873.3;F017;VD=agef-1|Y6B3A.1c|r.?|-|-|protein_coding:CDS:intron:insertion:intron_variant|SO:0000010:SO:0000316:SO:0000188:SO:0000667:SO:0001627;VW=agef-1|Y6B3A.1c|r.?|-|-|protein_coding:CDS:intron:insertion:intron_variant|SO:0000010:SO:0000316:SO:0000188:SO:0000667:SO:0001627;VT=Ins;VC=intronic	GT:NB:ND:NP:NR:NU:PB:PD:PP:PR:PU:TG:VG:MTR:WTR:AMB:UNK:VAF	./.:0:20:0:20:0:0:21:0:21:0:1:0:0:42:0:0:0	./.:11:15:10:15:11:15:19:12:19:15:1:2:33:1:0:0:0.97
I	13648979	320095ba-3096-11e7-b7e1-4bd1ec1e05ba	C	CT	600	F006;F015	PC=I;RS=13648979;RE=13648997;LEN=1;REP=16;S1=32;S2=844.713;F017;VD=dkf-1|W09C5.5|r.?|-|-|protein_coding:insertion:2KB_upstream_variant|SO:0000010:SO:0000667:SO:0001636;VW=dkf-1|W09C5.5|r.?|-|-|protein_coding:insertion:2KB_upstream_variant|SO:0000010:SO:0000667:SO:0001636;VT=Ins;VC=upstream	GT:NB:ND:NP:NR:NU:PB:PD:PP:PR:PU:TG:VG	./.:2:29:0:29:2:0:26:0:26:0:1:1	./.:15:30:7:30:15:7:21:3:21:7:1:2
I	13877342	46b9808a-3095-11e7-b7e1-4bd1ec1e05ba	AT	A	600	F006	PC=D;RS=13877342;RE=13877353;LEN=1;REP=10;S1=32;S2=859.162;F017;VD=taf-1|W04A8.7|r.?|-|-|protein_coding:CDS:intron:deletion:intron_variant|SO:0000010:SO:0000316:SO:0000188:SO:0000159:SO:0001627;VW=taf-1|W04A8.7|r.?|-|-|protein_coding:CDS:intron:deletion:intron_variant|SO:0000010:SO:0000316:SO:0000188:SO:0000159:SO:0001627;VT=Del;VC=intronic	GT:NB:ND:NP:NR:NU:PB:PD:PP:PR:PU:TG:VG	./.:0:19:0:19:0:0:17:0:17:0:1:0	./.:16:32:7:32:16:6:15:3:15:6:1:2
I	14054478	4712fc28-3095-11e7-b7e1-4bd1ec1e05ba	AT	A	1020	F006	PC=D;RS=14054478;RE=14054489;LEN=1;REP=10;S1=90;S2=1459.97;F017;VD=smd-1|F47G4.7.1|r.?|-|-|protein_coding:deletion:5KB_upstream_variant|SO:0000010:SO:0000159:SO:0001635;VW=smd-1|F47G4.7.1|r.?|-|-|protein_coding:deletion:5KB_upstream_variant|SO:0000010:SO:0000159:SO:0001635;VT=Del;VC=upstream	GT:NB:ND:NP:NR:NU:PB:PD:PP:PR:PU:TG:VG	./.:0:18:0:18:0:0:12:0:12:0:1:0	./.:12:13:8:13:12:15:17:9:17:15:1:2
I	14066925	471f08c4-3095-11e7-b7e1-4bd1ec1e05ba	TC	T	1080	PASS	PC=D;RS=14066925;RE=14066930;LEN=1;REP=4;S1=96;S2=1534.45;F017;VD=F47G4.4|F47G4.4.2|r.?|-|-|protein_coding:CDS:intron:deletion:intron_variant|SO:0000010:SO:0000316:SO:0000188:SO:0000159:SO:0001627;VW=F47G4.4|F47G4.4.2|r.?|-|-|protein_coding:CDS:intron:deletion:intron_variant|SO:0000010:SO:0000316:SO:0000188:SO:0000159:SO:0001627;VT=Del;VC=intronic	GT:NB:ND:NP:NR:NU:PB:PD:PP:PR:PU:TG:VG:MTR:WTR:AMB:UNK:VAF	./.:0:25:0:25:0:0:13:0:13:0:1:0:0:37:0:0:0	./.:16:17:11:17:16:10:10:7:10:10:1:2:30:0:0:0:1
I	14097239	47269bd4-3095-11e7-b7e1-4bd1ec1e05ba	GA	G	780	PASS	PC=D;RS=14097239;RE=14097249;LEN=1;REP=9;S1=56;S2=1107.28;F017;VD=tfg-1|Y63D3A.5.2|r.?|-|-|protein_coding:deletion:5KB_upstream_variant|SO:0000010:SO:0000159:SO:0001635;VW=tfg-1|Y63D3A.5.2|r.?|-|-|protein_coding:deletion:5KB_upstream_variant|SO:0000010:SO:0000159:SO:0001635;VT=Del;VC=upstream	GT:NB:ND:NP:NR:NU:PB:PD:PP:PR:PU:TG:VG:MTR:WTR:AMB:UNK:VAF	./.:0:11:0:11:0:0:19:0:19:0:1:0:0:26:2:0:0	./.:7:8:6:8:7:13:15:7:15:13:1:2:22:2:0:1:0.92
I	14117675	472e0ab8-3095-11e7-b7e1-4bd1ec1e05ba	CT	C	900	PASS	PC=D;RS=14117675;RE=14117685;LEN=1;REP=9;S1=70;S2=1269.48;F017;VD=dnj-29|Y63D3A.6b.2|r.?|-|-|protein_coding:deletion:5KB_upstream_variant|SO:0000010:SO:0000159:SO:0001635;VW=Y63D3A.8|Y63D3A.8.1|r.?|-|-|protein_coding:CDS:intron:deletion:intron_variant|SO:0000010:SO:0000316:SO:0000188:SO:0000159:SO:0001627;VT=Del;VC=upstream	GT:NB:ND:NP:NR:NU:PB:PD:PP:PR:PU:TG:VG:MTR:WTR:AMB:UNK:VAF	./.:0:12:0:12:0:0:10:0:10:0:1:0:0:22:3:0:0	./.:12:15:6:15:12:15:21:9:21:15:1:2:31:3:1:0:0.91
I	14146373	33286dbe-3096-11e7-b7e1-4bd1ec1e05ba	A	AAGAG	300	F006;F015	PC=I;RS=14146373;RE=14146412;LEN=4;REP=18;S1=10;S2=394.662;VD=kal-1|K03D10.1|r.?|-|-|protein_coding:insertion:5KB_upstream_variant|SO:0000010:SO:0000667:SO:0001635;VW=kal-1|K03D10.1|r.?|-|-|protein_coding:insertion:5KB_upstream_variant|SO:0000010:SO:0000667:SO:0001635;VT=Ins;VC=upstream	GT:NB:ND:NP:NR:NU:PB:PD:PP:PR:PU:TG:VG	./.:1:18:0:18:1:0:26:0:26:0:1:1	./.:4:18:4:18:5:2:10:1:10:2:1:2
I	14164766	4807e3dc-3095-11e7-b7e1-4bd1ec1e05ba	GA	G	600	F006;F015	PC=D;RS=14164766;RE=14164779;LEN=1;REP=12;S1=32;S2=853.141;F017;VD=best-8|C37A5.1.2|r.?|-|-|protein_coding:deletion:5KB_upstream_variant|SO:0000010:SO:0000159:SO:0001635;VW=C37A5.7|C37A5.7.1|r.?|-|-|protein_coding:CDS:intron:deletion:intron_variant|SO:0000010:SO:0000316:SO:0000188:SO:0000159:SO:0001627;VT=Del;VC=upstream	GT:NB:ND:NP:NR:NU:PB:PD:PP:PR:PU:TG:VG	./.:0:23:0:23:0:1:26:0:26:1:1:1	./.:8:14:3:14:8:15:18:7:18:15:1:2
I	14475035	345330c0-3096-11e7-b7e1-4bd1ec1e05ba	A	AT	300	PASS	PC=I;RS=14475035;RE=14475044;LEN=1;REP=7;S1=12;S2=421.754;F017;VD=Y105E8A.19|Y105E8A.19|r.?|-|-|protein_coding:insertion:5KB_downstream_variant|SO:0000010:SO:0000667:SO:0001633;VW=ekl-4|Y105E8A.17b|r.?|-|-|protein_coding:CDS:intron:insertion:intron_variant|SO:0000010:SO:0000316:SO:0000188:SO:0000667:SO:0001627;VT=Ins;VC=downstream	GT:NB:ND:NP:NR:NU:PB:PD:PP:PR:PU:TG:VG:MTR:WTR:AMB:UNK:VAF	./.:0:9:0:9:0:0:20:0:20:0:1:0:0:33:0:0:0	./.:11:15:3:15:11:10:15:2:15:10:1:2:22:0:0:0:1
I	14764456	4a0d80a6-3095-11e7-b7e1-4bd1ec1e05ba	CA	C	900	F006	PC=D;RS=14764456;RE=14764468;LEN=1;REP=11;S1=70;S2=1285.13;F017;VD=F39B2.8|F39B2.8|r.?|-|-|protein_coding:CDS:intron:deletion:intron_variant|SO:0000010:SO:0000316:SO:0000188:SO:0000159:SO:0001627;VW=F39B2.8|F39B2.8|r.?|-|-|protein_coding:CDS:intron:deletion:intron_variant|SO:0000010:SO:0000316:SO:0000188:SO:0000159:SO:0001627;VT=Del;VC=intronic	GT:NB:ND:NP:NR:NU:PB:PD:PP:PR:PU:TG:VG	./.:0:16:0:16:0:0:17:0:17:0:1:0	./.:16:20:9:20:16:11:15:6:15:11:1:2
I	14775755	35abaace-3096-11e7-b7e1-4bd1ec1e05ba	A	AT	1080	PASS	PC=I;RS=14775755;RE=14775764;LEN=1;REP=7;S1=96;S2=1521.81;F017;VD=sur-2|F39B2.4b|r.?|-|-|protein_coding:insertion:5KB_downstream_variant|SO:0000010:SO:0000667:SO:0001633;VW=F39B2.5|F39B2.5.2|r.?|-|-|protein_coding:CDS:intron:insertion:intron_variant|SO:0000010:SO:0000316:SO:0000188:SO:0000667:SO:0001627;VT=Ins;VC=downstream	GT:NB:ND:NP:NR:NU:PB:PD:PP:PR:PU:TG:VG:MTR:WTR:AMB:UNK:VAF	./.:0:21:0:21:0:0:24:0:24:0:1:0:0:45:0:0:0	./.:16:20:7:20:16:24:29:11:29:24:1:2:46:1:0:0:0.98
I	14973225	4a5005c0-3095-11e7-b7e1-4bd1ec1e05ba	GT	G	840	F006	PC=D;RS=14973225;RE=14973236;LEN=1;REP=10;S1=64;S2=1197.41;F017;VD=ZK337.2|ZK337.2|r.?|-|-|protein_coding:deletion:5KB_upstream_variant|SO:0000010:SO:0000159:SO:0001635;VW=ZK337.2|ZK337.2|r.?|-|-|protein_coding:deletion:5KB_upstream_variant|SO:0000010:SO:0000159:SO:0001635;VT=Del;VC=upstream	GT:NB:ND:NP:NR:NU:PB:PD:PP:PR:PU:TG:VG	./.:0:13:0:13:0:0:15:0:15:0:1:0	./.:14:14:7:14:14:13:16:7:16:13:1:2
II	69240	95ed22e2-3095-11e7-94a5-77b5bd30a039	C	CA	1380	PASS	PC=I;RS=69240;RE=69248;LEN=1;REP=6;S1=144;S2=1959.16;F017;VD=C23H3.9|C23H3.9a|r.?|-|-|protein_coding:insertion:5KB_downstream_variant|SO:0000010:SO:0000667:SO:0001633;VW=egl-26|C23H3.1|r.?|-|-|protein_coding:insertion:2KB_upstream_variant|SO:0000010:SO:0000667:SO:0001636;VT=Ins;VC=downstream	GT:NB:ND:NP:NR:NU:PB:PD:PP:PR:PU:TG:VG:MTR:WTR:AMB:UNK:VAF	./.:0:13:0:13:0:0:24:0:24:0:1:0:0:36:0:0:0	./.:24:26:15:26:24:16:18:8:18:16:1:2:42:0:0:2:1
II	224931	9654d45a-3095-11e7-94a5-77b5bd30a039	C	CA	360	PASS	PC=I;RS=224931;RE=224942;LEN=1;REP=9;S1=16;S2=509.62;F017;VD=ubxn-3|F48A11.5a|r.?|-|-|protein_coding:insertion:5KB_upstream_variant|SO:0000010:SO:0000667:SO:0001635;VW=Y43H11AL.1|Y43H11AL.1b.3|r.?|-|-|protein_coding:CDS:intron:insertion:intron_variant|SO:0000010:SO:0000316:SO:0000188:SO:0000667:SO:0001627;VT=Ins;VC=upstream	GT:NB:ND:NP:NR:NU:PB:PD:PP:PR:PU:TG:VG:MTR:WTR:AMB:UNK:VAF	./.:0:16:0:16:0:0:37:0:37:0:1:0:1:55:0:0:0.02	./.:5:21:3:21:6:6:21:3:21:6:1:2:16:20:0:0:0.44
II	401781	ba96d62a-3094-11e7-94a5-77b5bd30a039	CT	C	1140	F015	PC=D;RS=401781;RE=401790;LEN=1;REP=8;S1=110;S2=1632.26;F017;VD=C24H12.5|C24H12.5a|r.?|-|-|protein_coding:deletion:5KB_downstream_variant|SO:0000010:SO:0000159:SO:0001633;VW=C03H5.6|C03H5.6|r.?|-|-|protein_coding:deletion:5KB_upstream_variant|SO:0000010:SO:0000159:SO:0001635;VT=Del;VC=downstream	GT:NB:ND:NP:NR:NU:PB:PD:PP:PR:PU:TG:VG	./.:1:26:0:26:1:0:10:0:10:0:1:1	./.:18:21:9:21:18:14:14:10:14:14:1:2
II	645805	bb900eac-3094-11e7-94a5-77b5bd30a039	CA	C	360	F006;F015	PC=D;RS=645805;RE=645816;LEN=1;REP=10;S1=16;S2=507.814;F017;VD=K07E8.7|K07E8.7|r.?|-|-|protein_coding:CDS:intron:deletion:intron_variant|SO:0000010:SO:0000316:SO:0000188:SO:0000159:SO:0001627;VW=K07E8.7|K07E8.7|r.?|-|-|protein_coding:CDS:intron:deletion:intron_variant|SO:0000010:SO:0000316:SO:0000188:SO:0000159:SO:0001627;VT=Del;VC=intronic	GT:NB:ND:NP:NR:NU:PB:PD:PP:PR:PU:TG:VG	./.:0:25:0:25:0:1:13:0:13:1:1:1	./.:9:15:3:15:9:12:16:3:16:12:1:2
II	699783	977b5cf0-3095-11e7-94a5-77b5bd30a039	T	TA	1680	PASS	PC=I;RS=699783;RE=699791;LEN=1;REP=6;S1=224;S2=2385.85;F017;VD=thoc-1|T02H6.2|r.?|-|-|protein_coding:insertion:5KB_upstream_variant|SO:0000010:SO:0000667:SO:0001635;VW=thoc-1|T02H6.2|r.?|-|-|protein_coding:insertion:5KB_upstream_variant|SO:0000010:SO:0000667:SO:0001635;VT=Ins;VC=upstream	GT:NB:ND:NP:NR:NU:PB:PD:PP:PR:PU:TG:VG:MTR:WTR:AMB:UNK:VAF	./.:0:25:0:25:0:0:19:0:19:0:1:0:0:52:0:0:0	./.:26:28:15:28:26:16:18:13:18:16:1:2:47:0:0:0:1
II	701523	bbb1916c-3094-11e7-94a5-77b5bd30a039	GA	G	900	PASS	PC=D;RS=701523;RE=701528;LEN=1;REP=4;S1=70;S2=1286.69;F017;VD=thoc-1|T02H6.2|r.?|-|-|protein_coding:deletion:2KB_upstream_variant|SO:0000010:SO:0000159:SO:0001636;VW=thoc-1|T02H6.2|r.?|-|-|protein_coding:deletion:2KB_upstream_variant|SO:0000010:SO:0000159:SO:0001636;VT=Del;VC=upstream	GT:NB:ND:NP:NR:NU:PB:PD:PP:PR:PU:TG:VG:MTR:WTR:AMB:UNK:VAF	./.:0:20:0:20:0:0:14:0:14:0:1:0:0:39:0:0:0	./.:19:20:9:20:19:13:14:6:14:13:1:2:35:1:2:1:0.97
II	806921	97cde3ee-3095-11e7-94a5-77b5bd30a039	G	GA	480	PASS	PC=I;RS=806921;RE=806932;LEN=1;REP=9;S1=24;S2=682.102;F017;VD=F46F5.11|F46F5.11|r.?|-|-|protein_coding:insertion:2KB_upstream_variant|SO:0000010:SO:0000667:SO:0001636;VW=F46F5.11|F46F5.11|r.?|-|-|protein_coding:insertion:2KB_upstream_variant|SO:0000010:SO:0000667:SO:0001636;VT=Ins;VC=upstream	GT:NB:ND:NP:NR:NU:PB:PD:PP:PR:PU:TG:VG:MTR:WTR:AMB:UNK:VAF	./.:0:23:0:23:0:0:16:0:16:0:1:0:0:30:0:0:0	./.:5:20:5:20:5:3:19:3:19:3:1:1:9:30:0:0:0.23
II	1135917	bc790a80-3094-11e7-94a5-77b5bd30a039	TAA	T	1560	F006	PC=D;RS=1135917;RE=1135928;LEN=2;REP=10;S1=196;S2=2224.81;F017;VD=pod-2|W09B6.1c.1|r.?|-|-|protein_coding:deletion:2KB_upstream_variant|SO:0000010:SO:0000159:SO:0001636;VW=pod-2|W09B6.1c.1|r.?|-|-|protein_coding:deletion:2KB_upstream_variant|SO:0000010:SO:0000159:SO:0001636;VT=Del;VC=upstream	GT:NB:ND:NP:NR:NU:PB:PD:PP:PR:PU:TG:VG	./.:0:18:0:18:0:0:14:0:14:0:1:0	./.:19:20:13:20:19:17:20:13:20:17:1:2
II	1170128	bca511ac-3094-11e7-94a5-77b5bd30a039	GT	G	1075	F006;F015	PC=D;RS=1170128;RE=1170139;LEN=1;REP=10;S1=90;S2=1626.24;F017;VD=T23F4.3|T23F4.3|r.?|-|-|protein_coding:CDS:intron:deletion:intron_variant|SO:0000010:SO:0000316:SO:0000188:SO:0000159:SO:0001627;VW=T23F4.3|T23F4.3|r.?|-|-|protein_coding:CDS:intron:deletion:intron_variant|SO:0000010:SO:0000316:SO:0000188:SO:0000159:SO:0001627;VT=Del;VC=intronic	GT:NB:ND:NP:NR:NU:PB:PD:PP:PR:PU:TG:VG	./.:0:29:0:29:0:1:20:1:20:1:1:1	./.:25:30:14:30:25:10:11:4:11:10:1:2
II	1350116	994ddcf6-3095-11e7-94a5-77b5bd30a039	A	AT	1200	PASS	PC=I;RS=1350116;RE=1350126;LEN=1;REP=8;S1=120;S2=1698.93;F017;VD=jip-1|F56D12.4a.2|r.3086_3087insu|c.?|p.?|protein_coding:three_prime_UTR:exon:insertion:3_prime_UTR_variant:transcript_variant|SO:0000010:SO:0000205:SO:0000147:SO:0000667:SO:0001624:SO:0001576;VW=jip-1|F56D12.4a.2|r.3086_3087insu|c.?|p.?|protein_coding:three_prime_UTR:exon:insertion:3_prime_UTR_variant:transcript_variant|SO:0000010:SO:0000205:SO:0000147:SO:0000667:SO:0001624:SO:0001576;VT=Ins;VC=3prime_UTR_variant	GT:NB:ND:NP:NR:NU:PB:PD:PP:PR:PU:TG:VG:MTR:WTR:AMB:UNK:VAF	./.:0:16:0:16:0:0:26:0:26:0:1:0:0:40:0:0:0	./.:13:16:11:16:13:16:19:9:19:16:1:2:35:1:0:0:0.97
II	1386857	bd6472f4-3094-11e7-94a5-77b5bd30a039	AT	A	720	F006;F015	PC=D;RS=1386857;RE=1386868;LEN=1;REP=10;S1=48;S2=1030.08;F017;VD=aat-7|F54D12.3|r.?|-|-|protein_coding:deletion:2KB_upstream_variant|SO:0000010:SO:0000159:SO:0001636;VW=aat-7|F54D12.3|r.?|-|-|protein_coding:deletion:2KB_upstream_variant|SO:0000010:SO:0000159:SO:0001636;VT=Del;VC=upstream	GT:NB:ND:NP:NR:NU:PB:PD:PP:PR:PU:TG:VG	./.:1:15:0:15:1:0:19:0:19:0:1:1	./.:14:14:7:14:14:22:24:5:24:22:1:2
II	1485803	c23c71d2-3094-11e7-94a5-77b5bd30a039	GA	G	600	F006	PC=D;RS=1485803;RE=1485814;LEN=1;REP=10;S1=36;S2=853.983;F017;VD=H17B01.4|H17B01.4a.2|r.?|-|-|protein_coding:deletion:5KB_downstream_variant|SO:0000010:SO:0000159:SO:0001633;VW=lips-14|H17B01.3|r.?|-|-|protein_coding:CDS:intron:deletion:intron_variant|SO:0000010:SO:0000316:SO:0000188:SO:0000159:SO:0001627;VT=Del;VC=downstream	GT:NB:ND:NP:NR:NU:PB:PD:PP:PR:PU:TG:VG	./.:0:17:0:17:0:0:21:0:21:0:1:0	./.:8:25:5:25:8:8:22:5:22:8:1:2
II	1803533	c2b26a86-3094-11e7-94a5-77b5bd30a039	CT	C	1380	PASS	PC=D;RS=1803533;RE=1803540;LEN=1;REP=6;S1=156;S2=1970;F017;VD=C08F1.8|C08F1.8|r.?|-|-|protein_coding:deletion:5KB_downstream_variant|SO:0000010:SO:0000159:SO:0001633;VW=C08F1.8|C08F1.8|r.?|-|-|protein_coding:deletion:5KB_downstream_variant|SO:0000010:SO:0000159:SO:0001633;VT=Del;VC=downstream	GT:NB:ND:NP:NR:NU:PB:PD:PP:PR:PU:TG:VG:MTR:WTR:AMB:UNK:VAF	./.:0:20:0:20:0:0:29:0:29:0:1:0:0:55:0:0:0	./.:13:14:11:14:13:15:18:12:18:15:1:2:32:1:1:1:0.97
II	2438353	9b6115da-3095-11e7-94a5-77b5bd30a039	A	AT	480	F015	PC=I;RS=2438353;RE=2438362;LEN=1;REP=7;S1=25;S2=682.102;F017;VD=vab-19|T22D2.1|r.?|-|-|protein_coding:insertion:5KB_upstream_variant|SO:0000010:SO:0000667:SO:0001635;VW=vab-19|T22D2.1|r.?|-|-|protein_coding:insertion:5KB_upstream_variant|SO:0000010:SO:0000667:SO:0001635;VT=Ins;VC=upstream	GT:NB:ND:NP:NR:NU:PB:PD:PP:PR:PU:TG:VG	./.:1:20:0:20:1:1:23:1:23:1:1:2	./.:5:12:4:12:5:3:11:3:11:3:1:2
II	2814427	c598b2f0-3094-11e7-94a5-77b5bd30a039	CT	C	1080	F006	PC=D;RS=2814427;RE=2814439;LEN=1;REP=11;S1=96;S2=1540.9;F017;VD=K12H6.12|K12H6.12|r.?|-|-|protein_coding:deletion:5KB_downstream_variant|SO:0000010:SO:0000159:SO:0001633;VW=K12H6.2|K12H6.2|r.?|-|-|protein_coding:CDS:intron:deletion:intron_variant|SO:0000010:SO:0000316:SO:0000188:SO:0000159:SO:0001627;VT=Del;VC=downstream	GT:NB:ND:NP:NR:NU:PB:PD:PP:PR:PU:TG:VG	./.:0:16:0:16:0:0:19:0:19:0:1:0	./.:9:13:7:13:9:20:24:11:24:20:1:2
II	2831889	c5ad1ab0-3094-11e7-94a5-77b5bd30a039	CA	C	1140	F006;F015	PC=D;RS=2831889;RE=2831900;LEN=1;REP=10;S1=108;S2=1626.84;F017;VD=K12H6.6|K12H6.6b|r.?|-|-|protein_coding:deletion:2KB_upstream_variant|SO:0000010:SO:0000159:SO:0001636;VW=K12H6.6|K12H6.6b|r.?|-|-|protein_coding:deletion:2KB_upstream_variant|SO:0000010:SO:0000159:SO:0001636;VT=Del;VC=upstream	GT:NB:ND:NP:NR:NU:PB:PD:PP:PR:PU:TG:VG	./.:2:14:1:14:2:0:12:0:12:0:1:2	./.:14:16:10:16:14:15:17:8:17:15:1:2
II	2961897	9e343dc8-3095-11e7-94a5-77b5bd30a039	G	GT	1380	PASS	PC=I;RS=2961897;RE=2961905;LEN=1;REP=6;S1=114;S2=1941.1;F017;VD=irld-48|T11F1.2|r.?|-|-|protein_coding:insertion:5KB_downstream_variant|SO:0000010:SO:0000667:SO:0001633;VW=irld-48|T11F1.2|r.?|-|-|protein_coding:insertion:5KB_downstream_variant|SO:0000010:SO:0000667:SO:0001633;VT=Ins;VC=downstream	GT:NB:ND:NP:NR:NU:PB:PD:PP:PR:PU:TG:VG:MTR:WTR:AMB:UNK:VAF	./.:0:18:0:18:0:0:16:0:16:0:1:0:0:36:0:0:0	./.:6:8:5:8:6:27:30:18:30:27:1:2:32:1:0:0:0.97
II	2967675	c5f3771c-3094-11e7-94a5-77b5bd30a039	GT	G	1200	PASS	PC=D;RS=2967675;RE=2967685;LEN=1;REP=9;S1=105;S2=1704.95;F017;VT=Del	GT:NB:ND:NP:NR:NU:PB:PD:PP:PR:PU:TG:VG:MTR:WTR:AMB:UNK:VAF	./.:0:16:0:16:0:0:16:0:16:0:1:0:0:34:1:0:0	./.:18:19:14:19:19:10:12:6:12:10:1:2:33:0:1:1:1
II	2998071	c62ab696-3094-11e7-94a5-77b5bd30a039	CT	C	420	F006	PC=D;RS=2998071;RE=2998084;LEN=1;REP=12;S1=20;S2=595.56;F017;VD=K08A2.1|K08A2.1.2|r.?|-|-|protein_coding:five_prime_UTR:intron:deletion:intron_variant|SO:0000010:SO:0000204:SO:0000188:SO:0000159:SO:0001627;VW=K08A2.1|K08A2.1.2|r.?|-|-|protein_coding:five_prime_UTR:intron:deletion:intron_variant|SO:0000010:SO:0000204:SO:0000188:SO:0000159:SO:0001627;VT=Del;VC=intronic	GT:NB:ND:NP:NR:NU:PB:PD:PP:PR:PU:TG:VG	./.:0:15:0:15:0:0:18:0:18:0:1:0	./.:10:15:4:15:10:13:23:3:23:13:1:2
II	3073119	c63d0940-3094-11e7-94a5-77b5bd30a039	GT	G	540	F006	PC=D;RS=3073119;RE=3073130;LEN=1;REP=10;S1=24;S2=771.655;F017;VD=Y25C1A.7|Y25C1A.7c.1|r.?|-|-|protein_coding:deletion:5KB_upstream_variant|SO:0000010:SO:0000159:SO:0001635;VW=Y25C1A.8|Y25C1A.8a|r.?|-|-|protein_coding:CDS:intron:deletion:intron_variant|SO:0000010:SO:0000316:SO:0000188:SO:0000159:SO:0001627;VT=Del;VC=upstream	GT:NB:ND:NP:NR:NU:PB:PD:PP:PR:PU:TG:VG	./.:0:11:0:11:0:0:14:0:14:0:1:0	./.:4:12:2:12:4:8:16:7:16:8:1:2
II	3481788	c7ba52c8-3094-11e7-94a5-77b5bd30a039	TA	T	300	F006	PC=D;RS=3481788;RE=3481801;LEN=1;REP=12;S1=10;S2=426.088;F017;VD=smu-2|Y49F6B.4|r.?|-|-|protein_coding:deletion:2KB_upstream_variant|SO:0000010:SO:0000159:SO:0001636;VW=smu-2|Y49F6B.4|r.?|-|-|protein_coding:deletion:2KB_upstream_variant|SO:0000010:SO:0000159:SO:0001636;VT=Del;VC=upstream	GT:NB:ND:NP:NR:NU:PB:PD:PP:PR:PU:TG:VG	./.:0:27:0:27:0:0:23:0:23:0:1:0	./.:8:31:4:31:8:3:16:1:16:3:1:2
II	3493076	9f7a8624-3095-11e7-94a5-77b5bd30a039	A	AT	1140	PASS	PC=I;RS=3493076;RE=3493085;LEN=1;REP=7;S1=110;S2=1612.39;F017;VD=smu-2|Y49F6B.4|r.?|-|-|protein_coding:insertion:5KB_downstream_variant|SO:0000010:SO:0000667:SO:0001633;VW=smu-2|Y49F6B.4|r.?|-|-|protein_coding:insertion:5KB_downstream_variant|SO:0000010:SO:0000667:SO:0001633;VT=Ins;VC=downstream	GT:NB:ND:NP:NR:NU:PB:PD:PP:PR:PU:TG:VG:MTR:WTR:AMB:UNK:VAF	./.:0:21:0:21:0:0:19:0:19:0:1:0:0:48:0:0:0	./.:12:13:9:13:12:15:18:10:18:15:1:2:30:2:0:0:0.94
II	3495673	9f813ec4-3095-11e7-94a5-77b5bd30a039	C	CT	540	PASS	PC=I;RS=3495673;RE=3495684;LEN=1;REP=9;S1=30;S2=756.603;F017;VD=Y49F6B.9|Y49F6B.9b.2|r.?|-|-|protein_coding:CDS:intron:insertion:intron_variant|SO:0000010:SO:0000316:SO:0000188:SO:0000667:SO:0001627;VW=Y49F6B.9|Y49F6B.9b.2|r.?|-|-|protein_coding:CDS:intron:insertion:intron_variant|SO:0000010:SO:0000316:SO:0000188:SO:0000667:SO:0001627;VT=Ins;VC=intronic	GT:NB:ND:NP:NR:NU:PB:PD:PP:PR:PU:TG:VG:MTR:WTR:AMB:UNK:VAF	./.:0:26:0:26:0:0:15:0:15:0:1:0:2:38:0:0:0.05	./.:9:14:5:14:9:13:20:4:20:13:1:2:23:0:0:0:1
II	3707680	c816a172-3094-11e7-94a5-77b5bd30a039	GT	G	1140	PASS	PC=D;RS=3707680;RE=3707690;LEN=1;REP=9;S1=110;S2=1627.44;F017;VD=fbxc-53|C46E10.5|r.?|-|-|protein_coding:deletion:5KB_upstream_variant|SO:0000010:SO:0000159:SO:0001635;VW=fbxc-53|C46E10.5|r.?|-|-|protein_coding:deletion:5KB_upstream_variant|SO:0000010:SO:0000159:SO:0001635;VT=Del;VC=upstream	GT:NB:ND:NP:NR:NU:PB:PD:PP:PR:PU:TG:VG:MTR:WTR:AMB:UNK:VAF	./.:0:21:0:21:0:0:18:0:18:0:1:0:0:37:5:0:0	./.:13:13:9:13:13:12:13:10:13:12:1:2:29:1:0:0:0.97
II	3785338	c892bfe6-3094-11e7-94a5-77b5bd30a039	AT	A	1080	F006;F015	PC=D;RS=3785338;RE=3785349;LEN=1;REP=10;S1=96;S2=1539.7;F017;VD=T24E12.1|T24E12.1|r.?|-|-|protein_coding:deletion:2KB_upstream_variant|SO:0000010:SO:0000159:SO:0001636;VW=T24E12.1|T24E12.1|r.?|-|-|protein_coding:deletion:2KB_upstream_variant|SO:0000010:SO:0000159:SO:0001636;VT=Del;VC=upstream	GT:NB:ND:NP:NR:NU:PB:PD:PP:PR:PU:TG:VG	./.:1:18:1:18:1:2:21:0:21:2:1:2	./.:17:18:10:18:17:13:16:7:16:13:1:2
II	3981558	a16089fc-3095-11e7-94a5-77b5bd30a039	C	CA	1260	PASS	PC=I;RS=3981558;RE=3981565;LEN=1;REP=5;S1=130;S2=1792.1;F017;VD=lin-31|K10G6.1|r.?|-|-|protein_coding:insertion:2KB_upstream_variant|SO:0000010:SO:0000667:SO:0001636;VW=lin-31|K10G6.1|r.?|-|-|protein_coding:insertion:2KB_upstream_variant|SO:0000010:SO:0000667:SO:0001636;VT=Ins;VC=upstream	GT:NB:ND:NP:NR:NU:PB:PD:PP:PR:PU:TG:VG:MTR:WTR:AMB:UNK:VAF	./.:0:28:0:28:0:0:16:0:16:0:1:0:0:53:0:0:0	./.:11:12:9:12:11:18:21:12:21:18:1:2:31:0:0:1:1
II	4218717	a26a85c8-3095-11e7-94a5-77b5bd30a039	C	CA	1440	PASS	PC=I;RS=4218717;RE=4218727;LEN=1;REP=8;S1=165;S2=2037.28;F017;VD=C16A11.5|C16A11.5|r.?|-|-|protein_coding:insertion:5KB_upstream_variant|SO:0000010:SO:0000667:SO:0001635;VW=C16A11.5|C16A11.5|r.?|-|-|protein_coding:insertion:5KB_upstream_variant|SO:0000010:SO:0000667:SO:0001635;VT=Ins;VC=upstream	GT:NB:ND:NP:NR:NU:PB:PD:PP:PR:PU:TG:VG:MTR:WTR:AMB:UNK:VAF	./.:0:20:0:20:0:0:21:0:21:0:1:0:0:45:0:0:0	./.:19:22:14:22:19:13:13:10:13:13:1:2:34:0:0:0:1
II	4345034	a312968c-3095-11e7-94a5-77b5bd30a039	G	GT	1560	PASS	PC=I;RS=4345034;RE=4345042;LEN=1;REP=6;S1=195;S2=2202.53;F017;VD=athp-2|H20J04.2|r.?|-|-|protein_coding:CDS:intron:insertion:intron_variant|SO:0000010:SO:0000316:SO:0000188:SO:0000667:SO:0001627;VW=athp-2|H20J04.2|r.?|-|-|protein_coding:CDS:intron:insertion:intron_variant|SO:0000010:SO:0000316:SO:0000188:SO:0000667:SO:0001627;VT=Ins;VC=intronic	GT:NB:ND:NP:NR:NU:PB:PD:PP:PR:PU:TG:VG:MTR:WTR:AMB:UNK:VAF	./.:0:31:0:31:0:0:21:0:21:0:1:0:0:54:0:0:0	./.:21:22:12:22:21:22:25:14:25:22:1:2:45:2:0:0:0.96
II	4443846	a37d916c-3095-11e7-94a5-77b5bd30a039	G	GA	600	PASS	PC=I;RS=4443846;RE=4443855;LEN=1;REP=7;S1=35;S2=849.166;F017;VD=twk-2|T12C9.3|r.?|-|-|protein_coding:CDS:intron:insertion:intron_variant|SO:0000010:SO:0000316:SO:0000188:SO:0000667:SO:0001627;VW=twk-2|T12C9.3|r.?|-|-|protein_coding:CDS:intron:insertion:intron_variant|SO:0000010:SO:0000316:SO:0000188:SO:0000667:SO:0001627;VT=Ins;VC=intronic	GT:NB:ND:NP:NR:NU:PB:PD:PP:PR:PU:TG:VG:MTR:WTR:AMB:UNK:VAF	./.:0:13:0:13:0:0:26:0:26:0:1:0:0:34:0:0:0	./.:8:25:6:25:8:7:13:4:13:7:1:2:14:21:0:0:0.4
II	4535146	a3c37a06-3095-11e7-94a5-77b5bd30a039	G	GT	1560	PASS	PC=I;RS=4535146;RE=4535152;LEN=1;REP=4;S1=187;S2=2214.58;F017;VD=sra-33|B0304.6|r.643_644insa|c.643_644insA|p.T215fs*5|protein_coding:CDS:exon:insertion:frameshift_variant|SO:0000010:SO:0000316:SO:0000147:SO:0000667:SO:0001589;VW=sra-33|B0304.6|r.643_644insa|c.643_644insA|p.T215fs*5|protein_coding:CDS:exon:insertion:frameshift_variant|SO:0000010:SO:0000316:SO:0000147:SO:0000667:SO:0001589;VT=Ins;VC=frameshift	GT:NB:ND:NP:NR:NU:PB:PD:PP:PR:PU:TG:VG:MTR:WTR:AMB:UNK:VAF	./.:0:24:0:24:0:0:23:0:23:0:1:0:0:50:0:0:0	./.:19:21:16:21:19:13:14:10:14:13:1:2:38:0:0:0:1
II	4600614	a40d6f9e-3095-11e7-94a5-77b5bd30a039	A	AT	1680	PASS	PC=I;RS=4600614;RE=4600621;LEN=1;REP=5;S1=225;S2=2377.42;F017;VD=ipla-1|M03A1.6e|r.?|-|-|protein_coding:CDS:intron:insertion:intron_variant|SO:0000010:SO:0000316:SO:0000188:SO:0000667:SO:0001627;VW=ipla-1|M03A1.6e|r.?|-|-|protein_coding:CDS:intron:insertion:intron_variant|SO:0000010:SO:0000316:SO:0000188:SO:0000667:SO:0001627;VT=Ins;VC=intronic	GT:NB:ND:NP:NR:NU:PB:PD:PP:PR:PU:TG:VG:MTR:WTR:AMB:UNK:VAF	./.:0:20:0:20:0:0:23:0:23:0:1:0:0:43:0:0:0	./.:18:19:14:19:18:20:21:14:21:20:1:2:38:0:0:0:1
II	5048104	dcca71d4-3094-11e7-94a5-77b5bd30a039	TA	T	420	F006;F015	PC=D;RS=5048104;RE=5048115;LEN=1;REP=10;S1=18;S2=600.979;F017;VD=F33G12.6|F33G12.6a|r.?|-|-|protein_coding:deletion:2KB_upstream_variant|SO:0000010:SO:0000159:SO:0001636;VW=F33G12.6|F33G12.6a|r.?|-|-|protein_coding:deletion:2KB_upstream_variant|SO:0000010:SO:0000159:SO:0001636;VT=Del;VC=upstream	GT:NB:ND:NP:NR:NU:PB:PD:PP:PR:PU:TG:VG	./.:1:18:1:18:1:1:26:0:26:1:1:2	./.:5:18:4:18:5:5:23:2:23:5:1:2
II	5122474	dd442e0c-3094-11e7-94a5-77b5bd30a039	CT	C	1440	PASS	PC=D;RS=5122474;RE=5122483;LEN=1;REP=8;S1=165;S2=2057.75;F017;VD=F09C12.6|F09C12.6|r.?|-|-|protein_coding:deletion:5KB_downstream_variant|SO:0000010:SO:0000159:SO:0001633;VW=F09C12.6|F09C12.6|r.?|-|-|protein_coding:deletion:5KB_downstream_variant|SO:0000010:SO:0000159:SO:0001633;VT=Del;VC=downstream	GT:NB:ND:NP:NR:NU:PB:PD:PP:PR:PU:TG:VG:MTR:WTR:AMB:UNK:VAF	./.:0:22:0:22:0:0:21:0:21:0:1:0:0:49:2:0:0	./.:19:22:10:22:19:21:23:14:23:21:1:2:44:1:4:0:0.98
II	5340818	ddabd91c-3094-11e7-94a5-77b5bd30a039	GT	G	1620	PASS	PC=D;RS=5340818;RE=5340828;LEN=1;REP=9;S1=204;S2=2301.12;F017;VD=vhp-1|F08B1.1a.2|r.?|-|-|protein_coding:deletion:500B_downstream_variant|SO:0000010:SO:0000159:SO:0001634;VW=vhp-1|F08B1.1a.2|r.?|-|-|protein_coding:deletion:500B_downstream_variant|SO:0000010:SO:0000159:SO:0001634;VT=Del;VC=downstream	GT:NB:ND:NP:NR:NU:PB:PD:PP:PR:PU:TG:VG:MTR:WTR:AMB:UNK:VAF	./.:0:22:0:22:0:0:22:0:22:0:1:0:0:48:4:0:0	./.:14:17:11:17:14:19:23:16:23:19:1:2:42:0:1:0:1
II	5711892	de660ca6-3094-11e7-94a5-77b5bd30a039	TA	T	1200	F006	PC=D;RS=5711892;RE=5711903;LEN=1;REP=10;S1=120;S2=1706.76;F017;VD=osta-2|C18A3.4b.1|r.1350delA|c.?|p.?|protein_coding:three_prime_UTR:exon:deletion:3_prime_UTR_variant:transcript_variant|SO:0000010:SO:0000205:SO:0000147:SO:0000159:SO:0001624:SO:0001576;VW=osta-2|C18A3.4b.1|r.1350delA|c.?|p.?|protein_coding:three_prime_UTR:exon:deletion:3_prime_UTR_variant:transcript_variant|SO:0000010:SO:0000205:SO:0000147:SO:0000159:SO:0001624:SO:0001576;VT=Del;VC=3prime_UTR_variant	GT:NB:ND:NP:NR:NU:PB:PD:PP:PR:PU:TG:VG	./.:0:17:0:17:0:0:29:0:29:0:1:0	./.:12:14:9:14:12:14:17:11:17:14:1:2
II	5741909	de77c23e-3094-11e7-94a5-77b5bd30a039	TA	T	1080	PASS	PC=D;RS=5741909;RE=5741919;LEN=1;REP=9;S1=99;S2=1539.7;F017;VD=hlh-14|C18A3.8|r.?|-|-|protein_coding:deletion:5KB_upstream_variant|SO:0000010:SO:0000159:SO:0001635;VW=hlh-14|C18A3.8|r.?|-|-|protein_coding:deletion:5KB_upstream_variant|SO:0000010:SO:0000159:SO:0001635;VT=Del;VC=upstream	GT:NB:ND:NP:NR:NU:PB:PD:PP:PR:PU:TG:VG:MTR:WTR:AMB:UNK:VAF	./.:0:25:0:25:0:0:19:0:19:0:1:0:0:50:3:0:0	./.:18:19:8:19:18:15:16:10:16:15:1:2:37:0:1:0:1
II	6036913	a6f05b7c-3095-11e7-94a5-77b5bd30a039	G	GA	840	PASS	PC=I;RS=6036913;RE=6036922;LEN=1;REP=7;S1=63;S2=1181.49;F017;VD=R12C12.4|R12C12.4|r.?|-|-|protein_coding:insertion:5KB_downstream_variant|SO:0000010:SO:0000667:SO:0001633;VW=R12C12.4|R12C12.4|r.?|-|-|protein_coding:insertion:5KB_downstream_variant|SO:0000010:SO:0000667:SO:0001633;VT=Ins;VC=downstream	GT:NB:ND:NP:NR:NU:PB:PD:PP:PR:PU:TG:VG:MTR:WTR:AMB:UNK:VAF	./.:0:22:0:22:0:0:15:0:15:0:1:0:0:37:0:0:0	./.:15:19:6:19:15:12:16:8:16:12:1:2:33:2:0:0:0.94
II	6142158	deee91a2-3094-11e7-94a5-77b5bd30a039	CA	C	540	PASS	PC=D;RS=6142158;RE=6142167;LEN=1;REP=8;S1=28;S2=771.053;F017;VD=abts-3|F57F10.1a|r.?|-|-|protein_coding:deletion:5KB_upstream_variant|SO:0000010:SO:0000159:SO:0001635;VW=abts-3|F57F10.1c|r.?|-|-|protein_coding:CDS:intron:deletion:intron_variant|SO:0000010:SO:0000316:SO:0000188:SO:0000159:SO:0001627;VT=Del;VC=upstream	GT:NB:ND:NP:NR:NU:PB:PD:PP:PR:PU:TG:VG:MTR:WTR:AMB:UNK:VAF	./.:0:19:0:19:0:0:24:0:24:0:1:0:0:49:1:0:0	./.:10:24:6:24:10:4:11:3:11:4:1:2:17:19:5:0:0.47
II	6169761	a7372a98-3095-11e7-94a5-77b5bd30a039	C	CA	2040	F015	PC=I;RS=6169761;RE=6169771;LEN=1;REP=8;S1=308;S2=2888.25;F017;VD=hst-3.1|F40H3.5|r.?|-|-|protein_coding:insertion:2KB_upstream_variant|SO:0000010:SO:0000667:SO:0001636;VW=hst-3.1|F40H3.5|r.?|-|-|protein_coding:insertion:2KB_upstream_variant|SO:0000010:SO:0000667:SO:0001636;VT=Ins;VC=upstream	GT:NB:ND:NP:NR:NU:PB:PD:PP:PR:PU:TG:VG	./.:1:28:1:28:1:0:24:0:24:0:1:1	./.:17:19:12:19:17:26:32:21:32:26:1:2
II	6230213	a7882f92-3095-11e7-94a5-77b5bd30a039	G	GT	600	F015	PC=I;RS=6230213;RE=6230222;LEN=1;REP=7;S1=32;S2=847.36;F017;VD=tat-4|T24H7.5b|r.?|-|-|protein_coding:insertion:5KB_downstream_variant|SO:0000010:SO:0000667:SO:0001633;VW=C30B5.7|C30B5.7|r.?|-|-|protein_coding:insertion:5KB_upstream_variant|SO:0000010:SO:0000667:SO:0001635;VT=Ins;VC=downstream	GT:NB:ND:NP:NR:NU:PB:PD:PP:PR:PU:TG:VG	./.:1:22:1:22:1:0:23:0:23:0:1:1	./.:8:14:6:14:8:6:8:3:8:6:1:2
II	6238785	df519810-3094-11e7-94a5-77b5bd30a039	GT	G	1260	F006	PC=D;RS=6238785;RE=6238796;LEN=1;REP=10;S1=132;S2=1802.33;F017;VD=tat-4|T24H7.5b|r.?|-|-|protein_coding:CDS:intron:deletion:intron_variant|SO:0000010:SO:0000316:SO:0000188:SO:0000159:SO:0001627;VW=tat-4|T24H7.5b|r.?|-|-|protein_coding:CDS:intron:deletion:intron_variant|SO:0000010:SO:0000316:SO:0000188:SO:0000159:SO:0001627;VT=Del;VC=intronic	GT:NB:ND:NP:NR:NU:PB:PD:PP:PR:PU:TG:VG	./.:0:27:0:27:0:0:20:0:20:0:1:0	./.:16:20:11:20:16:15:19:10:19:16:1:2
II	6427288	a8169368-3095-11e7-94a5-77b5bd30a039	T	TA	780	PASS	PC=I;RS=6427288;RE=6427297;LEN=1;REP=7;S1=54;S2=1102.17;F017;VD=K03H9.3|K03H9.3|r.?|-|-|protein_coding:insertion:5KB_downstream_variant|SO:0000010:SO:0000667:SO:0001633;VW=col-75|K03H9.2|r.?|-|-|protein_coding:CDS:intron:insertion:intron_variant|SO:0000010:SO:0000316:SO:0000188:SO:0000667:SO:0001627;VT=Ins;VC=downstream	GT:NB:ND:NP:NR:NU:PB:PD:PP:PR:PU:TG:VG:MTR:WTR:AMB:UNK:VAF	./.:0:10:0:10:0:0:19:0:19:0:1:0:0:31:0:0:0	./.:7:10:5:10:7:16:18:8:18:16:1:2:30:0:0:0:1
II	6498303	a83b94ba-3095-11e7-94a5-77b5bd30a039	G	GA	1020	F015	PC=I;RS=6498303;RE=6498313;LEN=1;REP=8;S1=78;S2=1442.92;F017;VD=twk-49|R05G9.2b|r.?|-|-|protein_coding:CDS:intron:insertion:intron_variant|SO:0000010:SO:0000316:SO:0000188:SO:0000667:SO:0001627;VW=twk-49|R05G9.2b|r.?|-|-|protein_coding:CDS:intron:insertion:intron_variant|SO:0000010:SO:0000316:SO:0000188:SO:0000667:SO:0001627;VT=Ins;VC=intronic	GT:NB:ND:NP:NR:NU:PB:PD:PP:PR:PU:TG:VG	./.:0:15:0:15:0:1:21:1:21:1:1:1	./.:9:12:5:12:9:17:23:11:23:17:1:2
II	6884657	e03500dc-3094-11e7-94a5-77b5bd30a039	GT	G	1560	PASS	PC=D;RS=6884657;RE=6884667;LEN=1;REP=9;S1=195;S2=2231.43;F017;VD=pmp-2|C44B7.9|r.?|-|-|protein_coding:CDS:intron:deletion:intron_variant|SO:0000010:SO:0000316:SO:0000188:SO:0000159:SO:0001627;VW=pmp-2|C44B7.9|r.?|-|-|protein_coding:CDS:intron:deletion:intron_variant|SO:0000010:SO:0000316:SO:0000188:SO:0000159:SO:0001627;VT=Del;VC=intronic	GT:NB:ND:NP:NR:NU:PB:PD:PP:PR:PU:TG:VG:MTR:WTR:AMB:UNK:VAF	./.:0:22:0:22:0:0:23:0:23:0:1:0:0:43:3:0:0	./.:22:23:14:23:22:18:21:12:21:18:1:2:46:2:2:0:0.96
II	7117283	e084de40-3094-11e7-94a5-77b5bd30a039	GA	G	1380	PASS	PC=D;RS=7117283;RE=7117293;LEN=1;REP=9;S1=136;S2=1970.6;F017;VD=spon-1|F10E7.4|r.?|-|-|protein_coding:CDS:intron:deletion:intron_variant|SO:0000010:SO:0000316:SO:0000188:SO:0000159:SO:0001627;VW=spon-1|F10E7.4|r.?|-|-|protein_coding:CDS:intron:deletion:intron_variant|SO:0000010:SO:0000316:SO:0000188:SO:0000159:SO:0001627;VT=Del;VC=intronic	GT:NB:ND:NP:NR:NU:PB:PD:PP:PR:PU:TG:VG:MTR:WTR:AMB:UNK:VAF	./.:0:25:0:25:0:0:25:0:25:0:1:0:0:52:5:0:0	./.:13:14:7:14:13:22:25:16:25:22:1:2:40:1:1:0:0.98
II	7345062	e0e02d68-3094-11e7-94a5-77b5bd30a039	CA	C	1200	F006	PC=D;RS=7345062;RE=7345073;LEN=1;REP=10;S1=117;S2=1711.58;F017;VD=nhr-21|F21D12.1e.2|r.?|-|-|protein_coding:CDS:intron:deletion:intron_variant|SO:0000010:SO:0000316:SO:0000188:SO:0000159:SO:0001627;VW=nhr-21|F21D12.1e.2|r.?|-|-|protein_coding:CDS:intron:deletion:intron_variant|SO:0000010:SO:0000316:SO:0000188:SO:0000159:SO:0001627;VT=Del;VC=intronic	GT:NB:ND:NP:NR:NU:PB:PD:PP:PR:PU:TG:VG	./.:0:16:0:16:0:0:11:0:11:0:1:0	./.:16:18:8:18:16:18:21:12:21:18:1:2
II	7958200	aaeda306-3095-11e7-94a5-77b5bd30a039	C	CT	1560	PASS	PC=I;RS=7958200;RE=7958209;LEN=1;REP=7;S1=192;S2=2216.98;F017;VD=C04H4.1|C04H4.1|r.?|-|-|protein_coding:insertion:2KB_upstream_variant|SO:0000010:SO:0000667:SO:0001636;VW=C04H4.1|C04H4.1|r.?|-|-|protein_coding:insertion:2KB_upstream_variant|SO:0000010:SO:0000667:SO:0001636;VT=Ins;VC=upstream	GT:NB:ND:NP:NR:NU:PB:PD:PP:PR:PU:TG:VG:MTR:WTR:AMB:UNK:VAF	./.:0:24:0:24:0:0:23:0:23:0:1:0:0:55:0:0:0	./.:27:31:15:31:27:16:17:11:17:16:1:2:47:0:0:0:1
II	7986548	ab03c5be-3095-11e7-94a5-77b5bd30a039	G	GT	780	PASS	PC=I;RS=7986548;RE=7986559;LEN=1;REP=9;S1=44;S2=1105.78;F017;VD=DH11.5|DH11.5d|r.?|-|-|protein_coding:CDS:intron:insertion:intron_variant|SO:0000010:SO:0000316:SO:0000188:SO:0000667:SO:0001627;VW=DH11.5|DH11.5d|r.?|-|-|protein_coding:CDS:intron:insertion:intron_variant|SO:0000010:SO:0000316:SO:0000188:SO:0000667:SO:0001627;VT=Ins;VC=intronic	GT:NB:ND:NP:NR:NU:PB:PD:PP:PR:PU:TG:VG:MTR:WTR:AMB:UNK:VAF	./.:0:15:0:15:0:0:23:0:23:0:1:0:0:39:0:0:0	./.:6:11:3:11:6:16:21:10:21:16:1:2:22:0:0:0:1
II	8250783	abaea65a-3095-11e7-94a5-77b5bd30a039	T	TA	1440	PASS	PC=I;RS=8250783;RE=8250792;LEN=1;REP=7;S1=169;S2=2043.3;F017;VD=F35C11.5|F35C11.5|r.?|-|-|protein_coding:insertion:2KB_upstream_variant|SO:0000010:SO:0000667:SO:0001636;VW=F35C11.4|F35C11.4|r.?|-|-|protein_coding:CDS:intron:insertion:intron_variant|SO:0000010:SO:0000316:SO:0000188:SO:0000667:SO:0001627;VT=Ins;VC=upstream	GT:NB:ND:NP:NR:NU:PB:PD:PP:PR:PU:TG:VG:MTR:WTR:AMB:UNK:VAF	./.:0:17:0:17:0:0:24:0:24:0:1:0:0:44:0:0:0	./.:15:18:12:18:15:17:24:12:24:17:1:2:39:1:0:0:0.97
II	8300159	ac191ca6-3095-11e7-94a5-77b5bd30a039	C	CA	960	PASS	PC=I;RS=8300159;RE=8300167;LEN=1;REP=6;S1=81;S2=1354.57;F017;VD=F14F11.2|F14F11.2|r.?|-|-|protein_coding:insertion:5KB_upstream_variant|SO:0000010:SO:0000667:SO:0001635;VW=F14F11.2|F14F11.2|r.?|-|-|protein_coding:insertion:5KB_upstream_variant|SO:0000010:SO:0000667:SO:0001635;VT=Ins;VC=upstream	GT:NB:ND:NP:NR:NU:PB:PD:PP:PR:PU:TG:VG:MTR:WTR:AMB:UNK:VAF	./.:0:28:0:28:0:0:21:0:21:0:1:0:0:59:0:0:0	./.:15:23:8:23:15:15:15:8:15:15:1:2:37:2:0:0:0.95
II	8396435	e1deb946-3094-11e7-94a5-77b5bd30a039	GT	G	1920	F006	PC=D;RS=8396435;RE=8396446;LEN=1;REP=10;S1=285;S2=2733.83;F017;VD=F49E12.1|F49E12.1|r.?|-|-|protein_coding:deletion:5KB_downstream_variant|SO:0000010:SO:0000159:SO:0001633;VW=F49E12.8|F49E12.8|r.?|-|-|protein_coding:deletion:5KB_upstream_variant|SO:0000010:SO:0000159:SO:0001635;VT=Del;VC=downstream	GT:NB:ND:NP:NR:NU:PB:PD:PP:PR:PU:TG:VG	./.:0:12:0:12:0:0:15:0:15:0:1:0	./.:29:29:18:29:29:20:24:14:24:20:1:2
II	8482295	e229b6c6-3094-11e7-94a5-77b5bd30a039	TAA	T	1260	F006	PC=D;RS=8482295;RE=8482309;LEN=2;REP=13;S1=112;S2=1783.67;F017;VD=lact-4|M05D6.4.2|r.?|-|-|protein_coding:deletion:2KB_upstream_variant|SO:0000010:SO:0000159:SO:0001636;VW=lact-4|M05D6.4.2|r.?|-|-|protein_coding:deletion:2KB_upstream_variant|SO:0000010:SO:0000159:SO:0001636;VT=Del;VC=upstream	GT:NB:ND:NP:NR:NU:PB:PD:PP:PR:PU:TG:VG	./.:0:16:0:16:0:0:21:0:21:0:1:0	./.:16:17:6:17:16:20:24:15:24:20:1:2
II	8797280	e2ecb04a-3094-11e7-94a5-77b5bd30a039	GA	G	600	F006;F015	PC=D;RS=8797280;RE=8797291;LEN=1;REP=10;S1=35;S2=859.401;F017;VD=F07H5.8|F07H5.8|r.?|-|-|protein_coding:deletion:5KB_upstream_variant|SO:0000010:SO:0000159:SO:0001635;VW=F07H5.8|F07H5.8|r.?|-|-|protein_coding:deletion:5KB_upstream_variant|SO:0000010:SO:0000159:SO:0001635;VT=Del;VC=upstream	GT:NB:ND:NP:NR:NU:PB:PD:PP:PR:PU:TG:VG	./.:0:20:0:20:0:1:20:1:20:1:1:1	./.:4:17:4:17:4:6:15:5:15:6:1:2
II	8910693	e2fcb2a6-3094-11e7-94a5-77b5bd30a039	CA	C	960	PASS	PC=D;RS=8910693;RE=8910701;LEN=1;REP=7;S1=80;S2=1374.44;F017;VD=lat-1|B0457.1a|r.?|-|-|protein_coding:deletion:5KB_downstream_variant|SO:0000010:SO:0000159:SO:0001633;VW=lat-1|B0457.1a|r.?|-|-|protein_coding:deletion:5KB_downstream_variant|SO:0000010:SO:0000159:SO:0001633;VT=Del;VC=downstream	GT:NB:ND:NP:NR:NU:PB:PD:PP:PR:PU:TG:VG:MTR:WTR:AMB:UNK:VAF	./.:0:27:0:27:0:0:23:0:23:0:1:0:0:58:2:0:0	./.:12:12:9:12:12:13:13:7:13:13:1:2:25:0:0:0:1
II	9238076	ad53523a-3095-11e7-94a5-77b5bd30a039	C	CT	1740	PASS	PC=I;RS=9238076;RE=9238082;LEN=1;REP=4;S1=238;S2=2463.97;F017;VD=T26C5.3|T26C5.3a|r.?|-|-|protein_coding:insertion:5KB_upstream_variant|SO:0000010:SO:0000667:SO:0001635;VW=T26C5.3|T26C5.3c|r.?|-|-|protein_coding:CDS:intron:insertion:intron_variant|SO:0000010:SO:0000316:SO:0000188:SO:0000667:SO:0001627;VT=Ins;VC=upstream	GT:NB:ND:NP:NR:NU:PB:PD:PP:PR:PU:TG:VG:MTR:WTR:AMB:UNK:VAF	./.:0:27:0:27:0:0:20:0:20:0:1:0:0:51:0:0:0	./.:27:32:16:32:27:17:18:13:18:17:1:2:54:1:0:0:0.98
II	9279274	ad82b0de-3095-11e7-94a5-77b5bd30a039	G	GT	720	F015	PC=I;RS=9279274;RE=9279285;LEN=1;REP=9;S1=33;S2=1005.99;F017;VD=C01G6.5|C01G6.5|r.?|-|-|protein_coding:CDS:intron:insertion:intron_variant|SO:0000010:SO:0000316:SO:0000188:SO:0000667:SO:0001627;VW=C01G6.5|C01G6.5|r.?|-|-|protein_coding:CDS:intron:insertion:intron_variant|SO:0000010:SO:0000316:SO:0000188:SO:0000667:SO:0001627;VT=Ins;VC=intronic	GT:NB:ND:NP:NR:NU:PB:PD:PP:PR:PU:TG:VG	./.:1:13:0:13:1:2:35:1:35:2:1:2	./.:7:12:2:12:7:17:22:9:22:17:1:2
II	9282203	ad93ad12-3095-11e7-94a5-77b5bd30a039	G	GA	1620	PASS	PC=I;RS=9282203;RE=9282212;LEN=1;REP=7;S1=190;S2=2292.09;F017;VD=C01G6.5|C01G6.5|r.?|-|-|protein_coding:insertion:5KB_upstream_variant|SO:0000010:SO:0000667:SO:0001635;VW=C01G6.5|C01G6.5|r.?|-|-|protein_coding:insertion:5KB_upstream_variant|SO:0000010:SO:0000667:SO:0001635;VT=Ins;VC=upstream	GT:NB:ND:NP:NR:NU:PB:PD:PP:PR:PU:TG:VG:MTR:WTR:AMB:UNK:VAF	./.:0:25:0:25:0:0:26:0:26:0:1:0:0:58:0:0:0	./.:22:23:18:23:22:14:21:9:21:14:1:2:38:1:0:0:0.97
II	9623835	ae3f840c-3095-11e7-94a5-77b5bd30a039	G	GT	1620	F015	PC=I;RS=9623835;RE=9623845;LEN=1;REP=8;S1=180;S2=2294.49;F017;VD=ZK1307.8|ZK1307.8.3|r.?|-|-|protein_coding:insertion:2KB_upstream_variant|SO:0000010:SO:0000667:SO:0001636;VW=dnj-20|T15H9.7a|r.?|-|-|protein_coding:CDS:intron:insertion:intron_variant|SO:0000010:SO:0000316:SO:0000188:SO:0000667:SO:0001627;VT=Ins;VC=upstream	GT:NB:ND:NP:NR:NU:PB:PD:PP:PR:PU:TG:VG	./.:0:21:0:21:0:1:23:1:23:1:1:1	./.:27:31:19:31:27:16:23:7:23:16:1:2
II	9694863	e3ff07bc-3094-11e7-94a5-77b5bd30a039	CA	C	1380	PASS	PC=D;RS=9694863;RE=9694871;LEN=1;REP=7;S1=156;S2=1974.82;F017;VD=Y53C12A.8|Y53C12A.8|r.?|-|-|protein_coding:deletion:5KB_downstream_variant|SO:0000010:SO:0000159:SO:0001633;VW=nlp-11|ZK1320.10.2|r.?|-|-|protein_coding:deletion:5KB_upstream_variant|SO:0000010:SO:0000159:SO:0001635;VT=Del;VC=downstream	GT:NB:ND:NP:NR:NU:PB:PD:PP:PR:PU:TG:VG:MTR:WTR:AMB:UNK:VAF	./.:0:27:0:27:0:0:30:0:30:0:1:0:0:71:3:0:0	./.:15:15:11:15:15:19:19:12:19:19:1:2:41:0:0:0:1
II	9699765	e40376da-3094-11e7-94a5-77b5bd30a039	GT	G	1469	F015	PC=D;RS=9699765;RE=9699775;LEN=1;REP=9;S1=162;S2=2141.88;F017;VD=mop-25.2|Y53C12A.4.1|r.?|-|-|protein_coding:deletion:5KB_downstream_variant|SO:0000010:SO:0000159:SO:0001633;VW=Y53C12A.8|Y53C12A.8|r.?|-|-|protein_coding:CDS:intron:deletion:intron_variant|SO:0000010:SO:0000316:SO:0000188:SO:0000159:SO:0001627;VT=Del;VC=downstream	GT:NB:ND:NP:NR:NU:PB:PD:PP:PR:PU:TG:VG	./.:0:17:0:17:0:1:18:0:18:1:1:1	./.:13:15:8:15:13:23:25:17:25:23:1:2
II	9878404	e4fb874e-3094-11e7-94a5-77b5bd30a039	AT	A	1080	F006;F015	PC=D;RS=9878404;RE=9878415;LEN=1;REP=10;S1=99;S2=1545.12;F017;VD=C08H9.3|C08H9.3a|r.?|-|-|protein_coding:deletion:5KB_downstream_variant|SO:0000010:SO:0000159:SO:0001633;VW=C08H9.6|C08H9.6|r.?|-|-|protein_coding:deletion:5KB_upstream_variant|SO:0000010:SO:0000159:SO:0001635;VT=Del;VC=downstream	GT:NB:ND:NP:NR:NU:PB:PD:PP:PR:PU:TG:VG	./.:0:15:0:15:0:1:19:1:19:1:1:1	./.:11:11:8:11:11:19:20:9:20:19:1:2
II	10553218	e5d6c854-3094-11e7-94a5-77b5bd30a039	GT	G	1080	F006	PC=D;RS=10553218;RE=10553230;LEN=1;REP=11;S1=96;S2=1526.45;F017;VD=mnk-1|R166.5a|r.?|-|-|protein_coding:deletion:5KB_upstream_variant|SO:0000010:SO:0000159:SO:0001635;VW=mnk-1|R166.5b|r.?|-|-|protein_coding:CDS:intron:deletion:intron_variant|SO:0000010:SO:0000316:SO:0000188:SO:0000159:SO:0001627;VT=Del;VC=upstream	GT:NB:ND:NP:NR:NU:PB:PD:PP:PR:PU:TG:VG	./.:0:17:0:17:0:0:14:0:14:0:1:0	./.:16:20:11:20:16:16:18:7:18:16:1:2
II	10611076	b00ab5b8-3095-11e7-94a5-77b5bd30a039	C	CT	1680	PASS	PC=I;RS=10611076;RE=10611084;LEN=1;REP=6;S1=221;S2=2360.57;F017;VD=C14A4.12|C14A4.12a|r.?|-|-|protein_coding:insertion:2KB_upstream_variant|SO:0000010:SO:0000667:SO:0001636;VW=C14A4.12|C14A4.12a|r.?|-|-|protein_coding:insertion:2KB_upstream_variant|SO:0000010:SO:0000667:SO:0001636;VT=Ins;VC=upstream	GT:NB:ND:NP:NR:NU:PB:PD:PP:PR:PU:TG:VG:MTR:WTR:AMB:UNK:VAF	./.:0:18:0:18:0:0:16:0:16:0:1:0:0:40:0:0:0	./.:14:21:12:21:14:25:30:16:30:25:1:2:44:2:0:0:0.96
II	10713265	e601a6dc-3094-11e7-94a5-77b5bd30a039	GT	G	1080	PASS	PC=D;RS=10713265;RE=10713274;LEN=1;REP=8;S1=99;S2=1534.88;F017;VD=bli-1|C09G5.6|r.?|-|-|protein_coding:deletion:5KB_downstream_variant|SO:0000010:SO:0000159:SO:0001633;VW=dph-2|C09G5.2a|r.?|-|-|protein_coding:CDS:intron:deletion:intron_variant|SO:0000010:SO:0000316:SO:0000188:SO:0000159:SO:0001627;VT=Del;VC=downstream	GT:NB:ND:NP:NR:NU:PB:PD:PP:PR:PU:TG:VG:MTR:WTR:AMB:UNK:VAF	./.:0:23:0:23:0:0:19:0:19:0:1:0:0:44:4:0:0	./.:16:17:10:17:16:14:15:8:15:14:1:2:34:0:1:0:1
II	11098915	e6d2c334-3094-11e7-94a5-77b5bd30a039	TA	T	780	F006;F015	PC=D;RS=11098915;RE=11098926;LEN=1;REP=10;S1=50;S2=1115.42;F017;VD=nuo-1|C09H10.3|r.?|-|-|protein_coding:CDS:intron:deletion:intron_variant|SO:0000010:SO:0000316:SO:0000188:SO:0000159:SO:0001627;VW=nuo-1|C09H10.3|r.?|-|-|protein_coding:CDS:intron:deletion:intron_variant|SO:0000010:SO:0000316:SO:0000188:SO:0000159:SO:0001627;VT=Del;VC=intronic	GT:NB:ND:NP:NR:NU:PB:PD:PP:PR:PU:TG:VG	./.:1:14:1:14:1:0:12:0:12:0:1:1	./.:10:12:8:12:10:6:8:4:8:6:1:2
II	11102182	e6d8f574-3094-11e7-94a5-77b5bd30a039	CTT	C	840	F006;F015	PC=D;RS=11102182;RE=11102193;LEN=2;REP=10;S1=63;S2=1195.33;F017;VD=nuo-1|C09H10.3|r.?|-|-|protein_coding:deletion:5KB_downstream_variant|SO:0000010:SO:0000159:SO:0001633;VW=C09H10.5|C09H10.5c|r.?|-|-|protein_coding:CDS:intron:deletion:intron_variant|SO:0000010:SO:0000316:SO:0000188:SO:0000159:SO:0001627;VT=Del;VC=downstream	GT:NB:ND:NP:NR:NU:PB:PD:PP:PR:PU:TG:VG	./.:1:20:0:20:1:1:23:0:23:1:1:1	./.:20:26:6:26:20:15:16:8:16:15:1:2
II	11680930	e7d9d6aa-3094-11e7-94a5-77b5bd30a039	GT	G	1200	PASS	PC=D;RS=11680930;RE=11680940;LEN=1;REP=9;S1=105;S2=1714.59;F017;VD=C47D12.2|C47D12.2|r.?|-|-|protein_coding:deletion:5KB_downstream_variant|SO:0000010:SO:0000159:SO:0001633;VW=sfxn-1.4|C47D12.3a|r.?|-|-|protein_coding:CDS:intron:deletion:intron_variant|SO:0000010:SO:0000316:SO:0000188:SO:0000159:SO:0001627;VT=Del;VC=downstream	GT:NB:ND:NP:NR:NU:PB:PD:PP:PR:PU:TG:VG:MTR:WTR:AMB:UNK:VAF	./.:0:15:0:15:0:0:24:0:24:0:1:0:0:41:2:0:0	./.:10:10:6:10:10:19:20:14:20:19:1:2:33:0:0:0:1
II	11719478	e80b4550-3094-11e7-94a5-77b5bd30a039	TA	T	1440	F015	PC=D;RS=11719478;RE=11719488;LEN=1;REP=9;S1=169;S2=2053.53;F017;VD=F13D12.3|F13D12.3|r.?|-|-|protein_coding:deletion:2KB_upstream_variant|SO:0000010:SO:0000159:SO:0001636;VW=F13D12.3|F13D12.3|r.?|-|-|protein_coding:deletion:2KB_upstream_variant|SO:0000010:SO:0000159:SO:0001636;VT=Del;VC=upstream	GT:NB:ND:NP:NR:NU:PB:PD:PP:PR:PU:TG:VG	./.:0:22:0:22:0:1:30:0:30:1:1:1	./.:21:23:12:23:21:16:18:12:18:16:1:2
II	11746166	e826258c-3094-11e7-94a5-77b5bd30a039	GT	G	1320	F006	PC=D;RS=11746166;RE=11746177;LEN=1;REP=10;S1=144;S2=1884.66;F017;VD=F13D12.6|F13D12.6.1|r.?|-|-|protein_coding:deletion:5KB_downstream_variant|SO:0000010:SO:0000159:SO:0001633;VW=gpb-1|F13D12.7a.2|r.?|-|-|protein_coding:CDS:intron:deletion:intron_variant|SO:0000010:SO:0000316:SO:0000188:SO:0000159:SO:0001627;VT=Del;VC=downstream	GT:NB:ND:NP:NR:NU:PB:PD:PP:PR:PU:TG:VG	./.:0:19:0:19:0:0:16:0:16:0:1:0	./.:20:25:11:25:20:19:21:11:21:19:1:2
II	11990674	e8966b26-3094-11e7-94a5-77b5bd30a039	TA	T	540	PASS	PC=D;RS=11990674;RE=11990684;LEN=1;REP=9;S1=24;S2=772.257;F017;VD=ash-2|Y17G7B.2b|r.?|-|-|protein_coding:deletion:5KB_downstream_variant|SO:0000010:SO:0000159:SO:0001633;VW=Y17G7B.3|Y17G7B.3|r.?|-|-|protein_coding:CDS:intron:deletion:intron_variant|SO:0000010:SO:0000316:SO:0000188:SO:0000159:SO:0001627;VT=Del;VC=downstream	GT:NB:ND:NP:NR:NU:PB:PD:PP:PR:PU:TG:VG:MTR:WTR:AMB:UNK:VAF	./.:0:17:0:17:0:0:19:0:19:0:1:0:0:35:3:0:0	./.:4:15:2:15:4:11:18:7:18:11:1:2:14:17:5:0:0.45
II	12030105	e8bc81e4-3094-11e7-94a5-77b5bd30a039	CT	C	540	F006	PC=D;RS=12030105;RE=12030116;LEN=1;REP=10;S1=30;S2=771.053;F017;VD=cyn-16|Y17G7B.9|r.?|-|-|protein_coding:CDS:intron:deletion:intron_variant|SO:0000010:SO:0000316:SO:0000188:SO:0000159:SO:0001627;VW=cyn-16|Y17G7B.9|r.?|-|-|protein_coding:CDS:intron:deletion:intron_variant|SO:0000010:SO:0000316:SO:0000188:SO:0000159:SO:0001627;VT=Del;VC=intronic	GT:NB:ND:NP:NR:NU:PB:PD:PP:PR:PU:TG:VG	./.:0:19:0:19:0:0:27:0:27:0:1:0	./.:6:19:4:19:6:12:22:5:22:12:1:2
II	12094020	e8e37312-3094-11e7-94a5-77b5bd30a039	AT	A	600	F006	PC=D;RS=12094020;RE=12094031;LEN=1;REP=10;S1=36;S2=853.983;F017;VD=Y17G7B.17|Y17G7B.17.1|r.?|-|-|protein_coding:CDS:intron:deletion:intron_variant|SO:0000010:SO:0000316:SO:0000188:SO:0000159:SO:0001627;VW=Y17G7B.17|Y17G7B.17.1|r.?|-|-|protein_coding:CDS:intron:deletion:intron_variant|SO:0000010:SO:0000316:SO:0000188:SO:0000159:SO:0001627;VT=Del;VC=intronic	GT:NB:ND:NP:NR:NU:PB:PD:PP:PR:PU:TG:VG	./.:0:20:0:20:0:0:25:0:25:0:1:0	./.:6:13:5:13:6:8:31:5:31:8:1:2
II	12174569	e903b6c2-3094-11e7-94a5-77b5bd30a039	CA	C	780	F006	PC=D;RS=12174569;RE=12174580;LEN=1;REP=10;S1=44;S2=1108.79;F017;VD=Y57A10A.13|Y57A10A.13|r.?|-|-|protein_coding:deletion:5KB_downstream_variant|SO:0000010:SO:0000159:SO:0001633;VW=rol-1|Y57A10A.11|r.?|-|-|protein_coding:CDS:intron:deletion:intron_variant|SO:0000010:SO:0000316:SO:0000188:SO:0000159:SO:0001627;VT=Del;VC=downstream	GT:NB:ND:NP:NR:NU:PB:PD:PP:PR:PU:TG:VG	./.:0:20:0:20:0:0:24:0:24:0:1:0	./.:12:26:10:26:12:6:22:3:22:6:1:2
II	12234180	e9541306-3094-11e7-94a5-77b5bd30a039	GA	G	1620	F006	PC=D;RS=12234180;RE=12234191;LEN=1;REP=10;S1=210;S2=2299.91;F017;VD=sinh-1|Y57A10A.20|r.?|-|-|protein_coding:CDS:intron:deletion:intron_variant|SO:0000010:SO:0000316:SO:0000188:SO:0000159:SO:0001627;VW=sinh-1|Y57A10A.20|r.?|-|-|protein_coding:CDS:intron:deletion:intron_variant|SO:0000010:SO:0000316:SO:0000188:SO:0000159:SO:0001627;VT=Del;VC=intronic	GT:NB:ND:NP:NR:NU:PB:PD:PP:PR:PU:TG:VG	./.:0:22:0:22:0:0:23:0:23:0:1:0	./.:23:26:14:26:23:20:26:13:26:20:1:2
II	12237065	e9728048-3094-11e7-94a5-77b5bd30a039	AT	A	1020	F006;F015	PC=D;RS=12237065;RE=12237079;LEN=1;REP=13;S1=78;S2=1449.54;F017;VD=sinh-1|Y57A10A.20|r.?|-|-|protein_coding:deletion:500B_downstream_variant|SO:0000010:SO:0000159:SO:0001634;VW=Y57A10A.23|Y57A10A.23|r.?|-|-|protein_coding:deletion:5KB_upstream_variant|SO:0000010:SO:0000159:SO:0001635;VT=Del;VC=downstream	GT:NB:ND:NP:NR:NU:PB:PD:PP:PR:PU:TG:VG	./.:0:27:0:27:0:2:22:1:22:2:1:2	./.:18:20:12:20:18:13:19:4:19:13:1:2
II	12242540	e9841646-3094-11e7-94a5-77b5bd30a039	ATGAATTTT	A	540	PASS	PC=D;RS=12242540;RE=12242557;LEN=8;REP=2;S1=28;S2=769.849;F017;VD=Y57A10A.24|Y57A10A.24|r.?|-|-|protein_coding:deletion:2KB_upstream_variant|SO:0000010:SO:0000159:SO:0001636;VW=Y57A10A.24|Y57A10A.24|r.?|-|-|protein_coding:deletion:2KB_upstream_variant|SO:0000010:SO:0000159:SO:0001636;VT=Del;VC=upstream	GT:NB:ND:NP:NR:NU:PB:PD:PP:PR:PU:TG:VG:MTR:WTR:AMB:UNK:VAF	./.:0:23:0:23:0:0:19:0:19:0:1:0:0:42:0:0:0	./.:9:18:6:18:9:4:11:3:11:4:1:2:15:16:1:1:0.48
II	12297011	e9bba174-3094-11e7-94a5-77b5bd30a039	CA	C	840	F006	PC=D;RS=12297011;RE=12297022;LEN=1;REP=10;S1=60;S2=1195.94;F017;VD=Y57A10A.31|Y57A10A.31|r.?|-|-|protein_coding:CDS:intron:deletion:intron_variant|SO:0000010:SO:0000316:SO:0000188:SO:0000159:SO:0001627;VW=Y57A10A.31|Y57A10A.31|r.?|-|-|protein_coding:CDS:intron:deletion:intron_variant|SO:0000010:SO:0000316:SO:0000188:SO:0000159:SO:0001627;VT=Del;VC=intronic	GT:NB:ND:NP:NR:NU:PB:PD:PP:PR:PU:TG:VG	./.:0:23:0:23:0:0:23:0:23:0:1:0	./.:18:22:9:22:18:10:13:5:13:10:1:2
II	12428210	b5145dca-3095-11e7-94a5-77b5bd30a039	C	CA	420	F015	PC=I;RS=12428210;RE=12428219;LEN=1;REP=7;S1=20;S2=594.958;F017;VD=daf-22|Y57A10C.6.2|r.?|-|-|protein_coding:insertion:5KB_upstream_variant|SO:0000010:SO:0000667:SO:0001635;VW=Y57A10C.8|Y57A10C.8|r.?|-|-|protein_coding:CDS:intron:insertion:intron_variant|SO:0000010:SO:0000316:SO:0000188:SO:0000667:SO:0001627;VT=Ins;VC=upstream	GT:NB:ND:NP:NR:NU:PB:PD:PP:PR:PU:TG:VG	./.:0:15:0:15:0:1:26:0:26:1:1:1	./.:9:11:3:11:9:13:18:4:18:13:1:2
II	12711471	ea8afee2-3094-11e7-94a5-77b5bd30a039	GATAT	G	420	F006;F015	PC=D;RS=12711471;RE=12711507;LEN=4;REP=17;S1=18;S2=598.571;VD=tbc-17|Y46G5A.1a.2|r.?|-|-|protein_coding:CDS:intron:deletion:intron_variant|SO:0000010:SO:0000316:SO:0000188:SO:0000159:SO:0001627;VW=tbc-17|Y46G5A.1a.2|r.?|-|-|protein_coding:CDS:intron:deletion:intron_variant|SO:0000010:SO:0000316:SO:0000188:SO:0000159:SO:0001627;VT=Del;VC=intronic	GT:NB:ND:NP:NR:NU:PB:PD:PP:PR:PU:TG:VG	./.:2:10:1:10:2:1:12:0:12:1:1:2	./.:7:10:4:10:7:7:12:2:12:7:1:2
II	12873095	b6badff0-3095-11e7-94a5-77b5bd30a039	G	GA	1020	PASS	PC=I;RS=12873095;RE=12873104;LEN=1;REP=7;S1=84;S2=1438.71;F017;VD=gsy-1|Y46G5A.31|r.?|-|-|protein_coding:CDS:intron:insertion:intron_variant|SO:0000010:SO:0000316:SO:0000188:SO:0000667:SO:0001627;VW=gsy-1|Y46G5A.31|r.?|-|-|protein_coding:CDS:intron:insertion:intron_variant|SO:0000010:SO:0000316:SO:0000188:SO:0000667:SO:0001627;VT=Ins;VC=intronic	GT:NB:ND:NP:NR:NU:PB:PD:PP:PR:PU:TG:VG:MTR:WTR:AMB:UNK:VAF	./.:0:16:0:16:0:0:21:0:21:0:1:0:0:35:0:0:0	./.:17:18:11:18:17:11:13:6:13:11:1:2:33:0:0:0:1
II	12909667	ecb9507e-3094-11e7-94a5-77b5bd30a039	GT	G	960	F006	PC=D;RS=12909667;RE=12909679;LEN=1;REP=11;S1=80;S2=1350.36;F017;VD=clec-66|F35C5.9|r.?|-|-|protein_coding:deletion:5KB_downstream_variant|SO:0000010:SO:0000159:SO:0001633;VW=F35C5.11|F35C5.11|r.?|-|-|protein_coding:CDS:intron:deletion:intron_variant|SO:0000010:SO:0000316:SO:0000188:SO:0000159:SO:0001627;VT=Del;VC=downstream	GT:NB:ND:NP:NR:NU:PB:PD:PP:PR:PU:TG:VG	./.:0:24:0:24:0:0:18:0:18:0:1:0	./.:11:17:7:17:11:16:19:9:19:16:1:2
II	13062274	ecf03f6c-3094-11e7-94a5-77b5bd30a039	CG	C	1140	PASS	PC=D;RS=13062274;RE=13062281;LEN=1;REP=6;S1=104;S2=1632.86;F017;VD=zyx-1|F42G4.3a.1|r.?|-|-|protein_coding:CDS:intron:deletion:intron_variant|SO:0000010:SO:0000316:SO:0000188:SO:0000159:SO:0001627;VW=zyx-1|F42G4.3a.1|r.?|-|-|protein_coding:CDS:intron:deletion:intron_variant|SO:0000010:SO:0000316:SO:0000188:SO:0000159:SO:0001627;VT=Del;VC=intronic	GT:NB:ND:NP:NR:NU:PB:PD:PP:PR:PU:TG:VG:MTR:WTR:AMB:UNK:VAF	./.:0:11:0:11:0:0:21:0:21:0:1:0:0:31:0:0:0	./.:13:13:12:13:13:7:9:7:9:8:1:2:22:0:1:0:1
II	13066039	b7487d42-3095-11e7-94a5-77b5bd30a039	T	TA	1020	F006	PC=I;RS=13066039;RE=13066051;LEN=1;REP=10;S1=88;S2=1441.11;F017;VD=zyx-1|F42G4.3a.1|r.?|-|-|protein_coding:CDS:intron:insertion:intron_variant|SO:0000010:SO:0000316:SO:0000188:SO:0000667:SO:0001627;VW=zyx-1|F42G4.3a.1|r.?|-|-|protein_coding:CDS:intron:insertion:intron_variant|SO:0000010:SO:0000316:SO:0000188:SO:0000667:SO:0001627;VT=Ins;VC=intronic	GT:NB:ND:NP:NR:NU:PB:PD:PP:PR:PU:TG:VG	./.:0:19:0:19:0:0:17:0:17:0:1:0	./.:10:13:7:13:11:19:23:10:23:19:1:2
II	13115507	b76157f4-3095-11e7-94a5-77b5bd30a039	A	AT	720	PASS	PC=I;RS=13115507;RE=13115516;LEN=1;REP=7;S1=49;S2=1018.64;F017;VD=rict-1|F29C12.3b|r.?|-|-|protein_coding:CDS:intron:insertion:intron_variant|SO:0000010:SO:0000316:SO:0000188:SO:0000667:SO:0001627;VW=rict-1|F29C12.3b|r.?|-|-|protein_coding:CDS:intron:insertion:intron_variant|SO:0000010:SO:0000316:SO:0000188:SO:0000667:SO:0001627;VT=Ins;VC=intronic	GT:NB:ND:NP:NR:NU:PB:PD:PP:PR:PU:TG:VG:MTR:WTR:AMB:UNK:VAF	./.:0:21:0:21:0:0:19:0:19:0:1:0:0:54:0:0:0	./.:11:15:6:15:12:16:19:6:19:16:1:2:28:0:0:0:1
II	13238497	b79a6a4e-3095-11e7-94a5-77b5bd30a039	C	CA	1200	PASS	PC=I;RS=13238497;RE=13238506;LEN=1;REP=7;S1=117;S2=1690.51;F017;VD=F15D4.4|F15D4.4|r.?|-|-|protein_coding:insertion:5KB_downstream_variant|SO:0000010:SO:0000667:SO:0001633;VW=rmo-1|F15D4.3|r.?|-|-|protein_coding:insertion:2KB_upstream_variant|SO:0000010:SO:0000667:SO:0001636;VT=Ins;VC=downstream	GT:NB:ND:NP:NR:NU:PB:PD:PP:PR:PU:TG:VG:MTR:WTR:AMB:UNK:VAF	./.:0:26:0:26:0:0:15:0:15:0:1:0:0:43:0:0:0	./.:18:22:12:22:18:13:18:8:18:13:1:2:36:2:0:0:0.95
II	13260875	b7a17e4c-3095-11e7-94a5-77b5bd30a039	T	TA	1140	PASS	PC=I;RS=13260875;RE=13260883;LEN=1;REP=6;S1=108;S2=1612.39;F017;VD=Y48C3A.1|Y48C3A.1|r.?|-|-|protein_coding:CDS:intron:insertion:intron_variant|SO:0000010:SO:0000316:SO:0000188:SO:0000667:SO:0001627;VW=Y48C3A.1|Y48C3A.1|r.?|-|-|protein_coding:CDS:intron:insertion:intron_variant|SO:0000010:SO:0000316:SO:0000188:SO:0000667:SO:0001627;VT=Ins;VC=intronic	GT:NB:ND:NP:NR:NU:PB:PD:PP:PR:PU:TG:VG:MTR:WTR:AMB:UNK:VAF	./.:0:21:0:21:0:0:32:0:32:0:1:0:0:58:0:0:0	./.:15:17:8:17:15:18:23:11:23:18:1:2:39:0:0:0:1
II	13303147	edcacdbc-3094-11e7-94a5-77b5bd30a039	GA	G	1200	PASS	PC=D;RS=13303147;RE=13303155;LEN=1;REP=7;S1=120;S2=1697.13;F017;VD=Y48C3A.5|Y48C3A.5b|r.?|-|-|protein_coding:CDS:intron:deletion:intron_variant|SO:0000010:SO:0000316:SO:0000188:SO:0000159:SO:0001627;VW=Y48C3A.5|Y48C3A.5b|r.?|-|-|protein_coding:CDS:intron:deletion:intron_variant|SO:0000010:SO:0000316:SO:0000188:SO:0000159:SO:0001627;VT=Del;VC=intronic	GT:NB:ND:NP:NR:NU:PB:PD:PP:PR:PU:TG:VG:MTR:WTR:AMB:UNK:VAF	./.:0:20:0:20:0:0:13:0:13:0:1:0:0:38:1:0:0	./.:16:19:11:19:16:13:16:9:16:14:1:2:31:0:3:0:1
II	13519818	ef10b79a-3094-11e7-94a5-77b5bd30a039	CA	C	1620	PASS	PC=D;RS=13519818;RE=13519825;LEN=1;REP=6;S1=198;S2=2305.93;F017;VD=nep-17|F54F11.2a|r.?|-|-|protein_coding:deletion:5KB_downstream_variant|SO:0000010:SO:0000159:SO:0001633;VW=sre-45|F54F11.3|r.?|-|-|protein_coding:CDS:intron:deletion:intron_variant|SO:0000010:SO:0000316:SO:0000188:SO:0000159:SO:0001627;VT=Del;VC=downstream	GT:NB:ND:NP:NR:NU:PB:PD:PP:PR:PU:TG:VG:MTR:WTR:AMB:UNK:VAF	./.:0:20:0:20:0:0:24:0:24:0:1:0:0:44:1:0:0	./.:15:15:10:15:15:22:22:17:22:22:1:2:36:0:0:0:1
II	13558316	ef3a146e-3094-11e7-94a5-77b5bd30a039	ATT	A	900	F006;F015	PC=D;RS=13558316;RE=13558331;LEN=2;REP=14;S1=70;S2=1284.29;F017;VD=Y48E1B.3|Y48E1B.3c.1|r.?|-|-|protein_coding:CDS:intron:deletion:intron_variant|SO:0000010:SO:0000316:SO:0000188:SO:0000159:SO:0001627;VW=Y48E1B.3|Y48E1B.3c.1|r.?|-|-|protein_coding:CDS:intron:deletion:intron_variant|SO:0000010:SO:0000316:SO:0000188:SO:0000159:SO:0001627;VT=Del;VC=intronic	GT:NB:ND:NP:NR:NU:PB:PD:PP:PR:PU:TG:VG	./.:2:22:0:22:2:0:22:0:22:0:1:1	./.:12:16:9:16:12:17:24:6:24:17:1:2
II	13658370	b9eaa7c8-3095-11e7-94a5-77b5bd30a039	G	GT	666	F015	PC=I;RS=13658370;RE=13658380;LEN=1;REP=8;S1=45;S2=1020.44;F017;VD=C31C9.6|C31C9.6|r.?|-|-|protein_coding:CDS:intron:insertion:intron_variant|SO:0000010:SO:0000316:SO:0000188:SO:0000667:SO:0001627;VW=C31C9.6|C31C9.6|r.?|-|-|protein_coding:CDS:intron:insertion:intron_variant|SO:0000010:SO:0000316:SO:0000188:SO:0000667:SO:0001627;VT=Ins;VC=intronic	GT:NB:ND:NP:NR:NU:PB:PD:PP:PR:PU:TG:VG	./.:0:16:0:16:0:1:20:1:20:1:1:1	./.:9:14:4:14:9:11:13:7:13:11:1:2
II	13798336	f0b486da-3094-11e7-94a5-77b5bd30a039	TAC	T	780	PASS	PC=D;RS=13798336;RE=13798348;LEN=2;REP=5;S1=54;S2=1114.21;F017;VD=ZK131.11|ZK131.11b|r.?|-|-|protein_coding:CDS:intron:deletion:intron_variant|SO:0000010:SO:0000316:SO:0000188:SO:0000159:SO:0001627;VW=ZK131.11|ZK131.11b|r.?|-|-|protein_coding:CDS:intron:deletion:intron_variant|SO:0000010:SO:0000316:SO:0000188:SO:0000159:SO:0001627;VT=Del;VC=intronic	GT:NB:ND:NP:NR:NU:PB:PD:PP:PR:PU:TG:VG:MTR:WTR:AMB:UNK:VAF	./.:0:16:0:16:0:0:14:0:14:0:1:0:0:33:3:0:0	./.:11:12:8:12:11:10:10:5:10:10:1:2:20:0:1:0:1
II	13849843	f0e74192-3094-11e7-94a5-77b5bd30a039	AT	A	1800	F006;F015	PC=D;RS=13849843;RE=13849854;LEN=1;REP=10;S1=240;S2=2567.37;F017;VD=F08G2.8|F08G2.8|r.?|-|-|protein_coding:deletion:5KB_upstream_variant|SO:0000010:SO:0000159:SO:0001635;VW=F08G2.8|F08G2.8|r.?|-|-|protein_coding:deletion:5KB_upstream_variant|SO:0000010:SO:0000159:SO:0001635;VT=Del;VC=upstream	GT:NB:ND:NP:NR:NU:PB:PD:PP:PR:PU:TG:VG	./.:1:21:1:21:1:0:26:0:26:0:1:1	./.:15:17:10:17:15:29:31:19:31:29:1:2
II	13864322	bad6cd92-3095-11e7-94a5-77b5bd30a039	C	CT	1020	F015	PC=I;RS=13864322;RE=13864332;LEN=1;REP=8;S1=70;S2=1434.49;F017;VD=Y51H1A.2|Y51H1A.2a|r.?|-|-|protein_coding:CDS:intron:insertion:intron_variant|SO:0000010:SO:0000316:SO:0000188:SO:0000667:SO:0001627;VW=Y51H1A.2|Y51H1A.2a|r.?|-|-|protein_coding:CDS:intron:insertion:intron_variant|SO:0000010:SO:0000316:SO:0000188:SO:0000667:SO:0001627;VT=Ins;VC=intronic	GT:NB:ND:NP:NR:NU:PB:PD:PP:PR:PU:TG:VG	./.:1:22:0:22:1:1:17:0:17:1:1:1	./.:18:23:13:23:18:12:15:4:15:12:1:2
II	13920223	bb2aea8a-3095-11e7-94a5-77b5bd30a039	G	GT	1200	PASS	PC=I;RS=13920223;RE=13920233;LEN=1;REP=8;S1=117;S2=1697.73;F017;VD=W02B8.2|W02B8.2|r.?|-|-|protein_coding:insertion:5KB_downstream_variant|SO:0000010:SO:0000667:SO:0001633;VW=mltn-4|W02B8.4|r.?|-|-|protein_coding:insertion:2KB_upstream_variant|SO:0000010:SO:0000667:SO:0001636;VT=Ins;VC=downstream	GT:NB:ND:NP:NR:NU:PB:PD:PP:PR:PU:TG:VG:MTR:WTR:AMB:UNK:VAF	./.:0:21:0:21:0:0:17:0:17:0:1:0:0:40:0:0:0	./.:16:20:12:20:16:13:20:8:20:13:1:2:32:1:0:0:0.97
II	14191257	79e20d1a-3095-11e7-94a5-77b5bd30a039	CA	C	1980	F006	PC=D;RS=14191257;RE=14191268;LEN=1;REP=10;S1=306;S2=2825.79;F017;VD=efhd-1|Y48B6A.6a.1|r.?|-|-|protein_coding:deletion:5KB_downstream_variant|SO:0000010:SO:0000159:SO:0001633;VW=efhd-1|Y48B6A.6a.1|r.?|-|-|protein_coding:deletion:5KB_downstream_variant|SO:0000010:SO:0000159:SO:0001633;VT=Del;VC=downstream	GT:NB:ND:NP:NR:NU:PB:PD:PP:PR:PU:TG:VG	./.:0:15:0:15:0:0:21:0:21:0:1:0	./.:20:21:17:21:20:18:18:16:18:18:1:2
II	14241291	cb41aa6c-3095-11e7-94a5-77b5bd30a039	C	CA	1080	PASS	PC=I;RS=14241291;RE=14241301;LEN=1;REP=8;S1=100;S2=1529.46;F017;VD=jmjd-2|Y48B6A.11|r.?|-|-|protein_coding:CDS:intron:insertion:intron_variant|SO:0000010:SO:0000316:SO:0000188:SO:0000667:SO:0001627;VW=jmjd-2|Y48B6A.11|r.?|-|-|protein_coding:CDS:intron:insertion:intron_variant|SO:0000010:SO:0000316:SO:0000188:SO:0000667:SO:0001627;VT=Ins;VC=intronic	GT:NB:ND:NP:NR:NU:PB:PD:PP:PR:PU:TG:VG:MTR:WTR:AMB:UNK:VAF	./.:0:13:0:13:0:0:19:0:19:0:1:0:1:34:0:0:0.03	./.:16:20:9:20:16:18:24:9:24:18:1:2:36:2:0:2:0.95
II	14551668	7ee25b30-3095-11e7-94a5-77b5bd30a039	AT	A	1200	PASS	PC=D;RS=14551668;RE=14551676;LEN=1;REP=7;S1=121;S2=1713.99;F017;VD=gcy-29|C04H5.3|r.?|-|-|protein_coding:deletion:5KB_upstream_variant|SO:0000010:SO:0000159:SO:0001635;VW=nlp-41|C04H5.8|r.?|-|-|protein_coding:CDS:intron:deletion:intron_variant|SO:0000010:SO:0000316:SO:0000188:SO:0000159:SO:0001627;VT=Del;VC=upstream	GT:NB:ND:NP:NR:NU:PB:PD:PP:PR:PU:TG:VG:MTR:WTR:AMB:UNK:VAF	./.:0:23:0:23:0:0:18:0:18:0:1:0:0:48:5:0:0	./.:14:16:10:16:14:18:18:10:18:18:1:2:34:0:0:0:1
II	14665036	7f0cb6e6-3095-11e7-94a5-77b5bd30a039	CT	C	660	PASS	PC=D;RS=14665036;RE=14665045;LEN=1;REP=8;S1=42;S2=939.321;F017;VD=unc-52|ZC101.2e|r.?|-|-|protein_coding:CDS:intron:deletion:intron_variant|SO:0000010:SO:0000316:SO:0000188:SO:0000159:SO:0001627;VW=unc-52|ZC101.2e|r.?|-|-|protein_coding:CDS:intron:deletion:intron_variant|SO:0000010:SO:0000316:SO:0000188:SO:0000159:SO:0001627;VT=Del;VC=intronic	GT:NB:ND:NP:NR:NU:PB:PD:PP:PR:PU:TG:VG:MTR:WTR:AMB:UNK:VAF	./.:0:17:0:17:0:0:15:0:15:0:1:0:0:36:1:0:0	./.:6:8:5:8:6:9:10:6:10:9:1:2:17:0:1:0:1
II	14728652	cd186600-3095-11e7-94a5-77b5bd30a039	C	CA	960	F006;F015	PC=I;RS=14728652;RE=14728664;LEN=1;REP=10;S1=80;S2=1349.76;F017;VD=glna-1|C09F9.3d|r.?|-|-|protein_coding:CDS:intron:insertion:intron_variant|SO:0000010:SO:0000316:SO:0000188:SO:0000667:SO:0001627;VW=glna-1|C09F9.3d|r.?|-|-|protein_coding:CDS:intron:insertion:intron_variant|SO:0000010:SO:0000316:SO:0000188:SO:0000667:SO:0001627;VT=Ins;VC=intronic	GT:NB:ND:NP:NR:NU:PB:PD:PP:PR:PU:TG:VG	./.:1:18:1:18:1:0:18:0:18:0:1:1	./.:10:17:6:17:10:14:18:9:18:14:1:2
II	14780695	cd633c52-3095-11e7-94a5-77b5bd30a039	C	CA	660	PASS	PC=I;RS=14780695;RE=14780706;LEN=1;REP=9;S1=30;S2=918.249;F017;VD=Y54E2A.4|Y54E2A.4|r.?|-|-|protein_coding:insertion:5KB_downstream_variant|SO:0000010:SO:0000667:SO:0001633;VW=Y54E2A.8|Y54E2A.8|r.?|-|-|protein_coding:CDS:intron:insertion:intron_variant|SO:0000010:SO:0000316:SO:0000188:SO:0000667:SO:0001627;VT=Ins;VC=downstream	GT:NB:ND:NP:NR:NU:PB:PD:PP:PR:PU:TG:VG:MTR:WTR:AMB:UNK:VAF	./.:0:17:0:17:0:0:11:0:11:0:1:0:0:27:0:0:0	./.:14:18:9:18:14:3:3:2:3:3:1:2:20:0:0:0:1
II	14865732	cd8e40dc-3095-11e7-94a5-77b5bd30a039	G	GT	1320	F006;F015	PC=I;RS=14865732;RE=14865744;LEN=1;REP=10;S1=156;S2=1946.52;F017;VD=rbm-28|R05H10.2.2|r.?|-|-|protein_coding:CDS:intron:insertion:intron_variant|SO:0000010:SO:0000316:SO:0000188:SO:0000667:SO:0001627;VW=rbm-28|R05H10.2.2|r.?|-|-|protein_coding:CDS:intron:insertion:intron_variant|SO:0000010:SO:0000316:SO:0000188:SO:0000667:SO:0001627;VT=Ins;VC=intronic	GT:NB:ND:NP:NR:NU:PB:PD:PP:PR:PU:TG:VG	./.:1:19:1:19:1:0:24:0:24:0:1:1	./.:19:24:11:24:19:17:23:11:23:17:1:2
II	14868592	7f8e9ae4-3095-11e7-94a5-77b5bd30a039	CA	C	1260	PASS	PC=D;RS=14868592;RE=14868602;LEN=1;REP=9;S1=132;S2=1798.12;F017;VD=rbm-28|R05H10.2.2|r.?|-|-|protein_coding:deletion:5KB_downstream_variant|SO:0000010:SO:0000159:SO:0001633;VW=gpx-2|R05H10.5.2|r.?|-|-|protein_coding:CDS:intron:deletion:intron_variant|SO:0000010:SO:0000316:SO:0000188:SO:0000159:SO:0001627;VT=Del;VC=downstream	GT:NB:ND:NP:NR:NU:PB:PD:PP:PR:PU:TG:VG:MTR:WTR:AMB:UNK:VAF	./.:0:15:0:15:0:0:21:0:21:0:1:0:0:35:1:0:0	./.:17:17:11:17:17:17:19:10:19:17:1:2:38:1:0:0:0.97
II	14913583	cdebd986-3095-11e7-94a5-77b5bd30a039	C	CT	881	F015	PC=I;RS=14913583;RE=14913594;LEN=1;REP=9;S1=99;S2=1514.41;F017;VD=R03C1.1|R03C1.1b|r.?|-|-|protein_coding:insertion:5KB_upstream_variant|SO:0000010:SO:0000667:SO:0001635;VW=R03C1.1|R03C1.1b|r.?|-|-|protein_coding:insertion:5KB_upstream_variant|SO:0000010:SO:0000667:SO:0001635;VT=Ins;VC=upstream	GT:NB:ND:NP:NR:NU:PB:PD:PP:PR:PU:TG:VG	./.:1:18:0:18:1:2:22:1:22:2:1:2	./.:15:20:10:20:15:13:16:7:16:13:1:2
II	14951167	7fb7c0d6-3095-11e7-94a5-77b5bd30a039	TA	T	1680	PASS	PC=D;RS=14951167;RE=14951176;LEN=1;REP=8;S1=224;S2=2399.1;F017;VD=pde-3|E01F3.1e|r.?|-|-|protein_coding:CDS:intron:deletion:intron_variant|SO:0000010:SO:0000316:SO:0000188:SO:0000159:SO:0001627;VW=pde-3|E01F3.1e|r.?|-|-|protein_coding:CDS:intron:deletion:intron_variant|SO:0000010:SO:0000316:SO:0000188:SO:0000159:SO:0001627;VT=Del;VC=intronic	GT:NB:ND:NP:NR:NU:PB:PD:PP:PR:PU:TG:VG:MTR:WTR:AMB:UNK:VAF	./.:0:20:0:20:0:0:11:0:11:0:1:0:0:38:3:0:0	./.:16:17:15:17:16:16:17:13:17:16:1:2:35:0:0:1:1
II	14967649	ce4756bc-3095-11e7-94a5-77b5bd30a039	G	GT	1140	PASS	PC=I;RS=14967649;RE=14967659;LEN=1;REP=8;S1=108;S2=1592.52;F017;VD=Y53F4B.4|Y53F4B.4b|r.?|-|-|protein_coding:insertion:2KB_upstream_variant|SO:0000010:SO:0000667:SO:0001636;VW=Y53F4B.4|Y53F4B.4b|r.?|-|-|protein_coding:insertion:2KB_upstream_variant|SO:0000010:SO:0000667:SO:0001636;VT=Ins;VC=upstream	GT:NB:ND:NP:NR:NU:PB:PD:PP:PR:PU:TG:VG:MTR:WTR:AMB:UNK:VAF	./.:0:18:0:18:0:0:20:0:20:0:1:0:0:43:0:0:0	./.:12:20:8:20:12:14:18:11:18:14:1:2:31:1:0:0:0.97
II	14973136	ce551996-3095-11e7-94a5-77b5bd30a039	G	GA	720	PASS	PC=I;RS=14973136;RE=14973145;LEN=1;REP=7;S1=33;S2=1018.04;F017;VD=Y53F4B.4|Y53F4B.4b|r.?|-|-|protein_coding:CDS:intron:insertion:intron_variant|SO:0000010:SO:0000316:SO:0000188:SO:0000667:SO:0001627;VW=Y53F4B.4|Y53F4B.4b|r.?|-|-|protein_coding:CDS:intron:insertion:intron_variant|SO:0000010:SO:0000316:SO:0000188:SO:0000667:SO:0001627;VT=Ins;VC=intronic	GT:NB:ND:NP:NR:NU:PB:PD:PP:PR:PU:TG:VG:MTR:WTR:AMB:UNK:VAF	./.:0:20:0:20:0:0:22:0:22:0:1:0:2:29:1:0:0.06	./.:15:26:2:26:15:20:22:10:22:20:1:2:33:1:0:2:0.97
II	14980913	7fe21656-3095-11e7-94a5-77b5bd30a039	GAA	G	480	F006;F015	PC=D;RS=14980913;RE=14980929;LEN=2;REP=15;S1=24;S2=687.521;F017;VD=Y53F4B.4|Y53F4B.4b|r.?|-|-|protein_coding:deletion:5KB_downstream_variant|SO:0000010:SO:0000159:SO:0001633;VW=Y53F4B.4|Y53F4B.4b|r.?|-|-|protein_coding:deletion:5KB_downstream_variant|SO:0000010:SO:0000159:SO:0001633;VT=Del;VC=downstream	GT:NB:ND:NP:NR:NU:PB:PD:PP:PR:PU:TG:VG	./.:1:11:0:11:1:1:12:0:12:1:1:1	./.:10:16:3:16:10:13:14:5:14:13:1:2
II	15162209	80a722f2-3095-11e7-94a5-77b5bd30a039	GT	G	1200	PASS	PC=D;RS=15162209;RE=15162219;LEN=1;REP=9;S1=105;S2=1711.58;F017;VD=ptr-20|Y53F4B.28|r.?|-|-|protein_coding:CDS:intron:deletion:intron_variant|SO:0000010:SO:0000316:SO:0000188:SO:0000159:SO:0001627;VW=ptr-20|Y53F4B.28|r.?|-|-|protein_coding:CDS:intron:deletion:intron_variant|SO:0000010:SO:0000316:SO:0000188:SO:0000159:SO:0001627;VT=Del;VC=intronic	GT:NB:ND:NP:NR:NU:PB:PD:PP:PR:PU:TG:VG:MTR:WTR:AMB:UNK:VAF	./.:0:23:0:23:0:0:22:0:22:0:1:0:0:49:2:0:0	./.:18:18:14:18:18:10:11:6:11:10:1:2:30:0:2:0:1
III	53690	4a1fd288-3095-11e7-bd19-80c681232037	T	TA	900	PASS	PC=I;RS=53690;RE=53700;LEN=1;REP=8;S1=72;S2=1279.1;F017;VD=W05G11.2|W05G11.2|r.?|-|-|protein_coding:insertion:5KB_upstream_variant|SO:0000010:SO:0000667:SO:0001635;VW=W05G11.2|W05G11.2|r.?|-|-|protein_coding:insertion:5KB_upstream_variant|SO:0000010:SO:0000667:SO:0001635;VT=Ins;VC=upstream	GT:NB:ND:NP:NR:NU:PB:PD:PP:PR:PU:TG:VG:MTR:WTR:AMB:UNK:VAF	./.:0:26:0:26:0:0:22:0:22:0:1:0:0:55:0:0:0	./.:14:18:7:18:14:15:18:8:18:15:1:2:36:0:0:0:1
III	69454	bd366c42-3094-11e7-bd19-80c681232037	TAAA	T	1500	F006	PC=D;RS=69454;RE=69468;LEN=3;REP=13;S1=180;S2=2129.63;F017;VD=attf-3|F54C4.3a|r.?|-|-|protein_coding:deletion:5KB_downstream_variant|SO:0000010:SO:0000159:SO:0001633;VW=spt-4|F54C4.2|r.?|-|-|protein_coding:CDS:intron:deletion:intron_variant|SO:0000010:SO:0000316:SO:0000188:SO:0000159:SO:0001627;VT=Del;VC=downstream	GT:NB:ND:NP:NR:NU:PB:PD:PP:PR:PU:TG:VG	./.:0:14:0:14:0:0:17:0:17:0:1:0	./.:16:20:14:20:16:17:19:11:19:17:1:2
III	94416	bd5b2a78-3094-11e7-bd19-80c681232037	TA	T	600	F006	PC=D;RS=94416;RE=94429;LEN=1;REP=12;S1=36;S2=853.538;F017;VD=pat-4|C29F9.7|r.?|-|-|protein_coding:CDS:intron:deletion:intron_variant|SO:0000010:SO:0000316:SO:0000188:SO:0000159:SO:0001627;VW=pat-4|C29F9.7|r.?|-|-|protein_coding:CDS:intron:deletion:intron_variant|SO:0000010:SO:0000316:SO:0000188:SO:0000159:SO:0001627;VT=Del;VC=intronic	GT:NB:ND:NP:NR:NU:PB:PD:PP:PR:PU:TG:VG	./.:0:24:0:24:0:0:16:0:16:0:1:0	./.:9:12:5:12:9:14:18:5:18:14:1:2
III	211481	bdb28a5c-3094-11e7-bd19-80c681232037	CA	C	1233	PASS	PC=D;RS=211481;RE=211490;LEN=1;REP=8;S1=130;S2=1800.26;F017;VD=W10C4.1|W10C4.1|r.?|-|-|protein_coding:deletion:5KB_upstream_variant|SO:0000010:SO:0000159:SO:0001635;VW=W10C4.1|W10C4.1|r.?|-|-|protein_coding:deletion:5KB_upstream_variant|SO:0000010:SO:0000159:SO:0001635;VT=Del;VC=upstream	GT:NB:ND:NP:NR:NU:PB:PD:PP:PR:PU:TG:VG:MTR:WTR:AMB:UNK:VAF	./.:0:19:0:19:0:0:11:0:11:0:1:0:0:31:1:0:0	./.:12:14:9:14:12:15:16:12:16:15:1:2:30:0:2:0:1
III	362040	c02de506-3094-11e7-bd19-80c681232037	CT	C	1800	F006	PC=D;RS=362040;RE=362051;LEN=1;REP=10;S1=240;S2=2577.47;F017;VD=pll-1|K10F12.3b|r.?|-|-|protein_coding:deletion:5KB_upstream_variant|SO:0000010:SO:0000159:SO:0001635;VW=pll-1|K10F12.3b|r.?|-|-|protein_coding:deletion:5KB_upstream_variant|SO:0000010:SO:0000159:SO:0001635;VT=Del;VC=upstream	GT:NB:ND:NP:NR:NU:PB:PD:PP:PR:PU:TG:VG	./.:0:23:0:23:0:0:16:0:16:0:1:0	./.:25:30:19:30:25:15:19:11:19:15:1:2
III	436471	4b918706-3095-11e7-bd19-80c681232037	T	TA	900	PASS	PC=I;RS=436471;RE=436477;LEN=1;REP=4;S1=72;S2=1258.63;F017;VD=Y55B1BR.2|Y55B1BR.2|r.?|-|-|protein_coding:CDS:intron:insertion:intron_variant|SO:0000010:SO:0000316:SO:0000188:SO:0000667:SO:0001627;VW=Y55B1BR.2|Y55B1BR.2|r.?|-|-|protein_coding:CDS:intron:insertion:intron_variant|SO:0000010:SO:0000316:SO:0000188:SO:0000667:SO:0001627;VT=Ins;VC=intronic	GT:NB:ND:NP:NR:NU:PB:PD:PP:PR:PU:TG:VG:MTR:WTR:AMB:UNK:VAF	./.:0:24:0:24:0:0:19:0:19:0:1:0:0:45:0:0:0	./.:15:18:7:18:15:15:16:8:16:15:1:2:32:0:0:1:1
III	602485	c2be576a-3094-11e7-bd19-80c681232037	CA	C	1500	PASS	PC=D;RS=602485;RE=602493;LEN=1;REP=7;S1=182;S2=2144.68;F017;VD=Y55B1AR.2|Y55B1AR.2a|r.?|-|-|protein_coding:deletion:5KB_upstream_variant|SO:0000010:SO:0000159:SO:0001635;VW=Y55B1AR.2|Y55B1AR.2a|r.?|-|-|protein_coding:deletion:5KB_upstream_variant|SO:0000010:SO:0000159:SO:0001635;VT=Del;VC=upstream	GT:NB:ND:NP:NR:NU:PB:PD:PP:PR:PU:TG:VG:MTR:WTR:AMB:UNK:VAF	./.:0:24:0:24:0:0:15:0:15:0:1:0:0:37:2:0:0	./.:19:21:13:21:19:16:18:12:18:16:1:2:43:0:2:0:1
III	862388	4e686e5e-3095-11e7-bd19-80c681232037	G	GT	300	PASS	PC=I;RS=862388;RE=862398;LEN=1;REP=8;S1=10;S2=424.361;F017;VD=arx-4|Y6D11A.2.1|r.80+5_80+6insu|c.74+5_74+6insT|p.?|protein_coding:CDS:extended_intronic_splice_region:insertion:extended_intronic_splice_region_variant:transcript_variant|SO:0000010:SO:0000316:SO:0001996:SO:0000667:SO:0001995:SO:0001576;VW=arx-4|Y6D11A.2.1|r.80+5_80+6insu|c.74+5_74+6insT|p.?|protein_coding:CDS:extended_intronic_splice_region:insertion:extended_intronic_splice_region_variant:transcript_variant|SO:0000010:SO:0000316:SO:0001996:SO:0000667:SO:0001995:SO:0001576;VT=Ins;VC=splice_region	GT:NB:ND:NP:NR:NU:PB:PD:PP:PR:PU:TG:VG:MTR:WTR:AMB:UNK:VAF	./.:0:16:0:16:0:0:19:0:19:0:1:0:0:30:0:0:0	./.:6:17:4:17:6:1:18:1:18:1:1:2:7:25:0:0:0.22
III	1002085	c40b0974-3094-11e7-bd19-80c681232037	GT	G	900	F006	PC=D;RS=1002085;RE=1002097;LEN=1;REP=11;S1=70;S2=1279.1;F017;VD=trp-2|R06B10.4b|r.?|-|-|protein_coding:deletion:500B_downstream_variant|SO:0000010:SO:0000159:SO:0001634;VW=clec-150|R06B10.3|r.?|-|-|protein_coding:deletion:2KB_upstream_variant|SO:0000010:SO:0000159:SO:0001636;VT=Del;VC=downstream	GT:NB:ND:NP:NR:NU:PB:PD:PP:PR:PU:TG:VG	./.:0:28:0:28:0:0:17:0:17:0:1:0	./.:14:17:9:17:14:9:12:6:12:9:1:2
III	1104092	4f082e6c-3095-11e7-bd19-80c681232037	T	TA	720	F006;F015	PC=I;RS=1104092;RE=1104110;LEN=1;REP=16;S1=48;S2=1009.8;F017;VD=inft-1|F58B6.2|r.?|-|-|protein_coding:CDS:intron:insertion:intron_variant|SO:0000010:SO:0000316:SO:0000188:SO:0000667:SO:0001627;VW=inft-1|F58B6.2|r.?|-|-|protein_coding:CDS:intron:insertion:intron_variant|SO:0000010:SO:0000316:SO:0000188:SO:0000667:SO:0001627;VT=Ins;VC=intronic	GT:NB:ND:NP:NR:NU:PB:PD:PP:PR:PU:TG:VG	./.:1:19:1:19:1:0:21:0:21:0:1:1	./.:9:18:6:18:9:9:12:5:12:9:1:2
III	1243862	4faeae22-3095-11e7-bd19-80c681232037	G	GA	840	F006;F015	PC=I;RS=1243862;RE=1243874;LEN=1;REP=10;S1=64;S2=1184.72;F017;VD=fbxa-61|Y119D3B.8|r.?|-|-|protein_coding:insertion:5KB_downstream_variant|SO:0000010:SO:0000667:SO:0001633;VW=fbxa-63|Y119D3B.7|r.?|-|-|protein_coding:CDS:intron:insertion:intron_variant|SO:0000010:SO:0000316:SO:0000188:SO:0000667:SO:0001627;VT=Ins;VC=downstream	GT:NB:ND:NP:NR:NU:PB:PD:PP:PR:PU:TG:VG	./.:3:25:1:25:3:0:13:0:13:0:1:2	./.:9:16:6:16:9:11:13:7:13:11:1:2
III	1405833	de5bc7aa-3094-11e7-bd19-80c681232037	GT	G	960	F006	PC=D;RS=1405833;RE=1405844;LEN=1;REP=10;S1=72;S2=1374.69;F017;VD=Y82E9BR.14|Y82E9BR.14b|r.?|-|-|protein_coding:deletion:5KB_downstream_variant|SO:0000010:SO:0000159:SO:0001633;VW=Y82E9BR.21|Y82E9BR.21|r.?|-|-|protein_coding:CDS:intron:deletion:intron_variant|SO:0000010:SO:0000316:SO:0000188:SO:0000159:SO:0001627;VT=Del;VC=downstream	GT:NB:ND:NP:NR:NU:PB:PD:PP:PR:PU:TG:VG	./.:0:24:0:24:0:0:14:0:14:0:1:0	./.:16:18:5:18:16:15:17:11:17:15:1:2
III	1553784	ded04634-3094-11e7-bd19-80c681232037	GA	G	1080	F006	PC=D;RS=1553784;RE=1553796;LEN=1;REP=11;S1=100;S2=1536.37;F017;VD=Y67D2.6|Y67D2.6|r.?|-|-|protein_coding:CDS:intron:deletion:intron_variant|SO:0000010:SO:0000316:SO:0000188:SO:0000159:SO:0001627;VW=Y67D2.6|Y67D2.6|r.?|-|-|protein_coding:CDS:intron:deletion:intron_variant|SO:0000010:SO:0000316:SO:0000188:SO:0000159:SO:0001627;VT=Del;VC=intronic	GT:NB:ND:NP:NR:NU:PB:PD:PP:PR:PU:TG:VG	./.:0:15:0:15:0:0:16:0:16:0:1:0	./.:17:18:9:18:17:18:24:9:24:18:1:2
III	1562976	50d10c6e-3095-11e7-bd19-80c681232037	T	TA	900	PASS	PC=I;RS=1562976;RE=1562986;LEN=1;REP=8;S1=70;S2=1277.3;F017;VD=Y67D2.2|Y67D2.2|r.?|-|-|protein_coding:CDS:intron:insertion:intron_variant|SO:0000010:SO:0000316:SO:0000188:SO:0000667:SO:0001627;VW=Y67D2.2|Y67D2.2|r.?|-|-|protein_coding:CDS:intron:insertion:intron_variant|SO:0000010:SO:0000316:SO:0000188:SO:0000667:SO:0001627;VT=Ins;VC=intronic	GT:NB:ND:NP:NR:NU:PB:PD:PP:PR:PU:TG:VG:MTR:WTR:AMB:UNK:VAF	./.:0:14:0:14:0:0:20:0:20:0:1:0:0:38:0:0:0	./.:12:16:9:16:12:15:21:6:21:15:1:2:30:4:0:0:0.88
III	1595351	defe3bc0-3094-11e7-bd19-80c681232037	CT	C	900	F006	PC=D;RS=1595351;RE=1595362;LEN=1;REP=10;S1=72;S2=1269.47;F017;VT=Del	GT:NB:ND:NP:NR:NU:PB:PD:PP:PR:PU:TG:VG	./.:0:17:0:17:0:0:25:0:25:0:1:0	./.:19:22:7:22:19:16:18:8:18:16:1:2
III	1614915	df2809c8-3094-11e7-bd19-80c681232037	TA	T	1059	F015	PC=D;RS=1614915;RE=1614925;LEN=1;REP=9;S1=99;S2=1541.19;F017;VD=Y22D7AL.9|Y22D7AL.9|r.?|-|-|protein_coding:deletion:2KB_upstream_variant|SO:0000010:SO:0000159:SO:0001636;VW=Y22D7AL.9|Y22D7AL.9|r.?|-|-|protein_coding:deletion:2KB_upstream_variant|SO:0000010:SO:0000159:SO:0001636;VT=Del;VC=upstream	GT:NB:ND:NP:NR:NU:PB:PD:PP:PR:PU:TG:VG	./.:1:15:0:15:1:0:13:0:13:0:1:1	./.:16:17:10:17:16:18:22:8:22:18:1:2
III	1645727	df431812-3094-11e7-bd19-80c681232037	CT	C	459	F006;F015	PC=D;RS=1645727;RE=1645739;LEN=1;REP=11;S1=35;S2=855.946;F017;VD=Y22D7AL.2|Y22D7AL.2|r.?|-|-|protein_coding:deletion:5KB_downstream_variant|SO:0000010:SO:0000159:SO:0001633;VW=Y22D7AL.1|Y22D7AL.1|r.?|-|-|protein_coding:deletion:5KB_upstream_variant|SO:0000010:SO:0000159:SO:0001635;VT=Del;VC=downstream	GT:NB:ND:NP:NR:NU:PB:PD:PP:PR:PU:TG:VG	./.:1:19:1:19:1:1:20:0:20:1:1:2	./.:23:26:5:26:23:8:10:4:10:8:1:2
III	1670278	5126e602-3095-11e7-bd19-80c681232037	T	TA	1140	PASS	PC=I;RS=1670278;RE=1670287;LEN=1;REP=7;S1=98;S2=1619.92;F017;VD=Y22D7AR.6|Y22D7AR.6.1|r.?|-|-|protein_coding:insertion:5KB_downstream_variant|SO:0000010:SO:0000667:SO:0001633;VW=glb-30|Y22D7AR.5|r.?|-|-|protein_coding:insertion:2KB_upstream_variant|SO:0000010:SO:0000667:SO:0001636;VT=Ins;VC=downstream	GT:NB:ND:NP:NR:NU:PB:PD:PP:PR:PU:TG:VG:MTR:WTR:AMB:UNK:VAF	./.:0:16:0:16:0:0:12:0:12:0:1:0:0:29:0:0:0	./.:14:16:6:16:14:18:24:13:24:18:1:2:37:0:0:0:1
III	1676514	512cc644-3095-11e7-bd19-80c681232037	T	TG	480	F006;F015	PC=I;RS=1676514;RE=1676527;LEN=1;REP=11;S1=16;S2=671.391;F017;VD=Y22D7AR.6|Y22D7AR.6.1|r.?|-|-|protein_coding:five_prime_UTR:intron:insertion:intron_variant|SO:0000010:SO:0000204:SO:0000188:SO:0000667:SO:0001627;VW=Y22D7AR.6|Y22D7AR.6.1|r.?|-|-|protein_coding:five_prime_UTR:intron:insertion:intron_variant|SO:0000010:SO:0000204:SO:0000188:SO:0000667:SO:0001627;VT=Ins;VC=intronic	GT:NB:ND:NP:NR:NU:PB:PD:PP:PR:PU:TG:VG	./.:0:20:0:20:0:1:16:0:16:1:1:1	./.:4:22:1:22:4:12:16:7:16:12:1:2
III	1735469	5167b2fe-3095-11e7-bd19-80c681232037	C	CA	660	F015	PC=I;RS=1735469;RE=1735480;LEN=1;REP=9;S1=36;S2=933.473;F017;VD=ser-4|Y22D7AR.13.2|r.?|-|-|protein_coding:insertion:5KB_upstream_variant|SO:0000010:SO:0000667:SO:0001635;VW=ser-4|Y22D7AR.13.2|r.?|-|-|protein_coding:insertion:5KB_upstream_variant|SO:0000010:SO:0000667:SO:0001635;VT=Ins;VC=upstream	GT:NB:ND:NP:NR:NU:PB:PD:PP:PR:PU:TG:VG	./.:0:19:0:19:0:1:13:1:13:1:1:1	./.:7:9:3:9:7:10:18:7:18:10:1:2
III	1756177	5179906e-3095-11e7-bd19-80c681232037	G	GT	720	PASS	PC=I;RS=1756177;RE=1756186;LEN=1;REP=7;S1=49;S2=1020.63;F017;VD=Y46E12A.3|Y46E12A.3|r.?|-|-|protein_coding:insertion:2KB_upstream_variant|SO:0000010:SO:0000667:SO:0001636;VW=Y46E12A.3|Y46E12A.3|r.?|-|-|protein_coding:insertion:2KB_upstream_variant|SO:0000010:SO:0000667:SO:0001636;VT=Ins;VC=upstream	GT:NB:ND:NP:NR:NU:PB:PD:PP:PR:PU:TG:VG:MTR:WTR:AMB:UNK:VAF	./.:0:23:0:23:0:0:22:0:22:0:1:0:0:51:0:0:0	./.:9:9:6:9:9:11:16:6:16:11:1:2:21:0:0:0:1
III	1795638	dfb5d528-3094-11e7-bd19-80c681232037	AT	A	1080	F006;F015	PC=D;RS=1795638;RE=1795651;LEN=1;REP=12;S1=99;S2=1541.79;F017;VD=tag-168|Y39A3CL.2|r.?|-|-|protein_coding:CDS:intron:deletion:intron_variant|SO:0000010:SO:0000316:SO:0000188:SO:0000159:SO:0001627;VW=tag-168|Y39A3CL.2|r.?|-|-|protein_coding:CDS:intron:deletion:intron_variant|SO:0000010:SO:0000316:SO:0000188:SO:0000159:SO:0001627;VT=Del;VC=intronic	GT:NB:ND:NP:NR:NU:PB:PD:PP:PR:PU:TG:VG	./.:1:17:0:17:1:0:26:0:26:0:1:1	./.:15:20:10:20:15:12:16:8:16:12:1:2
III	1999835	e08445b6-3094-11e7-bd19-80c681232037	GA	G	1620	F006	PC=D;RS=1999835;RE=1999847;LEN=1;REP=11;S1=180;S2=2308.77;F017;VD=lgc-42|Y39A3B.2|r.?|-|-|protein_coding:CDS:intron:deletion:intron_variant|SO:0000010:SO:0000316:SO:0000188:SO:0000159:SO:0001627;VW=lgc-42|Y39A3B.2|r.?|-|-|protein_coding:CDS:intron:deletion:intron_variant|SO:0000010:SO:0000316:SO:0000188:SO:0000159:SO:0001627;VT=Del;VC=intronic	GT:NB:ND:NP:NR:NU:PB:PD:PP:PR:PU:TG:VG	./.:0:8:0:8:0:0:21:0:21:0:1:0	./.:13:16:8:16:13:25:29:19:29:25:1:2
III	2029043	e08f9f74-3094-11e7-bd19-80c681232037	CA	C	1560	PASS	PC=D;RS=2029043;RE=2029051;LEN=1;REP=7;S1=192;S2=2216.19;F017;VT=Del	GT:NB:ND:NP:NR:NU:PB:PD:PP:PR:PU:TG:VG:MTR:WTR:AMB:UNK:VAF	./.:0:13:0:13:0:0:15:0:15:0:1:0:0:29:2:0:0	./.:30:34:15:34:30:20:20:11:20:20:1:2:57:0:2:0:1
III	2039595	e0ac7338-3094-11e7-bd19-80c681232037	TA	T	960	PASS	PC=D;RS=2039595;RE=2039605;LEN=1;REP=9;S1=72;S2=1367.47;F017;VD=dpy-1|M01E10.2a|r.?|-|-|protein_coding:CDS:intron:deletion:intron_variant|SO:0000010:SO:0000316:SO:0000188:SO:0000159:SO:0001627;VW=dpy-1|M01E10.2a|r.?|-|-|protein_coding:CDS:intron:deletion:intron_variant|SO:0000010:SO:0000316:SO:0000188:SO:0000159:SO:0001627;VT=Del;VC=intronic	GT:NB:ND:NP:NR:NU:PB:PD:PP:PR:PU:TG:VG:MTR:WTR:AMB:UNK:VAF	./.:0:18:0:18:0:0:16:0:16:0:1:0:0:34:3:1:0	./.:20:21:11:21:20:8:9:5:9:8:1:2:30:0:0:0:1
III	2096230	52e57e36-3095-11e7-bd19-80c681232037	G	GA	1080	F006;F015	PC=I;RS=2096230;RE=2096242;LEN=1;REP=10;S1=100;S2=1530.95;F017;VD=Y48G9A.9|Y48G9A.9b|r.?|-|-|protein_coding:CDS:intron:insertion:intron_variant|SO:0000010:SO:0000316:SO:0000188:SO:0000667:SO:0001627;VW=Y48G9A.9|Y48G9A.9b|r.?|-|-|protein_coding:CDS:intron:insertion:intron_variant|SO:0000010:SO:0000316:SO:0000188:SO:0000667:SO:0001627;VT=Ins;VC=intronic	GT:NB:ND:NP:NR:NU:PB:PD:PP:PR:PU:TG:VG	./.:0:31:0:31:0:2:15:0:15:2:1:1	./.:12:21:9:21:12:17:24:9:24:17:1:2
III	2183599	532e7f3c-3095-11e7-bd19-80c681232037	G	GA	1200	PASS	PC=I;RS=2183599;RE=2183608;LEN=1;REP=7;S1=120;S2=1692.63;F017;VD=gcn-1|Y48G9A.3|r.?|-|-|protein_coding:CDS:intron:insertion:intron_variant|SO:0000010:SO:0000316:SO:0000188:SO:0000667:SO:0001627;VW=gcn-1|Y48G9A.3|r.?|-|-|protein_coding:CDS:intron:insertion:intron_variant|SO:0000010:SO:0000316:SO:0000188:SO:0000667:SO:0001627;VT=Ins;VC=intronic	GT:NB:ND:NP:NR:NU:PB:PD:PP:PR:PU:TG:VG:MTR:WTR:AMB:UNK:VAF	./.:0:12:0:12:0:0:17:0:17:0:1:0:1:29:0:0:0.03	./.:18:23:11:23:18:15:20:9:20:15:1:2:34:1:0:0:0.97
III	2210715	e1736006-3094-11e7-bd19-80c681232037	TA	T	720	F006	PC=D;RS=2210715;RE=2210726;LEN=1;REP=10;S1=45;S2=1026.05;F017;VD=C39B5.6|C39B5.6|r.?|-|-|protein_coding:deletion:5KB_downstream_variant|SO:0000010:SO:0000159:SO:0001633;VW=C39B5.5|C39B5.5|r.?|-|-|protein_coding:CDS:intron:deletion:intron_variant|SO:0000010:SO:0000316:SO:0000188:SO:0000159:SO:0001627;VT=Del;VC=downstream	GT:NB:ND:NP:NR:NU:PB:PD:PP:PR:PU:TG:VG	./.:0:19:0:19:0:0:21:0:21:0:1:0	./.:14:17:8:17:14:16:18:4:18:16:1:2
III	2357267	53a97ed0-3095-11e7-bd19-80c681232037	G	GA	1080	F015	PC=I;RS=2357267;RE=2357277;LEN=1;REP=8;S1=91;S2=1532.15;F017;VD=gip-1|H04J21.3b|r.?|-|-|protein_coding:CDS:intron:insertion:intron_variant|SO:0000010:SO:0000316:SO:0000188:SO:0000667:SO:0001627;VW=gip-1|H04J21.3b|r.?|-|-|protein_coding:CDS:intron:insertion:intron_variant|SO:0000010:SO:0000316:SO:0000188:SO:0000667:SO:0001627;VT=Ins;VC=intronic	GT:NB:ND:NP:NR:NU:PB:PD:PP:PR:PU:TG:VG	./.:1:25:0:25:1:0:17:0:17:0:1:1	./.:10:14:6:14:10:15:20:12:20:15:1:2
III	2406055	53e54514-3095-11e7-bd19-80c681232037	C	CA	600	F006;F015	PC=I;RS=2406055;RE=2406067;LEN=1;REP=10;S1=35;S2=837.885;F017;VD=cic-1|H14E04.5|r.?|-|-|protein_coding:insertion:5KB_upstream_variant|SO:0000010:SO:0000667:SO:0001635;VW=H14E04.1|H14E04.1|r.?|-|-|protein_coding:CDS:intron:insertion:intron_variant|SO:0000010:SO:0000316:SO:0000188:SO:0000667:SO:0001627;VT=Ins;VC=upstream	GT:NB:ND:NP:NR:NU:PB:PD:PP:PR:PU:TG:VG	./.:0:21:0:21:0:1:22:0:22:1:1:1	./.:12:26:6:26:12:19:21:4:21:19:1:2
III	2518507	5419c1ae-3095-11e7-bd19-80c681232037	C	CA	720	F015	PC=I;RS=2518507;RE=2518517;LEN=1;REP=8;S1=49;S2=1014.01;F017;VD=rbc-2|Y54F10AM.10|r.?|-|-|protein_coding:CDS:intron:insertion:intron_variant|SO:0000010:SO:0000316:SO:0000188:SO:0000667:SO:0001627;VW=rbc-2|Y54F10AM.10|r.?|-|-|protein_coding:CDS:intron:insertion:intron_variant|SO:0000010:SO:0000316:SO:0000188:SO:0000667:SO:0001627;VT=Ins;VC=intronic	GT:NB:ND:NP:NR:NU:PB:PD:PP:PR:PU:TG:VG	./.:3:24:1:24:3:0:19:0:19:0:1:2	./.:9:11:5:11:9:12:14:6:14:12:1:2
III	2538355	543fa0ae-3095-11e7-bd19-80c681232037	A	AT	1020	F006;F015	PC=I;RS=2538355;RE=2538367;LEN=1;REP=10;S1=78;S2=1436.57;F017;VD=ceh-44|Y54F10AM.4a.2|r.?|-|-|protein_coding:CDS:intron:insertion:intron_variant|SO:0000010:SO:0000316:SO:0000188:SO:0000667:SO:0001627;VW=ceh-44|Y54F10AM.4a.2|r.?|-|-|protein_coding:CDS:intron:insertion:intron_variant|SO:0000010:SO:0000316:SO:0000188:SO:0000667:SO:0001627;VT=Ins;VC=intronic	GT:NB:ND:NP:NR:NU:PB:PD:PP:PR:PU:TG:VG	./.:1:21:1:21:1:0:12:0:12:0:1:1	./.:16:19:11:19:16:9:15:5:15:9:1:2
III	2539239	e3a72182-3094-11e7-bd19-80c681232037	TA	T	660	PASS	PC=D;RS=2539239;RE=2539247;LEN=1;REP=7;S1=40;S2=944.31;F017;VD=ceh-44|Y54F10AM.4a.2|r.?|-|-|protein_coding:CDS:intron:deletion:intron_variant|SO:0000010:SO:0000316:SO:0000188:SO:0000159:SO:0001627;VW=ceh-44|Y54F10AM.4a.2|r.?|-|-|protein_coding:CDS:intron:deletion:intron_variant|SO:0000010:SO:0000316:SO:0000188:SO:0000159:SO:0001627;VT=Del;VC=intronic	GT:NB:ND:NP:NR:NU:PB:PD:PP:PR:PU:TG:VG:MTR:WTR:AMB:UNK:VAF	./.:0:14:0:14:0:0:17:0:17:0:1:0:0:35:1:0:0	./.:16:18:7:18:16:8:8:4:8:8:1:2:25:1:0:0:0.96
III	2810035	e494a1be-3094-11e7-bd19-80c681232037	CT	C	900	F006;F015	PC=D;RS=2810035;RE=2810048;LEN=1;REP=12;S1=70;S2=1277.9;F017;VD=tufm-1|Y71H2AM.23.2|r.?|-|-|protein_coding:deletion:5KB_downstream_variant|SO:0000010:SO:0000159:SO:0001633;VW=Y71H2AM.3|Y71H2AM.3|r.?|-|-|protein_coding:CDS:intron:deletion:intron_variant|SO:0000010:SO:0000316:SO:0000188:SO:0000159:SO:0001627;VT=Del;VC=downstream	GT:NB:ND:NP:NR:NU:PB:PD:PP:PR:PU:TG:VG	./.:0:8:0:8:0:1:22:1:22:1:1:1	./.:9:11:6:11:9:18:23:8:23:18:1:2
III	2822865	5536861c-3095-11e7-bd19-80c681232037	T	TA	480	PASS	PC=I;RS=2822865;RE=2822875;LEN=1;REP=8;S1=24;S2=675.004;F017;VD=Y71H2AM.1|Y71H2AM.1.2|r.?|-|-|protein_coding:insertion:5KB_upstream_variant|SO:0000010:SO:0000667:SO:0001635;VW=Y71H2AM.2|Y71H2AM.2|r.?|-|-|protein_coding:CDS:intron:insertion:intron_variant|SO:0000010:SO:0000316:SO:0000188:SO:0000667:SO:0001627;VT=Ins;VC=upstream	GT:NB:ND:NP:NR:NU:PB:PD:PP:PR:PU:TG:VG:MTR:WTR:AMB:UNK:VAF	./.:0:21:0:21:0:0:23:0:23:0:1:0:0:33:0:0:0	./.:14:19:3:19:14:14:20:5:20:14:1:2:25:1:0:0:0.96
III	2826788	e4a3c4e6-3094-11e7-bd19-80c681232037	TA	T	540	F006	PC=D;RS=2826788;RE=2826799;LEN=1;REP=10;S1=30;S2=773.001;F017;VD=Y71H2AM.1|Y71H2AM.1.2|r.?|-|-|protein_coding:deletion:2KB_upstream_variant|SO:0000010:SO:0000159:SO:0001636;VW=Y71H2AM.1|Y71H2AM.1.2|r.?|-|-|protein_coding:deletion:2KB_upstream_variant|SO:0000010:SO:0000159:SO:0001636;VT=Del;VC=upstream	GT:NB:ND:NP:NR:NU:PB:PD:PP:PR:PU:TG:VG	./.:0:18:0:18:0:0:17:0:17:0:1:0	./.:8:19:5:19:8:5:21:4:21:5:1:2
III	2836216	e4ac0020-3094-11e7-bd19-80c681232037	TA	T	480	F006	PC=D;RS=2836216;RE=2836227;LEN=1;REP=10;S1=24;S2=687.045;F017;VD=Y71H2AR.1|Y71H2AR.1|r.498delA|c.?|p.?|protein_coding:three_prime_UTR:exon:deletion:3_prime_UTR_variant:transcript_variant|SO:0000010:SO:0000205:SO:0000147:SO:0000159:SO:0001624:SO:0001576;VW=Y71H2AR.1|Y71H2AR.1|r.498delA|c.?|p.?|protein_coding:three_prime_UTR:exon:deletion:3_prime_UTR_variant:transcript_variant|SO:0000010:SO:0000205:SO:0000147:SO:0000159:SO:0001624:SO:0001576;VT=Del;VC=3prime_UTR_variant	GT:NB:ND:NP:NR:NU:PB:PD:PP:PR:PU:TG:VG	./.:0:20:0:20:0:0:20:0:20:0:1:0	./.:10:19:5:19:10:6:17:3:17:6:1:2
III	2971327	e51e0e54-3094-11e7-bd19-80c681232037	ATC	A	660	PASS	PC=D;RS=2971327;RE=2971333;LEN=2;REP=2;S1=36;S2=943.708;F017;VD=H05C05.3|H05C05.3|r.?|-|-|protein_coding:deletion:5KB_upstream_variant|SO:0000010:SO:0000159:SO:0001635;VW=Y55D5A.3|Y55D5A.3|r.?|-|-|protein_coding:CDS:intron:deletion:intron_variant|SO:0000010:SO:0000316:SO:0000188:SO:0000159:SO:0001627;VT=Del;VC=upstream	GT:NB:ND:NP:NR:NU:PB:PD:PP:PR:PU:TG:VG:MTR:WTR:AMB:UNK:VAF	./.:0:9:0:9:0:0:19:0:19:0:1:0:0:28:0:0:0	./.:9:10:3:10:9:12:13:8:13:12:1:2:26:0:0:0:1
III	3153870	56a18ede-3095-11e7-bd19-80c681232037	G	GT	900	F015	PC=I;RS=3153870;RE=3153879;LEN=1;REP=7;S1=72;S2=1260.44;F017;VD=C44B11.1|C44B11.1|r.?|-|-|protein_coding:insertion:2KB_upstream_variant|SO:0000010:SO:0000667:SO:0001636;VW=C44B11.1|C44B11.1|r.?|-|-|protein_coding:insertion:2KB_upstream_variant|SO:0000010:SO:0000667:SO:0001636;VT=Ins;VC=upstream	GT:NB:ND:NP:NR:NU:PB:PD:PP:PR:PU:TG:VG	./.:0:13:0:13:0:1:19:0:19:1:1:1	./.:19:22:8:22:19:16:17:7:17:16:1:2
III	3169252	e5e5ce62-3094-11e7-bd19-80c681232037	TA	T	1080	PASS	PC=D;RS=3169252;RE=3169262;LEN=1;REP=9;S1=100;S2=1532.15;F017;VD=R148.5|R148.5a|r.?|-|-|protein_coding:CDS:intron:deletion:intron_variant|SO:0000010:SO:0000316:SO:0000188:SO:0000159:SO:0001627;VW=R148.5|R148.5a|r.?|-|-|protein_coding:CDS:intron:deletion:intron_variant|SO:0000010:SO:0000316:SO:0000188:SO:0000159:SO:0001627;VT=Del;VC=intronic	GT:NB:ND:NP:NR:NU:PB:PD:PP:PR:PU:TG:VG:MTR:WTR:AMB:UNK:VAF	./.:0:17:0:17:0:0:10:0:10:0:1:0:0:28:2:0:0	./.:12:14:9:14:12:15:17:9:17:15:1:2:32:0:2:0:1
III	3278255	e645f774-3094-11e7-bd19-80c681232037	GT	G	660	PASS	PC=D;RS=3278255;RE=3278265;LEN=1;REP=9;S1=36;S2=941.3;F017;VD=Y53G8AM.8|Y53G8AM.8.1|r.?|-|-|protein_coding:CDS:intron:deletion:intron_variant|SO:0000010:SO:0000316:SO:0000188:SO:0000159:SO:0001627;VW=Y53G8AM.8|Y53G8AM.8.1|r.?|-|-|protein_coding:CDS:intron:deletion:intron_variant|SO:0000010:SO:0000316:SO:0000188:SO:0000159:SO:0001627;VT=Del;VC=intronic	GT:NB:ND:NP:NR:NU:PB:PD:PP:PR:PU:TG:VG:MTR:WTR:AMB:UNK:VAF	./.:0:16:0:16:0:0:23:0:23:0:1:0:0:35:4:1:0	./.:18:20:8:20:18:12:13:3:13:12:1:2:32:0:3:0:1
III	3314795	e66684a8-3094-11e7-bd19-80c681232037	CA	C	1320	PASS	PC=D;RS=3314795;RE=3314803;LEN=1;REP=7;S1=143;S2=1880.19;F017;VD=ral-1|Y53G8AR.3b|r.?|-|-|protein_coding:CDS:intron:deletion:intron_variant|SO:0000010:SO:0000316:SO:0000188:SO:0000159:SO:0001627;VW=ral-1|Y53G8AR.3b|r.?|-|-|protein_coding:CDS:intron:deletion:intron_variant|SO:0000010:SO:0000316:SO:0000188:SO:0000159:SO:0001627;VT=Del;VC=intronic	GT:NB:ND:NP:NR:NU:PB:PD:PP:PR:PU:TG:VG:MTR:WTR:AMB:UNK:VAF	./.:0:16:0:16:0:0:14:0:14:0:1:0:0:38:5:0:0	./.:14:15:12:15:14:14:14:10:14:14:1:2:33:0:0:0:1
III	3407916	e6b4cd16-3094-11e7-bd19-80c681232037	GA	G	600	F006	PC=D;RS=3407916;RE=3407928;LEN=1;REP=11;S1=32;S2=852.334;F017;VD=npp-9|F59A2.1b.3|r.?|-|-|protein_coding:deletion:5KB_upstream_variant|SO:0000010:SO:0000159:SO:0001635;VW=F59A2.2|F59A2.2b|r.?|-|-|protein_coding:CDS:intron:deletion:intron_variant|SO:0000010:SO:0000316:SO:0000188:SO:0000159:SO:0001627;VT=Del;VC=upstream	GT:NB:ND:NP:NR:NU:PB:PD:PP:PR:PU:TG:VG	./.:0:19:0:19:0:0:20:0:20:0:1:0	./.:11:19:7:19:11:9:21:3:21:9:1:2
III	3425608	e6dfa2e8-3094-11e7-bd19-80c681232037	CA	C	1140	F006	PC=D;RS=3425608;RE=3425620;LEN=1;REP=11;S1=108;S2=1615.1;F017;VD=F59A2.6|F59A2.6|r.?|-|-|protein_coding:deletion:5KB_downstream_variant|SO:0000010:SO:0000159:SO:0001633;VW=K01A11.2|K01A11.2|r.?|-|-|protein_coding:deletion:2KB_upstream_variant|SO:0000010:SO:0000159:SO:0001636;VT=Del;VC=downstream	GT:NB:ND:NP:NR:NU:PB:PD:PP:PR:PU:TG:VG	./.:0:23:0:23:0:0:24:0:24:0:1:0	./.:17:21:11:21:17:17:23:8:23:17:1:2
III	3427037	e6e7d670-3094-11e7-bd19-80c681232037	CGG	C	300	F006;F015	PC=D;RS=3427037;RE=3427053;LEN=2;REP=15;S1=10;S2=421.35;F017;VD=F59A2.6|F59A2.6|r.?|-|-|protein_coding:deletion:5KB_downstream_variant|SO:0000010:SO:0000159:SO:0001633;VW=K01A11.2|K01A11.2|r.?|-|-|protein_coding:CDS:intron:deletion:intron_variant|SO:0000010:SO:0000316:SO:0000188:SO:0000159:SO:0001627;VT=Del;VC=downstream	GT:NB:ND:NP:NR:NU:PB:PD:PP:PR:PU:TG:VG	./.:0:0:0:0:0:2:17:0:17:2:1:1	./.:2:5:1:5:2:8:13:4:13:8:1:2
III	3493303	e724a6d6-3094-11e7-bd19-80c681232037	TA	T	960	PASS	PC=D;RS=3493303;RE=3493313;LEN=1;REP=9;S1=77;S2=1340.37;F017;VD=M01F1.9|M01F1.9|r.?|-|-|protein_coding:deletion:5KB_downstream_variant|SO:0000010:SO:0000159:SO:0001633;VW=gly-14|M01F1.1|r.?|-|-|protein_coding:deletion:2KB_upstream_variant|SO:0000010:SO:0000159:SO:0001636;VT=Del;VC=downstream	GT:NB:ND:NP:NR:NU:PB:PD:PP:PR:PU:TG:VG:MTR:WTR:AMB:UNK:VAF	./.:0:24:0:24:0:0:20:0:20:0:1:0:1:45:2:0:0.02	./.:19:22:10:22:19:14:17:6:17:14:1:2:35:2:2:3:0.95
III	3641020	e7d0c600-3094-11e7-bd19-80c681232037	AT	A	1440	PASS	PC=D;RS=3641020;RE=3641030;LEN=1;REP=9;S1=169;S2=2059.33;F017;VD=unc-93|C46F11.1a|r.?|-|-|protein_coding:deletion:5KB_upstream_variant|SO:0000010:SO:0000159:SO:0001635;VW=rilp-1|C32A3.3a.3|r.?|-|-|protein_coding:CDS:intron:deletion:intron_variant|SO:0000010:SO:0000316:SO:0000188:SO:0000159:SO:0001627;VT=Del;VC=upstream	GT:NB:ND:NP:NR:NU:PB:PD:PP:PR:PU:TG:VG:MTR:WTR:AMB:UNK:VAF	./.:0:28:0:28:0:0:19:0:19:0:1:0:0:48:8:0:0	./.:18:19:12:19:18:19:21:12:21:19:1:2:40:1:2:0:0.98
III	3661036	592638b2-3095-11e7-bd19-80c681232037	C	CA	300	F006	PC=I;RS=3661036;RE=3661048;LEN=1;REP=10;S1=12;S2=424.963;F017;VD=C46F11.4|C46F11.4|r.?|-|-|protein_coding:CDS:intron:insertion:intron_variant|SO:0000010:SO:0000316:SO:0000188:SO:0000667:SO:0001627;VW=C46F11.4|C46F11.4|r.?|-|-|protein_coding:CDS:intron:insertion:intron_variant|SO:0000010:SO:0000316:SO:0000188:SO:0000667:SO:0001627;VT=Ins;VC=intronic	GT:NB:ND:NP:NR:NU:PB:PD:PP:PR:PU:TG:VG	./.:0:9:0:9:0:0:15:0:15:0:1:0	./.:7:14:3:14:7:6:25:2:25:6:1:2
III	3672139	e7efc4d8-3094-11e7-bd19-80c681232037	GA	G	960	PASS	PC=D;RS=3672139;RE=3672149;LEN=1;REP=9;S1=81;S2=1368.07;F017;VD=C46F11.6|C46F11.6.1|r.?|-|-|protein_coding:deletion:2KB_upstream_variant|SO:0000010:SO:0000159:SO:0001636;VW=C46F11.6|C46F11.6.1|r.?|-|-|protein_coding:deletion:2KB_upstream_variant|SO:0000010:SO:0000159:SO:0001636;VT=Del;VC=upstream	GT:NB:ND:NP:NR:NU:PB:PD:PP:PR:PU:TG:VG:MTR:WTR:AMB:UNK:VAF	./.:0:18:0:18:0:0:18:0:18:0:1:0:0:38:2:0:0	./.:13:14:8:14:13:16:17:8:17:16:1:2:32:0:2:0:1
III	3940071	ec87f02e-3094-11e7-bd19-80c681232037	TA	T	1500	PASS	PC=D;RS=3940071;RE=3940078;LEN=1;REP=6;S1=170;S2=2145.89;F017;VD=nlp-10|F37A8.4|r.?|-|-|protein_coding:deletion:5KB_upstream_variant|SO:0000010:SO:0000159:SO:0001635;VW=nlp-10|F37A8.4|r.?|-|-|protein_coding:deletion:5KB_upstream_variant|SO:0000010:SO:0000159:SO:0001635;VT=Del;VC=upstream	GT:NB:ND:NP:NR:NU:PB:PD:PP:PR:PU:TG:VG:MTR:WTR:AMB:UNK:VAF	./.:0:18:0:18:0:0:18:0:18:0:1:0:0:39:0:0:0	./.:18:18:16:18:18:12:16:9:16:12:1:2:37:0:0:2:1
III	4263145	f261a6fc-3094-11e7-bd19-80c681232037	GA	G	1020	PASS	PC=D;RS=4263145;RE=4263153;LEN=1;REP=7;S1=88;S2=1459.44;F017;VD=T08A11.1|T08A11.1|r.?|-|-|protein_coding:deletion:2KB_upstream_variant|SO:0000010:SO:0000159:SO:0001636;VW=T08A11.1|T08A11.1|r.?|-|-|protein_coding:deletion:2KB_upstream_variant|SO:0000010:SO:0000159:SO:0001636;VT=Del;VC=upstream	GT:NB:ND:NP:NR:NU:PB:PD:PP:PR:PU:TG:VG:MTR:WTR:AMB:UNK:VAF	./.:0:20:0:20:0:0:31:0:31:0:1:0:0:54:2:0:0	./.:14:17:10:17:14:15:15:7:15:15:1:2:34:0:2:0:1
III	4365466	f29e6754-3094-11e7-bd19-80c681232037	AT	A	1200	PASS	PC=D;RS=4365466;RE=4365474;LEN=1;REP=7;S1=85;S2=1706.47;F017;VD=mnp-1|B0285.7|r.?|-|-|protein_coding:deletion:5KB_downstream_variant|SO:0000010:SO:0000159:SO:0001633;VW=ckb-1|B0285.8|r.?|-|-|protein_coding:CDS:intron:deletion:intron_variant|SO:0000010:SO:0000316:SO:0000188:SO:0000159:SO:0001627;VT=Del;VC=downstream	GT:NB:ND:NP:NR:NU:PB:PD:PP:PR:PU:TG:VG:MTR:WTR:AMB:UNK:VAF	./.:0:25:0:25:0:0:24:0:24:0:1:0:0:53:1:0:0	./.:30:30:16:30:30:7:7:4:7:7:1:2:36:0:0:0:1
III	4801668	f3305830-3094-11e7-bd19-80c681232037	GT	G	1560	PASS	PC=D;RS=4801668;RE=4801675;LEN=1;REP=6;S1=180;S2=2234.25;F017;VD=tag-325|C38D4.5.1|r.?|-|-|protein_coding:CDS:intron:deletion:intron_variant|SO:0000010:SO:0000316:SO:0000188:SO:0000159:SO:0001627;VW=tag-325|C38D4.5.1|r.?|-|-|protein_coding:CDS:intron:deletion:intron_variant|SO:0000010:SO:0000316:SO:0000188:SO:0000159:SO:0001627;VT=Del;VC=intronic	GT:NB:ND:NP:NR:NU:PB:PD:PP:PR:PU:TG:VG:MTR:WTR:AMB:UNK:VAF	./.:0:16:0:16:0:0:12:0:12:0:1:0:0:39:1:0:0	./.:22:24:17:24:22:15:16:9:16:15:1:2:46:0:2:0:1
III	5090429	f3cfa9a8-3094-11e7-bd19-80c681232037	GA	G	1860	PASS	PC=D;RS=5090429;RE=5090439;LEN=1;REP=9;S1=252;S2=2655;F017;VT=Del	GT:NB:ND:NP:NR:NU:PB:PD:PP:PR:PU:TG:VG:MTR:WTR:AMB:UNK:VAF	./.:0:27:0:27:0:0:25:0:25:0:1:0:0:57:2:0:0	./.:18:22:11:22:19:24:26:20:26:24:1:2:44:1:2:1:0.98
III	5269729	5e499e10-3095-11e7-bd19-80c681232037	G	GT	1020	PASS	PC=I;RS=5269729;RE=5269739;LEN=1;REP=8;S1=78;S2=1448;F017;VD=ztf-8|ZC395.8.2|r.?|-|-|protein_coding:CDS:intron:insertion:intron_variant|SO:0000010:SO:0000316:SO:0000188:SO:0000667:SO:0001627;VW=ztf-8|ZC395.8.2|r.?|-|-|protein_coding:CDS:intron:insertion:intron_variant|SO:0000010:SO:0000316:SO:0000188:SO:0000667:SO:0001627;VT=Ins;VC=intronic	GT:NB:ND:NP:NR:NU:PB:PD:PP:PR:PU:TG:VG:MTR:WTR:AMB:UNK:VAF	./.:0:23:0:23:0:0:22:0:22:0:1:0:0:44:0:0:0	./.:18:23:12:23:18:10:14:5:14:10:1:2:31:0:0:0:1
III	5345088	5e65614a-3095-11e7-bd19-80c681232037	C	CA	840	PASS	PC=I;RS=5345088;RE=5345098;LEN=1;REP=8;S1=63;S2=1182.31;F017;VD=Y32H12A.2|Y32H12A.2b.2|r.?|-|-|protein_coding:insertion:5KB_downstream_variant|SO:0000010:SO:0000667:SO:0001633;VW=Y32H12A.2|Y32H12A.2b.2|r.?|-|-|protein_coding:insertion:5KB_downstream_variant|SO:0000010:SO:0000667:SO:0001633;VT=Ins;VC=downstream	GT:NB:ND:NP:NR:NU:PB:PD:PP:PR:PU:TG:VG:MTR:WTR:AMB:UNK:VAF	./.:0:13:0:13:0:0:12:0:12:0:1:0:0:21:0:0:0	./.:12:20:6:20:12:15:22:8:22:15:1:2:25:2:0:0:0.93
III	5561334	f4c5c09a-3094-11e7-bd19-80c681232037	TAA	T	1500	F006;F015	PC=D;RS=5561334;RE=5561345;LEN=2;REP=10;S1=170;S2=2143.48;F017;VD=rpc-2|F09F7.3.1|r.?|-|-|protein_coding:CDS:intron:deletion:intron_variant|SO:0000010:SO:0000316:SO:0000188:SO:0000159:SO:0001627;VW=rpc-2|F09F7.3.1|r.?|-|-|protein_coding:CDS:intron:deletion:intron_variant|SO:0000010:SO:0000316:SO:0000188:SO:0000159:SO:0001627;VT=Del;VC=intronic	GT:NB:ND:NP:NR:NU:PB:PD:PP:PR:PU:TG:VG	./.:0:16:0:16:0:1:24:1:24:1:1:1	./.:16:17:9:17:16:22:25:15:25:22:1:2
III	5624591	f662a7ce-3094-11e7-bd19-80c681232037	AT	A	1080	PASS	PC=D;RS=5624591;RE=5624600;LEN=1;REP=8;S1=91;S2=1541.79;F017;VD=daf-4|C05D2.1a|r.?|-|-|protein_coding:deletion:2KB_upstream_variant|SO:0000010:SO:0000159:SO:0001636;VW=daf-4|C05D2.1a|r.?|-|-|protein_coding:deletion:2KB_upstream_variant|SO:0000010:SO:0000159:SO:0001636;VT=Del;VC=upstream	GT:NB:ND:NP:NR:NU:PB:PD:PP:PR:PU:TG:VG:MTR:WTR:AMB:UNK:VAF	./.:0:14:0:14:0:0:19:0:19:0:1:0:0:44:2:0:0	./.:9:9:6:9:9:19:24:12:24:19:1:2:31:2:1:1:0.94
III	5748875	f6f6715c-3094-11e7-bd19-80c681232037	CA	C	1320	F006;F015	PC=D;RS=5748875;RE=5748887;LEN=1;REP=11;S1=140;S2=1876.58;F017;VD=B0244.15|B0244.15|r.?|-|-|protein_coding:deletion:5KB_downstream_variant|SO:0000010:SO:0000159:SO:0001633;VW=B0244.4|B0244.4b|r.?|-|-|protein_coding:CDS:intron:deletion:intron_variant|SO:0000010:SO:0000316:SO:0000188:SO:0000159:SO:0001627;VT=Del;VC=downstream	GT:NB:ND:NP:NR:NU:PB:PD:PP:PR:PU:TG:VG	./.:0:15:0:15:0:1:15:1:15:1:1:1	./.:14:17:9:17:14:15:17:12:17:15:1:2
III	5998300	5f6830a4-3095-11e7-bd19-80c681232037	C	CAT	780	F015	PC=I;RS=5998300;RE=5998317;LEN=2;REP=7;S1=54;S2=1099.36;F017;VD=T04C9.1|T04C9.1a|r.?|-|-|protein_coding:CDS:intron:insertion:intron_variant|SO:0000010:SO:0000316:SO:0000188:SO:0000667:SO:0001627;VW=T04C9.1|T04C9.1a|r.?|-|-|protein_coding:CDS:intron:insertion:intron_variant|SO:0000010:SO:0000316:SO:0000188:SO:0000667:SO:0001627;VT=Ins;VC=intronic	GT:NB:ND:NP:NR:NU:PB:PD:PP:PR:PU:TG:VG	./.:0:17:0:17:0:1:17:0:17:1:1:1	./.:11:19:5:19:11:10:11:8:11:10:1:2
III	6057301	5f974e98-3095-11e7-bd19-80c681232037	G	GA	960	PASS	PC=I;RS=6057301;RE=6057309;LEN=1;REP=6;S1=80;S2=1355.43;F017;VD=F40H6.5|F40H6.5|r.?|-|-|protein_coding:insertion:2KB_upstream_variant|SO:0000010:SO:0000667:SO:0001636;VW=F40H6.1|F40H6.1|r.?|-|-|protein_coding:CDS:intron:insertion:intron_variant|SO:0000010:SO:0000316:SO:0000188:SO:0000667:SO:0001627;VT=Ins;VC=upstream	GT:NB:ND:NP:NR:NU:PB:PD:PP:PR:PU:TG:VG:MTR:WTR:AMB:UNK:VAF	./.:0:13:0:13:0:0:20:0:20:0:1:0:0:37:0:0:0	./.:13:15:7:15:13:12:14:9:14:12:1:2:27:2:0:0:0.93
III	6318948	f81d65cc-3094-11e7-bd19-80c681232037	GA	G	660	PASS	PC=D;RS=6318948;RE=6318956;LEN=1;REP=7;S1=40;S2=940.698;F017;VD=gar-2|F47D12.1c|r.?|-|-|protein_coding:CDS:intron:deletion:intron_variant|SO:0000010:SO:0000316:SO:0000188:SO:0000159:SO:0001627;VW=gar-2|F47D12.1c|r.?|-|-|protein_coding:CDS:intron:deletion:intron_variant|SO:0000010:SO:0000316:SO:0000188:SO:0000159:SO:0001627;VT=Del;VC=intronic	GT:NB:ND:NP:NR:NU:PB:PD:PP:PR:PU:TG:VG:MTR:WTR:AMB:UNK:VAF	./.:0:13:0:13:0:0:25:0:25:0:1:0:0:39:1:0:0	./.:13:14:4:14:13:12:14:7:14:12:1:2:25:0:1:0:1
III	6411172	60138c92-3095-11e7-bd19-80c681232037	C	CT	660	PASS	PC=I;RS=6411172;RE=6411181;LEN=1;REP=7;S1=42;S2=937.688;F017;VD=C05D11.7|C05D11.7b.2|r.?|-|-|protein_coding:insertion:5KB_downstream_variant|SO:0000010:SO:0000667:SO:0001633;VW=C05D11.5|C05D11.5|r.?|-|-|protein_coding:CDS:intron:insertion:intron_variant|SO:0000010:SO:0000316:SO:0000188:SO:0000667:SO:0001627;VT=Ins;VC=downstream	GT:NB:ND:NP:NR:NU:PB:PD:PP:PR:PU:TG:VG:MTR:WTR:AMB:UNK:VAF	./.:0:24:0:24:0:0:20:0:20:0:1:0:0:54:0:0:0	./.:6:17:5:17:6:8:18:6:18:8:1:2:16:19:0:0:0.46
III	6676454	60bf0356-3095-11e7-bd19-80c681232037	G	GA	1020	F015	PC=I;RS=6676454;RE=6676465;LEN=1;REP=9;S1=90;S2=1444.39;F017;VD=rbf-1|F37A4.7d|r.?|-|-|protein_coding:CDS:intron:insertion:intron_variant|SO:0000010:SO:0000316:SO:0000188:SO:0000667:SO:0001627;VW=rbf-1|F37A4.7d|r.?|-|-|protein_coding:CDS:intron:insertion:intron_variant|SO:0000010:SO:0000316:SO:0000188:SO:0000667:SO:0001627;VT=Ins;VC=intronic	GT:NB:ND:NP:NR:NU:PB:PD:PP:PR:PU:TG:VG	./.:1:20:1:20:1:0:20:0:20:0:1:1	./.:15:20:7:20:15:13:16:9:16:13:1:2
III	7801017	629b5d0a-3095-11e7-bd19-80c681232037	T	TA	840	PASS	PC=I;RS=7801017;RE=7801025;LEN=1;REP=6;S1=55;S2=1191.94;F017;VT=Ins	GT:NB:ND:NP:NR:NU:PB:PD:PP:PR:PU:TG:VG:MTR:WTR:AMB:UNK:VAF	./.:0:23:0:23:0:0:26:0:26:0:1:0:0:48:0:0:0	./.:7:11:4:11:7:13:14:10:14:13:1:2:23:0:0:0:1
III	7853247	029caba2-3095-11e7-bd19-80c681232037	AT	A	540	F006;F015	PC=D;RS=7853247;RE=7853259;LEN=1;REP=11;S1=28;S2=773.001;F017;VD=tag-307|ZK652.10|r.?|-|-|protein_coding:deletion:5KB_downstream_variant|SO:0000010:SO:0000159:SO:0001633;VW=rpl-35|ZK652.4.3|r.?|-|-|protein_coding:deletion:2KB_upstream_variant|SO:0000010:SO:0000159:SO:0001636;VT=Del;VC=downstream	GT:NB:ND:NP:NR:NU:PB:PD:PP:PR:PU:TG:VG	./.:0:19:0:19:0:1:22:1:22:1:1:1	./.:10:24:3:24:10:6:13:5:13:6:1:2
III	8089227	030e8f7e-3095-11e7-bd19-80c681232037	TA	T	480	F006;F015	PC=D;RS=8089227;RE=8089239;LEN=1;REP=11;S1=25;S2=683.432;F017;VD=vms-1|K06H7.3.2|r.?|-|-|protein_coding:CDS:intron:deletion:intron_variant|SO:0000010:SO:0000316:SO:0000188:SO:0000159:SO:0001627;VW=vms-1|K06H7.3.2|r.?|-|-|protein_coding:CDS:intron:deletion:intron_variant|SO:0000010:SO:0000316:SO:0000188:SO:0000159:SO:0001627;VT=Del;VC=intronic	GT:NB:ND:NP:NR:NU:PB:PD:PP:PR:PU:TG:VG	./.:0:15:0:15:0:1:21:0:21:1:1:1	./.:7:14:4:14:7:8:18:4:18:8:1:2
III	8513552	63f17b94-3095-11e7-bd19-80c681232037	A	AT	1140	PASS	PC=I;RS=8513552;RE=8513559;LEN=1;REP=5;S1=104;S2=1606.07;F017;VD=pac-1|C04D8.1c|r.?|-|-|protein_coding:CDS:intron:insertion:intron_variant|SO:0000010:SO:0000316:SO:0000188:SO:0000667:SO:0001627;VW=pac-1|C04D8.1c|r.?|-|-|protein_coding:CDS:intron:insertion:intron_variant|SO:0000010:SO:0000316:SO:0000188:SO:0000667:SO:0001627;VT=Ins;VC=intronic	GT:NB:ND:NP:NR:NU:PB:PD:PP:PR:PU:TG:VG:MTR:WTR:AMB:UNK:VAF	./.:0:26:0:26:0:0:23:0:23:0:1:0:0:54:0:0:0	./.:24:25:12:25:24:12:15:7:15:12:1:2:43:0:0:0:1
III	10035650	67bbffc4-3095-11e7-bd19-80c681232037	A	AT	540	PASS	PC=I;RS=10035650;RE=10035658;LEN=1;REP=6;S1=24;S2=765.776;F017;VD=T16G12.1|T16G12.1|r.?|-|-|protein_coding:insertion:5KB_downstream_variant|SO:0000010:SO:0000667:SO:0001633;VW=xbx-3|M04D8.6|r.?|-|-|protein_coding:insertion:2KB_upstream_variant|SO:0000010:SO:0000667:SO:0001636;VT=Ins;VC=downstream	GT:NB:ND:NP:NR:NU:PB:PD:PP:PR:PU:TG:VG:MTR:WTR:AMB:UNK:VAF	./.:0:28:0:28:0:0:19:0:19:0:1:0:0:50:0:0:0	./.:12:17:7:17:12:7:8:2:8:7:1:2:21:0:0:0:1
III	10184848	06f83f04-3095-11e7-bd19-80c681232037	TA	T	1620	PASS	PC=D;RS=10184848;RE=10184854;LEN=1;REP=5;S1=208;S2=2312.38;F017;VD=mua-3|K08E5.3a|r.?|-|-|protein_coding:deletion:5KB_downstream_variant|SO:0000010:SO:0000159:SO:0001633;VW=unc-47|T20G5.6.2|r.?|-|-|protein_coding:CDS:intron:deletion:intron_variant|SO:0000010:SO:0000316:SO:0000188:SO:0000159:SO:0001627;VT=Del;VC=downstream	GT:NB:ND:NP:NR:NU:PB:PD:PP:PR:PU:TG:VG:MTR:WTR:AMB:UNK:VAF	./.:0:21:0:21:0:0:22:0:22:0:1:0:0:51:1:0:0	./.:17:17:12:17:17:22:24:15:24:22:1:2:42:0:1:1:1
III	10203157	154f7c16-3095-11e7-bd19-80c681232037	GT	G	1200	F006	PC=D;RS=10203157;RE=10203168;LEN=1;REP=10;S1=105;S2=1696.24;F017;VD=chc-1|T20G5.1.2|r.?|-|-|protein_coding:deletion:2KB_upstream_variant|SO:0000010:SO:0000159:SO:0001636;VW=chc-1|T20G5.1.2|r.?|-|-|protein_coding:deletion:2KB_upstream_variant|SO:0000010:SO:0000159:SO:0001636;VT=Del;VC=upstream	GT:NB:ND:NP:NR:NU:PB:PD:PP:PR:PU:TG:VG	./.:0:19:0:19:0:0:13:0:13:0:1:0	./.:18:18:14:18:18:9:11:6:11:9:1:2
III	10369160	2736e9e6-3095-11e7-bd19-80c681232037	TA	T	660	PASS	PC=D;RS=10369160;RE=10369169;LEN=1;REP=8;S1=42;S2=943.708;F017;VD=tbc-8|C38H2.1a|r.?|-|-|protein_coding:CDS:intron:deletion:intron_variant|SO:0000010:SO:0000316:SO:0000188:SO:0000159:SO:0001627;VW=tbc-8|C38H2.1a|r.?|-|-|protein_coding:CDS:intron:deletion:intron_variant|SO:0000010:SO:0000316:SO:0000188:SO:0000159:SO:0001627;VT=Del;VC=intronic	GT:NB:ND:NP:NR:NU:PB:PD:PP:PR:PU:TG:VG:MTR:WTR:AMB:UNK:VAF	./.:0:19:0:19:0:0:10:0:10:0:1:0:0:34:1:0:0	./.:17:19:5:19:17:21:26:6:26:21:1:2:37:0:4:1:1
III	10401140	2764c4e2-3095-11e7-bd19-80c681232037	CA	C	1260	F006;F015	PC=D;RS=10401140;RE=10401152;LEN=1;REP=11;S1=126;S2=1800.26;F017;VD=M03C11.3|M03C11.3a|r.?|-|-|protein_coding:deletion:5KB_upstream_variant|SO:0000010:SO:0000159:SO:0001635;VW=chl-1|M03C11.2|r.?|-|-|protein_coding:CDS:intron:deletion:intron_variant|SO:0000010:SO:0000316:SO:0000188:SO:0000159:SO:0001627;VT=Del;VC=upstream	GT:NB:ND:NP:NR:NU:PB:PD:PP:PR:PU:TG:VG	./.:1:19:1:19:1:0:22:0:22:0:1:1	./.:14:16:7:16:14:22:24:13:24:22:1:2
III	10486083	27af8446-3095-11e7-bd19-80c681232037	AT	A	960	PASS	PC=D;RS=10486083;RE=10486093;LEN=1;REP=9;S1=80;S2=1368.67;F017;VD=F43D9.1|F43D9.1|r.?|-|-|protein_coding:deletion:5KB_upstream_variant|SO:0000010:SO:0000159:SO:0001635;VW=F43D9.1|F43D9.1|r.?|-|-|protein_coding:deletion:5KB_upstream_variant|SO:0000010:SO:0000159:SO:0001635;VT=Del;VC=upstream	GT:NB:ND:NP:NR:NU:PB:PD:PP:PR:PU:TG:VG:MTR:WTR:AMB:UNK:VAF	./.:0:19:0:19:0:0:19:0:19:0:1:0:0:40:2:0:0	./.:11:16:7:16:11:14:30:9:30:14:1:2:31:18:5:0:0.63
III	10508572	27c2f332-3095-11e7-bd19-80c681232037	GA	G	1200	F006;F015	PC=D;RS=10508572;RE=10508583;LEN=1;REP=10;S1=105;S2=1710.69;F017;VD=F43D9.3|F43D9.3a|r.?|-|-|protein_coding:CDS:intron:deletion:intron_variant|SO:0000010:SO:0000316:SO:0000188:SO:0000159:SO:0001627;VW=F43D9.3|F43D9.3a|r.?|-|-|protein_coding:CDS:intron:deletion:intron_variant|SO:0000010:SO:0000316:SO:0000188:SO:0000159:SO:0001627;VT=Del;VC=intronic	GT:NB:ND:NP:NR:NU:PB:PD:PP:PR:PU:TG:VG	./.:1:20:1:20:1:0:21:0:21:0:1:1	./.:7:9:5:9:7:19:21:14:21:19:1:2
III	10542127	6c0036cc-3095-11e7-bd19-80c681232037	A	AT	960	PASS	PC=I;RS=10542127;RE=10542135;LEN=1;REP=6;S1=72;S2=1359.64;F017;VD=hpd-1|T21C12.2|r.?|-|-|protein_coding:insertion:5KB_downstream_variant|SO:0000010:SO:0000667:SO:0001633;VW=T21C12.3|T21C12.3|r.?|-|-|protein_coding:insertion:5KB_upstream_variant|SO:0000010:SO:0000667:SO:0001635;VT=Ins;VC=downstream	GT:NB:ND:NP:NR:NU:PB:PD:PP:PR:PU:TG:VG:MTR:WTR:AMB:UNK:VAF	./.:0:21:0:21:0:0:22:0:22:0:1:0:0:46:0:0:0	./.:17:18:11:18:17:7:11:5:11:7:1:2:23:0:0:0:1
III	10606523	28377702-3095-11e7-bd19-80c681232037	AT	A	1140	PASS	PC=D;RS=10606523;RE=10606533;LEN=1;REP=9;S1=98;S2=1628.34;F017;VD=rabx-5|Y39A1A.5|r.?|-|-|protein_coding:CDS:intron:deletion:intron_variant|SO:0000010:SO:0000316:SO:0000188:SO:0000159:SO:0001627;VW=rabx-5|Y39A1A.5|r.?|-|-|protein_coding:CDS:intron:deletion:intron_variant|SO:0000010:SO:0000316:SO:0000188:SO:0000159:SO:0001627;VT=Del;VC=intronic	GT:NB:ND:NP:NR:NU:PB:PD:PP:PR:PU:TG:VG:MTR:WTR:AMB:UNK:VAF	./.:0:16:0:16:0:0:16:0:16:0:1:0:0:35:0:0:0	./.:12:12:6:12:12:20:22:13:22:20:1:2:34:0:1:0:1
III	10612923	6c6674a0-3095-11e7-bd19-80c681232037	C	CA	2220	PASS	PC=I;RS=10612923;RE=10612930;LEN=1;REP=5;S1=350;S2=3151.47;F017;VD=rabx-5|Y39A1A.5|r.1665_1666insa|c.?|p.?|protein_coding:three_prime_UTR:exon:insertion:3_prime_UTR_variant:transcript_variant|SO:0000010:SO:0000205:SO:0000147:SO:0000667:SO:0001624:SO:0001576;VW=rabx-5|Y39A1A.5|r.1665_1666insa|c.?|p.?|protein_coding:three_prime_UTR:exon:insertion:3_prime_UTR_variant:transcript_variant|SO:0000010:SO:0000205:SO:0000147:SO:0000667:SO:0001624:SO:0001576;VT=Ins;VC=3prime_UTR_variant	GT:NB:ND:NP:NR:NU:PB:PD:PP:PR:PU:TG:VG:MTR:WTR:AMB:UNK:VAF	./.:0:19:0:19:0:0:25:0:25:0:1:0:0:47:0:0:0	./.:18:22:13:22:18:29:30:24:30:29:1:2:52:1:0:0:0.98
III	10701081	498d2ea6-3095-11e7-bd19-80c681232037	TTAAATCATCGTTATTTCAGTTTTTACAGCAT	TAAATCATCGTTATTTCAGTTTTTACAGCA	900	F016	PC=DI;RS=10701081;RE=10701113;LEN=31;REP=1;S1=70;F017;VD=Y39A1A.22|Y39A1A.22|r.?|-|-|protein_coding:indel:5KB_downstream_variant|SO:0000010:SO:1000032:SO:0001633;VW=Y39A1A.21|Y39A1A.21a|r.?|-|-|protein_coding:CDS:intron:indel:intron_variant|SO:0000010:SO:0000316:SO:0000188:SO:1000032:SO:0001627;VT=Complex;VC=downstream	GT:NB:ND:NP:NR:NU:PB:PD:PP:PR:PU:TG:VG	./.:0:20:0:20:0:0:9:0:9:0:1:0	./.:0:24:9:24:9:0:22:6:22:6:1:1
III	10703498	28809216-3095-11e7-bd19-80c681232037	GA	G	1140	F015	PC=D;RS=10703498;RE=10703507;LEN=1;REP=8;S1=108;S2=1630.15;F017;VD=Y39A1A.22|Y39A1A.22|r.?|-|-|protein_coding:deletion:500B_downstream_variant|SO:0000010:SO:0000159:SO:0001634;VW=Y39A1A.21|Y39A1A.21a|r.?|-|-|protein_coding:CDS:intron:deletion:intron_variant|SO:0000010:SO:0000316:SO:0000188:SO:0000159:SO:0001627;VT=Del;VC=downstream	GT:NB:ND:NP:NR:NU:PB:PD:PP:PR:PU:TG:VG	./.:1:18:0:18:1:0:14:0:14:0:1:1	./.:12:13:8:13:12:20:20:11:20:20:1:2
III	10740318	289aa174-3095-11e7-bd19-80c681232037	CAGAG	C	420	F006;F015	PC=D;RS=10740318;RE=10740352;LEN=4;REP=16;S1=20;S2=599.885;VD=K01G5.8|K01G5.8b|r.369_372delCUCU|c.?|p.?|protein_coding:three_prime_UTR:exon:deletion:3_prime_UTR_variant:transcript_variant|SO:0000010:SO:0000205:SO:0000147:SO:0000159:SO:0001624:SO:0001576;VW=K01G5.8|K01G5.8b|r.369_372delCUCU|c.?|p.?|protein_coding:three_prime_UTR:exon:deletion:3_prime_UTR_variant:transcript_variant|SO:0000010:SO:0000205:SO:0000147:SO:0000159:SO:0001624:SO:0001576;VT=Del;VC=3prime_UTR_variant	GT:NB:ND:NP:NR:NU:PB:PD:PP:PR:PU:TG:VG	./.:1:13:0:13:1:2:22:0:22:2:1:1	./.:5:9:3:9:5:5:8:4:8:5:1:2
III	10744249	289f9896-3095-11e7-bd19-80c681232037	GT	G	1020	F006	PC=D;RS=10744249;RE=10744260;LEN=1;REP=10;S1=60;S2=1452.22;F017;VD=rib-2|K01G5.6|r.?|-|-|protein_coding:CDS:intron:deletion:intron_variant|SO:0000010:SO:0000316:SO:0000188:SO:0000159:SO:0001627;VW=rib-2|K01G5.6|r.?|-|-|protein_coding:CDS:intron:deletion:intron_variant|SO:0000010:SO:0000316:SO:0000188:SO:0000159:SO:0001627;VT=Del;VC=intronic	GT:NB:ND:NP:NR:NU:PB:PD:PP:PR:PU:TG:VG	./.:0:14:0:14:0:0:16:0:16:0:1:0	./.:18:20:14:20:18:6:9:3:9:6:1:2
III	10842849	6d081bb6-3095-11e7-bd19-80c681232037	G	GT	420	F006;F015	PC=I;RS=10842849;RE=10842861;LEN=1;REP=10;S1=20;S2=583.027;F017;VD=R17.2|R17.2|r.?|-|-|protein_coding:CDS:intron:insertion:intron_variant|SO:0000010:SO:0000316:SO:0000188:SO:0000667:SO:0001627;VW=R17.2|R17.2|r.?|-|-|protein_coding:CDS:intron:insertion:intron_variant|SO:0000010:SO:0000316:SO:0000188:SO:0000667:SO:0001627;VT=Ins;VC=intronic	GT:NB:ND:NP:NR:NU:PB:PD:PP:PR:PU:TG:VG	./.:1:22:0:22:1:0:12:0:12:0:1:1	./.:9:16:3:16:9:12:17:4:17:12:1:2
III	10865716	6d33e408-3095-11e7-bd19-80c681232037	G	GA	960	PASS	PC=I;RS=10865716;RE=10865726;LEN=1;REP=8;S1=81;S2=1361.45;F017;VD=oxi-1|Y39A1C.2|r.?|-|-|protein_coding:CDS:intron:insertion:intron_variant|SO:0000010:SO:0000316:SO:0000188:SO:0000667:SO:0001627;VW=oxi-1|Y39A1C.2|r.?|-|-|protein_coding:CDS:intron:insertion:intron_variant|SO:0000010:SO:0000316:SO:0000188:SO:0000667:SO:0001627;VT=Ins;VC=intronic	GT:NB:ND:NP:NR:NU:PB:PD:PP:PR:PU:TG:VG:MTR:WTR:AMB:UNK:VAF	./.:0:20:0:20:0:0:21:0:21:0:1:0:0:36:0:0:0	./.:10:13:8:13:10:10:14:8:14:10:1:2:25:0:0:0:1
III	11057200	6db53f12-3095-11e7-bd19-80c681232037	C	CA	1440	F015	PC=I;RS=11057200;RE=11057210;LEN=1;REP=8;S1=168;S2=2038.86;F017;VD=spat-2|Y48A6B.13a|r.?|-|-|protein_coding:CDS:intron:insertion:intron_variant|SO:0000010:SO:0000316:SO:0000188:SO:0000667:SO:0001627;VW=spat-2|Y48A6B.13a|r.?|-|-|protein_coding:CDS:intron:insertion:intron_variant|SO:0000010:SO:0000316:SO:0000188:SO:0000667:SO:0001627;VT=Ins;VC=intronic	GT:NB:ND:NP:NR:NU:PB:PD:PP:PR:PU:TG:VG	./.:0:15:0:15:0:1:20:0:20:1:1:1	./.:18:19:11:19:18:18:20:13:20:18:1:2
III	11093791	29c31798-3095-11e7-bd19-80c681232037	AT	A	900	F006	PC=D;RS=11093791;RE=11093802;LEN=1;REP=10;S1=60;S2=1286.93;F017;VD=hmt-1|W09D6.6|r.?|-|-|protein_coding:CDS:intron:deletion:intron_variant|SO:0000010:SO:0000316:SO:0000188:SO:0000159:SO:0001627;VW=hmt-1|W09D6.6|r.?|-|-|protein_coding:CDS:intron:deletion:intron_variant|SO:0000010:SO:0000316:SO:0000188:SO:0000159:SO:0001627;VT=Del;VC=intronic	GT:NB:ND:NP:NR:NU:PB:PD:PP:PR:PU:TG:VG	./.:0:18:0:18:0:0:19:0:19:0:1:0	./.:14:14:4:14:14:16:18:11:18:16:1:2
III	11130542	6e01c67a-3095-11e7-bd19-80c681232037	C	CA	1440	PASS	PC=I;RS=11130542;RE=11130545;LEN=1;REP=1;S1=168;S2=2041.87;F017;VD=Y48A6C.4|Y48A6C.4|r.?|-|-|protein_coding:insertion:5KB_downstream_variant|SO:0000010:SO:0000667:SO:0001633;VW=pha-1|Y48A6C.5a|r.?|-|-|protein_coding:insertion:2KB_upstream_variant|SO:0000010:SO:0000667:SO:0001636;VT=Ins;VC=downstream	GT:NB:ND:NP:NR:NU:PB:PD:PP:PR:PU:TG:VG:MTR:WTR:AMB:UNK:VAF	./.:0:19:0:19:0:0:22:0:22:0:1:0:0:43:0:0:0	./.:19:21:13:21:19:17:18:11:18:17:1:2:38:0:0:0:1
III	11243751	2a0ac192-3095-11e7-bd19-80c681232037	CT	C	540	F006	PC=D;RS=11243751;RE=11243762;LEN=1;REP=10;S1=30;S2=773.001;F017;VD=rsks-1|Y47D3A.16|r.?|-|-|protein_coding:deletion:2KB_upstream_variant|SO:0000010:SO:0000159:SO:0001636;VW=rsks-1|Y47D3A.16|r.?|-|-|protein_coding:deletion:2KB_upstream_variant|SO:0000010:SO:0000159:SO:0001636;VT=Del;VC=upstream	GT:NB:ND:NP:NR:NU:PB:PD:PP:PR:PU:TG:VG	./.:0:15:0:15:0:0:8:0:8:0:1:0	./.:8:9:5:9:8:12:15:4:15:12:1:2
III	11331310	2aa66624-3095-11e7-bd19-80c681232037	CA	C	420	F006;F015	PC=D;RS=11331310;RE=11331323;LEN=1;REP=12;S1=18;S2=587.242;F017;VD=T28D6.5|T28D6.5d.1|r.?|-|-|protein_coding:deletion:5KB_upstream_variant|SO:0000010:SO:0000159:SO:0001635;VW=T28D6.6|T28D6.6a|r.?|-|-|protein_coding:CDS:intron:deletion:intron_variant|SO:0000010:SO:0000316:SO:0000188:SO:0000159:SO:0001627;VT=Del;VC=upstream	GT:NB:ND:NP:NR:NU:PB:PD:PP:PR:PU:TG:VG	./.:2:21:1:21:2:0:17:0:17:0:1:2	./.:8:16:4:16:8:6:12:2:12:6:1:2
III	11348325	6f00c2e2-3095-11e7-bd19-80c681232037	A	AT	540	PASS	PC=I;RS=11348325;RE=11348335;LEN=1;REP=8;S1=28;S2=765.776;F017;VD=T28D6.7|T28D6.7|r.?|-|-|protein_coding:insertion:2KB_upstream_variant|SO:0000010:SO:0000667:SO:0001636;VW=T28D6.7|T28D6.7|r.?|-|-|protein_coding:insertion:2KB_upstream_variant|SO:0000010:SO:0000667:SO:0001636;VT=Ins;VC=upstream	GT:NB:ND:NP:NR:NU:PB:PD:PP:PR:PU:TG:VG:MTR:WTR:AMB:UNK:VAF	./.:0:15:0:15:0:0:9:0:9:0:1:0:0:25:0:0:0	./.:10:21:6:21:10:5:17:3:17:5:1:2:16:19:0:0:0.46
III	11424188	2acf854a-3095-11e7-bd19-80c681232037	CT	C	540	PASS	PC=D;RS=11424188;RE=11424198;LEN=1;REP=9;S1=24;S2=766.378;F017;VD=twk-31|Y47D3B.5b|r.?|-|-|protein_coding:CDS:intron:deletion:intron_variant|SO:0000010:SO:0000316:SO:0000188:SO:0000159:SO:0001627;VW=twk-31|Y47D3B.5b|r.?|-|-|protein_coding:CDS:intron:deletion:intron_variant|SO:0000010:SO:0000316:SO:0000188:SO:0000159:SO:0001627;VT=Del;VC=intronic	GT:NB:ND:NP:NR:NU:PB:PD:PP:PR:PU:TG:VG:MTR:WTR:AMB:UNK:VAF	./.:0:21:0:21:0:0:24:0:24:0:1:0:0:56:1:0:0	./.:3:11:2:11:3:10:14:7:14:10:1:2:12:12:0:0:0.5
III	11462846	6f49da0e-3095-11e7-bd19-80c681232037	A	AT	840	F015	PC=I;RS=11462846;RE=11462857;LEN=1;REP=9;S1=63;S2=1182.91;F017;VD=Y47D3B.11|Y47D3B.11|r.1839_1840insu|c.?|p.?|protein_coding:three_prime_UTR:exon:insertion:3_prime_UTR_variant:transcript_variant|SO:0000010:SO:0000205:SO:0000147:SO:0000667:SO:0001624:SO:0001576;VW=Y47D3B.11|Y47D3B.11|r.1839_1840insu|c.?|p.?|protein_coding:three_prime_UTR:exon:insertion:3_prime_UTR_variant:transcript_variant|SO:0000010:SO:0000205:SO:0000147:SO:0000667:SO:0001624:SO:0001576;VT=Ins;VC=3prime_UTR_variant	GT:NB:ND:NP:NR:NU:PB:PD:PP:PR:PU:TG:VG	./.:1:15:1:15:1:0:21:0:21:0:1:1	./.:12:30:7:30:12:9:23:6:23:9:1:2
III	11487115	6f6850ce-3095-11e7-bd19-80c681232037	A	AT	1440	PASS	PC=I;RS=11487115;RE=11487125;LEN=1;REP=8;S1=165;S2=2017.18;F017;VD=nars-2|Y66D12A.23.2|r.?|-|-|protein_coding:insertion:5KB_downstream_variant|SO:0000010:SO:0000667:SO:0001633;VW=Y66A7A.2|Y66A7A.2a|r.?|-|-|protein_coding:CDS:intron:insertion:intron_variant|SO:0000010:SO:0000316:SO:0000188:SO:0000667:SO:0001627;VT=Ins;VC=downstream	GT:NB:ND:NP:NR:NU:PB:PD:PP:PR:PU:TG:VG:MTR:WTR:AMB:UNK:VAF	./.:0:19:0:19:0:0:30:0:30:0:1:0:0:49:0:0:0	./.:17:22:10:22:17:20:25:14:25:21:1:2:41:1:0:0:0.98
III	11516123	6fb92ff8-3095-11e7-bd19-80c681232037	G	GT	1200	PASS	PC=I;RS=11516123;RE=11516133;LEN=1;REP=8;S1=120;S2=1703.46;F017;VD=such-1|Y66D12A.17|r.?|-|-|protein_coding:CDS:intron:insertion:intron_variant|SO:0000010:SO:0000316:SO:0000188:SO:0000667:SO:0001627;VW=such-1|Y66D12A.17|r.?|-|-|protein_coding:CDS:intron:insertion:intron_variant|SO:0000010:SO:0000316:SO:0000188:SO:0000667:SO:0001627;VT=Ins;VC=intronic	GT:NB:ND:NP:NR:NU:PB:PD:PP:PR:PU:TG:VG:MTR:WTR:AMB:UNK:VAF	./.:0:16:0:16:0:0:16:0:16:0:1:0:0:35:0:0:0	./.:13:16:9:16:13:17:20:11:20:17:1:2:38:0:0:0:1
III	11520468	2b256802-3095-11e7-bd19-80c681232037	GT	G	720	F006	PC=D;RS=11520468;RE=11520481;LEN=1;REP=12;S1=49;S2=1012.81;F017;VD=such-1|Y66D12A.17|r.?|-|-|protein_coding:CDS:intron:deletion:intron_variant|SO:0000010:SO:0000316:SO:0000188:SO:0000159:SO:0001627;VW=such-1|Y66D12A.17|r.?|-|-|protein_coding:CDS:intron:deletion:intron_variant|SO:0000010:SO:0000316:SO:0000188:SO:0000159:SO:0001627;VT=Del;VC=intronic	GT:NB:ND:NP:NR:NU:PB:PD:PP:PR:PU:TG:VG	./.:0:21:0:21:0:0:22:0:22:0:1:0	./.:7:22:6:22:7:10:23:6:23:10:1:2
III	11583941	2b8cdcd0-3095-11e7-bd19-80c681232037	TA	T	480	F006	PC=D;RS=11583941;RE=11583952;LEN=1;REP=10;S1=24;S2=681.024;F017;VD=ceh-92|Y66D12A.5|r.?|-|-|protein_coding:CDS:intron:deletion:intron_variant|SO:0000010:SO:0000316:SO:0000188:SO:0000159:SO:0001627;VW=ceh-92|Y66D12A.5|r.?|-|-|protein_coding:CDS:intron:deletion:intron_variant|SO:0000010:SO:0000316:SO:0000188:SO:0000159:SO:0001627;VT=Del;VC=intronic	GT:NB:ND:NP:NR:NU:PB:PD:PP:PR:PU:TG:VG	./.:0:15:0:15:0:0:11:0:11:0:1:0	./.:13:18:5:18:13:16:16:3:16:16:1:2
III	11716398	2c00bae2-3095-11e7-bd19-80c681232037	AT	A	960	PASS	PC=D;RS=11716398;RE=11716406;LEN=1;REP=7;S1=80;S2=1365.66;F017;VD=Y41C4A.9|Y41C4A.9.2|r.?|-|-|protein_coding:CDS:intron:deletion:intron_variant|SO:0000010:SO:0000316:SO:0000188:SO:0000159:SO:0001627;VW=Y41C4A.9|Y41C4A.9.2|r.?|-|-|protein_coding:CDS:intron:deletion:intron_variant|SO:0000010:SO:0000316:SO:0000188:SO:0000159:SO:0001627;VT=Del;VC=intronic	GT:NB:ND:NP:NR:NU:PB:PD:PP:PR:PU:TG:VG:MTR:WTR:AMB:UNK:VAF	./.:0:18:0:18:0:0:19:0:19:0:1:0:0:39:2:0:0	./.:12:14:9:14:12:15:15:7:15:15:1:2:26:0:2:1:1
III	11757602	2c2be8c0-3095-11e7-bd19-80c681232037	GT	G	1020	F006;F015	PC=D;RS=11757602;RE=11757615;LEN=1;REP=12;S1=90;S2=1441.98;F017;VD=gbf-1|C24H11.7a|r.?|-|-|protein_coding:CDS:intron:deletion:intron_variant|SO:0000010:SO:0000316:SO:0000188:SO:0000159:SO:0001627;VW=gbf-1|C24H11.7a|r.?|-|-|protein_coding:CDS:intron:deletion:intron_variant|SO:0000010:SO:0000316:SO:0000188:SO:0000159:SO:0001627;VT=Del;VC=intronic	GT:NB:ND:NP:NR:NU:PB:PD:PP:PR:PU:TG:VG	./.:2:17:0:17:2:0:11:0:11:0:1:1	./.:14:16:8:16:14:17:20:9:20:17:1:2
III	11809858	7127e9f6-3095-11e7-bd19-80c681232037	A	AC	300	F006;F015	PC=I;RS=11809858;RE=11809870;LEN=1;REP=10;S1=12;S2=418.34;F017;VD=C18D11.7|C18D11.7|r.?|-|-|protein_coding:insertion:5KB_upstream_variant|SO:0000010:SO:0000667:SO:0001635;VW=C18D11.7|C18D11.7|r.?|-|-|protein_coding:insertion:5KB_upstream_variant|SO:0000010:SO:0000667:SO:0001635;VT=Ins;VC=upstream	GT:NB:ND:NP:NR:NU:PB:PD:PP:PR:PU:TG:VG	./.:0:15:0:15:0:1:16:0:16:1:1:1	./.:2:11:3:11:3:6:16:2:16:6:1:2
III	11859243	2c8010e4-3095-11e7-bd19-80c681232037	AT	A	660	F006	PC=D;RS=11859243;RE=11859254;LEN=1;REP=10;S1=40;S2=938.892;F017;VD=Y56A3A.2|Y56A3A.2.2|r.?|-|-|protein_coding:CDS:intron:deletion:intron_variant|SO:0000010:SO:0000316:SO:0000188:SO:0000159:SO:0001627;VW=Y56A3A.2|Y56A3A.2.2|r.?|-|-|protein_coding:CDS:intron:deletion:intron_variant|SO:0000010:SO:0000316:SO:0000188:SO:0000159:SO:0001627;VT=Del;VC=intronic	GT:NB:ND:NP:NR:NU:PB:PD:PP:PR:PU:TG:VG	./.:0:19:0:19:0:0:14:0:14:0:1:0	./.:6:15:4:15:6:14:26:7:26:15:1:2
III	11900725	2cb902c8-3095-11e7-bd19-80c681232037	GT	G	1380	F006	PC=D;RS=11900725;RE=11900736;LEN=1;REP=10;S1=144;S2=1971.57;F017;VD=faah-4|Y56A3A.12a.1|r.?|-|-|protein_coding:CDS:intron:deletion:intron_variant|SO:0000010:SO:0000316:SO:0000188:SO:0000159:SO:0001627;VW=faah-4|Y56A3A.12a.1|r.?|-|-|protein_coding:CDS:intron:deletion:intron_variant|SO:0000010:SO:0000316:SO:0000188:SO:0000159:SO:0001627;VT=Del;VC=intronic	GT:NB:ND:NP:NR:NU:PB:PD:PP:PR:PU:TG:VG	./.:0:17:0:17:0:0:16:0:16:0:1:0	./.:23:25:15:25:23:13:17:8:17:13:1:2
III	11902510	2ccb1940-3095-11e7-bd19-80c681232037	CT	C	480	F006	PC=D;RS=11902510;RE=11902522;LEN=1;REP=11;S1=21;S2=681.626;F017;VD=faah-4|Y56A3A.12a.1|r.?|-|-|protein_coding:CDS:intron:deletion:intron_variant|SO:0000010:SO:0000316:SO:0000188:SO:0000159:SO:0001627;VW=faah-4|Y56A3A.12a.1|r.?|-|-|protein_coding:CDS:intron:deletion:intron_variant|SO:0000010:SO:0000316:SO:0000188:SO:0000159:SO:0001627;VT=Del;VC=intronic	GT:NB:ND:NP:NR:NU:PB:PD:PP:PR:PU:TG:VG	./.:0:16:0:16:0:0:19:0:19:0:1:0	./.:7:17:6:17:7:6:10:2:10:6:1:2
III	11928102	71c81430-3095-11e7-bd19-80c681232037	T	TA	780	PASS	PC=I;RS=11928102;RE=11928110;LEN=1;REP=6;S1=54;S2=1103.58;F017;VD=nft-1|Y56A3A.13.1|r.?|-|-|protein_coding:CDS:intron:insertion:intron_variant|SO:0000010:SO:0000316:SO:0000188:SO:0000667:SO:0001627;VW=nft-1|Y56A3A.13.1|r.?|-|-|protein_coding:CDS:intron:insertion:intron_variant|SO:0000010:SO:0000316:SO:0000188:SO:0000667:SO:0001627;VT=Ins;VC=intronic	GT:NB:ND:NP:NR:NU:PB:PD:PP:PR:PU:TG:VG:MTR:WTR:AMB:UNK:VAF	./.:0:28:0:28:0:0:18:0:18:0:1:0:0:53:0:0:0	./.:8:16:5:16:8:12:24:8:24:12:1:2:23:18:0:0:0.56
III	11955520	2cf494f0-3095-11e7-bd19-80c681232037	GT	G	1260	F006;F015	PC=D;RS=11955520;RE=11955531;LEN=1;REP=10;S1=132;S2=1801.46;F017;VD=top-3|Y56A3A.27.2|r.?|-|-|protein_coding:CDS:intron:deletion:intron_variant|SO:0000010:SO:0000316:SO:0000188:SO:0000159:SO:0001627;VW=top-3|Y56A3A.27.2|r.?|-|-|protein_coding:CDS:intron:deletion:intron_variant|SO:0000010:SO:0000316:SO:0000188:SO:0000159:SO:0001627;VT=Del;VC=intronic	GT:NB:ND:NP:NR:NU:PB:PD:PP:PR:PU:TG:VG	./.:1:17:1:17:1:0:21:0:21:0:1:1	./.:16:18:9:18:16:16:20:11:20:16:1:2
III	11960366	71eac08e-3095-11e7-bd19-80c681232037	C	CT	1080	PASS	PC=I;RS=11960366;RE=11960377;LEN=1;REP=9;S1=91;S2=1519.51;F017;VD=top-3|Y56A3A.27.2|r.?|-|-|protein_coding:insertion:2KB_upstream_variant|SO:0000010:SO:0000667:SO:0001636;VW=top-3|Y56A3A.27.2|r.?|-|-|protein_coding:insertion:2KB_upstream_variant|SO:0000010:SO:0000667:SO:0001636;VT=Ins;VC=upstream	GT:NB:ND:NP:NR:NU:PB:PD:PP:PR:PU:TG:VG:MTR:WTR:AMB:UNK:VAF	./.:0:11:0:11:0:0:24:0:24:0:1:0:0:31:0:0:0	./.:11:13:6:13:11:21:27:12:27:21:1:2:41:0:0:1:1
III	11961173	2d14a592-3095-11e7-bd19-80c681232037	CA	C	1320	F006	PC=D;RS=11961173;RE=11961184;LEN=1;REP=10;S1=140;S2=1877.78;F017;VD=top-3|Y56A3A.27.2|r.?|-|-|protein_coding:deletion:2KB_upstream_variant|SO:0000010:SO:0000159:SO:0001636;VW=top-3|Y56A3A.27.2|r.?|-|-|protein_coding:deletion:2KB_upstream_variant|SO:0000010:SO:0000159:SO:0001636;VT=Del;VC=upstream	GT:NB:ND:NP:NR:NU:PB:PD:PP:PR:PU:TG:VG	./.:0:17:0:17:0:0:25:0:25:0:1:0	./.:20:26:13:26:20:12:15:9:15:12:1:2
III	11974000	7211e452-3095-11e7-bd19-80c681232037	G	GT	840	PASS	PC=I;RS=11974000;RE=11974009;LEN=1;REP=7;S1=60;S2=1191.34;F017;VD=Y56A3A.30|Y56A3A.30|r.?|-|-|protein_coding:insertion:500B_downstream_variant|SO:0000010:SO:0000667:SO:0001634;VW=ung-1|Y56A3A.29a|r.?|-|-|protein_coding:CDS:intron:insertion:intron_variant|SO:0000010:SO:0000316:SO:0000188:SO:0000667:SO:0001627;VT=Ins;VC=downstream	GT:NB:ND:NP:NR:NU:PB:PD:PP:PR:PU:TG:VG:MTR:WTR:AMB:UNK:VAF	./.:0:19:0:19:0:0:26:0:26:0:1:0:0:42:0:0:0	./.:12:25:5:25:12:13:24:9:24:13:1:2:27:16:0:1:0.63
III	12047883	2dab6324-3095-11e7-bd19-80c681232037	GA	G	960	F006	PC=D;RS=12047883;RE=12047894;LEN=1;REP=10;S1=45;S2=1365.06;F017;VD=Y79H2A.3|Y79H2A.3a.1|r.?|-|-|protein_coding:CDS:intron:deletion:intron_variant|SO:0000010:SO:0000316:SO:0000188:SO:0000159:SO:0001627;VW=Y79H2A.3|Y79H2A.3a.1|r.?|-|-|protein_coding:CDS:intron:deletion:intron_variant|SO:0000010:SO:0000316:SO:0000188:SO:0000159:SO:0001627;VT=Del;VC=intronic	GT:NB:ND:NP:NR:NU:PB:PD:PP:PR:PU:TG:VG	./.:0:20:0:20:0:0:14:0:14:0:1:0	./.:22:23:14:23:22:14:15:2:15:14:1:2
III	12065953	2dd63e96-3095-11e7-bd19-80c681232037	GT	G	360	F006;F015	PC=D;RS=12065953;RE=12065972;LEN=1;REP=18;S1=12;S2=505.5;F017;VD=zyg-8|Y79H2A.11|r.?|-|-|protein_coding:CDS:intron:deletion:intron_variant|SO:0000010:SO:0000316:SO:0000188:SO:0000159:SO:0001627;VW=zyg-8|Y79H2A.11|r.?|-|-|protein_coding:CDS:intron:deletion:intron_variant|SO:0000010:SO:0000316:SO:0000188:SO:0000159:SO:0001627;VT=Del;VC=intronic	GT:NB:ND:NP:NR:NU:PB:PD:PP:PR:PU:TG:VG	./.:1:24:0:24:1:2:23:0:23:2:1:1	./.:11:20:5:20:11:7:18:1:18:7:1:2
III	12221111	2e4c0cac-3095-11e7-bd19-80c681232037	GT	G	372	PASS	PC=D;RS=12221111;RE=12221121;LEN=1;REP=9;S1=20;S2=594.466;F017;VD=Y75B8A.16|Y75B8A.16|r.?|-|-|protein_coding:CDS:intron:deletion:intron_variant|SO:0000010:SO:0000316:SO:0000188:SO:0000159:SO:0001627;VW=Y75B8A.16|Y75B8A.16|r.?|-|-|protein_coding:CDS:intron:deletion:intron_variant|SO:0000010:SO:0000316:SO:0000188:SO:0000159:SO:0001627;VT=Del;VC=intronic	GT:NB:ND:NP:NR:NU:PB:PD:PP:PR:PU:TG:VG:MTR:WTR:AMB:UNK:VAF	./.:0:15:0:15:0:0:19:0:19:0:1:0:0:25:2:0:0	./.:10:16:4:16:10:11:27:3:27:11:1:2:19:17:2:1:0.53
III	12309670	73d15836-3095-11e7-bd19-80c681232037	T	TA	780	PASS	PC=I;RS=12309670;RE=12309679;LEN=1;REP=7;S1=54;S2=1109;F017;VD=pqn-92|Y75B8A.27.2|r.?|-|-|protein_coding:CDS:intron:insertion:intron_variant|SO:0000010:SO:0000316:SO:0000188:SO:0000667:SO:0001627;VW=pqn-92|Y75B8A.27.2|r.?|-|-|protein_coding:CDS:intron:insertion:intron_variant|SO:0000010:SO:0000316:SO:0000188:SO:0000667:SO:0001627;VT=Ins;VC=intronic	GT:NB:ND:NP:NR:NU:PB:PD:PP:PR:PU:TG:VG:MTR:WTR:AMB:UNK:VAF	./.:0:20:0:20:0:0:19:0:19:0:1:0:0:41:0:0:0	./.:12:27:5:27:12:10:19:8:19:10:1:2:25:15:0:0:0.62
III	12435806	2f1dd87c-3095-11e7-bd19-80c681232037	CT	C	660	F006;F015	PC=D;RS=12435806;RE=12435818;LEN=1;REP=11;S1=42;S2=943.106;F017;VD=fbxa-218|Y49E10.17a|r.?|-|-|protein_coding:deletion:2KB_upstream_variant|SO:0000010:SO:0000159:SO:0001636;VW=fbxa-218|Y49E10.17a|r.?|-|-|protein_coding:deletion:2KB_upstream_variant|SO:0000010:SO:0000159:SO:0001636;VT=Del;VC=upstream	GT:NB:ND:NP:NR:NU:PB:PD:PP:PR:PU:TG:VG	./.:1:21:1:21:1:0:20:0:20:0:1:1	./.:9:11:5:11:9:15:17:5:17:15:1:2
III	12632017	306d09b4-3095-11e7-bd19-80c681232037	GA	G	1260	PASS	PC=D;RS=12632017;RE=12632025;LEN=1;REP=7;S1=112;S2=1802.66;F017;VD=pqn-80|Y111B2A.14b.1|r.1337delA|c.1337delA|p.N448fs*7|protein_coding:CDS:exon:deletion:frameshift_variant|SO:0000010:SO:0000316:SO:0000147:SO:0000159:SO:0001589;VW=pqn-80|Y111B2A.14b.1|r.1337delA|c.1337delA|p.N448fs*7|protein_coding:CDS:exon:deletion:frameshift_variant|SO:0000010:SO:0000316:SO:0000147:SO:0000159:SO:0001589;VT=Del;VC=frameshift	GT:NB:ND:NP:NR:NU:PB:PD:PP:PR:PU:TG:VG:MTR:WTR:AMB:UNK:VAF	./.:0:26:0:26:0:0:17:0:17:0:1:0:0:48:2:0:0	./.:13:14:6:14:13:17:18:15:18:17:1:2:38:0:0:0:1
III	12640069	308c02c4-3095-11e7-bd19-80c681232037	GT	G	1080	F006	PC=D;RS=12640069;RE=12640080;LEN=1;REP=10;S1=84;S2=1524.93;F017;VD=pqn-80|Y111B2A.14b.1|r.?|-|-|protein_coding:CDS:intron:deletion:intron_variant|SO:0000010:SO:0000316:SO:0000188:SO:0000159:SO:0001627;VW=pqn-80|Y111B2A.14b.1|r.?|-|-|protein_coding:CDS:intron:deletion:intron_variant|SO:0000010:SO:0000316:SO:0000188:SO:0000159:SO:0001627;VT=Del;VC=intronic	GT:NB:ND:NP:NR:NU:PB:PD:PP:PR:PU:TG:VG	./.:0:18:0:18:0:0:18:0:18:0:1:0	./.:23:24:13:24:23:10:12:5:12:10:1:2
III	12690659	30ef98d4-3095-11e7-bd19-80c681232037	AT	A	360	F006;F015	PC=D;RS=12690659;RE=12690671;LEN=1;REP=11;S1=16;S2=512.725;F017;VD=elpc-2|Y111B2A.17.1|r.?|-|-|protein_coding:deletion:5KB_downstream_variant|SO:0000010:SO:0000159:SO:0001633;VW=Y111B2A.19|Y111B2A.19|r.?|-|-|protein_coding:CDS:intron:deletion:intron_variant|SO:0000010:SO:0000316:SO:0000188:SO:0000159:SO:0001627;VT=Del;VC=downstream	GT:NB:ND:NP:NR:NU:PB:PD:PP:PR:PU:TG:VG	./.:1:15:0:15:1:1:20:1:20:1:1:2	./.:6:13:3:13:6:5:10:2:10:5:1:2
III	12813507	768ca68e-3095-11e7-bd19-80c681232037	G	GT	660	F006;F015	PC=I;RS=12813507;RE=12813519;LEN=1;REP=10;S1=42;S2=928.055;F017;VD=BE10.3|BE10.3|r.?|-|-|protein_coding:insertion:5KB_downstream_variant|SO:0000010:SO:0000667:SO:0001633;VW=BE10.4|BE10.4|r.?|-|-|protein_coding:insertion:2KB_upstream_variant|SO:0000010:SO:0000667:SO:0001636;VT=Ins;VC=downstream	GT:NB:ND:NP:NR:NU:PB:PD:PP:PR:PU:TG:VG	./.:1:27:1:27:1:0:25:0:25:0:1:1	./.:12:18:5:18:12:7:14:5:14:7:1:2
III	12962390	318da2c2-3095-11e7-bd19-80c681232037	CA	C	1200	F006;F015	PC=D;RS=12962390;RE=12962401;LEN=1;REP=10;S1=120;S2=1697.44;F017;VD=ttm-1|Y39E4A.2a|r.?|-|-|protein_coding:CDS:intron:deletion:intron_variant|SO:0000010:SO:0000316:SO:0000188:SO:0000159:SO:0001627;VW=ttm-1|Y39E4A.2a|r.?|-|-|protein_coding:CDS:intron:deletion:intron_variant|SO:0000010:SO:0000316:SO:0000188:SO:0000159:SO:0001627;VT=Del;VC=intronic	GT:NB:ND:NP:NR:NU:PB:PD:PP:PR:PU:TG:VG	./.:0:16:0:16:0:1:14:0:14:1:1:1	./.:17:18:11:18:17:12:15:9:15:12:1:2
III	13028908	31bcf3b0-3095-11e7-bd19-80c681232037	GA	G	1260	F006	PC=D;RS=13028908;RE=13028919;LEN=1;REP=10;S1=132;S2=1791.23;F017;VD=F14F7.4|F14F7.4|r.433-5delu|c.433-5delt|p.?|protein_coding:CDS:extended_intronic_splice_region:deletion:extended_intronic_splice_region_variant:transcript_variant|SO:0000010:SO:0000316:SO:0001996:SO:0000159:SO:0001995:SO:0001576;VW=F14F7.4|F14F7.4|r.433-5delu|c.433-5delt|p.?|protein_coding:CDS:extended_intronic_splice_region:deletion:extended_intronic_splice_region_variant:transcript_variant|SO:0000010:SO:0000316:SO:0001996:SO:0000159:SO:0001995:SO:0001576;VT=Del;VC=splice_region	GT:NB:ND:NP:NR:NU:PB:PD:PP:PR:PU:TG:VG	./.:0:18:0:18:0:0:15:0:15:0:1:0	./.:12:12:10:12:12:17:18:11:18:17:1:2
III	13122509	321f6d2e-3095-11e7-bd19-80c681232037	GT	G	360	PASS	PC=D;RS=13122509;RE=13122519;LEN=1;REP=9;S1=16;S2=506.102;F017;VD=dhhc-8|Y39E4B.7|r.?|-|-|protein_coding:deletion:5KB_downstream_variant|SO:0000010:SO:0000159:SO:0001633;VW=zig-8|Y39E4B.8|r.?|-|-|protein_coding:CDS:intron:deletion:intron_variant|SO:0000010:SO:0000316:SO:0000188:SO:0000159:SO:0001627;VT=Del;VC=downstream	GT:NB:ND:NP:NR:NU:PB:PD:PP:PR:PU:TG:VG:MTR:WTR:AMB:UNK:VAF	./.:0:20:0:20:0:0:25:0:25:0:1:0:0:27:1:0:0	./.:10:16:3:16:10:9:10:3:10:9:1:2:13:1:1:0:0.93
III	13152320	324aa3fe-3095-11e7-bd19-80c681232037	CA	C	780	F006;F015	PC=D;RS=13152320;RE=13152331;LEN=1;REP=10;S1=54;S2=1105.99;F017;VD=abce-1|Y39E4B.1.2|r.?|-|-|protein_coding:deletion:2KB_upstream_variant|SO:0000010:SO:0000159:SO:0001636;VW=Y39E4B.10|Y39E4B.10|r.?|-|-|protein_coding:CDS:intron:deletion:intron_variant|SO:0000010:SO:0000316:SO:0000188:SO:0000159:SO:0001627;VT=Del;VC=upstream	GT:NB:ND:NP:NR:NU:PB:PD:PP:PR:PU:TG:VG	./.:1:20:0:20:1:0:31:0:31:0:1:1	./.:18:20:8:20:18:11:15:5:15:11:1:2
III	13190922	77ed4ae2-3095-11e7-bd19-80c681232037	A	AT	408	PASS	PC=I;RS=13190922;RE=13190933;LEN=1;REP=9;S1=20;S2=589.65;F017;VD=gly-5|Y39E4B.12a.2|r.?|-|-|protein_coding:CDS:intron:insertion:intron_variant|SO:0000010:SO:0000316:SO:0000188:SO:0000667:SO:0001627;VW=gly-5|Y39E4B.12a.2|r.?|-|-|protein_coding:CDS:intron:insertion:intron_variant|SO:0000010:SO:0000316:SO:0000188:SO:0000667:SO:0001627;VT=Ins;VC=intronic	GT:NB:ND:NP:NR:NU:PB:PD:PP:PR:PU:TG:VG:MTR:WTR:AMB:UNK:VAF	./.:0:27:0:27:0:0:23:0:23:0:1:0:0:50:0:0:0	./.:16:22:4:22:16:15:23:3:23:15:1:2:35:5:0:0:0.88
III	13272601	32cc12ea-3095-11e7-bd19-80c681232037	AT	A	1080	PASS	PC=D;RS=13272601;RE=13272609;LEN=1;REP=7;S1=99;S2=1544.2;F017;VD=F56A8.5|F56A8.5|r.?|-|-|protein_coding:deletion:5KB_downstream_variant|SO:0000010:SO:0000159:SO:0001633;VW=unc-64|F56A8.7b|r.?|-|-|protein_coding:deletion:5KB_upstream_variant|SO:0000010:SO:0000159:SO:0001635;VT=Del;VC=downstream	GT:NB:ND:NP:NR:NU:PB:PD:PP:PR:PU:TG:VG:MTR:WTR:AMB:UNK:VAF	./.:0:19:0:19:0:0:16:0:16:0:1:0:0:45:1:0:0	./.:16:17:10:17:16:15:16:8:16:15:1:2:34:0:0:1:1
III	13653810	344627aa-3095-11e7-bd19-80c681232037	TA	T	1140	PASS	PC=D;RS=13653810;RE=13653818;LEN=1;REP=7;S1=110;S2=1616.3;F017;VD=set-16|T12D8.1|r.?|-|-|protein_coding:CDS:intron:deletion:intron_variant|SO:0000010:SO:0000316:SO:0000188:SO:0000159:SO:0001627;VW=set-16|T12D8.1|r.?|-|-|protein_coding:CDS:intron:deletion:intron_variant|SO:0000010:SO:0000316:SO:0000188:SO:0000159:SO:0001627;VT=Del;VC=intronic	GT:NB:ND:NP:NR:NU:PB:PD:PP:PR:PU:TG:VG:MTR:WTR:AMB:UNK:VAF	./.:0:12:0:12:0:0:22:0:22:0:1:0:0:45:2:0:0	./.:13:17:9:17:13:15:16:10:16:15:1:2:29:0:3:0:1
III	13777831	34b23e9a-3095-11e7-bd19-80c681232037	AT	A	357	F006	PC=D;RS=13777831;RE=13777842;LEN=1;REP=10;S1=24;S2=684.637;F017;VD=mdt-29|K08E3.8.2|r.?|-|-|protein_coding:CDS:intron:deletion:intron_variant|SO:0000010:SO:0000316:SO:0000188:SO:0000159:SO:0001627;VW=mdt-29|K08E3.8.2|r.?|-|-|protein_coding:CDS:intron:deletion:intron_variant|SO:0000010:SO:0000316:SO:0000188:SO:0000159:SO:0001627;VT=Del;VC=intronic	GT:NB:ND:NP:NR:NU:PB:PD:PP:PR:PU:TG:VG	./.:0:44:0:44:0:0:47:0:47:0:1:0	./.:11:41:5:41:11:6:33:3:33:6:1:2
IV	474096	f159599c-3096-11e7-8d76-c4d7ec1e05ba	G	GA	1260	F015	PC=I;RS=474096;RE=474106;LEN=1;REP=8;S1=132;S2=1772.5;F017;VD=M04G7.3|M04G7.3a|r.?|-|-|protein_coding:CDS:intron:insertion:intron_variant|SO:0000010:SO:0000316:SO:0000188:SO:0000667:SO:0001627;VW=M04G7.3|M04G7.3a|r.?|-|-|protein_coding:CDS:intron:insertion:intron_variant|SO:0000010:SO:0000316:SO:0000188:SO:0000667:SO:0001627;VT=Ins;VC=intronic	GT:NB:ND:NP:NR:NU:PB:PD:PP:PR:PU:TG:VG	./.:2:26:1:26:2:0:14:0:14:0:1:2	./.:18:24:9:24:18:14:16:11:16:14:1:2
IV	477046	433b1de6-3096-11e7-8d76-c4d7ec1e05ba	ACC	A	360	F006	PC=D;RS=477046;RE=477062;LEN=2;REP=15;S1=15;S2=504.365;F017;VD=M04G7.3|M04G7.3a|r.?|-|-|protein_coding:CDS:intron:deletion:intron_variant|SO:0000010:SO:0000316:SO:0000188:SO:0000159:SO:0001627;VW=M04G7.3|M04G7.3a|r.?|-|-|protein_coding:CDS:intron:deletion:intron_variant|SO:0000010:SO:0000316:SO:0000188:SO:0000159:SO:0001627;VT=Del;VC=intronic	GT:NB:ND:NP:NR:NU:PB:PD:PP:PR:PU:TG:VG	./.:0:16:0:16:0:0:22:0:22:0:1:0	./.:10:17:4:17:10:3:15:2:15:3:1:2
IV	483419	43423068-3096-11e7-8d76-c4d7ec1e05ba	GA	G	1320	PASS	PC=D;RS=483419;RE=483429;LEN=1;REP=9;S1=144;S2=1884.26;F017;VD=M04G7.3|M04G7.3a|r.?|-|-|protein_coding:deletion:5KB_upstream_variant|SO:0000010:SO:0000159:SO:0001635;VW=M04G7.3|M04G7.3a|r.?|-|-|protein_coding:deletion:5KB_upstream_variant|SO:0000010:SO:0000159:SO:0001635;VT=Del;VC=upstream	GT:NB:ND:NP:NR:NU:PB:PD:PP:PR:PU:TG:VG:MTR:WTR:AMB:UNK:VAF	./.:0:17:0:17:0:0:14:0:14:0:1:0:0:33:2:0:0	./.:14:16:11:16:14:15:15:11:15:15:1:2:33:0:1:0:1
IV	492767	434a14a4-3096-11e7-8d76-c4d7ec1e05ba	AT	A	960	F006	PC=D;RS=492767;RE=492779;LEN=1;REP=11;S1=77;S2=1370.26;F017;VT=Del	GT:NB:ND:NP:NR:NU:PB:PD:PP:PR:PU:TG:VG	./.:0:28:0:28:0:0:20:0:20:0:1:0	./.:15:17:10:17:15:9:13:6:13:9:1:2
IV	635019	f21c4cb8-3096-11e7-8d76-c4d7ec1e05ba	C	CA	600	F015	PC=I;RS=635019;RE=635030;LEN=1;REP=9;S1=32;S2=842.414;F017;VD=nhr-76|C05G6.1|r.?|-|-|protein_coding:insertion:5KB_downstream_variant|SO:0000010:SO:0000667:SO:0001633;VW=nhr-76|C05G6.1|r.?|-|-|protein_coding:insertion:5KB_downstream_variant|SO:0000010:SO:0000667:SO:0001633;VT=Ins;VC=downstream	GT:NB:ND:NP:NR:NU:PB:PD:PP:PR:PU:TG:VG	./.:0:14:0:14:0:2:22:1:22:2:1:2	./.:7:17:3:17:7:11:18:6:18:11:1:2
IV	723084	43e75ea8-3096-11e7-8d76-c4d7ec1e05ba	TA	T	500	PASS	PC=D;RS=723084;RE=723094;LEN=1;REP=9;S1=30;S2=772.803;F017;VD=Y55F3C.9|Y55F3C.9|r.1176-9delu|c.1176-9delt|p.?|protein_coding:CDS:extended_intronic_splice_region:deletion:extended_intronic_splice_region_variant:transcript_variant|SO:0000010:SO:0000316:SO:0001996:SO:0000159:SO:0001995:SO:0001576;VW=Y55F3C.9|Y55F3C.9|r.1176-9delu|c.1176-9delt|p.?|protein_coding:CDS:extended_intronic_splice_region:deletion:extended_intronic_splice_region_variant:transcript_variant|SO:0000010:SO:0000316:SO:0001996:SO:0000159:SO:0001995:SO:0001576;VT=Del;VC=splice_region	GT:NB:ND:NP:NR:NU:PB:PD:PP:PR:PU:TG:VG:MTR:WTR:AMB:UNK:VAF	./.:0:19:0:19:0:0:17:0:17:0:1:0:0:38:3:0:0	./.:6:20:4:20:6:6:18:5:18:6:1:2:12:27:0:0:0.31
IV	795731	f2928680-3096-11e7-8d76-c4d7ec1e05ba	A	AT	1020	PASS	PC=I;RS=795731;RE=795740;LEN=1;REP=7;S1=90;S2=1439.27;F017;VD=F56B3.4|F56B3.4a|r.?|-|-|protein_coding:insertion:2KB_upstream_variant|SO:0000010:SO:0000667:SO:0001636;VW=F56B3.11|F56B3.11a|r.?|-|-|protein_coding:three_prime_UTR:intron:insertion:intron_variant|SO:0000010:SO:0000205:SO:0000188:SO:0000667:SO:0001627;VT=Ins;VC=upstream	GT:NB:ND:NP:NR:NU:PB:PD:PP:PR:PU:TG:VG:MTR:WTR:AMB:UNK:VAF	./.:0:21:0:21:0:0:17:0:17:0:1:0:0:39:0:0:0	./.:16:20:8:20:16:14:16:9:16:14:1:2:31:0:0:0:1
IV	943728	444b8c34-3096-11e7-8d76-c4d7ec1e05ba	GT	G	1020	F006	PC=D;RS=943728;RE=943739;LEN=1;REP=10;S1=84;S2=1449.5;F017;VD=faah-3|F58H7.2|r.?|-|-|protein_coding:CDS:intron:deletion:intron_variant|SO:0000010:SO:0000316:SO:0000188:SO:0000159:SO:0001627;VW=faah-3|F58H7.2|r.?|-|-|protein_coding:CDS:intron:deletion:intron_variant|SO:0000010:SO:0000316:SO:0000188:SO:0000159:SO:0001627;VT=Del;VC=intronic	GT:NB:ND:NP:NR:NU:PB:PD:PP:PR:PU:TG:VG	./.:0:20:0:20:0:0:16:0:16:0:1:0	./.:17:18:11:18:17:13:15:6:15:13:1:2
IV	957169	f32c09d6-3096-11e7-8d76-c4d7ec1e05ba	G	GT	960	PASS	PC=I;RS=957169;RE=957176;LEN=1;REP=5;S1=80;S2=1364.24;F017;VD=plx-1|Y55F3AL.1|r.?|-|-|protein_coding:insertion:5KB_upstream_variant|SO:0000010:SO:0000667:SO:0001635;VW=plx-1|Y55F3AL.1|r.?|-|-|protein_coding:insertion:5KB_upstream_variant|SO:0000010:SO:0000667:SO:0001635;VT=Ins;VC=upstream	GT:NB:ND:NP:NR:NU:PB:PD:PP:PR:PU:TG:VG:MTR:WTR:AMB:UNK:VAF	./.:0:24:0:24:0:0:17:0:17:0:1:0:0:46:0:0:0	./.:11:19:7:19:11:9:23:9:23:9:1:2:21:23:0:0:0.48
IV	982404	446243f2-3096-11e7-8d76-c4d7ec1e05ba	CA	C	660	F006;F015	PC=D;RS=982404;RE=982415;LEN=1;REP=10;S1=42;S2=940.322;F017;VD=plx-1|Y55F3AL.1|r.?|-|-|protein_coding:CDS:intron:deletion:intron_variant|SO:0000010:SO:0000316:SO:0000188:SO:0000159:SO:0001627;VW=plx-1|Y55F3AL.1|r.?|-|-|protein_coding:CDS:intron:deletion:intron_variant|SO:0000010:SO:0000316:SO:0000188:SO:0000159:SO:0001627;VT=Del;VC=intronic	GT:NB:ND:NP:NR:NU:PB:PD:PP:PR:PU:TG:VG	./.:0:24:0:24:0:1:21:1:21:1:1:1	./.:13:14:5:14:13:17:17:5:17:17:1:2
IV	1057608	44b9706e-3096-11e7-8d76-c4d7ec1e05ba	AT	A	900	F006;F015	PC=D;RS=1057608;RE=1057619;LEN=1;REP=10;S1=60;S2=1281.38;F017;VD=mrps-25|Y55F3AM.1.1|r.623delU|c.?|p.?|protein_coding:three_prime_UTR:exon:deletion:3_prime_UTR_variant:transcript_variant|SO:0000010:SO:0000205:SO:0000147:SO:0000159:SO:0001624:SO:0001576;VW=mrps-25|Y55F3AM.1.1|r.623delU|c.?|p.?|protein_coding:three_prime_UTR:exon:deletion:3_prime_UTR_variant:transcript_variant|SO:0000010:SO:0000205:SO:0000147:SO:0000159:SO:0001624:SO:0001576;VT=Del;VC=3prime_UTR_variant	GT:NB:ND:NP:NR:NU:PB:PD:PP:PR:PU:TG:VG	./.:2:21:1:21:2:0:22:0:22:0:1:2	./.:9:11:3:11:9:14:15:11:15:14:1:2
IV	1157900	f3f5e3fa-3096-11e7-8d76-c4d7ec1e05ba	C	CT	540	F015	PC=I;RS=1157900;RE=1157910;LEN=1;REP=8;S1=24;S2=760.16;F017;VD=ets-8|C50A2.4|r.?|-|-|protein_coding:insertion:5KB_downstream_variant|SO:0000010:SO:0000667:SO:0001633;VW=ets-8|C50A2.4|r.?|-|-|protein_coding:insertion:5KB_downstream_variant|SO:0000010:SO:0000667:SO:0001633;VT=Ins;VC=downstream	GT:NB:ND:NP:NR:NU:PB:PD:PP:PR:PU:TG:VG	./.:0:19:0:19:0:1:32:1:32:1:1:1	./.:9:17:2:17:9:12:18:6:18:12:1:2
IV	1515416	f5b02e9e-3096-11e7-8d76-c4d7ec1e05ba	C	CA	720	F015	PC=I;RS=1515416;RE=1515425;LEN=1;REP=7;S1=48;S2=1023.18;F017;VD=K03H6.2|K03H6.2|r.?|-|-|protein_coding:insertion:500B_downstream_variant|SO:0000010:SO:0000667:SO:0001634;VW=K03H6.2|K03H6.2|r.?|-|-|protein_coding:insertion:500B_downstream_variant|SO:0000010:SO:0000667:SO:0001634;VT=Ins;VC=downstream	GT:NB:ND:NP:NR:NU:PB:PD:PP:PR:PU:TG:VG	./.:0:16:0:16:0:1:15:1:15:1:1:1	./.:11:21:7:21:11:12:23:4:23:12:1:2
IV	1515417	f5baad10-3096-11e7-8d76-c4d7ec1e05ba	A	AAC	480	PASS	PC=I;RS=1515417;RE=1515419;LEN=2;REP=0;S1=24;S2=676.099;F017;VD=K03H6.2|K03H6.2|r.?|-|-|protein_coding:insertion:500B_downstream_variant|SO:0000010:SO:0000667:SO:0001634;VW=K03H6.2|K03H6.2|r.?|-|-|protein_coding:insertion:500B_downstream_variant|SO:0000010:SO:0000667:SO:0001634;VT=Ins;VC=downstream	GT:NB:ND:NP:NR:NU:PB:PD:PP:PR:PU:TG:VG:MTR:WTR:AMB:UNK:VAF	./.:0:16:0:16:0:0:15:0:15:0:1:0:0:37:0:0:0	./.:6:19:3:19:6:8:23:5:23:8:1:2:17:4:0:2:0.81
IV	1597946	f5f5b108-3096-11e7-8d76-c4d7ec1e05ba	G	GT	1187	PASS	PC=I;RS=1597946;RE=1597957;LEN=1;REP=9;S1=117;S2=1692.05;F017;VD=npp-8|Y41D4B.19b|r.?|-|-|protein_coding:insertion:5KB_upstream_variant|SO:0000010:SO:0000667:SO:0001635;VW=ced-2|Y41D4B.13|r.?|-|-|protein_coding:CDS:intron:insertion:intron_variant|SO:0000010:SO:0000316:SO:0000188:SO:0000667:SO:0001627;VT=Ins;VC=upstream	GT:NB:ND:NP:NR:NU:PB:PD:PP:PR:PU:TG:VG:MTR:WTR:AMB:UNK:VAF	./.:0:16:0:16:0:0:29:0:29:0:1:0:0:36:0:0:0	./.:14:22:8:22:14:21:29:12:29:21:1:2:38:2:0:0:0.95
IV	1600611	47412f98-3096-11e7-8d76-c4d7ec1e05ba	GA	G	840	PASS	PC=D;RS=1600611;RE=1600621;LEN=1;REP=9;S1=63;S2=1176.85;F017;VD=npp-8|Y41D4B.19b|r.?|-|-|protein_coding:deletion:5KB_upstream_variant|SO:0000010:SO:0000159:SO:0001635;VW=ced-2|Y41D4B.13|r.?|-|-|protein_coding:CDS:intron:deletion:intron_variant|SO:0000010:SO:0000316:SO:0000188:SO:0000159:SO:0001627;VT=Del;VC=upstream	GT:NB:ND:NP:NR:NU:PB:PD:PP:PR:PU:TG:VG:MTR:WTR:AMB:UNK:VAF	./.:0:22:0:22:0:0:22:0:22:0:1:0:0:46:1:0:0	./.:17:17:8:17:17:8:9:6:9:8:1:2:29:0:1:0:1
IV	1606043	474e1154-3096-11e7-8d76-c4d7ec1e05ba	CA	C	1080	PASS	PC=D;RS=1606043;RE=1606052;LEN=1;REP=8;S1=99;S2=1540.79;F017;VD=Y41D4B.11|Y41D4B.11|r.?|-|-|protein_coding:CDS:intron:deletion:intron_variant|SO:0000010:SO:0000316:SO:0000188:SO:0000159:SO:0001627;VW=Y41D4B.11|Y41D4B.11|r.?|-|-|protein_coding:CDS:intron:deletion:intron_variant|SO:0000010:SO:0000316:SO:0000188:SO:0000159:SO:0001627;VT=Del;VC=intronic	GT:NB:ND:NP:NR:NU:PB:PD:PP:PR:PU:TG:VG:MTR:WTR:AMB:UNK:VAF	./.:0:10:0:10:0:0:25:0:25:0:1:0:0:41:1:0:0	./.:12:13:8:13:12:19:21:10:21:19:1:2:33:0:3:0:1
IV	1608925	4757d7ca-3096-11e7-8d76-c4d7ec1e05ba	CA	C	600	F006;F015	PC=D;RS=1608925;RE=1608937;LEN=1;REP=11;S1=36;S2=856.262;F017;VD=nhr-122|Y41D4B.9|r.?|-|-|protein_coding:deletion:5KB_upstream_variant|SO:0000010:SO:0000159:SO:0001635;VW=nhr-122|Y41D4B.9|r.?|-|-|protein_coding:deletion:5KB_upstream_variant|SO:0000010:SO:0000159:SO:0001635;VT=Del;VC=upstream	GT:NB:ND:NP:NR:NU:PB:PD:PP:PR:PU:TG:VG	./.:1:20:1:20:1:0:18:0:18:0:1:1	./.:6:18:4:18:6:8:16:5:16:8:1:2
IV	1707154	f6750e1c-3096-11e7-8d76-c4d7ec1e05ba	A	AT	900	PASS	PC=I;RS=1707154;RE=1707163;LEN=1;REP=7;S1=72;S2=1277.17;F017;VD=bus-2|K08D12.5a|r.?|-|-|protein_coding:insertion:5KB_downstream_variant|SO:0000010:SO:0000667:SO:0001633;VW=rpi-2|K08D12.2|r.?|-|-|protein_coding:insertion:5KB_upstream_variant|SO:0000010:SO:0000667:SO:0001635;VT=Ins;VC=downstream	GT:NB:ND:NP:NR:NU:PB:PD:PP:PR:PU:TG:VG:MTR:WTR:AMB:UNK:VAF	./.:0:19:0:19:0:0:14:0:14:0:1:0:0:29:0:0:0	./.:12:16:7:16:12:13:16:8:16:13:1:2:23:0:0:0:1
IV	1728275	47c253e8-3096-11e7-8d76-c4d7ec1e05ba	CG	C	480	F006;F015	PC=D;RS=1728275;RE=1728288;LEN=1;REP=12;S1=16;S2=667.068;F017;VD=Y41D4A.5|Y41D4A.5|r.?|-|-|protein_coding:deletion:500B_downstream_variant|SO:0000010:SO:0000159:SO:0001634;VW=K08D12.7|K08D12.7|r.?|-|-|protein_coding:deletion:5KB_upstream_variant|SO:0000010:SO:0000159:SO:0001635;VT=Del;VC=downstream	GT:NB:ND:NP:NR:NU:PB:PD:PP:PR:PU:TG:VG	./.:0:6:0:6:0:1:16:1:16:1:1:1	./.:2:8:1:8:2:11:18:6:18:11:1:2
IV	1743042	47d0e052-3096-11e7-8d76-c4d7ec1e05ba	TA	T	1072	PASS	PC=D;RS=1743042;RE=1743051;LEN=1;REP=8;S1=100;S2=1538.98;F017;VD=Y41D4A.4|Y41D4A.4.1|r.?|-|-|protein_coding:deletion:5KB_upstream_variant|SO:0000010:SO:0000159:SO:0001635;VW=Y41D4A.6|Y41D4A.6|r.?|-|-|protein_coding:CDS:intron:deletion:intron_variant|SO:0000010:SO:0000316:SO:0000188:SO:0000159:SO:0001627;VT=Del;VC=upstream	GT:NB:ND:NP:NR:NU:PB:PD:PP:PR:PU:TG:VG:MTR:WTR:AMB:UNK:VAF	./.:0:8:0:8:0:0:19:0:19:0:1:0:0:26:5:0:0	./.:11:12:9:12:11:13:14:9:14:13:1:2:32:0:2:0:1
IV	1748852	f68af65a-3096-11e7-8d76-c4d7ec1e05ba	A	AT	720	PASS	PC=I;RS=1748852;RE=1748863;LEN=1;REP=9;S1=48;S2=1015.95;F017;VD=Y41D4A.4|Y41D4A.4.1|r.?|-|-|protein_coding:CDS:intron:insertion:intron_variant|SO:0000010:SO:0000316:SO:0000188:SO:0000667:SO:0001627;VW=Y41D4A.4|Y41D4A.4.1|r.?|-|-|protein_coding:CDS:intron:insertion:intron_variant|SO:0000010:SO:0000316:SO:0000188:SO:0000667:SO:0001627;VT=Ins;VC=intronic	GT:NB:ND:NP:NR:NU:PB:PD:PP:PR:PU:TG:VG:MTR:WTR:AMB:UNK:VAF	./.:0:20:0:20:0:0:18:0:18:0:1:0:0:35:0:0:0	./.:15:16:7:16:15:8:10:5:10:8:1:2:28:0:0:0:1
IV	1884202	486b40de-3096-11e7-8d76-c4d7ec1e05ba	CA	C	1140	F006	PC=D;RS=1884202;RE=1884214;LEN=1;REP=11;S1=80;S2=1629.06;F017;VD=egl-4|F55A8.2a.1|r.?|-|-|protein_coding:deletion:5KB_downstream_variant|SO:0000010:SO:0000159:SO:0001633;VW=egl-4|F55A8.2a.1|r.?|-|-|protein_coding:deletion:5KB_downstream_variant|SO:0000010:SO:0000159:SO:0001633;VT=Del;VC=downstream	GT:NB:ND:NP:NR:NU:PB:PD:PP:PR:PU:TG:VG	./.:0:16:0:16:0:0:18:0:18:0:1:0	./.:7:9:4:9:7:18:22:15:22:18:1:2
IV	2270236	f8b39324-3096-11e7-8d76-c4d7ec1e05ba	T	TA	1020	PASS	PC=I;RS=2270236;RE=2270243;LEN=1;REP=5;S1=84;S2=1436.26;F017;VD=M70.5|M70.5|r.?|-|-|protein_coding:CDS:intron:insertion:intron_variant|SO:0000010:SO:0000316:SO:0000188:SO:0000667:SO:0001627;VW=M70.5|M70.5|r.?|-|-|protein_coding:CDS:intron:insertion:intron_variant|SO:0000010:SO:0000316:SO:0000188:SO:0000667:SO:0001627;VT=Ins;VC=intronic	GT:NB:ND:NP:NR:NU:PB:PD:PP:PR:PU:TG:VG:MTR:WTR:AMB:UNK:VAF	./.:0:20:0:20:0:0:19:0:19:0:1:0:0:36:0:0:0	./.:19:22:11:22:19:18:23:6:23:18:1:2:39:1:0:0:0.97
IV	2283491	4b56adce-3096-11e7-8d76-c4d7ec1e05ba	CT	C	1009	F006	PC=D;RS=2283491;RE=2283502;LEN=1;REP=10;S1=78;S2=1431.44;F017;VD=lin-1|C37F5.1|r.?|-|-|protein_coding:CDS:intron:deletion:intron_variant|SO:0000010:SO:0000316:SO:0000188:SO:0000159:SO:0001627;VW=lin-1|C37F5.1|r.?|-|-|protein_coding:CDS:intron:deletion:intron_variant|SO:0000010:SO:0000316:SO:0000188:SO:0000159:SO:0001627;VT=Del;VC=intronic	GT:NB:ND:NP:NR:NU:PB:PD:PP:PR:PU:TG:VG	./.:0:14:0:14:0:0:23:0:23:0:1:0	./.:19:22:12:22:19:8:13:5:13:8:1:2
IV	2340299	4b932556-3096-11e7-8d76-c4d7ec1e05ba	GT	G	920	F006	PC=D;RS=2340299;RE=2340310;LEN=1;REP=10;S1=56;S2=1356.41;F017;VD=ppgn-1|Y38F2AR.7.1|r.?|-|-|protein_coding:CDS:intron:deletion:intron_variant|SO:0000010:SO:0000316:SO:0000188:SO:0000159:SO:0001627;VW=ppgn-1|Y38F2AR.7.1|r.?|-|-|protein_coding:CDS:intron:deletion:intron_variant|SO:0000010:SO:0000316:SO:0000188:SO:0000159:SO:0001627;VT=Del;VC=intronic	GT:NB:ND:NP:NR:NU:PB:PD:PP:PR:PU:TG:VG	./.:0:17:0:17:0:0:18:0:18:0:1:0	./.:17:22:13:22:17:9:9:3:9:9:1:2
IV	2357156	f901dcfa-3096-11e7-8d76-c4d7ec1e05ba	T	TA	900	F015	PC=I;RS=2357156;RE=2357167;LEN=1;REP=9;S1=72;S2=1259.11;F017;VD=tftc-1|Y38F2AR.5|r.?|-|-|protein_coding:insertion:2KB_upstream_variant|SO:0000010:SO:0000667:SO:0001636;VW=tftc-1|Y38F2AR.5|r.?|-|-|protein_coding:insertion:2KB_upstream_variant|SO:0000010:SO:0000667:SO:0001636;VT=Ins;VC=upstream	GT:NB:ND:NP:NR:NU:PB:PD:PP:PR:PU:TG:VG	./.:0:19:0:19:0:2:21:1:21:2:1:2	./.:14:17:8:17:14:10:16:6:16:10:1:2
IV	2377366	f938dcd2-3096-11e7-8d76-c4d7ec1e05ba	C	CA	600	F015	PC=I;RS=2377366;RE=2377377;LEN=1;REP=9;S1=35;S2=830.975;F017;VD=tftc-1|Y38F2AR.5|r.?|-|-|protein_coding:insertion:5KB_downstream_variant|SO:0000010:SO:0000667:SO:0001633;VW=Y38F2AR.13|Y38F2AR.13|r.?|-|-|protein_coding:insertion:2KB_upstream_variant|SO:0000010:SO:0000667:SO:0001636;VT=Ins;VC=downstream	GT:NB:ND:NP:NR:NU:PB:PD:PP:PR:PU:TG:VG	./.:0:15:0:15:0:2:21:0:21:2:1:1	./.:15:22:6:22:15:10:15:4:15:10:1:2
IV	2454604	4bf8d93c-3096-11e7-8d76-c4d7ec1e05ba	AT	A	780	F006;F015	PC=D;RS=2454604;RE=2454616;LEN=1;REP=11;S1=54;S2=1105.43;F017;VD=cdh-10|C45G7.5|r.?|-|-|protein_coding:CDS:intron:deletion:intron_variant|SO:0000010:SO:0000316:SO:0000188:SO:0000159:SO:0001627;VW=cdh-10|C45G7.5|r.?|-|-|protein_coding:CDS:intron:deletion:intron_variant|SO:0000010:SO:0000316:SO:0000188:SO:0000159:SO:0001627;VT=Del;VC=intronic	GT:NB:ND:NP:NR:NU:PB:PD:PP:PR:PU:TG:VG	./.:1:23:0:23:1:1:18:0:18:1:1:1	./.:13:14:8:14:13:11:14:5:14:11:1:2
IV	2546448	4c4ec2c0-3096-11e7-8d76-c4d7ec1e05ba	TA	T	1320	F006;F015	PC=D;RS=2546448;RE=2546459;LEN=1;REP=10;S1=144;S2=1874.62;F017;VD=sprr-3|Y69A2AR.15|r.?|-|-|protein_coding:CDS:intron:deletion:intron_variant|SO:0000010:SO:0000316:SO:0000188:SO:0000159:SO:0001627;VW=sprr-3|Y69A2AR.15|r.?|-|-|protein_coding:CDS:intron:deletion:intron_variant|SO:0000010:SO:0000316:SO:0000188:SO:0000159:SO:0001627;VT=Del;VC=intronic	GT:NB:ND:NP:NR:NU:PB:PD:PP:PR:PU:TG:VG	./.:1:23:0:23:1:0:21:0:21:0:1:1	./.:14:16:11:16:14:20:24:11:24:20:1:2
IV	2607373	fa0ba892-3096-11e7-8d76-c4d7ec1e05ba	C	CAA	960	F006;F015	PC=I;RS=2607373;RE=2607388;LEN=2;REP=13;S1=80;S2=1347.38;F017;VD=Y69A2AR.7|Y69A2AR.7a|r.1291_1292insaa|c.?|p.?|protein_coding:three_prime_UTR:exon:insertion:3_prime_UTR_variant:transcript_variant|SO:0000010:SO:0000205:SO:0000147:SO:0000667:SO:0001624:SO:0001576;VW=Y69A2AR.7|Y69A2AR.7a|r.1291_1292insaa|c.?|p.?|protein_coding:three_prime_UTR:exon:insertion:3_prime_UTR_variant:transcript_variant|SO:0000010:SO:0000205:SO:0000147:SO:0000667:SO:0001624:SO:0001576;VT=Ins;VC=3prime_UTR_variant	GT:NB:ND:NP:NR:NU:PB:PD:PP:PR:PU:TG:VG	./.:2:26:0:26:2:1:20:0:20:1:1:1	./.:11:15:7:15:11:18:27:9:27:18:1:2
IV	2769168	4cc013e4-3096-11e7-8d76-c4d7ec1e05ba	TA	T	540	F006;F015	PC=D;RS=2769168;RE=2769180;LEN=1;REP=11;S1=30;S2=770.395;F017;VD=Y54G2A.11|Y54G2A.11a|r.?|-|-|protein_coding:CDS:intron:deletion:intron_variant|SO:0000010:SO:0000316:SO:0000188:SO:0000159:SO:0001627;VW=Y54G2A.11|Y54G2A.11a|r.?|-|-|protein_coding:CDS:intron:deletion:intron_variant|SO:0000010:SO:0000316:SO:0000188:SO:0000159:SO:0001627;VT=Del;VC=intronic	GT:NB:ND:NP:NR:NU:PB:PD:PP:PR:PU:TG:VG	./.:1:24:1:24:1:0:26:0:26:0:1:1	./.:5:19:4:19:5:7:15:4:15:7:1:2
IV	3057918	4fc1fb2a-3096-11e7-8d76-c4d7ec1e05ba	GT	G	847	PASS	PC=D;RS=3057918;RE=3057927;LEN=1;REP=8;S1=80;S2=1363.03;F017;VD=Y67D8C.3|Y67D8C.3b.2|r.?|-|-|protein_coding:CDS:intron:deletion:intron_variant|SO:0000010:SO:0000316:SO:0000188:SO:0000159:SO:0001627;VW=Y67D8C.3|Y67D8C.3b.2|r.?|-|-|protein_coding:CDS:intron:deletion:intron_variant|SO:0000010:SO:0000316:SO:0000188:SO:0000159:SO:0001627;VT=Del;VC=intronic	GT:NB:ND:NP:NR:NU:PB:PD:PP:PR:PU:TG:VG:MTR:WTR:AMB:UNK:VAF	./.:0:23:0:23:0:0:19:0:19:0:1:0:0:45:5:0:0	./.:15:18:9:18:15:14:15:7:15:14:1:2:34:0:4:0:1
IV	3087551	fcd0eeb6-3096-11e7-8d76-c4d7ec1e05ba	T	TA	720	PASS	PC=I;RS=3087551;RE=3087560;LEN=1;REP=7;S1=49;S2=1017.16;F017;VD=Y67D8C.9|Y67D8C.9b|r.?|-|-|protein_coding:insertion:2KB_upstream_variant|SO:0000010:SO:0000667:SO:0001636;VW=Y67D8C.9|Y67D8C.9b|r.?|-|-|protein_coding:insertion:2KB_upstream_variant|SO:0000010:SO:0000667:SO:0001636;VT=Ins;VC=upstream	GT:NB:ND:NP:NR:NU:PB:PD:PP:PR:PU:TG:VG:MTR:WTR:AMB:UNK:VAF	./.:0:19:0:19:0:0:25:0:25:0:1:0:0:43:0:0:0	./.:14:16:6:16:14:12:13:6:13:12:1:2:27:0:0:0:1
IV	3120171	5043a012-3096-11e7-8d76-c4d7ec1e05ba	CT	C	1320	F006;F015	PC=D;RS=3120171;RE=3120183;LEN=1;REP=11;S1=144;S2=1845.73;F017;VD=mca-3|Y67D8C.10b.2|r.?|-|-|protein_coding:CDS:intron:deletion:intron_variant|SO:0000010:SO:0000316:SO:0000188:SO:0000159:SO:0001627;VW=mca-3|Y67D8C.10b.2|r.?|-|-|protein_coding:CDS:intron:deletion:intron_variant|SO:0000010:SO:0000316:SO:0000188:SO:0000159:SO:0001627;VT=Del;VC=intronic	GT:NB:ND:NP:NR:NU:PB:PD:PP:PR:PU:TG:VG	./.:1:36:1:36:1:0:22:0:22:0:1:1	./.:16:26:10:26:16:18:34:11:34:18:1:2
IV	3141560	50850e30-3096-11e7-8d76-c4d7ec1e05ba	CA	C	1233	F006	PC=D;RS=3141560;RE=3141571;LEN=1;REP=10;S1=130;S2=1795.38;F017;VD=T23E1.2|T23E1.2a|r.?|-|-|protein_coding:deletion:2KB_upstream_variant|SO:0000010:SO:0000159:SO:0001636;VW=T23E1.2|T23E1.2a|r.?|-|-|protein_coding:deletion:2KB_upstream_variant|SO:0000010:SO:0000159:SO:0001636;VT=Del;VC=upstream	GT:NB:ND:NP:NR:NU:PB:PD:PP:PR:PU:TG:VG	./.:0:13:0:13:0:0:17:0:17:0:1:0	./.:16:20:12:20:16:14:15:9:15:14:1:2
IV	3360741	51156f20-3096-11e7-8d76-c4d7ec1e05ba	CA	C	960	PASS	PC=D;RS=3360741;RE=3360750;LEN=1;REP=8;S1=80;S2=1361.83;F017;VD=Y55H10A.2|Y55H10A.2|r.?|-|-|protein_coding:deletion:5KB_upstream_variant|SO:0000010:SO:0000159:SO:0001635;VW=Y55H10A.2|Y55H10A.2|r.?|-|-|protein_coding:deletion:5KB_upstream_variant|SO:0000010:SO:0000159:SO:0001635;VT=Del;VC=upstream	GT:NB:ND:NP:NR:NU:PB:PD:PP:PR:PU:TG:VG:MTR:WTR:AMB:UNK:VAF	./.:0:18:0:18:0:0:21:0:21:0:1:0:0:30:0:0:0	./.:13:16:7:16:13:15:17:9:17:15:1:2:26:0:1:0:1
IV	3373356	54b24f4a-3096-11e7-8d76-c4d7ec1e05ba	GT	G	1320	PASS	PC=D;RS=3373356;RE=3373366;LEN=1;REP=9;S1=144;S2=1880.04;F017;VD=vha-19|Y55H10A.1.2|r.1796delU|c.?|p.?|protein_coding:three_prime_UTR:exon:deletion:3_prime_UTR_variant:transcript_variant|SO:0000010:SO:0000205:SO:0000147:SO:0000159:SO:0001624:SO:0001576;VW=vha-19|Y55H10A.1.2|r.1796delU|c.?|p.?|protein_coding:three_prime_UTR:exon:deletion:3_prime_UTR_variant:transcript_variant|SO:0000010:SO:0000205:SO:0000147:SO:0000159:SO:0001624:SO:0001576;VT=Del;VC=3prime_UTR_variant	GT:NB:ND:NP:NR:NU:PB:PD:PP:PR:PU:TG:VG:MTR:WTR:AMB:UNK:VAF	./.:0:18:0:18:0:0:16:0:16:0:1:0:0:34:1:0:0	./.:15:15:11:15:15:18:22:11:22:18:1:2:35:1:3:0:0.97
IV	3680625	ff982b00-3096-11e7-8d76-c4d7ec1e05ba	T	TA	840	PASS	PC=I;RS=3680625;RE=3680634;LEN=1;REP=7;S1=60;S2=1190.1;F017;VD=map-1|Y37E11AL.7|r.?|-|-|protein_coding:insertion:5KB_downstream_variant|SO:0000010:SO:0000667:SO:0001633;VW=map-1|Y37E11AL.7|r.?|-|-|protein_coding:insertion:5KB_downstream_variant|SO:0000010:SO:0000667:SO:0001633;VT=Ins;VC=downstream	GT:NB:ND:NP:NR:NU:PB:PD:PP:PR:PU:TG:VG:MTR:WTR:AMB:UNK:VAF	./.:0:25:0:25:0:0:21:0:21:0:1:0:0:53:0:0:0	./.:18:25:9:25:19:10:16:5:16:10:1:2:38:4:0:0:0.9
IV	3685659	55693b42-3096-11e7-8d76-c4d7ec1e05ba	TA	T	960	PASS	PC=D;RS=3685659;RE=3685669;LEN=1;REP=9;S1=77;S2=1369.06;F017;VD=taf-6.2|Y37E11AL.8|r.?|-|-|protein_coding:deletion:5KB_downstream_variant|SO:0000010:SO:0000159:SO:0001633;VW=map-1|Y37E11AL.7|r.?|-|-|protein_coding:CDS:intron:deletion:intron_variant|SO:0000010:SO:0000316:SO:0000188:SO:0000159:SO:0001627;VT=Del;VC=downstream	GT:NB:ND:NP:NR:NU:PB:PD:PP:PR:PU:TG:VG:MTR:WTR:AMB:UNK:VAF	./.:0:14:0:14:0:0:20:0:20:0:1:0:0:38:2:0:0	./.:13:13:6:13:13:20:23:10:23:20:1:2:33:0:2:0:1
IV	3813590	003efcaa-3097-11e7-8d76-c4d7ec1e05ba	G	GA	1080	F015	PC=I;RS=3813590;RE=3813600;LEN=1;REP=8;S1=99;S2=1529.95;F017;VD=M02B7.5|M02B7.5|r.?|-|-|protein_coding:CDS:intron:insertion:intron_variant|SO:0000010:SO:0000316:SO:0000188:SO:0000667:SO:0001627;VW=M02B7.5|M02B7.5|r.?|-|-|protein_coding:CDS:intron:insertion:intron_variant|SO:0000010:SO:0000316:SO:0000188:SO:0000667:SO:0001627;VT=Ins;VC=intronic	GT:NB:ND:NP:NR:NU:PB:PD:PP:PR:PU:TG:VG	./.:1:18:1:18:1:0:17:0:17:0:1:1	./.:14:14:7:14:14:14:17:10:17:14:1:2
IV	3857323	55e381a4-3096-11e7-8d76-c4d7ec1e05ba	AT	A	1380	PASS	PC=D;RS=3857323;RE=3857331;LEN=1;REP=7;S1=150;S2=1967.72;F017;VD=zag-1|F28F9.1|r.?|-|-|protein_coding:CDS:intron:deletion:intron_variant|SO:0000010:SO:0000316:SO:0000188:SO:0000159:SO:0001627;VW=zag-1|F28F9.1|r.?|-|-|protein_coding:CDS:intron:deletion:intron_variant|SO:0000010:SO:0000316:SO:0000188:SO:0000159:SO:0001627;VT=Del;VC=intronic	GT:NB:ND:NP:NR:NU:PB:PD:PP:PR:PU:TG:VG:MTR:WTR:AMB:UNK:VAF	./.:0:15:0:15:0:0:18:0:18:0:1:0:0:38:0:0:0	./.:13:16:9:16:13:15:17:14:17:16:1:2:31:0:1:0:1
IV	4105447	00ee20cc-3097-11e7-8d76-c4d7ec1e05ba	A	ATCTC	780	F006	PC=I;RS=4105447;RE=4105479;LEN=4;REP=14;S1=56;S2=1078.94;VD=C35B1.2|C35B1.2.1|r.?|-|-|protein_coding:insertion:5KB_downstream_variant|SO:0000010:SO:0000667:SO:0001633;VW=C35B1.7|C35B1.7|r.?|-|-|protein_coding:insertion:5KB_upstream_variant|SO:0000010:SO:0000667:SO:0001635;VT=Ins;VC=downstream	GT:NB:ND:NP:NR:NU:PB:PD:PP:PR:PU:TG:VG	./.:0:18:0:18:0:0:15:0:15:0:1:0	./.:7:10:6:10:8:13:21:7:21:13:1:2
IV	4357611	56e7993c-3096-11e7-8d76-c4d7ec1e05ba	GA	G	1440	PASS	PC=D;RS=4357611;RE=4357621;LEN=1;REP=9;S1=160;S2=2055.99;F017;VD=F55F10.1|F55F10.1|r.?|-|-|protein_coding:deletion:5KB_upstream_variant|SO:0000010:SO:0000159:SO:0001635;VW=F55F10.1|F55F10.1|r.?|-|-|protein_coding:deletion:5KB_upstream_variant|SO:0000010:SO:0000159:SO:0001635;VT=Del;VC=upstream	GT:NB:ND:NP:NR:NU:PB:PD:PP:PR:PU:TG:VG:MTR:WTR:AMB:UNK:VAF	./.:0:17:0:17:0:0:25:0:25:0:1:0:0:47:4:0:0	./.:13:13:9:13:13:21:23:15:23:21:1:2:39:0:2:0:1
IV	4386629	56ffdb8c-3096-11e7-8d76-c4d7ec1e05ba	AT	A	900	PASS	PC=D;RS=4386629;RE=4386639;LEN=1;REP=9;S1=72;S2=1284.99;F017;VD=Y24D9A.8|Y24D9A.8a.1|r.1delU|c.?|p.?|protein_coding:five_prime_UTR:exon:deletion:5_prime_UTR_variant:transcript_variant|SO:0000010:SO:0000204:SO:0000147:SO:0000159:SO:0001623:SO:0001576;VW=Y24D9A.8|Y24D9A.8a.1|r.1delU|c.?|p.?|protein_coding:five_prime_UTR:exon:deletion:5_prime_UTR_variant:transcript_variant|SO:0000010:SO:0000204:SO:0000147:SO:0000159:SO:0001623:SO:0001576;VT=Del;VC=5prime_UTR_variant	GT:NB:ND:NP:NR:NU:PB:PD:PP:PR:PU:TG:VG:MTR:WTR:AMB:UNK:VAF	./.:0:15:0:15:0:0:24:0:24:0:1:0:0:41:4:0:0	./.:14:17:8:17:14:15:17:7:17:15:1:2:32:1:6:1:0.97
IV	4672360	57737056-3096-11e7-8d76-c4d7ec1e05ba	GT	G	1020	F006;F015	PC=D;RS=4672360;RE=4672371;LEN=1;REP=10;S1=78;S2=1454.32;F017;VD=F29B9.1|F29B9.1|r.?|-|-|protein_coding:deletion:5KB_downstream_variant|SO:0000010:SO:0000159:SO:0001633;VW=F29B9.1|F29B9.1|r.?|-|-|protein_coding:deletion:5KB_downstream_variant|SO:0000010:SO:0000159:SO:0001633;VT=Del;VC=downstream	GT:NB:ND:NP:NR:NU:PB:PD:PP:PR:PU:TG:VG	./.:2:18:0:18:2:0:24:0:24:0:1:1	./.:16:17:12:17:16:9:10:5:10:9:1:2
IV	4984182	57b43e74-3096-11e7-8d76-c4d7ec1e05ba	GT	G	1560	PASS	PC=D;RS=4984182;RE=4984192;LEN=1;REP=9;S1=180;S2=2225.92;F017;VD=clec-176|E03H12.3.2|r.448+6delu|c.132+6delt|p.?|protein_coding:CDS:extended_intronic_splice_region:deletion:extended_intronic_splice_region_variant:transcript_variant|SO:0000010:SO:0000316:SO:0001996:SO:0000159:SO:0001995:SO:0001576;VW=clec-176|E03H12.3.2|r.448+6delu|c.132+6delt|p.?|protein_coding:CDS:extended_intronic_splice_region:deletion:extended_intronic_splice_region_variant:transcript_variant|SO:0000010:SO:0000316:SO:0001996:SO:0000159:SO:0001995:SO:0001576;VT=Del;VC=splice_region	GT:NB:ND:NP:NR:NU:PB:PD:PP:PR:PU:TG:VG:MTR:WTR:AMB:UNK:VAF	./.:0:16:0:16:0:0:18:0:18:0:1:0:0:41:0:0:0	./.:13:17:9:17:13:25:27:17:27:25:1:2:45:1:2:1:0.98
IV	5049697	0233286a-3097-11e7-8d76-c4d7ec1e05ba	G	GT	1140	PASS	PC=I;RS=5049697;RE=5049707;LEN=1;REP=8;S1=104;S2=1606.79;F017;VD=hot-9|C09B9.8|r.?|-|-|protein_coding:insertion:5KB_upstream_variant|SO:0000010:SO:0000667:SO:0001635;VW=hot-9|C09B9.8|r.?|-|-|protein_coding:insertion:5KB_upstream_variant|SO:0000010:SO:0000667:SO:0001635;VT=Ins;VC=upstream	GT:NB:ND:NP:NR:NU:PB:PD:PP:PR:PU:TG:VG:MTR:WTR:AMB:UNK:VAF	./.:0:16:0:16:0:0:21:0:21:0:1:0:0:41:0:0:0	./.:17:19:7:19:17:19:20:12:20:19:1:2:41:0:0:0:1
IV	5105189	023f3fa6-3097-11e7-8d76-c4d7ec1e05ba	G	GT	960	PASS	PC=I;RS=5105189;RE=5105196;LEN=1;REP=5;S1=77;S2=1363.03;F017;VD=C02B10.3|C02B10.3.2|r.?|-|-|protein_coding:insertion:2KB_upstream_variant|SO:0000010:SO:0000667:SO:0001636;VW=C02B10.3|C02B10.3.2|r.?|-|-|protein_coding:insertion:2KB_upstream_variant|SO:0000010:SO:0000667:SO:0001636;VT=Ins;VC=upstream	GT:NB:ND:NP:NR:NU:PB:PD:PP:PR:PU:TG:VG:MTR:WTR:AMB:UNK:VAF	./.:0:18:0:18:0:0:22:0:22:0:1:0:0:48:0:0:0	./.:12:14:6:14:12:16:20:10:20:16:1:2:31:0:0:0:1
IV	5339461	582fbd1a-3096-11e7-8d76-c4d7ec1e05ba	GT	G	1200	PASS	PC=D;RS=5339461;RE=5339470;LEN=1;REP=8;S1=117;S2=1715.53;F017;VD=Y4C6B.2|Y4C6B.2a|r.?|-|-|protein_coding:deletion:2KB_upstream_variant|SO:0000010:SO:0000159:SO:0001636;VW=Y4C6B.2|Y4C6B.2a|r.?|-|-|protein_coding:deletion:2KB_upstream_variant|SO:0000010:SO:0000159:SO:0001636;VT=Del;VC=upstream	GT:NB:ND:NP:NR:NU:PB:PD:PP:PR:PU:TG:VG:MTR:WTR:AMB:UNK:VAF	./.:0:19:0:19:0:0:26:0:26:0:1:0:0:48:2:1:0	./.:15:19:12:19:15:11:16:8:16:11:1:2:27:1:8:0:0.96
IV	5544137	58a385a6-3096-11e7-8d76-c4d7ec1e05ba	GT	G	420	F006;F015	PC=D;RS=5544137;RE=5544148;LEN=1;REP=10;S1=20;S2=588.426;F017;VD=cec-6|T12E12.2|r.?|-|-|protein_coding:deletion:2KB_upstream_variant|SO:0000010:SO:0000159:SO:0001636;VW=T12E12.3|T12E12.3|r.?|-|-|protein_coding:CDS:intron:deletion:intron_variant|SO:0000010:SO:0000316:SO:0000188:SO:0000159:SO:0001627;VT=Del;VC=upstream	GT:NB:ND:NP:NR:NU:PB:PD:PP:PR:PU:TG:VG	./.:0:14:0:14:0:1:25:1:25:1:1:1	./.:3:11:3:11:3:4:20:3:20:4:1:2
IV	5549979	58b36fc0-3096-11e7-8d76-c4d7ec1e05ba	GA	G	720	F006	PC=D;RS=5549979;RE=5549990;LEN=1;REP=10;S1=45;S2=1030.4;F017;VD=cec-6|T12E12.2|r.?|-|-|protein_coding:deletion:5KB_downstream_variant|SO:0000010:SO:0000159:SO:0001633;VW=T12E12.1|T12E12.1|r.?|-|-|protein_coding:deletion:2KB_upstream_variant|SO:0000010:SO:0000159:SO:0001636;VT=Del;VC=downstream	GT:NB:ND:NP:NR:NU:PB:PD:PP:PR:PU:TG:VG	./.:0:12:0:12:0:0:15:0:15:0:1:0	./.:12:12:8:12:12:11:12:4:12:11:1:2
IV	5609312	590d2574-3096-11e7-8d76-c4d7ec1e05ba	GT	G	1200	F006	PC=D;RS=5609312;RE=5609323;LEN=1;REP=10;S1=105;S2=1715.53;F017;VD=fkh-7|F26D12.1a|r.?|-|-|protein_coding:CDS:intron:deletion:intron_variant|SO:0000010:SO:0000316:SO:0000188:SO:0000159:SO:0001627;VW=fkh-7|F26D12.1a|r.?|-|-|protein_coding:CDS:intron:deletion:intron_variant|SO:0000010:SO:0000316:SO:0000188:SO:0000159:SO:0001627;VT=Del;VC=intronic	GT:NB:ND:NP:NR:NU:PB:PD:PP:PR:PU:TG:VG	./.:0:21:0:21:0:0:19:0:19:0:1:0	./.:12:12:6:12:12:20:22:14:22:20:1:2
IV	5730545	594b5d3a-3096-11e7-8d76-c4d7ec1e05ba	GA	G	1620	PASS	PC=D;RS=5730545;RE=5730555;LEN=1;REP=9;S1=154;S2=2311.79;F017;VD=H35B03.2|H35B03.2a|r.?|-|-|protein_coding:CDS:intron:deletion:intron_variant|SO:0000010:SO:0000316:SO:0000188:SO:0000159:SO:0001627;VW=H35B03.2|H35B03.2a|r.?|-|-|protein_coding:CDS:intron:deletion:intron_variant|SO:0000010:SO:0000316:SO:0000188:SO:0000159:SO:0001627;VT=Del;VC=intronic	GT:NB:ND:NP:NR:NU:PB:PD:PP:PR:PU:TG:VG:MTR:WTR:AMB:UNK:VAF	./.:0:15:0:15:0:0:15:0:15:0:1:0:0:32:0:0:0	./.:23:24:21:24:23:10:13:6:13:10:1:2:36:1:2:0:0.97
IV	6025003	0476c352-3097-11e7-8d76-c4d7ec1e05ba	G	GT	1260	PASS	PC=I;RS=6025003;RE=6025012;LEN=1;REP=7;S1=126;S2=1780.33;F017;VD=pqn-22|C46G7.4a|r.?|-|-|protein_coding:CDS:intron:insertion:intron_variant|SO:0000010:SO:0000316:SO:0000188:SO:0000667:SO:0001627;VW=pqn-22|C46G7.4a|r.?|-|-|protein_coding:CDS:intron:insertion:intron_variant|SO:0000010:SO:0000316:SO:0000188:SO:0000667:SO:0001627;VT=Ins;VC=intronic	GT:NB:ND:NP:NR:NU:PB:PD:PP:PR:PU:TG:VG:MTR:WTR:AMB:UNK:VAF	./.:0:17:0:17:0:0:25:0:25:0:1:0:1:40:0:0:0.02	./.:16:17:13:17:16:13:14:8:14:13:1:2:33:0:0:1:1
IV	6062845	59d45928-3096-11e7-8d76-c4d7ec1e05ba	AT	A	840	PASS	PC=D;RS=6062845;RE=6062854;LEN=1;REP=8;S1=63;S2=1202.14;F017;VD=kcc-2|H16O14.1c|r.?|-|-|protein_coding:CDS:intron:deletion:intron_variant|SO:0000010:SO:0000316:SO:0000188:SO:0000159:SO:0001627;VW=kcc-2|H16O14.1c|r.?|-|-|protein_coding:CDS:intron:deletion:intron_variant|SO:0000010:SO:0000316:SO:0000188:SO:0000159:SO:0001627;VT=Del;VC=intronic	GT:NB:ND:NP:NR:NU:PB:PD:PP:PR:PU:TG:VG:MTR:WTR:AMB:UNK:VAF	./.:0:29:0:29:0:0:29:0:29:0:1:0:0:60:3:0:0	./.:10:10:6:10:10:12:13:8:13:12:1:2:29:0:0:0:1
IV	6180019	04cd0f96-3097-11e7-8d76-c4d7ec1e05ba	C	CA	1200	PASS	PC=I;RS=6180019;RE=6180027;LEN=1;REP=6;S1=112;S2=1693.86;F017;VT=Ins	GT:NB:ND:NP:NR:NU:PB:PD:PP:PR:PU:TG:VG:MTR:WTR:AMB:UNK:VAF	./.:0:20:0:20:0:0:24:0:24:0:1:0:0:48:0:0:0	./.:14:16:7:16:14:22:30:13:30:22:1:2:43:1:0:0:0.98
IV	6337203	053365e8-3097-11e7-8d76-c4d7ec1e05ba	C	CT	1140	PASS	PC=I;RS=6337203;RE=6337211;LEN=1;REP=6;S1=110;S2=1615.22;F017;VD=seu-1|Y73B6BL.5d.2|r.?|-|-|protein_coding:insertion:5KB_downstream_variant|SO:0000010:SO:0000667:SO:0001633;VW=Y73B6BL.4|Y73B6BL.4|r.?|-|-|protein_coding:insertion:2KB_upstream_variant|SO:0000010:SO:0000667:SO:0001636;VT=Ins;VC=downstream	GT:NB:ND:NP:NR:NU:PB:PD:PP:PR:PU:TG:VG:MTR:WTR:AMB:UNK:VAF	./.:0:15:0:15:0:0:28:0:28:0:1:0:0:50:0:0:0	./.:13:16:9:16:13:22:29:10:29:22:1:2:36:2:0:0:0.95
IV	6390703	5a22081c-3096-11e7-8d76-c4d7ec1e05ba	TA	T	1440	F015	PC=D;RS=6390703;RE=6390713;LEN=1;REP=9;S1=168;S2=2060.21;F017;VT=Del	GT:NB:ND:NP:NR:NU:PB:PD:PP:PR:PU:TG:VG	./.:0:17:0:17:0:1:28:0:28:1:1:1	./.:14:16:13:16:14:14:15:11:15:14:1:2
IV	6792451	70fc03ee-3096-11e7-8d76-c4d7ec1e05ba	AT	A	1200	PASS	PC=D;RS=6792451;RE=6792461;LEN=1;REP=9;S1=120;S2=1715.53;F017;VD=vha-8|C17H12.14.2|r.1133delU|c.?|p.?|protein_coding:three_prime_UTR:exon:deletion:3_prime_UTR_variant:transcript_variant|SO:0000010:SO:0000205:SO:0000147:SO:0000159:SO:0001624:SO:0001576;VW=vha-8|C17H12.14.2|r.1133delU|c.?|p.?|protein_coding:three_prime_UTR:exon:deletion:3_prime_UTR_variant:transcript_variant|SO:0000010:SO:0000205:SO:0000147:SO:0000159:SO:0001624:SO:0001576;VT=Del;VC=3prime_UTR_variant	GT:NB:ND:NP:NR:NU:PB:PD:PP:PR:PU:TG:VG:MTR:WTR:AMB:UNK:VAF	./.:0:25:0:25:0:0:27:0:27:0:1:0:0:55:4:0:0	./.:14:16:9:16:14:15:16:11:16:15:1:2:33:1:3:0:0.97
IV	6826763	71017e64-3096-11e7-8d76-c4d7ec1e05ba	TA	T	1080	F006	PC=D;RS=6826763;RE=6826775;LEN=1;REP=11;S1=64;S2=1541.99;F017;VD=H20E11.1|H20E11.1a|r.?|-|-|protein_coding:deletion:5KB_upstream_variant|SO:0000010:SO:0000159:SO:0001635;VW=H20E11.1|H20E11.1a|r.?|-|-|protein_coding:deletion:5KB_upstream_variant|SO:0000010:SO:0000159:SO:0001635;VT=Del;VC=upstream	GT:NB:ND:NP:NR:NU:PB:PD:PP:PR:PU:TG:VG	./.:0:10:0:10:0:0:15:0:15:0:1:0	./.:20:20:15:20:20:10:12:3:12:10:1:2
IV	7055301	713b0256-3096-11e7-8d76-c4d7ec1e05ba	GA	G	1320	F006	PC=D;RS=7055301;RE=7055312;LEN=1;REP=10;S1=128;S2=1886.67;F017;VD=nhr-105|C06G3.1a.1|r.?|-|-|protein_coding:deletion:5KB_downstream_variant|SO:0000010:SO:0000159:SO:0001633;VW=srx-50|Y43B11AL.2a|r.?|-|-|protein_coding:deletion:5KB_upstream_variant|SO:0000010:SO:0000159:SO:0001635;VT=Del;VC=downstream	GT:NB:ND:NP:NR:NU:PB:PD:PP:PR:PU:TG:VG	./.:0:24:0:24:0:0:26:0:26:0:1:0	./.:14:18:7:18:14:25:25:15:25:25:1:2
IV	7728091	7212fe7c-3096-11e7-8d76-c4d7ec1e05ba	TA	T	960	F006;F015	PC=D;RS=7728091;RE=7728102;LEN=1;REP=10;S1=80;S2=1367.85;F017;VD=sucg-1|C50F7.4|r.?|-|-|protein_coding:deletion:2KB_upstream_variant|SO:0000010:SO:0000159:SO:0001636;VW=sucg-1|C50F7.4|r.?|-|-|protein_coding:deletion:2KB_upstream_variant|SO:0000010:SO:0000159:SO:0001636;VT=Del;VC=upstream	GT:NB:ND:NP:NR:NU:PB:PD:PP:PR:PU:TG:VG	./.:1:20:0:20:1:1:21:0:21:1:1:1	./.:14:18:9:18:14:12:17:7:17:12:1:2
IV	7777359	721d561a-3096-11e7-8d76-c4d7ec1e05ba	GA	G	960	F006	PC=D;RS=7777359;RE=7777370;LEN=1;REP=10;S1=80;S2=1370.26;F017;VD=hcf-1|C46A5.9|r.?|-|-|protein_coding:deletion:5KB_upstream_variant|SO:0000010:SO:0000159:SO:0001635;VW=swd-2.1|C33H5.6|r.?|-|-|protein_coding:CDS:intron:deletion:intron_variant|SO:0000010:SO:0000316:SO:0000188:SO:0000159:SO:0001627;VT=Del;VC=upstream	GT:NB:ND:NP:NR:NU:PB:PD:PP:PR:PU:TG:VG	./.:0:17:0:17:0:0:20:0:20:0:1:0	./.:13:19:9:19:13:17:18:7:18:17:1:2
IV	9229357	0ea4dada-3097-11e7-8d76-c4d7ec1e05ba	C	CA	406	PASS	PC=I;RS=9229357;RE=9229368;LEN=1;REP=9;S1=24;S2=676.701;F017;VD=Y11D7A.3|Y11D7A.3b|r.?|-|-|protein_coding:insertion:5KB_upstream_variant|SO:0000010:SO:0000667:SO:0001635;VW=Y11D7A.3|Y11D7A.3b|r.?|-|-|protein_coding:insertion:5KB_upstream_variant|SO:0000010:SO:0000667:SO:0001635;VT=Ins;VC=upstream	GT:NB:ND:NP:NR:NU:PB:PD:PP:PR:PU:TG:VG:MTR:WTR:AMB:UNK:VAF	./.:0:17:0:17:0:0:30:0:30:0:1:0:0:42:0:0:0	./.:11:22:5:22:12:13:17:3:17:13:1:2:26:1:0:0:0.96
IV	9582035	ab4baa4a-3096-11e7-8d76-c4d7ec1e05ba	GT	G	1080	PASS	PC=D;RS=9582035;RE=9582045;LEN=1;REP=9;S1=96;S2=1544.4;F017;VD=npr-2|T05A1.1a|r.?|-|-|protein_coding:deletion:2KB_upstream_variant|SO:0000010:SO:0000159:SO:0001636;VW=npr-2|T05A1.1a|r.?|-|-|protein_coding:deletion:2KB_upstream_variant|SO:0000010:SO:0000159:SO:0001636;VT=Del;VC=upstream	GT:NB:ND:NP:NR:NU:PB:PD:PP:PR:PU:TG:VG:MTR:WTR:AMB:UNK:VAF	./.:0:23:0:23:0:0:28:0:28:0:1:0:0:53:2:0:0	./.:12:12:11:12:12:18:19:7:19:18:1:2:34:1:0:0:0.97
IV	9966966	ac03986c-3096-11e7-8d76-c4d7ec1e05ba	GT	G	1380	PASS	PC=D;RS=9966966;RE=9966975;LEN=1;REP=8;S1=150;S2=1963.5;F017;VD=kin-5|T13H10.1|r.?|-|-|protein_coding:deletion:500B_downstream_variant|SO:0000010:SO:0000159:SO:0001634;VW=C47E12.11|C47E12.11a|r.?|-|-|protein_coding:deletion:5KB_upstream_variant|SO:0000010:SO:0000159:SO:0001635;VT=Del;VC=downstream	GT:NB:ND:NP:NR:NU:PB:PD:PP:PR:PU:TG:VG:MTR:WTR:AMB:UNK:VAF	./.:0:21:0:21:0:0:25:0:25:0:1:0:0:54:5:0:0	./.:11:12:9:12:11:18:21:14:21:18:1:2:31:0:3:0:1
IV	10124989	1040d81c-3097-11e7-8d76-c4d7ec1e05ba	G	GT	960	F015	PC=I;RS=10124989;RE=10125000;LEN=1;REP=9;S1=80;S2=1361.83;F017;VD=K08F4.1|K08F4.1.3|r.?|-|-|protein_coding:CDS:intron:insertion:intron_variant|SO:0000010:SO:0000316:SO:0000188:SO:0000667:SO:0001627;VW=K08F4.1|K08F4.1.3|r.?|-|-|protein_coding:CDS:intron:insertion:intron_variant|SO:0000010:SO:0000316:SO:0000188:SO:0000667:SO:0001627;VT=Ins;VC=intronic	GT:NB:ND:NP:NR:NU:PB:PD:PP:PR:PU:TG:VG	./.:1:23:0:23:1:0:19:0:19:0:1:1	./.:13:20:7:20:13:14:18:9:18:14:1:2
IV	10399056	109d3c6a-3097-11e7-8d76-c4d7ec1e05ba	G	GT	1080	PASS	PC=I;RS=10399056;RE=10399065;LEN=1;REP=7;S1=91;S2=1528.75;F017;VD=gpa-7|R10H10.5|r.?|-|-|protein_coding:insertion:5KB_upstream_variant|SO:0000010:SO:0000667:SO:0001635;VW=gpa-7|R10H10.5|r.?|-|-|protein_coding:insertion:5KB_upstream_variant|SO:0000010:SO:0000667:SO:0001635;VT=Ins;VC=upstream	GT:NB:ND:NP:NR:NU:PB:PD:PP:PR:PU:TG:VG:MTR:WTR:AMB:UNK:VAF	./.:0:24:0:24:0:0:15:0:15:0:1:0:0:40:0:0:0	./.:17:22:12:22:17:12:15:6:15:12:1:2:35:1:0:0:0.97
IV	11214903	adfed0c8-3096-11e7-8d76-c4d7ec1e05ba	CT	C	1200	F006	PC=D;RS=11214903;RE=11214914;LEN=1;REP=10;S1=117;S2=1714.93;F017;VD=R07H5.8|R07H5.8.2|r.?|-|-|protein_coding:deletion:5KB_upstream_variant|SO:0000010:SO:0000159:SO:0001635;VW=zip-6|R07H5.10b|r.?|-|-|protein_coding:CDS:intron:deletion:intron_variant|SO:0000010:SO:0000316:SO:0000188:SO:0000159:SO:0001627;VT=Del;VC=upstream	GT:NB:ND:NP:NR:NU:PB:PD:PP:PR:PU:TG:VG	./.:0:14:0:14:0:0:19:0:19:0:1:0	./.:14:16:12:16:14:12:15:8:15:12:1:2
IV	11630466	af0eb604-3096-11e7-8d76-c4d7ec1e05ba	TA	T	1380	PASS	PC=D;RS=11630466;RE=11630473;LEN=1;REP=6;S1=156;S2=1969.52;F017;VD=mars-1|F58B3.5a|r.?|-|-|protein_coding:deletion:5KB_downstream_variant|SO:0000010:SO:0000159:SO:0001633;VW=F58B3.4|F58B3.4|r.?|-|-|protein_coding:CDS:intron:deletion:intron_variant|SO:0000010:SO:0000316:SO:0000188:SO:0000159:SO:0001627;VT=Del;VC=downstream	GT:NB:ND:NP:NR:NU:PB:PD:PP:PR:PU:TG:VG:MTR:WTR:AMB:UNK:VAF	./.:0:22:0:22:0:0:20:0:20:0:1:0:0:55:0:0:0	./.:18:19:12:19:18:17:21:11:21:17:1:2:41:1:3:0:0.98
IV	11733621	af33ff0e-3096-11e7-8d76-c4d7ec1e05ba	AT	A	600	PASS	PC=D;RS=11733621;RE=11733631;LEN=1;REP=9;S1=27;S2=855.058;F017;VD=magi-1|K01A6.2a|r.?|-|-|protein_coding:deletion:5KB_downstream_variant|SO:0000010:SO:0000159:SO:0001633;VW=K01A6.6|K01A6.6a.1|r.?|-|-|protein_coding:deletion:2KB_upstream_variant|SO:0000010:SO:0000159:SO:0001636;VT=Del;VC=downstream	GT:NB:ND:NP:NR:NU:PB:PD:PP:PR:PU:TG:VG:MTR:WTR:AMB:UNK:VAF	./.:0:24:0:24:0:0:22:0:22:0:1:0:0:45:4:0:0	./.:10:13:8:13:10:11:14:2:14:11:1:2:22:6:1:0:0.79
IV	11776656	af3e0cec-3096-11e7-8d76-c4d7ec1e05ba	CT	C	1920	PASS	PC=D;RS=11776656;RE=11776665;LEN=1;REP=8;S1=285;S2=2739.31;F017;VD=lpr-2|T12A7.5|r.?|-|-|protein_coding:deletion:5KB_upstream_variant|SO:0000010:SO:0000159:SO:0001635;VW=lpr-2|T12A7.5|r.?|-|-|protein_coding:deletion:5KB_upstream_variant|SO:0000010:SO:0000159:SO:0001635;VT=Del;VC=upstream	GT:NB:ND:NP:NR:NU:PB:PD:PP:PR:PU:TG:VG:MTR:WTR:AMB:UNK:VAF	./.:0:16:0:16:0:0:21:0:21:0:1:0:0:39:4:0:0	./.:19:20:14:20:19:26:28:18:28:26:1:2:52:0:2:0:1
IV	12216530	143c6026-3097-11e7-8d76-c4d7ec1e05ba	G	GT	960	PASS	PC=I;RS=12216530;RE=12216541;LEN=1;REP=9;S1=80;S2=1349.19;F017;VD=phy-2|F35G2.4.2|r.?|-|-|protein_coding:insertion:2KB_upstream_variant|SO:0000010:SO:0000667:SO:0001636;VW=phy-2|F35G2.4.2|r.?|-|-|protein_coding:insertion:2KB_upstream_variant|SO:0000010:SO:0000667:SO:0001636;VT=Ins;VC=upstream	GT:NB:ND:NP:NR:NU:PB:PD:PP:PR:PU:TG:VG:MTR:WTR:AMB:UNK:VAF	./.:0:13:0:13:0:0:10:0:10:0:1:0:0:19:0:0:0	./.:17:23:9:23:17:13:21:7:21:13:1:2:34:2:0:0:0.94
IV	12663444	b1adfac8-3096-11e7-8d76-c4d7ec1e05ba	TA	T	1140	F006;F015	PC=D;RS=12663444;RE=12663455;LEN=1;REP=10;S1=110;S2=1615.82;F017;VD=C26H9A.2|C26H9A.2c.1|r.?|-|-|protein_coding:CDS:intron:deletion:intron_variant|SO:0000010:SO:0000316:SO:0000188:SO:0000159:SO:0001627;VW=C26H9A.2|C26H9A.2c.1|r.?|-|-|protein_coding:CDS:intron:deletion:intron_variant|SO:0000010:SO:0000316:SO:0000188:SO:0000159:SO:0001627;VT=Del;VC=intronic	GT:NB:ND:NP:NR:NU:PB:PD:PP:PR:PU:TG:VG	./.:1:22:0:22:1:1:21:0:21:1:1:1	./.:17:18:10:18:17:14:14:9:14:14:1:2
IV	12767966	b1df591a-3096-11e7-8d76-c4d7ec1e05ba	GA	G	780	F006	PC=D;RS=12767966;RE=12767977;LEN=1;REP=10;S1=50;S2=1110.85;F017;VD=ZK897.10|ZK897.10|r.?|-|-|protein_coding:deletion:5KB_downstream_variant|SO:0000010:SO:0000159:SO:0001633;VW=ZK897.10|ZK897.10|r.?|-|-|protein_coding:deletion:5KB_downstream_variant|SO:0000010:SO:0000159:SO:0001633;VT=Del;VC=downstream	GT:NB:ND:NP:NR:NU:PB:PD:PP:PR:PU:TG:VG	./.:0:20:0:20:0:0:19:0:19:0:1:0	./.:11:13:4:13:11:12:13:9:13:12:1:2
IV	12999456	b24deff6-3096-11e7-8d76-c4d7ec1e05ba	CT	C	600	PASS	PC=D;RS=12999456;RE=12999465;LEN=1;REP=8;S1=35;S2=858.068;F017;VD=K10D11.4|K10D11.4|r.?|-|-|protein_coding:deletion:5KB_upstream_variant|SO:0000010:SO:0000159:SO:0001635;VW=K10D11.4|K10D11.4|r.?|-|-|protein_coding:deletion:5KB_upstream_variant|SO:0000010:SO:0000159:SO:0001635;VT=Del;VC=upstream	GT:NB:ND:NP:NR:NU:PB:PD:PP:PR:PU:TG:VG:MTR:WTR:AMB:UNK:VAF	./.:0:20:0:20:0:0:17:0:17:0:1:0:0:39:1:0:0	./.:8:11:6:11:8:7:9:4:9:7:1:2:18:0:4:0:1
IV	13245879	b38a89c4-3096-11e7-8d76-c4d7ec1e05ba	CT	C	540	PASS	PC=D;RS=13245879;RE=13245889;LEN=1;REP=9;S1=28;S2=769.793;F017;VD=lin-54|JC8.6a|r.?|-|-|protein_coding:deletion:5KB_downstream_variant|SO:0000010:SO:0000159:SO:0001633;VW=JC8.5|JC8.5.1|r.?|-|-|protein_coding:CDS:intron:deletion:intron_variant|SO:0000010:SO:0000316:SO:0000188:SO:0000159:SO:0001627;VT=Del;VC=downstream	GT:NB:ND:NP:NR:NU:PB:PD:PP:PR:PU:TG:VG:MTR:WTR:AMB:UNK:VAF	./.:0:27:0:27:0:0:24:0:24:0:1:0:0:51:4:0:0	./.:13:16:3:16:13:17:19:6:19:17:1:2:33:0:4:0:1
IV	13444426	19a6ee1e-3097-11e7-8d76-c4d7ec1e05ba	G	GT	1140	F015	PC=I;RS=13444426;RE=13444436;LEN=1;REP=8;S1=110;S2=1618.83;F017;VD=uso-1|K09B11.9a|r.?|-|-|protein_coding:insertion:5KB_downstream_variant|SO:0000010:SO:0000667:SO:0001633;VW=mam-3|K09B11.10|r.?|-|-|protein_coding:CDS:intron:insertion:intron_variant|SO:0000010:SO:0000316:SO:0000188:SO:0000667:SO:0001627;VT=Ins;VC=downstream	GT:NB:ND:NP:NR:NU:PB:PD:PP:PR:PU:TG:VG	./.:1:29:0:29:1:0:23:0:23:0:1:1	./.:14:17:9:17:14:17:21:10:21:17:1:2
IV	13452711	c1f74682-3096-11e7-8d76-c4d7ec1e05ba	CA	C	1380	PASS	PC=D;RS=13452711;RE=13452719;LEN=1;REP=7;S1=144;S2=1965.31;F017;VD=uso-1|K09B11.9a|r.?|-|-|protein_coding:CDS:intron:deletion:intron_variant|SO:0000010:SO:0000316:SO:0000188:SO:0000159:SO:0001627;VW=uso-1|K09B11.9a|r.?|-|-|protein_coding:CDS:intron:deletion:intron_variant|SO:0000010:SO:0000316:SO:0000188:SO:0000159:SO:0001627;VT=Del;VC=intronic	GT:NB:ND:NP:NR:NU:PB:PD:PP:PR:PU:TG:VG:MTR:WTR:AMB:UNK:VAF	./.:0:19:0:19:0:0:23:0:23:0:1:0:0:44:0:0:0	./.:13:15:8:15:13:18:19:15:19:18:1:2:33:2:1:0:0.94
IV	13815253	c329f310-3096-11e7-8d76-c4d7ec1e05ba	GT	G	1029	PASS	PC=D;RS=13815253;RE=13815262;LEN=1;REP=8;S1=85;S2=1714.33;F017;VD=Y45F10D.15|Y45F10D.15|r.?|-|-|protein_coding:deletion:5KB_downstream_variant|SO:0000010:SO:0000159:SO:0001633;VW=Y45F10D.15|Y45F10D.15|r.?|-|-|protein_coding:deletion:5KB_downstream_variant|SO:0000010:SO:0000159:SO:0001633;VT=Del;VC=downstream	GT:NB:ND:NP:NR:NU:PB:PD:PP:PR:PU:TG:VG:MTR:WTR:AMB:UNK:VAF	./.:0:19:0:19:0:0:23:0:23:0:1:0:0:42:4:0:0	./.:22:23:16:23:22:7:15:4:15:7:1:2:31:9:0:0:0.78
IV	13946786	c503cee0-3096-11e7-8d76-c4d7ec1e05ba	GT	G	783	F006	PC=D;RS=13946786;RE=13946797;LEN=1;REP=10;S1=72;S2=1284.99;F017;VD=Y37A1A.4|Y37A1A.4a|r.?|-|-|protein_coding:deletion:5KB_downstream_variant|SO:0000010:SO:0000159:SO:0001633;VW=Y37A1A.4|Y37A1A.4a|r.?|-|-|protein_coding:deletion:5KB_downstream_variant|SO:0000010:SO:0000159:SO:0001633;VT=Del;VC=downstream	GT:NB:ND:NP:NR:NU:PB:PD:PP:PR:PU:TG:VG	./.:0:29:0:29:0:0:20:0:20:0:1:0	./.:13:16:7:16:13:20:24:8:24:20:1:2
IV	13969712	c52259f0-3096-11e7-8d76-c4d7ec1e05ba	GT	G	828	PASS	PC=D;RS=13969712;RE=13969721;LEN=1;REP=8;S1=64;S2=1194.31;F017;VD=Y37A1B.17|Y37A1B.17a|r.?|-|-|protein_coding:CDS:intron:deletion:intron_variant|SO:0000010:SO:0000316:SO:0000188:SO:0000159:SO:0001627;VW=Y37A1B.17|Y37A1B.17a|r.?|-|-|protein_coding:CDS:intron:deletion:intron_variant|SO:0000010:SO:0000316:SO:0000188:SO:0000159:SO:0001627;VT=Del;VC=intronic	GT:NB:ND:NP:NR:NU:PB:PD:PP:PR:PU:TG:VG:MTR:WTR:AMB:UNK:VAF	./.:0:17:0:17:0:0:12:0:12:0:1:0:0:36:2:0:0	./.:12:12:7:12:12:14:14:7:14:14:1:2:28:0:0:0:1
IV	14116292	c564af12-3096-11e7-8d76-c4d7ec1e05ba	GA	G	1140	F006	PC=D;RS=14116292;RE=14116304;LEN=1;REP=11;S1=110;S2=1614.01;F017;VD=nkcc-1|Y37A1C.1g|r.?|-|-|protein_coding:deletion:2KB_upstream_variant|SO:0000010:SO:0000159:SO:0001636;VW=nkcc-1|Y37A1C.1g|r.?|-|-|protein_coding:deletion:2KB_upstream_variant|SO:0000010:SO:0000159:SO:0001636;VT=Del;VC=upstream	GT:NB:ND:NP:NR:NU:PB:PD:PP:PR:PU:TG:VG	./.:0:15:0:15:0:0:21:0:21:0:1:0	./.:14:16:9:16:14:18:22:10:22:18:1:2
IV	14124801	38142fe2-3097-11e7-8d76-c4d7ec1e05ba	C	CA	1080	PASS	PC=I;RS=14124801;RE=14124809;LEN=1;REP=6;S1=84;S2=1531.76;F017;VD=srz-42|H12I19.1|r.?|-|-|protein_coding:insertion:5KB_upstream_variant|SO:0000010:SO:0000667:SO:0001635;VW=srz-42|H12I19.1|r.?|-|-|protein_coding:insertion:5KB_upstream_variant|SO:0000010:SO:0000667:SO:0001635;VT=Ins;VC=upstream	GT:NB:ND:NP:NR:NU:PB:PD:PP:PR:PU:TG:VG:MTR:WTR:AMB:UNK:VAF	./.:0:29:0:29:0:0:21:0:21:0:1:0:0:51:0:0:0	./.:15:16:5:16:15:19:24:13:24:19:1:2:46:0:0:0:1
IV	14226506	c5b43a8c-3096-11e7-8d76-c4d7ec1e05ba	GT	G	1020	F006	PC=D;RS=14226506;RE=14226517;LEN=1;REP=10;S1=88;S2=1449.5;F017;VD=sqrd-1|F02H6.5a|r.?|-|-|protein_coding:deletion:5KB_downstream_variant|SO:0000010:SO:0000159:SO:0001633;VW=F02H6.7|F02H6.7|r.?|-|-|protein_coding:CDS:intron:deletion:intron_variant|SO:0000010:SO:0000316:SO:0000188:SO:0000159:SO:0001627;VT=Del;VC=downstream	GT:NB:ND:NP:NR:NU:PB:PD:PP:PR:PU:TG:VG	./.:0:25:0:25:0:0:18:0:18:0:1:0	./.:15:18:7:18:15:18:22:10:22:18:1:2
IV	14294879	c5bd93fc-3096-11e7-8d76-c4d7ec1e05ba	AT	A	1320	F006	PC=D;RS=14294879;RE=14294890;LEN=1;REP=10;S1=144;S2=1863.19;F017;VD=Y64G10A.7|Y64G10A.7b|r.?|-|-|protein_coding:CDS:intron:deletion:intron_variant|SO:0000010:SO:0000316:SO:0000188:SO:0000159:SO:0001627;VW=Y64G10A.7|Y64G10A.7b|r.?|-|-|protein_coding:CDS:intron:deletion:intron_variant|SO:0000010:SO:0000316:SO:0000188:SO:0000159:SO:0001627;VT=Del;VC=intronic	GT:NB:ND:NP:NR:NU:PB:PD:PP:PR:PU:TG:VG	./.:0:19:0:19:0:0:23:0:23:0:1:0	./.:19:22:11:22:19:18:20:11:20:18:1:2
IV	14436980	c67fab40-3096-11e7-8d76-c4d7ec1e05ba	GA	G	420	F006	PC=D;RS=14436980;RE=14436993;LEN=1;REP=12;S1=18;S2=594.446;F017;VD=tra-3|LLC1.1|r.?|-|-|protein_coding:CDS:intron:deletion:intron_variant|SO:0000010:SO:0000316:SO:0000188:SO:0000159:SO:0001627;VW=tra-3|LLC1.1|r.?|-|-|protein_coding:CDS:intron:deletion:intron_variant|SO:0000010:SO:0000316:SO:0000188:SO:0000159:SO:0001627;VT=Del;VC=intronic	GT:NB:ND:NP:NR:NU:PB:PD:PP:PR:PU:TG:VG	./.:0:18:0:18:0:0:24:0:24:0:1:0	./.:4:20:2:20:4:8:16:5:16:8:1:2
IV	14663807	c7257750-3096-11e7-8d76-c4d7ec1e05ba	CA	C	1080	F006;F015	PC=D;RS=14663807;RE=14663818;LEN=1;REP=10;S1=99;S2=1535.37;F017;VD=anoh-2|Y57G11C.37b|r.?|-|-|protein_coding:CDS:intron:deletion:intron_variant|SO:0000010:SO:0000316:SO:0000188:SO:0000159:SO:0001627;VW=anoh-2|Y57G11C.37b|r.?|-|-|protein_coding:CDS:intron:deletion:intron_variant|SO:0000010:SO:0000316:SO:0000188:SO:0000159:SO:0001627;VT=Del;VC=intronic	GT:NB:ND:NP:NR:NU:PB:PD:PP:PR:PU:TG:VG	./.:0:15:0:15:0:1:29:1:29:1:1:1	./.:22:23:8:23:22:16:18:9:18:16:1:2
IV	15135029	d82ec63c-3096-11e7-8d76-c4d7ec1e05ba	GA	G	960	F006;F015	PC=D;RS=15135029;RE=15135040;LEN=1;REP=10;S1=32;S2=1373.27;F017;VD=col-135|M199.5a|r.?|-|-|protein_coding:deletion:5KB_upstream_variant|SO:0000010:SO:0000159:SO:0001635;VW=col-135|M199.5a|r.?|-|-|protein_coding:deletion:5KB_upstream_variant|SO:0000010:SO:0000159:SO:0001635;VT=Del;VC=upstream	GT:NB:ND:NP:NR:NU:PB:PD:PP:PR:PU:TG:VG	./.:1:8:0:8:1:0:32:0:32:0:1:1	./.:5:5:1:5:5:23:28:15:28:23:1:2
IV	15154970	3c40855c-3097-11e7-8d76-c4d7ec1e05ba	G	GA	840	PASS	PC=I;RS=15154970;RE=15154977;LEN=1;REP=5;S1=55;S2=1193.71;F017;VD=Y40H7A.2|Y40H7A.2|r.?|-|-|protein_coding:insertion:2KB_upstream_variant|SO:0000010:SO:0000667:SO:0001636;VW=Y40H7A.2|Y40H7A.2|r.?|-|-|protein_coding:insertion:2KB_upstream_variant|SO:0000010:SO:0000667:SO:0001636;VT=Ins;VC=upstream	GT:NB:ND:NP:NR:NU:PB:PD:PP:PR:PU:TG:VG:MTR:WTR:AMB:UNK:VAF	./.:0:18:0:18:0:0:20:0:20:0:1:0:0:35:0:0:0	./.:10:12:4:12:10:15:19:10:19:15:1:2:26:1:0:0:0.96
IV	15235840	3c8e886a-3097-11e7-8d76-c4d7ec1e05ba	G	GT	1020	PASS	PC=I;RS=15235840;RE=15235850;LEN=1;REP=8;S1=78;S2=1443.48;F017;VD=pkd-2|Y73F8A.1|r.1398_1399insa|c.?|p.?|protein_coding:five_prime_UTR:exon:insertion:5_prime_UTR_variant:transcript_variant|SO:0000010:SO:0000204:SO:0000147:SO:0000667:SO:0001623:SO:0001576;VW=pkd-2|Y73F8A.1|r.1398_1399insa|c.?|p.?|protein_coding:five_prime_UTR:exon:insertion:5_prime_UTR_variant:transcript_variant|SO:0000010:SO:0000204:SO:0000147:SO:0000667:SO:0001623:SO:0001576;VT=Ins;VC=5prime_UTR_variant	GT:NB:ND:NP:NR:NU:PB:PD:PP:PR:PU:TG:VG:MTR:WTR:AMB:UNK:VAF	./.:0:19:0:19:0:0:23:0:23:0:1:0:0:46:0:0:0	./.:17:25:12:25:17:10:14:5:14:10:1:2:29:2:0:0:0.94
IV	15248999	3cab30be-3097-11e7-8d76-c4d7ec1e05ba	G	GA	1200	F015	PC=I;RS=15248999;RE=15249009;LEN=1;REP=8;S1=117;S2=1692.66;F017;VD=srj-42|Y73F8A.3|r.?|-|-|protein_coding:insertion:5KB_downstream_variant|SO:0000010:SO:0000667:SO:0001633;VW=srj-42|Y73F8A.3|r.?|-|-|protein_coding:insertion:5KB_downstream_variant|SO:0000010:SO:0000667:SO:0001633;VT=Ins;VC=downstream	GT:NB:ND:NP:NR:NU:PB:PD:PP:PR:PU:TG:VG	./.:1:21:1:21:1:0:23:0:23:0:1:1	./.:21:27:11:27:21:11:13:8:13:11:1:2
IV	15526793	3e54f152-3097-11e7-8d76-c4d7ec1e05ba	C	CT	540	F015	PC=I;RS=15526793;RE=15526804;LEN=1;REP=9;S1=24;S2=760.762;F017;VD=tag-349|Y73F8A.34a|r.?|-|-|protein_coding:CDS:intron:insertion:intron_variant|SO:0000010:SO:0000316:SO:0000188:SO:0000667:SO:0001627;VW=tag-349|Y73F8A.34a|r.?|-|-|protein_coding:CDS:intron:insertion:intron_variant|SO:0000010:SO:0000316:SO:0000188:SO:0000667:SO:0001627;VT=Ins;VC=intronic	GT:NB:ND:NP:NR:NU:PB:PD:PP:PR:PU:TG:VG	./.:1:16:0:16:1:0:20:0:20:0:1:1	./.:6:14:2:14:6:20:24:7:24:20:1:2
IV	15689845	db1e9aac-3096-11e7-8d76-c4d7ec1e05ba	TA	T	1560	PASS	PC=D;RS=15689845;RE=15689852;LEN=1;REP=6;S1=196;S2=2220.5;F017;VT=Del	GT:NB:ND:NP:NR:NU:PB:PD:PP:PR:PU:TG:VG:MTR:WTR:AMB:UNK:VAF	./.:0:22:0:22:0:0:23:0:23:0:1:0:0:57:0:0:0	./.:17:17:13:17:17:16:18:13:18:16:1:2:41:0:0:0:1
IV	15843656	db5ad936-3096-11e7-8d76-c4d7ec1e05ba	AG	A	720	PASS	PC=D;RS=15843656;RE=15843665;LEN=1;REP=8;S1=40;S2=1029.2;F017;VD=Y105C5A.1269|Y105C5A.1269|r.?|-|-|protein_coding:deletion:5KB_upstream_variant|SO:0000010:SO:0000159:SO:0001635;VW=Y105C5A.1269|Y105C5A.1269|r.?|-|-|protein_coding:deletion:5KB_upstream_variant|SO:0000010:SO:0000159:SO:0001635;VT=Del;VC=upstream	GT:NB:ND:NP:NR:NU:PB:PD:PP:PR:PU:TG:VG:MTR:WTR:AMB:UNK:VAF	./.:0:18:0:18:0:0:20:0:20:0:1:0:0:55:0:0:0	./.:5:17:3:17:5:9:21:9:21:10:1:2:14:23:1:1:0.38
IV	15868578	db73ce00-3096-11e7-8d76-c4d7ec1e05ba	TA	T	1620	F006;F015	PC=D;RS=15868578;RE=15868589;LEN=1;REP=10;S1=208;S2=2309.98;F017;VD=gcy-25|Y105C5B.2|r.?|-|-|protein_coding:deletion:5KB_upstream_variant|SO:0000010:SO:0000159:SO:0001635;VW=gcy-25|Y105C5B.2|r.?|-|-|protein_coding:deletion:5KB_upstream_variant|SO:0000010:SO:0000159:SO:0001635;VT=Del;VC=upstream	GT:NB:ND:NP:NR:NU:PB:PD:PP:PR:PU:TG:VG	./.:0:18:0:18:0:1:20:0:20:1:1:1	./.:18:19:12:19:18:20:21:15:21:20:1:2
IV	15876575	db7b4716-3096-11e7-8d76-c4d7ec1e05ba	TA	T	1080	F015	PC=D;RS=15876575;RE=15876585;LEN=1;REP=9;S1=99;S2=1529.95;F017;VD=gcy-25|Y105C5B.2|r.?|-|-|protein_coding:CDS:intron:deletion:intron_variant|SO:0000010:SO:0000316:SO:0000188:SO:0000159:SO:0001627;VW=gcy-25|Y105C5B.2|r.?|-|-|protein_coding:CDS:intron:deletion:intron_variant|SO:0000010:SO:0000316:SO:0000188:SO:0000159:SO:0001627;VT=Del;VC=intronic	GT:NB:ND:NP:NR:NU:PB:PD:PP:PR:PU:TG:VG	./.:1:20:1:20:1:0:19:0:19:0:1:1	./.:15:16:7:16:15:15:19:10:19:15:1:2
IV	15979935	dc5c9662-3096-11e7-8d76-c4d7ec1e05ba	GT	G	1620	PASS	PC=D;RS=15979935;RE=15979945;LEN=1;REP=9;S1=208;S2=2311.18;F017;VD=Y105C5B.19|Y105C5B.19|r.?|-|-|protein_coding:deletion:5KB_downstream_variant|SO:0000010:SO:0000159:SO:0001633;VW=Y105C5B.19|Y105C5B.19|r.?|-|-|protein_coding:deletion:5KB_downstream_variant|SO:0000010:SO:0000159:SO:0001633;VT=Del;VC=downstream	GT:NB:ND:NP:NR:NU:PB:PD:PP:PR:PU:TG:VG:MTR:WTR:AMB:UNK:VAF	./.:0:17:0:17:0:0:25:0:25:0:1:0:0:47:5:0:0	./.:21:26:15:26:21:16:17:12:17:16:1:2:42:0:6:0:1
IV	16009116	dc661250-3096-11e7-8d76-c4d7ec1e05ba	CA	C	420	F006	PC=D;RS=16009116;RE=16009127;LEN=1;REP=10;S1=24;S2=684.528;F017;VD=jac-1|Y105C5B.21a|r.?|-|-|protein_coding:CDS:intron:deletion:intron_variant|SO:0000010:SO:0000316:SO:0000188:SO:0000159:SO:0001627;VW=jac-1|Y105C5B.21a|r.?|-|-|protein_coding:CDS:intron:deletion:intron_variant|SO:0000010:SO:0000316:SO:0000188:SO:0000159:SO:0001627;VT=Del;VC=intronic	GT:NB:ND:NP:NR:NU:PB:PD:PP:PR:PU:TG:VG	./.:0:14:0:14:0:0:18:0:18:0:1:0	./.:5:7:3:7:5:9:13:5:13:9:1:2
IV	16013873	dc6f2d22-3096-11e7-8d76-c4d7ec1e05ba	TA	T	1320	PASS	PC=D;RS=16013873;RE=16013883;LEN=1;REP=9;S1=143;S2=1883.05;F017;VD=jac-1|Y105C5B.21a|r.?|-|-|protein_coding:CDS:intron:deletion:intron_variant|SO:0000010:SO:0000316:SO:0000188:SO:0000159:SO:0001627;VW=jac-1|Y105C5B.21a|r.?|-|-|protein_coding:CDS:intron:deletion:intron_variant|SO:0000010:SO:0000316:SO:0000188:SO:0000159:SO:0001627;VT=Del;VC=intronic	GT:NB:ND:NP:NR:NU:PB:PD:PP:PR:PU:TG:VG:MTR:WTR:AMB:UNK:VAF	./.:0:17:0:17:0:0:21:0:21:0:1:0:0:51:3:0:0	./.:24:25:12:25:24:18:21:10:21:18:1:2:49:0:5:0:1
IV	16063243	40a1ea3c-3097-11e7-8d76-c4d7ec1e05ba	C	CA	960	PASS	PC=I;RS=16063243;RE=16063252;LEN=1;REP=7;S1=65;S2=1364.24;F017;VD=Y105C5B.23|Y105C5B.23|r.?|-|-|protein_coding:insertion:5KB_downstream_variant|SO:0000010:SO:0000667:SO:0001633;VW=Y105C5B.23|Y105C5B.23|r.?|-|-|protein_coding:insertion:5KB_downstream_variant|SO:0000010:SO:0000667:SO:0001633;VT=Ins;VC=downstream	GT:NB:ND:NP:NR:NU:PB:PD:PP:PR:PU:TG:VG:MTR:WTR:AMB:UNK:VAF	./.:0:12:0:12:0:0:20:0:20:0:1:0:0:32:0:0:0	./.:14:18:12:18:14:11:17:4:17:11:1:2:30:4:0:0:0.88
IV	16379865	41a880f8-3097-11e7-8d76-c4d7ec1e05ba	G	GAA	1260	F015	PC=I;RS=16379865;RE=16379875;LEN=2;REP=8;S1=120;S2=1776.11;F017;VD=Y7A9D.1|Y7A9D.1|r.?|-|-|protein_coding:insertion:5KB_downstream_variant|SO:0000010:SO:0000667:SO:0001633;VW=Y7A9D.1|Y7A9D.1|r.?|-|-|protein_coding:insertion:5KB_downstream_variant|SO:0000010:SO:0000667:SO:0001633;VT=Ins;VC=downstream	GT:NB:ND:NP:NR:NU:PB:PD:PP:PR:PU:TG:VG	./.:0:27:0:27:0:1:24:0:24:1:1:1	./.:12:19:7:19:12:17:23:14:23:17:1:2
IV	16483695	deb404cc-3096-11e7-8d76-c4d7ec1e05ba	AT	A	900	F006	PC=D;RS=16483695;RE=16483706;LEN=1;REP=10;S1=70;S2=1278.37;F017;VD=rho-1|Y51H4A.3|r.930delA|c.?|p.?|protein_coding:three_prime_UTR:exon:deletion:3_prime_UTR_variant:transcript_variant|SO:0000010:SO:0000205:SO:0000147:SO:0000159:SO:0001624:SO:0001576;VW=rho-1|Y51H4A.3|r.930delA|c.?|p.?|protein_coding:three_prime_UTR:exon:deletion:3_prime_UTR_variant:transcript_variant|SO:0000010:SO:0000205:SO:0000147:SO:0000159:SO:0001624:SO:0001576;VT=Del;VC=3prime_UTR_variant	GT:NB:ND:NP:NR:NU:PB:PD:PP:PR:PU:TG:VG	./.:0:16:0:16:0:0:20:0:20:0:1:0	./.:13:14:6:14:13:17:23:9:23:17:1:2
IV	16677156	df7e0286-3096-11e7-8d76-c4d7ec1e05ba	CA	C	1440	PASS	PC=D;RS=16677156;RE=16677166;LEN=1;REP=9;S1=165;S2=2054.19;F017;VT=Del	GT:NB:ND:NP:NR:NU:PB:PD:PP:PR:PU:TG:VG:MTR:WTR:AMB:UNK:VAF	./.:0:22:0:22:0:0:19:0:19:0:1:0:0:50:1:0:0	./.:16:19:10:19:16:19:21:14:21:19:1:2:43:1:2:0:0.98
IV	16981919	44b0ccec-3097-11e7-8d76-c4d7ec1e05ba	T	TA	840	PASS	PC=I;RS=16981919;RE=16981928;LEN=1;REP=7;S1=55;S2=1183.47;F017;VT=Ins	GT:NB:ND:NP:NR:NU:PB:PD:PP:PR:PU:TG:VG:MTR:WTR:AMB:UNK:VAF	./.:0:27:0:27:0:0:18:0:18:0:1:0:1:47:0:0:0.02	./.:15:17:10:17:15:15:18:4:18:15:1:2:39:0:0:0:1
IV	17025516	e06703fa-3096-11e7-8d76-c4d7ec1e05ba	GA	G	2100	F006;F015	PC=D;RS=17025516;RE=17025527;LEN=1;REP=10;S1=330;S2=2980.66;F017;VD=nhr-229|Y116A8C.18|r.?|-|-|protein_coding:deletion:5KB_downstream_variant|SO:0000010:SO:0000159:SO:0001633;VW=dct-13|Y116A8C.17|r.?|-|-|protein_coding:deletion:2KB_upstream_variant|SO:0000010:SO:0000159:SO:0001636;VT=Del;VC=downstream	GT:NB:ND:NP:NR:NU:PB:PD:PP:PR:PU:TG:VG	./.:0:19:0:19:0:1:23:1:23:1:1:1	./.:25:26:21:26:25:19:19:13:19:19:1:2
V	131022	d0a9d420-3095-11e7-b0c3-b2b8bd30a039	CA	C	1200	F006	PC=D;RS=131022;RE=131033;LEN=1;REP=10;S1=120;S2=1712.09;F017;VD=W03F9.10|W03F9.10.2|r.?|-|-|protein_coding:CDS:intron:deletion:intron_variant|SO:0000010:SO:0000316:SO:0000188:SO:0000159:SO:0001627;VW=W03F9.10|W03F9.10.2|r.?|-|-|protein_coding:CDS:intron:deletion:intron_variant|SO:0000010:SO:0000316:SO:0000188:SO:0000159:SO:0001627;VT=Del;VC=intronic	GT:NB:ND:NP:NR:NU:PB:PD:PP:PR:PU:TG:VG	./.:0:19:0:19:0:0:29:0:29:0:1:0	./.:15:16:11:16:15:15:16:9:16:15:1:2
V	361986	11fec566-3096-11e7-b0c3-b2b8bd30a039	GA	G	600	PASS	PC=D;RS=361986;RE=361995;LEN=1;REP=8;S1=27;S2=842.197;F017;VD=atg-9|T22H9.2a|r.?|-|-|protein_coding:deletion:5KB_downstream_variant|SO:0000010:SO:0000159:SO:0001633;VW=T22H9.1|T22H9.1.1|r.?|-|-|protein_coding:CDS:intron:deletion:intron_variant|SO:0000010:SO:0000316:SO:0000188:SO:0000159:SO:0001627;VT=Del;VC=downstream	GT:NB:ND:NP:NR:NU:PB:PD:PP:PR:PU:TG:VG:MTR:WTR:AMB:UNK:VAF	./.:0:14:0:14:0:0:17:0:17:0:1:0:0:33:0:0:0	./.:5:13:2:13:5:13:21:8:21:13:1:2:18:14:2:0:0.56
V	1109389	137cf98a-3096-11e7-b0c3-b2b8bd30a039	TA	T	600	F006;F015	PC=D;RS=1109389;RE=1109400;LEN=1;REP=10;S1=35;S2=854.84;F017;VD=Y50D4B.1|Y50D4B.1|r.?|-|-|protein_coding:deletion:5KB_upstream_variant|SO:0000010:SO:0000159:SO:0001635;VW=Y50D4B.1|Y50D4B.1|r.?|-|-|protein_coding:deletion:5KB_upstream_variant|SO:0000010:SO:0000159:SO:0001635;VT=Del;VC=upstream	GT:NB:ND:NP:NR:NU:PB:PD:PP:PR:PU:TG:VG	./.:0:16:0:16:0:1:13:0:13:1:1:1	./.:19:20:6:20:19:9:10:4:10:9:1:2
V	1198060	13bc184a-3096-11e7-b0c3-b2b8bd30a039	AT	A	960	F006;F015	PC=D;RS=1198060;RE=1198071;LEN=1;REP=10;S1=65;S2=1359.68;F017;VD=Y50D4A.4|Y50D4A.4|r.?|-|-|protein_coding:deletion:2KB_upstream_variant|SO:0000010:SO:0000159:SO:0001636;VW=Y50D4A.6|Y50D4A.6|r.?|-|-|protein_coding:CDS:intron:deletion:intron_variant|SO:0000010:SO:0000316:SO:0000188:SO:0000159:SO:0001627;VT=Del;VC=upstream	GT:NB:ND:NP:NR:NU:PB:PD:PP:PR:PU:TG:VG	./.:0:18:0:18:0:2:25:1:25:2:1:2	./.:15:16:4:16:15:19:20:11:20:19:1:2
V	1214990	14036506-3096-11e7-b0c3-b2b8bd30a039	AT	A	880	F006	PC=D;RS=1214990;RE=1215001;LEN=1;REP=10;S1=90;S2=1449.74;F017;VD=Y50D4A.1|Y50D4A.1a|r.?|-|-|protein_coding:CDS:intron:deletion:intron_variant|SO:0000010:SO:0000316:SO:0000188:SO:0000159:SO:0001627;VW=Y50D4A.1|Y50D4A.1a|r.?|-|-|protein_coding:CDS:intron:deletion:intron_variant|SO:0000010:SO:0000316:SO:0000188:SO:0000159:SO:0001627;VT=Del;VC=intronic	GT:NB:ND:NP:NR:NU:PB:PD:PP:PR:PU:TG:VG	./.:0:18:0:18:0:0:32:0:32:0:1:0	./.:16:18:8:18:16:19:23:9:23:19:1:2
V	1431309	9503d9fa-3097-11e7-b0c3-b2b8bd30a039	G	GA	1260	PASS	PC=I;RS=1431309;RE=1431316;LEN=1;REP=5;S1=130;S2=1787.1;F017;VD=ges-1|R12A1.4.2|r.?|-|-|protein_coding:CDS:intron:insertion:intron_variant|SO:0000010:SO:0000316:SO:0000188:SO:0000667:SO:0001627;VW=ges-1|R12A1.4.2|r.?|-|-|protein_coding:CDS:intron:insertion:intron_variant|SO:0000010:SO:0000316:SO:0000188:SO:0000667:SO:0001627;VT=Ins;VC=intronic	GT:NB:ND:NP:NR:NU:PB:PD:PP:PR:PU:TG:VG:MTR:WTR:AMB:UNK:VAF	./.:0:17:0:17:0:0:15:0:15:0:1:0:0:27:0:0:0	./.:18:21:12:21:18:15:18:9:18:15:1:2:44:0:0:0:1
V	1473886	14e872f4-3096-11e7-b0c3-b2b8bd30a039	GT	G	660	PASS	PC=D;RS=1473886;RE=1473895;LEN=1;REP=8;S1=40;S2=942.492;F017;VD=unc-60|C38C3.5a.2|r.?|-|-|protein_coding:deletion:2KB_upstream_variant|SO:0000010:SO:0000159:SO:0001636;VW=unc-60|C38C3.5a.2|r.?|-|-|protein_coding:deletion:2KB_upstream_variant|SO:0000010:SO:0000159:SO:0001636;VT=Del;VC=upstream	GT:NB:ND:NP:NR:NU:PB:PD:PP:PR:PU:TG:VG:MTR:WTR:AMB:UNK:VAF	./.:0:11:0:11:0:0:13:0:13:0:1:0:0:17:1:0:0	./.:9:12:7:12:9:14:15:4:15:14:1:2:16:0:2:0:1
V	1566326	9597bb02-3097-11e7-b0c3-b2b8bd30a039	G	GT	360	PASS	PC=I;RS=1566326;RE=1566335;LEN=1;REP=7;S1=15;S2=508.449;F017;VT=Ins	GT:NB:ND:NP:NR:NU:PB:PD:PP:PR:PU:TG:VG:MTR:WTR:AMB:UNK:VAF	./.:0:19:0:19:0:0:24:0:24:0:1:0:0:50:0:0:0	./.:5:13:4:13:5:2:12:2:12:2:1:2:10:14:0:0:0.42
V	1676962	95b12132-3097-11e7-b0c3-b2b8bd30a039	G	GA	1320	PASS	PC=I;RS=1676962;RE=1676971;LEN=1;REP=7;S1=143;S2=1859.09;F017;VD=srw-96|K04F1.2|r.?|-|-|protein_coding:insertion:2KB_upstream_variant|SO:0000010:SO:0000667:SO:0001636;VW=srw-98|K04F1.3|r.?|-|-|protein_coding:CDS:intron:insertion:intron_variant|SO:0000010:SO:0000316:SO:0000188:SO:0000667:SO:0001627;VT=Ins;VC=upstream	GT:NB:ND:NP:NR:NU:PB:PD:PP:PR:PU:TG:VG:MTR:WTR:AMB:UNK:VAF	./.:0:15:0:15:0:0:23:0:23:0:1:0:0:41:0:0:0	./.:20:22:10:22:20:15:19:12:19:15:1:2:35:0:0:0:1
V	1695743	157bf524-3096-11e7-b0c3-b2b8bd30a039	CA	C	1380	PASS	PC=D;RS=1695743;RE=1695752;LEN=1;REP=8;S1=156;S2=1973.24;F017;VD=Y46H3C.6|Y46H3C.6|r.?|-|-|protein_coding:deletion:5KB_downstream_variant|SO:0000010:SO:0000159:SO:0001633;VW=Y46H3C.7|Y46H3C.7|r.?|-|-|protein_coding:deletion:5KB_upstream_variant|SO:0000010:SO:0000159:SO:0001635;VT=Del;VC=downstream	GT:NB:ND:NP:NR:NU:PB:PD:PP:PR:PU:TG:VG:MTR:WTR:AMB:UNK:VAF	./.:0:24:0:24:0:0:14:0:14:0:1:0:0:45:0:0:0	./.:16:17:12:17:16:14:15:11:15:14:1:2:31:0:2:1:1
V	1752620	95f7afbc-3097-11e7-b0c3-b2b8bd30a039	C	CA	1260	F015	PC=I;RS=1752620;RE=1752630;LEN=1;REP=8;S1=126;S2=1778.67;F017;VD=clec-204|Y46H3B.2|r.?|-|-|protein_coding:insertion:5KB_upstream_variant|SO:0000010:SO:0000667:SO:0001635;VW=ZK697.1|ZK697.1|r.?|-|-|protein_coding:CDS:intron:insertion:intron_variant|SO:0000010:SO:0000316:SO:0000188:SO:0000667:SO:0001627;VT=Ins;VC=upstream	GT:NB:ND:NP:NR:NU:PB:PD:PP:PR:PU:TG:VG	./.:0:27:0:27:0:1:22:0:22:1:1:1	./.:18:26:13:26:18:13:17:8:17:13:1:2
V	2209871	1661edea-3096-11e7-b0c3-b2b8bd30a039	AT	A	840	F006;F015	PC=D;RS=2209871;RE=2209882;LEN=1;REP=10;S1=63;S2=1200.03;F017;VD=nhr-133|F44C8.8|r.?|-|-|protein_coding:deletion:5KB_downstream_variant|SO:0000010:SO:0000159:SO:0001633;VW=Y5H2B.1|Y5H2B.1|r.?|-|-|protein_coding:CDS:intron:deletion:intron_variant|SO:0000010:SO:0000316:SO:0000188:SO:0000159:SO:0001627;VT=Del;VC=downstream	GT:NB:ND:NP:NR:NU:PB:PD:PP:PR:PU:TG:VG	./.:0:17:0:17:0:1:16:1:16:1:1:1	./.:13:21:6:21:13:15:22:7:22:15:1:2
V	2277909	168750d0-3096-11e7-b0c3-b2b8bd30a039	TA	T	600	PASS	PC=D;RS=2277909;RE=2277918;LEN=1;REP=8;S1=35;S2=857.249;F017;VD=Y5H2A.4|Y5H2A.4|r.?|-|-|protein_coding:deletion:5KB_upstream_variant|SO:0000010:SO:0000159:SO:0001635;VW=nhr-59|T27B7.1|r.?|-|-|protein_coding:CDS:intron:deletion:intron_variant|SO:0000010:SO:0000316:SO:0000188:SO:0000159:SO:0001627;VT=Del;VC=upstream	GT:NB:ND:NP:NR:NU:PB:PD:PP:PR:PU:TG:VG:MTR:WTR:AMB:UNK:VAF	./.:0:12:0:12:0:0:19:0:19:0:1:0:0:36:3:0:0	./.:10:22:6:22:10:6:15:4:15:6:1:2:21:20:4:0:0.51
V	2758814	97f102f0-3097-11e7-b0c3-b2b8bd30a039	T	TA	1260	F015	PC=I;RS=2758814;RE=2758824;LEN=1;REP=8;S1=130;S2=1758.2;F017;VD=srg-58|R05D8.6|r.617_618insu|c.617_618insT|p.L206fs*18|protein_coding:CDS:exon:insertion:frameshift_variant|SO:0000010:SO:0000316:SO:0000147:SO:0000667:SO:0001589;VW=srg-58|R05D8.6|r.617_618insu|c.617_618insT|p.L206fs*18|protein_coding:CDS:exon:insertion:frameshift_variant|SO:0000010:SO:0000316:SO:0000147:SO:0000667:SO:0001589;VT=Ins;VC=frameshift	GT:NB:ND:NP:NR:NU:PB:PD:PP:PR:PU:TG:VG	./.:0:16:0:16:0:1:21:1:21:1:1:1	./.:12:17:9:17:13:12:15:11:15:12:1:2
V	2916400	17714b0e-3096-11e7-b0c3-b2b8bd30a039	GA	G	960	F006;F015	PC=D;RS=2916400;RE=2916413;LEN=1;REP=12;S1=81;S2=1362.69;F017;VD=srh-38|C31B8.11|r.?|-|-|protein_coding:deletion:5KB_downstream_variant|SO:0000010:SO:0000159:SO:0001633;VW=C31B8.9|C31B8.9|r.?|-|-|protein_coding:deletion:5KB_upstream_variant|SO:0000010:SO:0000159:SO:0001635;VT=Del;VC=downstream	GT:NB:ND:NP:NR:NU:PB:PD:PP:PR:PU:TG:VG	./.:0:19:0:19:0:1:14:1:14:1:1:1	./.:13:15:8:15:13:12:16:7:16:12:1:2
V	3201750	99dcb5c8-3097-11e7-b0c3-b2b8bd30a039	G	GA	420	PASS	PC=I;RS=3201750;RE=3201761;LEN=1;REP=9;S1=20;S2=587.672;F017;VD=K08D9.4|K08D9.4|r.?|-|-|protein_coding:insertion:2KB_upstream_variant|SO:0000010:SO:0000667:SO:0001636;VW=K08D9.4|K08D9.4|r.?|-|-|protein_coding:insertion:2KB_upstream_variant|SO:0000010:SO:0000667:SO:0001636;VT=Ins;VC=upstream	GT:NB:ND:NP:NR:NU:PB:PD:PP:PR:PU:TG:VG:MTR:WTR:AMB:UNK:VAF	./.:0:21:0:21:0:0:24:0:24:0:1:0:0:43:0:0:0	./.:10:24:4:24:10:8:23:3:23:8:1:2:19:18:0:0:0.51
V	3643762	9ad86c1a-3097-11e7-b0c3-b2b8bd30a039	A	AT	1260	F015	PC=I;RS=3643762;RE=3643773;LEN=1;REP=9;S1=130;S2=1781.68;F017;VD=F59B1.10|F59B1.10|r.?|-|-|protein_coding:insertion:5KB_downstream_variant|SO:0000010:SO:0000667:SO:0001633;VW=F59B1.8|F59B1.8.1|r.?|-|-|protein_coding:CDS:intron:insertion:intron_variant|SO:0000010:SO:0000316:SO:0000188:SO:0000667:SO:0001627;VT=Ins;VC=downstream	GT:NB:ND:NP:NR:NU:PB:PD:PP:PR:PU:TG:VG	./.:0:26:0:26:0:1:30:1:30:1:1:1	./.:15:25:9:25:15:14:16:11:16:14:1:2
V	3939940	1dabed1c-3096-11e7-b0c3-b2b8bd30a039	GT	G	660	PASS	PC=D;RS=3939940;RE=3939950;LEN=1;REP=9;S1=36;S2=936.471;F017;VD=cyp-35B1|K07C6.4|r.?|-|-|protein_coding:CDS:intron:deletion:intron_variant|SO:0000010:SO:0000316:SO:0000188:SO:0000159:SO:0001627;VW=cyp-35B1|K07C6.4|r.?|-|-|protein_coding:CDS:intron:deletion:intron_variant|SO:0000010:SO:0000316:SO:0000188:SO:0000159:SO:0001627;VT=Del;VC=intronic	GT:NB:ND:NP:NR:NU:PB:PD:PP:PR:PU:TG:VG:MTR:WTR:AMB:UNK:VAF	./.:0:15:0:15:0:0:29:0:29:0:1:0:0:48:2:0:0	./.:10:24:8:24:10:7:16:3:16:7:1:2:13:23:1:0:0.36
V	3983722	9bb90cf2-3097-11e7-b0c3-b2b8bd30a039	G	GT	1740	PASS	PC=I;RS=3983722;RE=3983731;LEN=1;REP=7;S1=220;S2=2469.04;F017;VD=str-83|B0213.7|r.?|-|-|protein_coding:insertion:5KB_downstream_variant|SO:0000010:SO:0000667:SO:0001633;VW=nlp-29|B0213.4|r.?|-|-|protein_coding:insertion:2KB_upstream_variant|SO:0000010:SO:0000667:SO:0001636;VT=Ins;VC=downstream	GT:NB:ND:NP:NR:NU:PB:PD:PP:PR:PU:TG:VG:MTR:WTR:AMB:UNK:VAF	./.:0:23:0:23:0:0:31:0:31:0:1:0:0:52:0:0:0	./.:14:19:10:19:14:29:36:19:36:29:1:2:44:0:0:0:1
V	4034899	9bc85946-3097-11e7-b0c3-b2b8bd30a039	C	CA	360	F006;F015	PC=I;RS=4034899;RE=4034912;LEN=1;REP=11;S1=12;S2=504.837;F017;VD=C49G7.7|C49G7.7|r.?|-|-|protein_coding:CDS:intron:insertion:intron_variant|SO:0000010:SO:0000316:SO:0000188:SO:0000667:SO:0001627;VW=C49G7.7|C49G7.7|r.?|-|-|protein_coding:CDS:intron:insertion:intron_variant|SO:0000010:SO:0000316:SO:0000188:SO:0000667:SO:0001627;VT=Ins;VC=intronic	GT:NB:ND:NP:NR:NU:PB:PD:PP:PR:PU:TG:VG	./.:1:22:1:22:1:0:18:0:18:0:1:1	./.:6:13:4:13:6:4:14:1:14:4:1:2
V	4158625	1dfec92e-3096-11e7-b0c3-b2b8bd30a039	AT	A	840	F015	PC=D;RS=4158625;RE=4158635;LEN=1;REP=9;S1=60;S2=1199.43;F017;VD=Y45G5AM.5|Y45G5AM.5|r.?|-|-|protein_coding:deletion:2KB_upstream_variant|SO:0000010:SO:0000159:SO:0001636;VW=Y45G5AM.5|Y45G5AM.5|r.?|-|-|protein_coding:deletion:2KB_upstream_variant|SO:0000010:SO:0000159:SO:0001636;VT=Del;VC=upstream	GT:NB:ND:NP:NR:NU:PB:PD:PP:PR:PU:TG:VG	./.:0:18:0:18:0:1:17:0:17:1:1:1	./.:11:12:5:12:11:20:21:9:21:20:1:2
V	4332903	1e7001c0-3096-11e7-b0c3-b2b8bd30a039	AT	A	300	PASS	PC=D;RS=4332903;RE=4332912;LEN=1;REP=8;S1=12;S2=426.818;F017;VD=oac-12|D2063.2|r.?|-|-|protein_coding:deletion:2KB_upstream_variant|SO:0000010:SO:0000159:SO:0001636;VW=oac-12|D2063.2|r.?|-|-|protein_coding:deletion:2KB_upstream_variant|SO:0000010:SO:0000159:SO:0001636;VT=Del;VC=upstream	GT:NB:ND:NP:NR:NU:PB:PD:PP:PR:PU:TG:VG:MTR:WTR:AMB:UNK:VAF	./.:0:17:0:17:0:0:12:0:12:0:1:0:0:33:1:0:0	./.:4:16:3:16:4:6:17:2:17:6:1:2:11:19:3:0:0.37
V	4379183	1e800da4-3096-11e7-b0c3-b2b8bd30a039	GT	G	1620	PASS	PC=D;RS=4379183;RE=4379191;LEN=1;REP=7;S1=204;S2=2306.99;F017;VD=F32D1.6|F32D1.6b|r.?|-|-|protein_coding:deletion:5KB_upstream_variant|SO:0000010:SO:0000159:SO:0001635;VW=F32D1.6|F32D1.6b|r.?|-|-|protein_coding:deletion:5KB_upstream_variant|SO:0000010:SO:0000159:SO:0001635;VT=Del;VC=upstream	GT:NB:ND:NP:NR:NU:PB:PD:PP:PR:PU:TG:VG:MTR:WTR:AMB:UNK:VAF	./.:0:20:0:20:0:0:29:0:29:0:1:0:0:50:4:0:0	./.:22:22:16:22:22:14:15:11:15:14:1:2:45:0:0:0:1
V	4382085	1e86407a-3096-11e7-b0c3-b2b8bd30a039	CAA	C	1080	F006	PC=D;RS=4382085;RE=4382099;LEN=2;REP=13;S1=99;S2=1538.59;F017;VD=F13A2.2|F13A2.2|r.?|-|-|protein_coding:deletion:5KB_downstream_variant|SO:0000010:SO:0000159:SO:0001633;VW=F13A2.1|F13A2.1|r.?|-|-|protein_coding:CDS:intron:deletion:intron_variant|SO:0000010:SO:0000316:SO:0000188:SO:0000159:SO:0001627;VT=Del;VC=downstream	GT:NB:ND:NP:NR:NU:PB:PD:PP:PR:PU:TG:VG	./.:0:12:0:12:0:0:15:0:15:0:1:0	./.:16:17:8:17:16:16:16:10:16:16:1:2
V	4529625	9cfcedea-3097-11e7-b0c3-b2b8bd30a039	T	TA	660	PASS	PC=I;RS=4529625;RE=4529634;LEN=1;REP=7;S1=42;S2=937.675;F017;VD=sos-1|T28F12.3|r.?|-|-|protein_coding:CDS:intron:insertion:intron_variant|SO:0000010:SO:0000316:SO:0000188:SO:0000667:SO:0001627;VW=sos-1|T28F12.3|r.?|-|-|protein_coding:CDS:intron:insertion:intron_variant|SO:0000010:SO:0000316:SO:0000188:SO:0000667:SO:0001627;VT=Ins;VC=intronic	GT:NB:ND:NP:NR:NU:PB:PD:PP:PR:PU:TG:VG:MTR:WTR:AMB:UNK:VAF	./.:0:21:0:21:0:0:13:0:13:0:1:0:0:36:0:0:0	./.:10:11:6:11:10:7:12:5:12:7:1:2:17:2:0:1:0.89
V	4534816	1ecbc9b0-3096-11e7-b0c3-b2b8bd30a039	CA	C	1140	PASS	PC=D;RS=4534816;RE=4534826;LEN=1;REP=9;S1=98;S2=1615.41;F017;VD=sos-1|T28F12.3|r.?|-|-|protein_coding:CDS:intron:deletion:intron_variant|SO:0000010:SO:0000316:SO:0000188:SO:0000159:SO:0001627;VW=sos-1|T28F12.3|r.?|-|-|protein_coding:CDS:intron:deletion:intron_variant|SO:0000010:SO:0000316:SO:0000188:SO:0000159:SO:0001627;VT=Del;VC=intronic	GT:NB:ND:NP:NR:NU:PB:PD:PP:PR:PU:TG:VG:MTR:WTR:AMB:UNK:VAF	./.:0:15:0:15:0:0:18:0:18:0:1:0:0:35:3:0:0	./.:8:11:6:11:8:20:21:13:21:20:1:2:33:0:2:0:1
V	4905966	9df4f2a6-3097-11e7-b0c3-b2b8bd30a039	T	TA	480	PASS	PC=I;RS=4905966;RE=4905975;LEN=1;REP=7;S1=24;S2=679.537;F017;VD=ugt-13|H23N18.1|r.?|-|-|protein_coding:insertion:5KB_upstream_variant|SO:0000010:SO:0000667:SO:0001635;VW=ugt-13|H23N18.1|r.?|-|-|protein_coding:insertion:5KB_upstream_variant|SO:0000010:SO:0000667:SO:0001635;VT=Ins;VC=upstream	GT:NB:ND:NP:NR:NU:PB:PD:PP:PR:PU:TG:VG:MTR:WTR:AMB:UNK:VAF	./.:0:30:0:30:0:0:10:0:10:0:1:0:1:36:0:0:0.03	./.:6:17:5:17:6:3:19:3:19:3:1:2:8:21:0:1:0.28
V	5101823	9e6cabfc-3097-11e7-b0c3-b2b8bd30a039	A	AT	960	PASS	PC=I;RS=5101823;RE=5101833;LEN=1;REP=8;S1=81;S2=1363.89;F017;VD=srab-3|C04F5.6|r.?|-|-|protein_coding:insertion:5KB_downstream_variant|SO:0000010:SO:0000667:SO:0001633;VW=srab-1|C04F5.4|r.?|-|-|protein_coding:CDS:intron:insertion:intron_variant|SO:0000010:SO:0000316:SO:0000188:SO:0000667:SO:0001627;VT=Ins;VC=downstream	GT:NB:ND:NP:NR:NU:PB:PD:PP:PR:PU:TG:VG:MTR:WTR:AMB:UNK:VAF	./.:0:14:0:14:0:0:17:0:17:0:1:0:0:32:0:0:0	./.:10:19:8:19:10:13:19:8:19:13:1:2:23:13:0:1:0.64
V	5417323	a1354ede-3097-11e7-b0c3-b2b8bd30a039	G	GGT	708	F015	PC=I;RS=5417323;RE=5417341;LEN=2;REP=7;S1=54;S2=1099.73;F017;VD=cyp-14A5|F08F3.7|r.?|-|-|protein_coding:insertion:5KB_downstream_variant|SO:0000010:SO:0000667:SO:0001633;VW=cyp-14A5|F08F3.7|r.?|-|-|protein_coding:insertion:5KB_downstream_variant|SO:0000010:SO:0000667:SO:0001633;VT=Ins;VC=downstream	GT:NB:ND:NP:NR:NU:PB:PD:PP:PR:PU:TG:VG	./.:1:25:0:25:1:0:17:0:17:0:1:1	./.:11:18:8:18:11:13:23:5:23:13:1:2
V	5452597	a15566ec-3097-11e7-b0c3-b2b8bd30a039	G	GT	720	F015	PC=I;RS=5452597;RE=5452607;LEN=1;REP=8;S1=49;S2=1007.87;F017;VD=glc-3|ZC317.3|r.?|-|-|protein_coding:CDS:intron:insertion:intron_variant|SO:0000010:SO:0000316:SO:0000188:SO:0000667:SO:0001627;VW=glc-3|ZC317.3|r.?|-|-|protein_coding:CDS:intron:insertion:intron_variant|SO:0000010:SO:0000316:SO:0000188:SO:0000667:SO:0001627;VT=Ins;VC=intronic	GT:NB:ND:NP:NR:NU:PB:PD:PP:PR:PU:TG:VG	./.:0:19:0:19:0:1:20:1:20:1:1:1	./.:14:20:6:20:14:14:19:5:19:14:1:2
V	5586316	28897a56-3096-11e7-b0c3-b2b8bd30a039	TA	T	360	F006	PC=D;RS=5586316;RE=5586327;LEN=1;REP=10;S1=15;S2=513.867;F017;VD=klc-2|C18C4.10b.2|r.?|-|-|protein_coding:deletion:5KB_upstream_variant|SO:0000010:SO:0000159:SO:0001635;VW=CD4.11|CD4.11|r.?|-|-|protein_coding:CDS:intron:deletion:intron_variant|SO:0000010:SO:0000316:SO:0000188:SO:0000159:SO:0001627;VT=Del;VC=upstream	GT:NB:ND:NP:NR:NU:PB:PD:PP:PR:PU:TG:VG	./.:0:23:0:23:0:0:13:0:13:0:1:0	./.:6:21:2:21:6:9:19:4:19:9:1:2
V	5797140	29764c14-3096-11e7-b0c3-b2b8bd30a039	CT	C	420	PASS	PC=D;RS=5797140;RE=5797149;LEN=1;REP=8;S1=18;S2=599.713;F017;VD=cyn-17|ZC250.1b|r.?|-|-|protein_coding:deletion:5KB_upstream_variant|SO:0000010:SO:0000159:SO:0001635;VW=nstp-3|ZC250.3|r.?|-|-|protein_coding:CDS:intron:deletion:intron_variant|SO:0000010:SO:0000316:SO:0000188:SO:0000159:SO:0001627;VT=Del;VC=upstream	GT:NB:ND:NP:NR:NU:PB:PD:PP:PR:PU:TG:VG:MTR:WTR:AMB:UNK:VAF	./.:0:18:0:18:0:0:18:0:18:0:1:0:0:42:1:0:0	./.:12:23:5:23:12:6:16:2:16:6:1:2:21:20:1:0:0.51
V	5871829	a2ddd986-3097-11e7-b0c3-b2b8bd30a039	A	AT	1740	F015	PC=I;RS=5871829;RE=5871840;LEN=1;REP=9;S1=238;S2=2460.61;F017;VD=C02G6.1|C02G6.1|r.?|-|-|protein_coding:insertion:5KB_upstream_variant|SO:0000010:SO:0000667:SO:0001635;VW=C02G6.1|C02G6.1|r.?|-|-|protein_coding:insertion:5KB_upstream_variant|SO:0000010:SO:0000667:SO:0001635;VT=Ins;VC=upstream	GT:NB:ND:NP:NR:NU:PB:PD:PP:PR:PU:TG:VG	./.:0:24:0:24:0:1:24:1:24:1:1:1	./.:17:23:16:23:17:18:21:12:21:18:1:2
V	6648202	2b2cad8c-3096-11e7-b0c3-b2b8bd30a039	AT	A	1500	PASS	PC=D;RS=6648202;RE=6648210;LEN=1;REP=7;S1=152;S2=2140.11;F017;VD=T10H9.1|T10H9.1|r.?|-|-|protein_coding:deletion:2KB_upstream_variant|SO:0000010:SO:0000159:SO:0001636;VW=T10H9.1|T10H9.1|r.?|-|-|protein_coding:deletion:2KB_upstream_variant|SO:0000010:SO:0000159:SO:0001636;VT=Del;VC=upstream	GT:NB:ND:NP:NR:NU:PB:PD:PP:PR:PU:TG:VG:MTR:WTR:AMB:UNK:VAF	./.:0:20:0:20:0:0:26:0:26:0:1:0:0:55:0:0:0	./.:22:23:18:23:22:13:15:7:15:13:1:2:36:1:1:0:0.97
V	7028095	a631c26e-3097-11e7-b0c3-b2b8bd30a039	A	AT	660	PASS	PC=I;RS=7028095;RE=7028105;LEN=1;REP=8;S1=42;S2=931.053;F017;VD=twk-11|F20A1.7b|r.?|-|-|protein_coding:insertion:500B_downstream_variant|SO:0000010:SO:0000667:SO:0001634;VW=F20A1.6|F20A1.6a|r.?|-|-|protein_coding:insertion:2KB_upstream_variant|SO:0000010:SO:0000667:SO:0001636;VT=Ins;VC=downstream	GT:NB:ND:NP:NR:NU:PB:PD:PP:PR:PU:TG:VG:MTR:WTR:AMB:UNK:VAF	./.:0:16:0:16:0:0:19:0:19:0:1:0:0:39:0:0:0	./.:9:22:6:22:9:6:12:5:12:6:1:2:18:10:0:0:0.64
V	7044511	2ff3ef7e-3096-11e7-b0c3-b2b8bd30a039	GA	G	1260	PASS	PC=D;RS=7044511;RE=7044521;LEN=1;REP=9;S1=126;S2=1796.13;F017;VD=F20A1.9|F20A1.9|r.?|-|-|protein_coding:deletion:5KB_downstream_variant|SO:0000010:SO:0000159:SO:0001633;VW=F20A1.2|F20A1.2|r.?|-|-|protein_coding:deletion:2KB_upstream_variant|SO:0000010:SO:0000159:SO:0001636;VT=Del;VC=downstream	GT:NB:ND:NP:NR:NU:PB:PD:PP:PR:PU:TG:VG:MTR:WTR:AMB:UNK:VAF	./.:0:16:0:16:0:0:21:0:21:0:1:0:0:44:0:0:0	./.:20:20:13:20:20:11:13:8:13:11:1:2:35:1:1:0:0.97
V	7105672	2ffd21e8-3096-11e7-b0c3-b2b8bd30a039	TA	T	1320	PASS	PC=D;RS=7105672;RE=7105682;LEN=1;REP=9;S1=144;S2=1880.17;F017;VD=odr-2|T01C4.2b|r.?|-|-|protein_coding:deletion:2KB_upstream_variant|SO:0000010:SO:0000159:SO:0001636;VW=odr-2|T01C4.2c|r.?|-|-|protein_coding:CDS:intron:deletion:intron_variant|SO:0000010:SO:0000316:SO:0000188:SO:0000159:SO:0001627;VT=Del;VC=upstream	GT:NB:ND:NP:NR:NU:PB:PD:PP:PR:PU:TG:VG:MTR:WTR:AMB:UNK:VAF	./.:0:28:0:28:0:0:18:0:18:0:1:0:0:48:5:0:0	./.:17:19:11:19:17:16:20:11:20:16:1:2:39:1:3:0:0.97
V	7237376	3005eb16-3096-11e7-b0c3-b2b8bd30a039	GT	G	1260	F006	PC=D;RS=7237376;RE=7237387;LEN=1;REP=10;S1=132;S2=1800.34;F017;VD=C05C8.5|C05C8.5.2|r.?|-|-|protein_coding:deletion:5KB_upstream_variant|SO:0000010:SO:0000159:SO:0001635;VW=C05C8.5|C05C8.5.2|r.?|-|-|protein_coding:deletion:5KB_upstream_variant|SO:0000010:SO:0000159:SO:0001635;VT=Del;VC=upstream	GT:NB:ND:NP:NR:NU:PB:PD:PP:PR:PU:TG:VG	./.:0:11:0:11:0:0:16:0:16:0:1:0	./.:15:16:11:16:15:14:15:10:15:14:1:2
V	7340016	302156da-3096-11e7-b0c3-b2b8bd30a039	TA	T	1368	PASS	PC=D;RS=7340016;RE=7340026;LEN=1;REP=9;S1=114;S2=1963.6;F017;VD=F10G2.7|F10G2.7|r.?|-|-|protein_coding:deletion:5KB_upstream_variant|SO:0000010:SO:0000159:SO:0001635;VW=F10G2.7|F10G2.7|r.?|-|-|protein_coding:deletion:5KB_upstream_variant|SO:0000010:SO:0000159:SO:0001635;VT=Del;VC=upstream	GT:NB:ND:NP:NR:NU:PB:PD:PP:PR:PU:TG:VG:MTR:WTR:AMB:UNK:VAF	./.:0:23:0:23:0:0:26:0:26:0:1:0:0:54:3:0:0	./.:27:29:18:29:27:14:18:5:18:14:1:2:46:0:4:0:1
V	7393395	3037226c-3096-11e7-b0c3-b2b8bd30a039	TA	T	835	F006	PC=D;RS=7393395;RE=7393406;LEN=1;REP=10;S1=60;S2=1191.6;F017;VD=fbxa-105|C02H6.2|r.?|-|-|protein_coding:deletion:2KB_upstream_variant|SO:0000010:SO:0000159:SO:0001636;VW=fbxa-105|C02H6.2|r.?|-|-|protein_coding:deletion:2KB_upstream_variant|SO:0000010:SO:0000159:SO:0001636;VT=Del;VC=upstream	GT:NB:ND:NP:NR:NU:PB:PD:PP:PR:PU:TG:VG	./.:0:17:0:17:0:0:25:0:25:0:1:0	./.:22:25:9:25:22:14:19:5:19:14:1:2
V	7710731	a7243f6c-3097-11e7-b0c3-b2b8bd30a039	C	CA	892	PASS	PC=I;RS=7710731;RE=7710740;LEN=1;REP=7;S1=78;S2=1445.52;F017;VD=ZK105.5|ZK105.5|r.?|-|-|protein_coding:insertion:5KB_downstream_variant|SO:0000010:SO:0000667:SO:0001633;VW=ZK105.11|ZK105.11|r.?|-|-|protein_coding:insertion:5KB_upstream_variant|SO:0000010:SO:0000667:SO:0001635;VT=Ins;VC=downstream	GT:NB:ND:NP:NR:NU:PB:PD:PP:PR:PU:TG:VG:MTR:WTR:AMB:UNK:VAF	./.:0:23:0:23:0:0:19:0:19:0:1:0:2:43:0:0:0.04	./.:14:21:5:21:14:20:23:12:23:20:1:2:34:3:0:1:0.92
V	7986135	30e6386a-3096-11e7-b0c3-b2b8bd30a039	CT	C	660	PASS	PC=D;RS=7986135;RE=7986144;LEN=1;REP=8;S1=36;S2=944.298;F017;VD=Y97E10AL.2|Y97E10AL.2.4|r.?|-|-|protein_coding:three_prime_UTR:intron:deletion:intron_variant|SO:0000010:SO:0000205:SO:0000188:SO:0000159:SO:0001627;VW=Y97E10AL.2|Y97E10AL.2.4|r.?|-|-|protein_coding:three_prime_UTR:intron:deletion:intron_variant|SO:0000010:SO:0000205:SO:0000188:SO:0000159:SO:0001627;VT=Del;VC=intronic	GT:NB:ND:NP:NR:NU:PB:PD:PP:PR:PU:TG:VG:MTR:WTR:AMB:UNK:VAF	./.:0:16:0:16:0:0:19:0:19:0:1:0:0:44:1:0:0	./.:12:14:8:14:12:5:13:3:13:5:1:2:17:10:1:0:0.63
V	8406839	a8758e3e-3097-11e7-b0c3-b2b8bd30a039	G	GA	1140	PASS	PC=I;RS=8406839;RE=8406849;LEN=1;REP=8;S1=104;S2=1618.42;F017;VD=vha-18|F52E1.10.2|r.?|-|-|protein_coding:insertion:5KB_downstream_variant|SO:0000010:SO:0000667:SO:0001633;VW=F52E1.2|F52E1.2|r.?|-|-|protein_coding:insertion:5KB_upstream_variant|SO:0000010:SO:0000667:SO:0001635;VT=Ins;VC=downstream	GT:NB:ND:NP:NR:NU:PB:PD:PP:PR:PU:TG:VG:MTR:WTR:AMB:UNK:VAF	./.:0:15:0:15:0:0:20:0:20:0:1:0:1:34:0:0:0.03	./.:17:24:7:24:18:15:19:12:19:15:1:2:40:1:0:0:0.98
V	8561111	3192b932-3096-11e7-b0c3-b2b8bd30a039	AT	A	1140	PASS	PC=D;RS=8561111;RE=8561119;LEN=1;REP=7;S1=108;S2=1620.83;F017;VD=F25G6.9|F25G6.9|r.?|-|-|protein_coding:deletion:5KB_downstream_variant|SO:0000010:SO:0000159:SO:0001633;VW=acr-16|F25G6.3a|r.?|-|-|protein_coding:deletion:2KB_upstream_variant|SO:0000010:SO:0000159:SO:0001636;VT=Del;VC=downstream	GT:NB:ND:NP:NR:NU:PB:PD:PP:PR:PU:TG:VG:MTR:WTR:AMB:UNK:VAF	./.:0:23:0:23:0:0:17:0:17:0:1:0:0:47:1:0:0	./.:16:16:11:16:16:16:16:8:16:16:1:2:35:0:0:0:1
V	8659047	31bb4014-3096-11e7-b0c3-b2b8bd30a039	CT	C	600	PASS	PC=D;RS=8659047;RE=8659057;LEN=1;REP=9;S1=36;S2=851.228;F017;VT=Del	GT:NB:ND:NP:NR:NU:PB:PD:PP:PR:PU:TG:VG:MTR:WTR:AMB:UNK:VAF	./.:0:22:0:22:0:0:22:0:22:0:1:0:0:41:0:0:0	./.:7:17:5:17:7:7:15:5:15:7:1:2:21:13:3:0:0.62
V	8804314	a911d488-3097-11e7-b0c3-b2b8bd30a039	G	GT	1380	PASS	PC=I;RS=8804314;RE=8804324;LEN=1;REP=8;S1=150;S2=1949.15;F017;VD=rpm-1|C01B7.6|r.?|-|-|protein_coding:insertion:5KB_downstream_variant|SO:0000010:SO:0000667:SO:0001633;VW=C01B7.5|C01B7.5|r.?|-|-|protein_coding:insertion:5KB_upstream_variant|SO:0000010:SO:0000667:SO:0001635;VT=Ins;VC=downstream	GT:NB:ND:NP:NR:NU:PB:PD:PP:PR:PU:TG:VG:MTR:WTR:AMB:UNK:VAF	./.:0:16:0:16:0:0:16:0:16:0:1:0:0:28:0:0:0	./.:18:23:14:23:18:22:26:9:26:22:1:2:43:0:0:0:1
V	8951757	a93337ae-3097-11e7-b0c3-b2b8bd30a039	G	GT	960	PASS	PC=I;RS=8951757;RE=8951766;LEN=1;REP=7;S1=81;S2=1356.67;F017;VD=gck-1|T19A5.2b|r.?|-|-|protein_coding:CDS:intron:insertion:intron_variant|SO:0000010:SO:0000316:SO:0000188:SO:0000667:SO:0001627;VW=gck-1|T19A5.2b|r.?|-|-|protein_coding:CDS:intron:insertion:intron_variant|SO:0000010:SO:0000316:SO:0000188:SO:0000667:SO:0001627;VT=Ins;VC=intronic	GT:NB:ND:NP:NR:NU:PB:PD:PP:PR:PU:TG:VG:MTR:WTR:AMB:UNK:VAF	./.:0:26:0:26:0:0:20:0:20:0:1:0:0:46:0:0:0	./.:15:21:8:21:15:13:13:8:13:13:1:2:31:0:0:0:1
V	9373848	32af1fa4-3096-11e7-b0c3-b2b8bd30a039	GT	G	600	PASS	PC=D;RS=9373848;RE=9373856;LEN=1;REP=7;S1=36;S2=854.84;F017;VD=E02C12.10|E02C12.10|r.?|-|-|protein_coding:deletion:5KB_downstream_variant|SO:0000010:SO:0000159:SO:0001633;VW=E02C12.8|E02C12.8a|r.?|-|-|protein_coding:deletion:2KB_upstream_variant|SO:0000010:SO:0000159:SO:0001636;VT=Del;VC=downstream	GT:NB:ND:NP:NR:NU:PB:PD:PP:PR:PU:TG:VG:MTR:WTR:AMB:UNK:VAF	./.:0:25:0:25:0:0:20:0:20:0:1:0:0:47:3:0:0	./.:11:23:5:23:11:5:14:5:14:5:1:2:17:20:1:0:0.46
V	9408860	32c02510-3096-11e7-b0c3-b2b8bd30a039	TA	T	420	F006;F015	PC=D;RS=9408860;RE=9408871;LEN=1;REP=10;S1=20;S2=600.917;F017;VD=F36D4.4|F36D4.4|r.?|-|-|protein_coding:deletion:5KB_upstream_variant|SO:0000010:SO:0000159:SO:0001635;VW=F36D4.4|F36D4.4|r.?|-|-|protein_coding:deletion:5KB_upstream_variant|SO:0000010:SO:0000159:SO:0001635;VT=Del;VC=upstream	GT:NB:ND:NP:NR:NU:PB:PD:PP:PR:PU:TG:VG	./.:0:22:0:22:0:1:18:1:18:1:1:1	./.:7:14:3:14:7:5:16:3:16:5:1:2
V	9551878	338eab6a-3096-11e7-b0c3-b2b8bd30a039	AT	A	360	F006	PC=D;RS=9551878;RE=9551889;LEN=1;REP=10;S1=16;S2=506.643;F017;VD=ehbp-1|F25B3.1|r.?|-|-|protein_coding:CDS:intron:deletion:intron_variant|SO:0000010:SO:0000316:SO:0000188:SO:0000159:SO:0001627;VW=ehbp-1|F25B3.1|r.?|-|-|protein_coding:CDS:intron:deletion:intron_variant|SO:0000010:SO:0000316:SO:0000188:SO:0000159:SO:0001627;VT=Del;VC=intronic	GT:NB:ND:NP:NR:NU:PB:PD:PP:PR:PU:TG:VG	./.:0:12:0:12:0:0:12:0:12:0:1:0	./.:5:11:3:11:5:5:13:3:13:5:1:2
V	10033996	abf1a12e-3097-11e7-b0c3-b2b8bd30a039	C	CT	1380	PASS	PC=I;RS=10033996;RE=10034005;LEN=1;REP=7;S1=154;S2=1952.77;F017;VD=acl-2|T06E8.1a.2|r.?|-|-|protein_coding:insertion:5KB_upstream_variant|SO:0000010:SO:0000667:SO:0001635;VW=acl-2|T06E8.1a.2|r.?|-|-|protein_coding:insertion:5KB_upstream_variant|SO:0000010:SO:0000667:SO:0001635;VT=Ins;VC=upstream	GT:NB:ND:NP:NR:NU:PB:PD:PP:PR:PU:TG:VG:MTR:WTR:AMB:UNK:VAF	./.:0:19:0:19:0:0:19:0:19:0:1:0:0:40:0:0:0	./.:14:20:13:20:14:13:16:10:16:13:1:2:33:1:0:0:0.97
V	10461708	349f9ea6-3096-11e7-b0c3-b2b8bd30a039	CA	C	420	F006	PC=D;RS=10461708;RE=10461719;LEN=1;REP=10;S1=14;S2=599.111;F017;VD=F22E12.1|F22E12.1|r.?|-|-|protein_coding:deletion:5KB_upstream_variant|SO:0000010:SO:0000159:SO:0001635;VW=F22E12.3|F22E12.3|r.?|-|-|protein_coding:CDS:intron:deletion:intron_variant|SO:0000010:SO:0000316:SO:0000188:SO:0000159:SO:0001627;VT=Del;VC=upstream	GT:NB:ND:NP:NR:NU:PB:PD:PP:PR:PU:TG:VG	./.:0:21:0:21:0:0:14:0:14:0:1:0	./.:7:16:6:16:7:2:14:1:14:2:1:2
V	10490992	ac5852e8-3097-11e7-b0c3-b2b8bd30a039	G	GT	1440	PASS	PC=I;RS=10490992;RE=10491000;LEN=1;REP=6;S1=168;S2=2043.43;F017;VD=ncx-5|Y32F6B.2|r.?|-|-|protein_coding:insertion:2KB_upstream_variant|SO:0000010:SO:0000667:SO:0001636;VW=ncx-5|Y32F6B.2|r.?|-|-|protein_coding:insertion:2KB_upstream_variant|SO:0000010:SO:0000667:SO:0001636;VT=Ins;VC=upstream	GT:NB:ND:NP:NR:NU:PB:PD:PP:PR:PU:TG:VG:MTR:WTR:AMB:UNK:VAF	./.:0:17:0:17:0:0:26:0:26:0:1:0:0:44:0:0:0	./.:18:20:13:20:18:17:25:11:25:17:1:2:38:1:0:0:0.97
V	10656272	34f27126-3096-11e7-b0c3-b2b8bd30a039	AT	A	540	F006	PC=D;RS=10656272;RE=10656283;LEN=1;REP=10;S1=18;S2=771.403;F017;VD=ugt-35|C32C4.7|r.?|-|-|protein_coding:deletion:5KB_upstream_variant|SO:0000010:SO:0000159:SO:0001635;VW=ugt-34|F29F11.2|r.?|-|-|protein_coding:CDS:intron:deletion:intron_variant|SO:0000010:SO:0000316:SO:0000188:SO:0000159:SO:0001627;VT=Del;VC=upstream	GT:NB:ND:NP:NR:NU:PB:PD:PP:PR:PU:TG:VG	./.:0:22:0:22:0:0:15:0:15:0:1:0	./.:10:21:8:21:10:7:16:1:16:7:1:2
V	10699866	aca88920-3097-11e7-b0c3-b2b8bd30a039	C	CT	1020	F015	PC=I;RS=10699866;RE=10699876;LEN=1;REP=8;S1=90;S2=1441.31;F017;VD=pph-1|C05A2.1|r.?|-|-|protein_coding:insertion:5KB_upstream_variant|SO:0000010:SO:0000667:SO:0001635;VW=pph-1|C05A2.1|r.?|-|-|protein_coding:insertion:5KB_upstream_variant|SO:0000010:SO:0000667:SO:0001635;VT=Ins;VC=upstream	GT:NB:ND:NP:NR:NU:PB:PD:PP:PR:PU:TG:VG	./.:1:25:1:25:1:0:11:0:11:0:1:1	./.:19:21:8:21:19:18:25:8:25:19:1:2
V	10821768	353bf184-3096-11e7-b0c3-b2b8bd30a039	TAA	T	1080	PASS	PC=D;RS=10821768;RE=10821778;LEN=2;REP=9;S1=99;S2=1533.17;F017;VD=nrx-1|C29A12.4k|r.?|-|-|protein_coding:deletion:5KB_upstream_variant|SO:0000010:SO:0000159:SO:0001635;VW=nrx-1|C29A12.4k|r.?|-|-|protein_coding:deletion:5KB_upstream_variant|SO:0000010:SO:0000159:SO:0001635;VT=Del;VC=upstream	GT:NB:ND:NP:NR:NU:PB:PD:PP:PR:PU:TG:VG:MTR:WTR:AMB:UNK:VAF	./.:0:18:0:18:0:0:16:0:16:0:1:0:0:40:1:0:0	./.:9:10:8:10:9:13:16:10:16:13:1:2:25:1:1:0:0.96
V	10857618	acf4b1ec-3097-11e7-b0c3-b2b8bd30a039	G	GA	1140	PASS	PC=I;RS=10857618;RE=10857627;LEN=1;REP=7;S1=110;S2=1616.01;F017;VD=saeg-1|F53H10.2a|r.?|-|-|protein_coding:CDS:intron:insertion:intron_variant|SO:0000010:SO:0000316:SO:0000188:SO:0000667:SO:0001627;VW=saeg-1|F53H10.2a|r.?|-|-|protein_coding:CDS:intron:insertion:intron_variant|SO:0000010:SO:0000316:SO:0000188:SO:0000667:SO:0001627;VT=Ins;VC=intronic	GT:NB:ND:NP:NR:NU:PB:PD:PP:PR:PU:TG:VG:MTR:WTR:AMB:UNK:VAF	./.:0:21:0:21:0:0:28:0:28:0:1:0:0:39:0:0:0	./.:16:21:10:21:16:15:20:9:20:15:1:2:36:4:1:0:0.9
V	11668780	ae2684e6-3097-11e7-b0c3-b2b8bd30a039	A	AT	1800	PASS	PC=I;RS=11668780;RE=11668787;LEN=1;REP=5;S1=256;S2=2550.07;F017;VD=lgc-44|F46F3.2|r.?|-|-|protein_coding:insertion:5KB_downstream_variant|SO:0000010:SO:0000667:SO:0001633;VW=F46F3.3|F46F3.3a|r.?|-|-|protein_coding:CDS:intron:insertion:intron_variant|SO:0000010:SO:0000316:SO:0000188:SO:0000667:SO:0001627;VT=Ins;VC=downstream	GT:NB:ND:NP:NR:NU:PB:PD:PP:PR:PU:TG:VG:MTR:WTR:AMB:UNK:VAF	./.:0:20:0:20:0:0:16:0:16:0:1:0:0:45:0:0:0	./.:21:27:15:27:21:21:22:15:22:21:1:2:57:0:0:0:1
V	11788279	3658bc32-3096-11e7-b0c3-b2b8bd30a039	GT	G	840	F006	PC=D;RS=11788279;RE=11788291;LEN=1;REP=11;S1=60;S2=1195.81;F017;VD=F55A11.7|F55A11.7|r.?|-|-|protein_coding:deletion:2KB_upstream_variant|SO:0000010:SO:0000159:SO:0001636;VW=F55A11.8|F55A11.8a.1|r.?|-|-|protein_coding:CDS:intron:deletion:intron_variant|SO:0000010:SO:0000316:SO:0000188:SO:0000159:SO:0001627;VT=Del;VC=upstream	GT:NB:ND:NP:NR:NU:PB:PD:PP:PR:PU:TG:VG	./.:0:15:0:15:0:0:23:0:23:0:1:0	./.:12:14:9:14:12:9:13:5:13:9:1:2
V	12690999	37a6ebfe-3096-11e7-b0c3-b2b8bd30a039	GTA	G	1380	PASS	PC=D;RS=12690999;RE=12691007;LEN=2;REP=3;S1=150;S2=1973.24;F017;VD=K10C8.1|K10C8.1|r.?|-|-|protein_coding:deletion:5KB_downstream_variant|SO:0000010:SO:0000159:SO:0001633;VW=frpr-15|K10C8.2|r.?|-|-|protein_coding:CDS:intron:deletion:intron_variant|SO:0000010:SO:0000316:SO:0000188:SO:0000159:SO:0001627;VT=Del;VC=downstream	GT:NB:ND:NP:NR:NU:PB:PD:PP:PR:PU:TG:VG:MTR:WTR:AMB:UNK:VAF	./.:0:18:0:18:0:0:22:0:22:0:1:0:0:42:2:0:0	./.:13:15:9:15:13:22:23:14:23:22:1:2:41:0:2:0:1
V	13090129	3808a1a0-3096-11e7-b0c3-b2b8bd30a039	GT	G	1440	F006;F015	PC=D;RS=13090129;RE=13090140;LEN=1;REP=10;S1=165;S2=2057.28;F017;VD=C34B4.4|C34B4.4|r.328delU|c.?|p.?|protein_coding:five_prime_UTR:exon:deletion:5_prime_UTR_variant:transcript_variant|SO:0000010:SO:0000204:SO:0000147:SO:0000159:SO:0001623:SO:0001576;VW=C34B4.2|C34B4.2a.2|r.1596delU|c.?|p.?|protein_coding:three_prime_UTR:exon:deletion:3_prime_UTR_variant:transcript_variant|SO:0000010:SO:0000205:SO:0000147:SO:0000159:SO:0001624:SO:0001576;VT=Del;VC=5prime_UTR_variant	GT:NB:ND:NP:NR:NU:PB:PD:PP:PR:PU:TG:VG	./.:1:23:1:23:1:0:21:0:21:0:1:1	./.:14:16:9:16:14:20:23:14:23:20:1:2
V	13290115	38679052-3096-11e7-b0c3-b2b8bd30a039	AG	A	1500	PASS	PC=D;RS=13290115;RE=13290125;LEN=1;REP=9;S1=176;S2=2137.1;F017;VD=uig-1|F32F2.1d|r.?|-|-|protein_coding:CDS:intron:deletion:intron_variant|SO:0000010:SO:0000316:SO:0000188:SO:0000159:SO:0001627;VW=uig-1|F32F2.1d|r.?|-|-|protein_coding:CDS:intron:deletion:intron_variant|SO:0000010:SO:0000316:SO:0000188:SO:0000159:SO:0001627;VT=Del;VC=intronic	GT:NB:ND:NP:NR:NU:PB:PD:PP:PR:PU:TG:VG:MTR:WTR:AMB:UNK:VAF	./.:0:13:0:13:0:0:14:0:14:0:1:0:0:29:0:0:0	./.:12:13:10:13:12:22:23:15:23:22:1:2:37:2:0:0:0.95
V	13486108	389108ce-3096-11e7-b0c3-b2b8bd30a039	CAA	C	540	F006	PC=D;RS=13486108;RE=13486120;LEN=2;REP=11;S1=30;S2=770.801;F017;VD=eea-1|T10G3.5a|r.?|-|-|protein_coding:deletion:5KB_downstream_variant|SO:0000010:SO:0000159:SO:0001633;VW=T10G3.4|T10G3.4|r.?|-|-|protein_coding:deletion:2KB_upstream_variant|SO:0000010:SO:0000159:SO:0001636;VT=Del;VC=downstream	GT:NB:ND:NP:NR:NU:PB:PD:PP:PR:PU:TG:VG	./.:0:23:0:23:0:0:24:0:24:0:1:0	./.:17:22:5:22:17:15:17:4:17:15:1:2
V	14113870	3a4bdd60-3096-11e7-b0c3-b2b8bd30a039	TA	T	1260	PASS	PC=D;RS=14113870;RE=14113878;LEN=1;REP=7;S1=126;S2=1789.51;F017;VD=par-1|H39E23.1b|r.?|-|-|protein_coding:CDS:intron:deletion:intron_variant|SO:0000010:SO:0000316:SO:0000188:SO:0000159:SO:0001627;VW=par-1|H39E23.1b|r.?|-|-|protein_coding:CDS:intron:deletion:intron_variant|SO:0000010:SO:0000316:SO:0000188:SO:0000159:SO:0001627;VT=Del;VC=intronic	GT:NB:ND:NP:NR:NU:PB:PD:PP:PR:PU:TG:VG:MTR:WTR:AMB:UNK:VAF	./.:0:24:0:24:0:0:23:0:23:0:1:0:0:55:0:0:0	./.:15:18:8:18:15:17:18:13:18:17:1:2:36:0:1:1:1
V	14326726	3a8b3cda-3096-11e7-b0c3-b2b8bd30a039	CT	C	1140	F006	PC=D;RS=14326726;RE=14326737;LEN=1;REP=10;S1=108;S2=1620.83;F017;VD=F47B8.3|F47B8.3|r.?|-|-|protein_coding:deletion:5KB_upstream_variant|SO:0000010:SO:0000159:SO:0001635;VW=F47B8.5|F47B8.5b|r.?|-|-|protein_coding:CDS:intron:deletion:intron_variant|SO:0000010:SO:0000316:SO:0000188:SO:0000159:SO:0001627;VT=Del;VC=upstream	GT:NB:ND:NP:NR:NU:PB:PD:PP:PR:PU:TG:VG	./.:0:21:0:21:0:0:17:0:17:0:1:0	./.:16:16:11:16:16:16:18:8:18:17:1:2
V	14443826	3ab1a0f0-3096-11e7-b0c3-b2b8bd30a039	GT	G	360	PASS	PC=D;RS=14443826;RE=14443836;LEN=1;REP=9;S1=12;S2=507.245;F017;VD=dlat-1|F23B12.5.2|r.?|-|-|protein_coding:deletion:5KB_downstream_variant|SO:0000010:SO:0000159:SO:0001633;VW=F23B12.4|F23B12.4a.2|r.?|-|-|protein_coding:CDS:intron:deletion:intron_variant|SO:0000010:SO:0000316:SO:0000188:SO:0000159:SO:0001627;VT=Del;VC=downstream	GT:NB:ND:NP:NR:NU:PB:PD:PP:PR:PU:TG:VG:MTR:WTR:AMB:UNK:VAF	./.:0:16:0:16:0:0:16:0:16:0:1:0:0:36:2:0:0	./.:8:18:5:18:8:5:8:1:8:5:1:2:12:12:0:0:0.5
V	14855039	b3d9bd7c-3097-11e7-b0c3-b2b8bd30a039	C	CT	1560	PASS	PC=I;RS=14855039;RE=14855048;LEN=1;REP=7;S1=180;S2=2196.46;F017;VD=npr-13|ZC412.1|r.?|-|-|protein_coding:CDS:intron:insertion:intron_variant|SO:0000010:SO:0000316:SO:0000188:SO:0000667:SO:0001627;VW=npr-13|ZC412.1|r.?|-|-|protein_coding:CDS:intron:insertion:intron_variant|SO:0000010:SO:0000316:SO:0000188:SO:0000667:SO:0001627;VT=Ins;VC=intronic	GT:NB:ND:NP:NR:NU:PB:PD:PP:PR:PU:TG:VG:MTR:WTR:AMB:UNK:VAF	./.:0:24:0:24:0:0:15:0:15:0:1:0:0:35:0:0:0	./.:26:28:17:28:26:12:15:9:15:12:1:2:36:1:0:1:0.97
V	14912188	3bace546-3096-11e7-b0c3-b2b8bd30a039	GT	G	584	PASS	PC=D;RS=14912188;RE=14912197;LEN=1;REP=8;S1=27;S2=856.044;F017;VD=H12D21.10|H12D21.10a|r.?|-|-|protein_coding:deletion:500B_downstream_variant|SO:0000010:SO:0000159:SO:0001634;VW=H12D21.11|H12D21.11|r.?|-|-|protein_coding:deletion:5KB_upstream_variant|SO:0000010:SO:0000159:SO:0001635;VT=Del;VC=downstream	GT:NB:ND:NP:NR:NU:PB:PD:PP:PR:PU:TG:VG:MTR:WTR:AMB:UNK:VAF	./.:0:19:0:19:0:0:15:0:15:0:1:0:0:31:4:0:0	./.:12:22:8:22:12:8:13:2:13:8:1:2:23:13:3:0:0.64
V	14992948	b443742e-3097-11e7-b0c3-b2b8bd30a039	G	GT	1200	PASS	PC=I;RS=14992948;RE=14992958;LEN=1;REP=8;S1=117;S2=1697.04;F017;VD=cdt-2|T01C3.1|r.?|-|-|protein_coding:insertion:2KB_upstream_variant|SO:0000010:SO:0000667:SO:0001636;VW=cdt-2|T01C3.1|r.?|-|-|protein_coding:insertion:2KB_upstream_variant|SO:0000010:SO:0000667:SO:0001636;VT=Ins;VC=upstream	GT:NB:ND:NP:NR:NU:PB:PD:PP:PR:PU:TG:VG:MTR:WTR:AMB:UNK:VAF	./.:0:22:0:22:0:0:24:0:24:0:1:0:0:47:0:0:0	./.:22:25:12:25:22:16:22:8:22:16:1:2:36:1:0:1:0.97
V	15068570	3bd84628-3096-11e7-b0c3-b2b8bd30a039	TA	T	1320	PASS	PC=D;RS=15068570;RE=15068580;LEN=1;REP=9;S1=143;S2=1883.18;F017;VD=C25D7.10|C25D7.10.2|r.801delA|c.?|p.?|protein_coding:three_prime_UTR:exon:deletion:3_prime_UTR_variant:transcript_variant|SO:0000010:SO:0000205:SO:0000147:SO:0000159:SO:0001624:SO:0001576;VW=C25D7.10|C25D7.10.2|r.801delA|c.?|p.?|protein_coding:three_prime_UTR:exon:deletion:3_prime_UTR_variant:transcript_variant|SO:0000010:SO:0000205:SO:0000147:SO:0000159:SO:0001624:SO:0001576;VT=Del;VC=3prime_UTR_variant	GT:NB:ND:NP:NR:NU:PB:PD:PP:PR:PU:TG:VG:MTR:WTR:AMB:UNK:VAF	./.:0:16:0:16:0:0:19:0:19:0:1:0:0:40:1:0:0	./.:13:15:10:15:13:18:21:12:21:18:1:2:36:0:4:0:1
V	15655363	b657533e-3097-11e7-b0c3-b2b8bd30a039	G	GT	480	F015	PC=I;RS=15655363;RE=15655373;LEN=1;REP=8;S1=24;S2=680.742;F017;VD=F53E4.1|F53E4.1a|r.?|-|-|protein_coding:CDS:intron:insertion:intron_variant|SO:0000010:SO:0000316:SO:0000188:SO:0000667:SO:0001627;VW=F53E4.1|F53E4.1a|r.?|-|-|protein_coding:CDS:intron:insertion:intron_variant|SO:0000010:SO:0000316:SO:0000188:SO:0000667:SO:0001627;VT=Ins;VC=intronic	GT:NB:ND:NP:NR:NU:PB:PD:PP:PR:PU:TG:VG	./.:1:22:0:22:1:0:24:0:24:0:1:1	./.:7:15:3:15:7:8:22:5:22:8:1:2
V	15657999	3d0d9f02-3096-11e7-b0c3-b2b8bd30a039	AT	A	780	PASS	PC=D;RS=15657999;RE=15658009;LEN=1;REP=9;S1=54;S2=1094.92;F017;VD=F53E4.1|F53E4.1a|r.?|-|-|protein_coding:CDS:intron:deletion:intron_variant|SO:0000010:SO:0000316:SO:0000188:SO:0000159:SO:0001627;VW=F53E4.1|F53E4.1a|r.?|-|-|protein_coding:CDS:intron:deletion:intron_variant|SO:0000010:SO:0000316:SO:0000188:SO:0000159:SO:0001627;VT=Del;VC=intronic	GT:NB:ND:NP:NR:NU:PB:PD:PP:PR:PU:TG:VG:MTR:WTR:AMB:UNK:VAF	./.:0:23:0:23:0:0:20:0:20:0:1:0:0:44:2:2:0	./.:10:25:8:25:11:7:17:5:17:7:1:2:22:18:1:1:0.55
V	15664738	b671a0f4-3097-11e7-b0c3-b2b8bd30a039	A	AT	1320	PASS	PC=I;RS=15664738;RE=15664747;LEN=1;REP=7;S1=140;S2=1868.13;F017;VD=K06B4.4|K06B4.4|r.?|-|-|protein_coding:insertion:5KB_upstream_variant|SO:0000010:SO:0000667:SO:0001635;VW=K06B4.4|K06B4.4|r.?|-|-|protein_coding:insertion:5KB_upstream_variant|SO:0000010:SO:0000667:SO:0001635;VT=Ins;VC=upstream	GT:NB:ND:NP:NR:NU:PB:PD:PP:PR:PU:TG:VG:MTR:WTR:AMB:UNK:VAF	./.:0:24:0:24:0:0:16:0:16:0:1:0:0:37:0:0:0	./.:11:16:9:16:11:15:19:13:19:15:1:2:28:0:0:0:1
V	15835105	3d5c7eba-3096-11e7-b0c3-b2b8bd30a039	CA	C	1080	PASS	PC=D;RS=15835105;RE=15835114;LEN=1;REP=8;S1=99;S2=1534.98;F017;VD=srh-149|K08G2.13|r.?|-|-|protein_coding:deletion:5KB_downstream_variant|SO:0000010:SO:0000159:SO:0001633;VW=srbc-54|F54B8.11|r.?|-|-|protein_coding:deletion:2KB_upstream_variant|SO:0000010:SO:0000159:SO:0001636;VT=Del;VC=downstream	GT:NB:ND:NP:NR:NU:PB:PD:PP:PR:PU:TG:VG:MTR:WTR:AMB:UNK:VAF	./.:0:23:0:23:0:0:19:0:19:0:1:0:0:48:1:0:0	./.:20:22:10:22:20:12:19:8:19:12:1:2:34:0:3:1:1
V	15880176	3d70edfa-3096-11e7-b0c3-b2b8bd30a039	GA	G	840	PASS	PC=D;RS=15880176;RE=15880185;LEN=1;REP=8;S1=64;S2=1201.23;F017;VD=oac-42|T06C12.8b|r.?|-|-|protein_coding:deletion:5KB_downstream_variant|SO:0000010:SO:0000159:SO:0001633;VW=nhr-84|T06C12.7|r.?|-|-|protein_coding:deletion:2KB_upstream_variant|SO:0000010:SO:0000159:SO:0001636;VT=Del;VC=downstream	GT:NB:ND:NP:NR:NU:PB:PD:PP:PR:PU:TG:VG:MTR:WTR:AMB:UNK:VAF	./.:0:19:0:19:0:0:21:0:21:0:1:0:0:44:1:0:0	./.:9:20:7:20:9:8:16:7:16:8:1:2:17:18:0:0:0.49
V	16088959	3dcd8d3a-3096-11e7-b0c3-b2b8bd30a039	AT	A	1140	PASS	PC=D;RS=16088959;RE=16088969;LEN=1;REP=9;S1=98;S2=1621.43;F017;VD=F22B8.3|F22B8.3|r.?|-|-|protein_coding:deletion:5KB_upstream_variant|SO:0000010:SO:0000159:SO:0001635;VW=F22B8.3|F22B8.3|r.?|-|-|protein_coding:deletion:5KB_upstream_variant|SO:0000010:SO:0000159:SO:0001635;VT=Del;VC=upstream	GT:NB:ND:NP:NR:NU:PB:PD:PP:PR:PU:TG:VG:MTR:WTR:AMB:UNK:VAF	./.:0:23:0:23:0:0:25:0:25:0:1:0:0:48:0:0:0	./.:13:14:6:14:13:18:22:13:22:18:1:2:33:0:3:0:1
V	16328084	3e2066cc-3096-11e7-b0c3-b2b8bd30a039	GA	G	1320	PASS	PC=D;RS=16328084;RE=16328094;LEN=1;REP=9;S1=143;S2=1878.96;F017;VD=F57G8.7|F57G8.7|r.?|-|-|protein_coding:deletion:2KB_upstream_variant|SO:0000010:SO:0000159:SO:0001636;VW=F57G8.7|F57G8.7|r.?|-|-|protein_coding:deletion:2KB_upstream_variant|SO:0000010:SO:0000159:SO:0001636;VT=Del;VC=upstream	GT:NB:ND:NP:NR:NU:PB:PD:PP:PR:PU:TG:VG:MTR:WTR:AMB:UNK:VAF	./.:0:22:0:22:0:0:22:0:22:0:1:0:0:51:0:0:0	./.:22:24:12:24:22:18:22:10:22:18:1:2:45:0:2:0:1
V	16523196	b95fd308-3097-11e7-b0c3-b2b8bd30a039	G	GA	600	PASS	PC=I;RS=16523196;RE=16523204;LEN=1;REP=6;S1=27;S2=850.626;F017;VD=srw-34|F36D3.13|r.?|-|-|protein_coding:insertion:2KB_upstream_variant|SO:0000010:SO:0000667:SO:0001636;VW=srw-34|F36D3.13|r.?|-|-|protein_coding:insertion:2KB_upstream_variant|SO:0000010:SO:0000667:SO:0001636;VT=Ins;VC=upstream	GT:NB:ND:NP:NR:NU:PB:PD:PP:PR:PU:TG:VG:MTR:WTR:AMB:UNK:VAF	./.:0:21:0:21:0:0:22:0:22:0:1:0:0:46:0:0:0	./.:12:22:8:22:12:3:18:2:18:3:1:2:18:18:0:0:0.5
V	16542637	3e862c6e-3096-11e7-b0c3-b2b8bd30a039	TA	T	540	F006	PC=D;RS=16542637;RE=16542648;LEN=1;REP=10;S1=30;S2=765.985;F017;VD=Y32B12B.2|Y32B12B.2a|r.?|-|-|protein_coding:CDS:intron:deletion:intron_variant|SO:0000010:SO:0000316:SO:0000188:SO:0000159:SO:0001627;VW=Y32B12B.2|Y32B12B.2a|r.?|-|-|protein_coding:CDS:intron:deletion:intron_variant|SO:0000010:SO:0000316:SO:0000188:SO:0000159:SO:0001627;VT=Del;VC=intronic	GT:NB:ND:NP:NR:NU:PB:PD:PP:PR:PU:TG:VG	./.:0:18:0:18:0:0:22:0:22:0:1:0	./.:13:13:4:13:13:19:21:5:21:19:1:2
V	16542712	3e93c6ee-3096-11e7-b0c3-b2b8bd30a039	AT	A	660	F006	PC=D;RS=16542712;RE=16542723;LEN=1;REP=10;S1=42;S2=936.471;F017;VD=Y32B12B.2|Y32B12B.2a|r.?|-|-|protein_coding:CDS:intron:deletion:intron_variant|SO:0000010:SO:0000316:SO:0000188:SO:0000159:SO:0001627;VW=Y32B12B.2|Y32B12B.2a|r.?|-|-|protein_coding:CDS:intron:deletion:intron_variant|SO:0000010:SO:0000316:SO:0000188:SO:0000159:SO:0001627;VT=Del;VC=intronic	GT:NB:ND:NP:NR:NU:PB:PD:PP:PR:PU:TG:VG	./.:0:20:0:20:0:0:25:0:25:0:1:0	./.:14:14:6:14:14:16:17:5:17:16:1:2
V	16578952	3f96f2d2-3096-11e7-b0c3-b2b8bd30a039	TA	T	500	PASS	PC=D;RS=16578952;RE=16578959;LEN=1;REP=6;S1=24;S2=772.607;F017;VD=nhr-271|T03E6.3|r.785-3delu|c.666-3delt|p.?|protein_coding:CDS:extended_intronic_splice_region:deletion:extended_intronic_splice_region_variant:transcript_variant|SO:0000010:SO:0000316:SO:0001996:SO:0000159:SO:0001995:SO:0001576;VW=nhr-271|T03E6.3|r.785-3delu|c.666-3delt|p.?|protein_coding:CDS:extended_intronic_splice_region:deletion:extended_intronic_splice_region_variant:transcript_variant|SO:0000010:SO:0000316:SO:0001996:SO:0000159:SO:0001995:SO:0001576;VT=Del;VC=splice_region	GT:NB:ND:NP:NR:NU:PB:PD:PP:PR:PU:TG:VG:MTR:WTR:AMB:UNK:VAF	./.:0:23:0:23:0:0:18:0:18:0:1:0:0:52:0:0:0	./.:9:16:7:16:9:3:14:2:14:3:1:2:14:18:0:0:0.44
V	16687392	b9aa9d48-3097-11e7-b0c3-b2b8bd30a039	G	GA	984	F015	PC=I;RS=16687392;RE=16687402;LEN=1;REP=8;S1=90;S2=1441.31;F017;VD=srw-44|F14F8.6|r.?|-|-|protein_coding:insertion:5KB_downstream_variant|SO:0000010:SO:0000667:SO:0001633;VW=srz-102|F14F8.13|r.?|-|-|protein_coding:insertion:2KB_upstream_variant|SO:0000010:SO:0000667:SO:0001636;VT=Ins;VC=downstream	GT:NB:ND:NP:NR:NU:PB:PD:PP:PR:PU:TG:VG	./.:1:19:0:19:1:0:24:0:24:0:1:1	./.:14:16:8:16:14:16:21:9:21:16:1:2
V	16787758	16ff3d88-3097-11e7-b0c3-b2b8bd30a039	AT	A	900	F006;F015	PC=D;RS=16787758;RE=16787769;LEN=1;REP=10;S1=72;S2=1280.45;F017;VD=dkf-2|T25E12.4f|r.?|-|-|protein_coding:CDS:intron:deletion:intron_variant|SO:0000010:SO:0000316:SO:0000188:SO:0000159:SO:0001627;VW=dkf-2|T25E12.4f|r.?|-|-|protein_coding:CDS:intron:deletion:intron_variant|SO:0000010:SO:0000316:SO:0000188:SO:0000159:SO:0001627;VT=Del;VC=intronic	GT:NB:ND:NP:NR:NU:PB:PD:PP:PR:PU:TG:VG	./.:1:19:0:19:1:0:20:0:20:0:1:1	./.:12:25:8:25:12:15:22:7:22:15:1:2
V	17217888	2ea5d17c-3097-11e7-b0c3-b2b8bd30a039	CTA	C	420	F006	PC=D;RS=17217888;RE=17217924;LEN=2;REP=17;S1=20;S2=590.08;VD=srh-113|Y68A4A.7|r.?|-|-|protein_coding:deletion:5KB_downstream_variant|SO:0000010:SO:0000159:SO:0001633;VW=Y61B8A.6|Y61B8A.6|r.?|-|-|protein_coding:five_prime_UTR:intron:deletion:intron_variant|SO:0000010:SO:0000204:SO:0000188:SO:0000159:SO:0001627;VT=Del;VC=downstream	GT:NB:ND:NP:NR:NU:PB:PD:PP:PR:PU:TG:VG	./.:0:5:0:5:0:0:13:0:13:0:1:0	./.:4:6:3:6:4:6:12:4:12:7:1:2
V	17373336	2ef1cd7a-3097-11e7-b0c3-b2b8bd30a039	GGCCGCTAGGTCTCCAA	G	480	PASS	PC=D;RS=17373336;RE=17373362;LEN=16;REP=1;S1=25;S2=678.935;F017;VD=Y20C6A.1|Y20C6A.1b|r.?|-|-|protein_coding:CDS:intron:deletion:intron_variant|SO:0000010:SO:0000316:SO:0000188:SO:0000159:SO:0001627;VW=Y20C6A.1|Y20C6A.1b|r.?|-|-|protein_coding:CDS:intron:deletion:intron_variant|SO:0000010:SO:0000316:SO:0000188:SO:0000159:SO:0001627;VT=Del;VC=intronic	GT:NB:ND:NP:NR:NU:PB:PD:PP:PR:PU:TG:VG:MTR:WTR:AMB:UNK:VAF	./.:0:18:0:18:0:0:16:0:16:0:1:0:0:38:0:0:0	./.:8:16:4:16:8:4:13:4:13:4:1:2:17:21:2:1:0.45
V	17776653	324a83f4-3097-11e7-b0c3-b2b8bd30a039	GT	G	420	PASS	PC=D;RS=17776653;RE=17776663;LEN=1;REP=9;S1=20;S2=599.111;F017;VD=sre-21|C47A10.4|r.?|-|-|protein_coding:deletion:5KB_upstream_variant|SO:0000010:SO:0000159:SO:0001635;VW=ddo-1|C47A10.5a|r.?|-|-|protein_coding:CDS:intron:deletion:intron_variant|SO:0000010:SO:0000316:SO:0000188:SO:0000159:SO:0001627;VT=Del;VC=upstream	GT:NB:ND:NP:NR:NU:PB:PD:PP:PR:PU:TG:VG:MTR:WTR:AMB:UNK:VAF	./.:0:16:0:16:0:0:18:0:18:0:1:0:0:38:1:0:0	./.:6:15:4:15:6:6:23:3:23:6:1:2:14:27:1:1:0.34
V	17777325	c368628e-3097-11e7-b0c3-b2b8bd30a039	T	TA	600	PASS	PC=I;RS=17777325;RE=17777334;LEN=1;REP=7;S1=35;S2=845.207;F017;VD=sre-21|C47A10.4|r.?|-|-|protein_coding:insertion:5KB_upstream_variant|SO:0000010:SO:0000667:SO:0001635;VW=sre-21|C47A10.4|r.?|-|-|protein_coding:insertion:5KB_upstream_variant|SO:0000010:SO:0000667:SO:0001635;VT=Ins;VC=upstream	GT:NB:ND:NP:NR:NU:PB:PD:PP:PR:PU:TG:VG:MTR:WTR:AMB:UNK:VAF	./.:0:11:0:11:0:0:20:0:20:0:1:0:0:28:0:0:0	./.:11:21:6:21:11:9:20:4:20:9:1:2:19:17:0:0:0.53
V	17864302	328eab4c-3097-11e7-b0c3-b2b8bd30a039	GA	G	660	F006;F015	PC=D;RS=17864302;RE=17864313;LEN=1;REP=10;S1=40;S2=941.288;F017;VD=csn-1|Y59A8A.1.2|r.?|-|-|protein_coding:CDS:intron:deletion:intron_variant|SO:0000010:SO:0000316:SO:0000188:SO:0000159:SO:0001627;VW=csn-1|Y59A8A.1.2|r.?|-|-|protein_coding:CDS:intron:deletion:intron_variant|SO:0000010:SO:0000316:SO:0000188:SO:0000159:SO:0001627;VT=Del;VC=intronic	GT:NB:ND:NP:NR:NU:PB:PD:PP:PR:PU:TG:VG	./.:1:18:0:18:1:1:19:0:19:1:1:1	./.:8:9:7:9:8:10:11:4:11:10:1:2
V	17877360	329763a4-3097-11e7-b0c3-b2b8bd30a039	AT	A	780	F006	PC=D;RS=17877360;RE=17877371;LEN=1;REP=10;S1=44;S2=1106.36;F017;VD=phf-14|Y59A8A.2|r.?|-|-|protein_coding:CDS:intron:deletion:intron_variant|SO:0000010:SO:0000316:SO:0000188:SO:0000159:SO:0001627;VW=phf-14|Y59A8A.2|r.?|-|-|protein_coding:CDS:intron:deletion:intron_variant|SO:0000010:SO:0000316:SO:0000188:SO:0000159:SO:0001627;VT=Del;VC=intronic	GT:NB:ND:NP:NR:NU:PB:PD:PP:PR:PU:TG:VG	./.:0:16:0:16:0:0:20:0:20:0:1:0	./.:15:15:10:15:15:9:11:3:11:9:1:2
V	17927649	32c6f7cc-3097-11e7-b0c3-b2b8bd30a039	GA	G	960	PASS	PC=D;RS=17927649;RE=17927658;LEN=1;REP=8;S1=80;S2=1359.07;F017;VD=E01B7.1|E01B7.1|r.?|-|-|protein_coding:CDS:intron:deletion:intron_variant|SO:0000010:SO:0000316:SO:0000188:SO:0000159:SO:0001627;VW=E01B7.1|E01B7.1|r.?|-|-|protein_coding:CDS:intron:deletion:intron_variant|SO:0000010:SO:0000316:SO:0000188:SO:0000159:SO:0001627;VT=Del;VC=intronic	GT:NB:ND:NP:NR:NU:PB:PD:PP:PR:PU:TG:VG:MTR:WTR:AMB:UNK:VAF	./.:0:17:0:17:0:0:20:0:20:0:1:0:0:39:0:0:0	./.:16:17:7:17:16:16:21:9:21:16:1:2:26:0:4:0:1
V	17966555	32d92686-3097-11e7-b0c3-b2b8bd30a039	CA	C	1500	PASS	PC=D;RS=17966555;RE=17966564;LEN=1;REP=8;S1=182;S2=2146.13;F017;VD=snx-6|Y59A8B.22a.2|r.?|-|-|protein_coding:deletion:5KB_downstream_variant|SO:0000010:SO:0000159:SO:0001633;VW=gck-3|Y59A8B.23a.2|r.?|-|-|protein_coding:CDS:intron:deletion:intron_variant|SO:0000010:SO:0000316:SO:0000188:SO:0000159:SO:0001627;VT=Del;VC=downstream	GT:NB:ND:NP:NR:NU:PB:PD:PP:PR:PU:TG:VG:MTR:WTR:AMB:UNK:VAF	./.:0:15:0:15:0:0:17:0:17:0:1:0:0:35:1:0:0	./.:17:18:13:18:17:19:19:12:19:19:1:2:41:0:2:0:1
V	17975389	32fb8c8a-3097-11e7-b0c3-b2b8bd30a039	CA	C	600	F006	PC=D;RS=17975389;RE=17975400;LEN=1;REP=10;S1=32;S2=854.84;F017;VD=snx-6|Y59A8B.22a.2|r.?|-|-|protein_coding:CDS:intron:deletion:intron_variant|SO:0000010:SO:0000316:SO:0000188:SO:0000159:SO:0001627;VW=snx-6|Y59A8B.22a.2|r.?|-|-|protein_coding:CDS:intron:deletion:intron_variant|SO:0000010:SO:0000316:SO:0000188:SO:0000159:SO:0001627;VT=Del;VC=intronic	GT:NB:ND:NP:NR:NU:PB:PD:PP:PR:PU:TG:VG	./.:0:16:0:16:0:0:10:0:10:0:1:0	./.:9:22:7:22:9:6:10:3:10:6:1:2
V	18423492	8309deb6-3097-11e7-b0c3-b2b8bd30a039	TTAATTTGAGTAGT	TAATTTGAGTAG	1260	F016	PC=DI;RS=18423492;RE=18423506;LEN=13;REP=1;S1=102;F017;VD=srw-83|ZK262.6|r.?|-|-|protein_coding:indel:5KB_upstream_variant|SO:0000010:SO:1000032:SO:0001635;VW=srw-83|ZK262.6|r.?|-|-|protein_coding:indel:5KB_upstream_variant|SO:0000010:SO:1000032:SO:0001635;VT=Complex;VC=upstream	GT:NB:ND:NP:NR:NU:PB:PD:PP:PR:PU:TG:VG	./.:0:21:0:21:0:0:23:0:23:0:1:0	./.:0:17:5:17:5:0:24:16:24:16:1:1
V	18554765	3deb36e0-3097-11e7-b0c3-b2b8bd30a039	AT	A	1500	F006	PC=D;RS=18554765;RE=18554776;LEN=1;REP=10;S1=180;S2=2126.87;F017;VD=Y51A2D.8|Y51A2D.8|r.?|-|-|protein_coding:deletion:2KB_upstream_variant|SO:0000010:SO:0000159:SO:0001636;VW=Y51A2D.8|Y51A2D.8|r.?|-|-|protein_coding:deletion:2KB_upstream_variant|SO:0000010:SO:0000159:SO:0001636;VT=Del;VC=upstream	GT:NB:ND:NP:NR:NU:PB:PD:PP:PR:PU:TG:VG	./.:0:15:0:15:0:0:15:0:15:0:1:0	./.:21:23:14:23:21:15:17:11:17:15:1:2
V	18594985	3dfb4f62-3097-11e7-b0c3-b2b8bd30a039	AT	A	1620	PASS	PC=D;RS=18594985;RE=18594994;LEN=1;REP=8;S1=198;S2=2308.19;F017;VD=Y51A2D.15|Y51A2D.15a|r.?|-|-|protein_coding:CDS:intron:deletion:intron_variant|SO:0000010:SO:0000316:SO:0000188:SO:0000159:SO:0001627;VW=Y51A2D.15|Y51A2D.15a|r.?|-|-|protein_coding:CDS:intron:deletion:intron_variant|SO:0000010:SO:0000316:SO:0000188:SO:0000159:SO:0001627;VT=Del;VC=intronic	GT:NB:ND:NP:NR:NU:PB:PD:PP:PR:PU:TG:VG:MTR:WTR:AMB:UNK:VAF	./.:0:14:0:14:0:0:17:0:17:0:1:0:0:39:0:0:0	./.:25:27:17:27:25:12:14:10:14:12:1:2:47:1:1:0:0.98
V	18598653	3e06f8f8-3097-11e7-b0c3-b2b8bd30a039	CTT	C	1020	F006;F015	PC=D;RS=18598653;RE=18598668;LEN=2;REP=14;S1=90;S2=1445.52;F017;VD=Y51A2D.15|Y51A2D.15a|r.?|-|-|protein_coding:CDS:intron:deletion:intron_variant|SO:0000010:SO:0000316:SO:0000188:SO:0000159:SO:0001627;VW=Y51A2D.15|Y51A2D.15a|r.?|-|-|protein_coding:CDS:intron:deletion:intron_variant|SO:0000010:SO:0000316:SO:0000188:SO:0000159:SO:0001627;VT=Del;VC=intronic	GT:NB:ND:NP:NR:NU:PB:PD:PP:PR:PU:TG:VG	./.:1:22:0:22:1:0:18:0:18:0:1:1	./.:12:19:8:19:12:14:18:9:18:14:1:2
V	18627278	3e18149e-3097-11e7-b0c3-b2b8bd30a039	GA	G	660	F006	PC=D;RS=18627278;RE=18627289;LEN=1;REP=10;S1=40;S2=932.859;F017;VD=egas-3|Y69H2.2|r.?|-|-|protein_coding:deletion:5KB_downstream_variant|SO:0000010:SO:0000159:SO:0001633;VW=Y69H2.15|Y69H2.15|r.?|-|-|protein_coding:deletion:2KB_upstream_variant|SO:0000010:SO:0000159:SO:0001636;VT=Del;VC=downstream	GT:NB:ND:NP:NR:NU:PB:PD:PP:PR:PU:TG:VG	./.:0:25:0:25:0:0:17:0:17:0:1:0	./.:17:19:7:19:17:18:19:4:19:18:1:2
V	18714580	c70c231c-3097-11e7-b0c3-b2b8bd30a039	C	CT	420	PASS	PC=I;RS=18714580;RE=18714588;LEN=1;REP=6;S1=14;S2=591.886;F017;VD=Y17D7C.2|Y17D7C.2|r.?|-|-|protein_coding:insertion:5KB_downstream_variant|SO:0000010:SO:0000667:SO:0001633;VW=Y17D7C.2|Y17D7C.2|r.?|-|-|protein_coding:insertion:5KB_downstream_variant|SO:0000010:SO:0000667:SO:0001633;VT=Ins;VC=downstream	GT:NB:ND:NP:NR:NU:PB:PD:PP:PR:PU:TG:VG:MTR:WTR:AMB:UNK:VAF	./.:0:41:0:41:0:0:52:0:52:0:1:0:0:92:0:1:0	./.:3:13:1:13:3:12:39:6:39:12:1:2:23:32:0:0:0.42
V	18736543	40a1f626-3097-11e7-b0c3-b2b8bd30a039	AT	A	940	PASS	PC=D;RS=18736543;RE=18736552;LEN=1;REP=8;S1=72;S2=1365.1;F017;VD=ZK384.3|ZK384.3|r.?|-|-|protein_coding:deletion:5KB_upstream_variant|SO:0000010:SO:0000159:SO:0001635;VW=ZK384.3|ZK384.3|r.?|-|-|protein_coding:deletion:5KB_upstream_variant|SO:0000010:SO:0000159:SO:0001635;VT=Del;VC=upstream	GT:NB:ND:NP:NR:NU:PB:PD:PP:PR:PU:TG:VG:MTR:WTR:AMB:UNK:VAF	./.:0:15:0:15:0:0:26:0:26:0:1:0:0:45:1:0:0	./.:20:22:11:22:20:15:16:5:16:15:1:2:38:0:2:0:1
V	18787265	40b0a78e-3097-11e7-b0c3-b2b8bd30a039	TA	T	960	PASS	PC=D;RS=18787265;RE=18787272;LEN=1;REP=6;S1=72;S2=1371.72;F017;VD=nhr-231|Y17D7B.1|r.?|-|-|protein_coding:deletion:5KB_upstream_variant|SO:0000010:SO:0000159:SO:0001635;VW=nhr-231|Y17D7B.1|r.?|-|-|protein_coding:deletion:5KB_upstream_variant|SO:0000010:SO:0000159:SO:0001635;VT=Del;VC=upstream	GT:NB:ND:NP:NR:NU:PB:PD:PP:PR:PU:TG:VG:MTR:WTR:AMB:UNK:VAF	./.:0:21:0:21:0:0:21:0:21:0:1:0:0:46:2:0:0	./.:8:8:5:8:8:15:17:11:17:15:1:2:30:0:2:0:1
V	18819685	40c38dfe-3097-11e7-b0c3-b2b8bd30a039	CA	C	600	F006;F015	PC=D;RS=18819685;RE=18819699;LEN=1;REP=13;S1=36;S2=857.249;F017;VD=C54E10.1|C54E10.1|r.?|-|-|protein_coding:deletion:5KB_downstream_variant|SO:0000010:SO:0000159:SO:0001633;VW=C54E10.8|C54E10.8|r.?|-|-|protein_coding:deletion:2KB_upstream_variant|SO:0000010:SO:0000159:SO:0001636;VT=Del;VC=downstream	GT:NB:ND:NP:NR:NU:PB:PD:PP:PR:PU:TG:VG	./.:0:16:0:16:0:2:16:1:16:2:1:2	./.:13:16:5:16:13:8:14:4:14:8:1:2
V	18886168	411cf006-3097-11e7-b0c3-b2b8bd30a039	AT	A	1323	F006;F015	PC=D;RS=18886168;RE=18886179;LEN=1;REP=10;S1=156;S2=1938.92;F017;VD=emb-4|Y80D3A.2a.1|r.?|-|-|protein_coding:CDS:intron:deletion:intron_variant|SO:0000010:SO:0000316:SO:0000188:SO:0000159:SO:0001627;VW=emb-4|Y80D3A.2a.1|r.?|-|-|protein_coding:CDS:intron:deletion:intron_variant|SO:0000010:SO:0000316:SO:0000188:SO:0000159:SO:0001627;VT=Del;VC=intronic	GT:NB:ND:NP:NR:NU:PB:PD:PP:PR:PU:TG:VG	./.:1:17:1:17:1:0:18:0:18:0:1:1	./.:15:18:10:18:15:24:25:12:25:24:1:2
V	18954679	c7fc774a-3097-11e7-b0c3-b2b8bd30a039	A	ATT	540	F006;F015	PC=I;RS=18954679;RE=18954693;LEN=2;REP=12;S1=30;S2=753.943;F017;VD=ztf-20|Y39B6A.46|r.?|-|-|protein_coding:insertion:5KB_downstream_variant|SO:0000010:SO:0000667:SO:0001633;VW=Y80D3A.9|Y80D3A.9|r.?|-|-|protein_coding:CDS:intron:insertion:intron_variant|SO:0000010:SO:0000316:SO:0000188:SO:0000667:SO:0001627;VT=Ins;VC=downstream	GT:NB:ND:NP:NR:NU:PB:PD:PP:PR:PU:TG:VG	./.:2:17:0:17:2:0:18:0:18:0:1:1	./.:12:20:4:20:12:12:17:5:17:12:1:2
V	19240011	42b4f7b0-3097-11e7-b0c3-b2b8bd30a039	GA	G	300	F006	PC=D;RS=19240011;RE=19240022;LEN=1;REP=10;S1=12;S2=426.818;F017;VD=fbxb-1|T26H2.1|r.?|-|-|protein_coding:deletion:2KB_upstream_variant|SO:0000010:SO:0000159:SO:0001636;VW=fbxb-1|T26H2.1|r.?|-|-|protein_coding:deletion:2KB_upstream_variant|SO:0000010:SO:0000159:SO:0001636;VT=Del;VC=upstream	GT:NB:ND:NP:NR:NU:PB:PD:PP:PR:PU:TG:VG	./.:0:14:0:14:0:0:24:0:24:0:1:0	./.:3:10:2:10:3:4:14:3:14:4:1:2
V	19389490	4414b4a6-3097-11e7-b0c3-b2b8bd30a039	GT	G	1020	PASS	PC=D;RS=19389490;RE=19389495;LEN=1;REP=4;S1=90;S2=1455.16;F017;VD=Y43F8A.5|Y43F8A.5|r.?|-|-|protein_coding:CDS:intron:deletion:intron_variant|SO:0000010:SO:0000316:SO:0000188:SO:0000159:SO:0001627;VW=Y43F8A.5|Y43F8A.5|r.?|-|-|protein_coding:CDS:intron:deletion:intron_variant|SO:0000010:SO:0000316:SO:0000188:SO:0000159:SO:0001627;VT=Del;VC=intronic	GT:NB:ND:NP:NR:NU:PB:PD:PP:PR:PU:TG:VG:MTR:WTR:AMB:UNK:VAF	./.:0:15:0:15:0:0:12:0:12:0:1:0:0:33:0:0:0	./.:14:17:8:17:14:11:13:9:13:11:1:2:35:1:2:0:0.97
V	19493995	444989ec-3097-11e7-b0c3-b2b8bd30a039	TA	T	1620	F006	PC=D;RS=19493995;RE=19494006;LEN=1;REP=10;S1=190;S2=2311.2;F017;VD=scl-21|Y43F8B.5|r.?|-|-|protein_coding:deletion:5KB_downstream_variant|SO:0000010:SO:0000159:SO:0001633;VW=scl-21|Y43F8B.5|r.?|-|-|protein_coding:deletion:5KB_downstream_variant|SO:0000010:SO:0000159:SO:0001633;VT=Del;VC=downstream	GT:NB:ND:NP:NR:NU:PB:PD:PP:PR:PU:TG:VG	./.:0:17:0:17:0:0:20:0:20:0:1:0	./.:23:24:18:24:23:16:19:9:19:16:1:2
V	19541754	c9bbaaf6-3097-11e7-b0c3-b2b8bd30a039	G	GT	900	F015	PC=I;RS=19541754;RE=19541765;LEN=1;REP=9;S1=70;S2=1273.23;F017;VD=Y43F8B.1|Y43F8B.1d|r.?|-|-|protein_coding:CDS:intron:insertion:intron_variant|SO:0000010:SO:0000316:SO:0000188:SO:0000667:SO:0001627;VW=Y43F8B.1|Y43F8B.1d|r.?|-|-|protein_coding:CDS:intron:insertion:intron_variant|SO:0000010:SO:0000316:SO:0000188:SO:0000667:SO:0001627;VT=Ins;VC=intronic	GT:NB:ND:NP:NR:NU:PB:PD:PP:PR:PU:TG:VG	./.:0:27:0:27:0:1:20:0:20:1:1:1	./.:13:22:6:22:13:18:25:9:25:18:1:2
V	19551647	449a071e-3097-11e7-b0c3-b2b8bd30a039	AT	A	960	F015	PC=D;RS=19551647;RE=19551657;LEN=1;REP=9;S1=77;S2=1361.48;F017;VD=oac-1|B0399.2|r.?|-|-|protein_coding:CDS:intron:deletion:intron_variant|SO:0000010:SO:0000316:SO:0000188:SO:0000159:SO:0001627;VW=oac-1|B0399.2|r.?|-|-|protein_coding:CDS:intron:deletion:intron_variant|SO:0000010:SO:0000316:SO:0000188:SO:0000159:SO:0001627;VT=Del;VC=intronic	GT:NB:ND:NP:NR:NU:PB:PD:PP:PR:PU:TG:VG	./.:1:17:1:17:1:0:20:0:20:0:1:1	./.:10:13:5:13:10:19:23:10:23:19:1:2
V	19822128	45763b9e-3097-11e7-b0c3-b2b8bd30a039	CA	C	1140	F015	PC=D;RS=19822128;RE=19822137;LEN=1;REP=8;S1=108;S2=1624.44;F017;VD=Y116F11B.17|Y116F11B.17|r.63delU|c.?|p.?|protein_coding:five_prime_UTR:exon:deletion:5_prime_UTR_variant:transcript_variant|SO:0000010:SO:0000204:SO:0000147:SO:0000159:SO:0001623:SO:0001576;VW=Y116F11B.17|Y116F11B.17|r.63delU|c.?|p.?|protein_coding:five_prime_UTR:exon:deletion:5_prime_UTR_variant:transcript_variant|SO:0000010:SO:0000204:SO:0000147:SO:0000159:SO:0001623:SO:0001576;VT=Del;VC=5prime_UTR_variant	GT:NB:ND:NP:NR:NU:PB:PD:PP:PR:PU:TG:VG	./.:1:31:1:31:1:0:24:0:24:0:1:1	./.:11:12:10:12:11:11:11:8:11:11:1:2
V	19865881	457eb076-3097-11e7-b0c3-b2b8bd30a039	AT	A	420	F006	PC=D;RS=19865881;RE=19865892;LEN=1;REP=10;S1=20;S2=600.315;F017;VD=Y116F11B.9|Y116F11B.9a|r.?|-|-|protein_coding:CDS:intron:deletion:intron_variant|SO:0000010:SO:0000316:SO:0000188:SO:0000159:SO:0001627;VW=Y116F11B.9|Y116F11B.9a|r.?|-|-|protein_coding:CDS:intron:deletion:intron_variant|SO:0000010:SO:0000316:SO:0000188:SO:0000159:SO:0001627;VT=Del;VC=intronic	GT:NB:ND:NP:NR:NU:PB:PD:PP:PR:PU:TG:VG	./.:0:14:0:14:0:0:20:0:20:0:1:0	./.:9:20:4:20:9:10:18:3:18:10:1:2
V	19877566	4588690e-3097-11e7-b0c3-b2b8bd30a039	CA	C	360	F015	PC=D;RS=19877566;RE=19877576;LEN=1;REP=9;S1=12;S2=515.072;F017;VD=gly-4|Y116F11B.12a.1|r.?|-|-|protein_coding:deletion:5KB_downstream_variant|SO:0000010:SO:0000159:SO:0001633;VW=Y116F11B.11|Y116F11B.11|r.?|-|-|protein_coding:deletion:2KB_upstream_variant|SO:0000010:SO:0000159:SO:0001636;VT=Del;VC=downstream	GT:NB:ND:NP:NR:NU:PB:PD:PP:PR:PU:TG:VG	./.:0:34:0:34:0:1:38:0:38:1:1:1	./.:9:27:5:27:9:7:36:1:36:7:1:2
V	19901147	cb2c14a2-3097-11e7-b0c3-b2b8bd30a039	G	GT	540	F015	PC=I;RS=19901147;RE=19901158;LEN=1;REP=9;S1=24;S2=764.781;F017;VD=fars-2|Y60A3A.13a.2|r.?|-|-|protein_coding:CDS:intron:insertion:intron_variant|SO:0000010:SO:0000316:SO:0000188:SO:0000667:SO:0001627;VW=fars-2|Y60A3A.13a.2|r.?|-|-|protein_coding:CDS:intron:insertion:intron_variant|SO:0000010:SO:0000316:SO:0000188:SO:0000667:SO:0001627;VT=Ins;VC=intronic	GT:NB:ND:NP:NR:NU:PB:PD:PP:PR:PU:TG:VG	./.:2:18:0:18:2:0:11:0:11:0:1:1	./.:14:24:7:24:14:8:17:2:17:8:1:2
V	20066583	460752b4-3097-11e7-b0c3-b2b8bd30a039	AT	A	900	F006	PC=D;RS=20066583;RE=20066594;LEN=1;REP=10;S1=66;S2=1276.84;F017;VD=ttx-1|Y113G7A.6a|r.?|-|-|protein_coding:deletion:5KB_upstream_variant|SO:0000010:SO:0000159:SO:0001635;VW=ttx-1|Y113G7A.6a|r.?|-|-|protein_coding:deletion:5KB_upstream_variant|SO:0000010:SO:0000159:SO:0001635;VT=Del;VC=upstream	GT:NB:ND:NP:NR:NU:PB:PD:PP:PR:PU:TG:VG	./.:0:20:0:20:0:0:24:0:24:0:1:0	./.:21:23:10:23:21:11:12:5:12:11:1:2
V	20129784	465eecae-3097-11e7-b0c3-b2b8bd30a039	CA	C	960	F006	PC=D;RS=20129784;RE=20129795;LEN=1;REP=10;S1=81;S2=1369.31;F017;VD=ssu-1|Y113G7A.11|r.?|-|-|protein_coding:CDS:intron:deletion:intron_variant|SO:0000010:SO:0000316:SO:0000188:SO:0000159:SO:0001627;VW=ssu-1|Y113G7A.11|r.?|-|-|protein_coding:CDS:intron:deletion:intron_variant|SO:0000010:SO:0000316:SO:0000188:SO:0000159:SO:0001627;VT=Del;VC=intronic	GT:NB:ND:NP:NR:NU:PB:PD:PP:PR:PU:TG:VG	./.:0:16:0:16:0:0:20:0:20:0:1:0	./.:16:21:8:21:16:15:17:8:17:15:1:2
V	20149066	46742178-3097-11e7-b0c3-b2b8bd30a039	TA	T	1200	PASS	PC=D;RS=20149066;RE=20149076;LEN=1;REP=9;S1=117;S2=1704.26;F017;VD=Y113G7A.13|Y113G7A.13|r.?|-|-|protein_coding:CDS:intron:deletion:intron_variant|SO:0000010:SO:0000316:SO:0000188:SO:0000159:SO:0001627;VW=Y113G7A.13|Y113G7A.13|r.?|-|-|protein_coding:CDS:intron:deletion:intron_variant|SO:0000010:SO:0000316:SO:0000188:SO:0000159:SO:0001627;VT=Del;VC=intronic	GT:NB:ND:NP:NR:NU:PB:PD:PP:PR:PU:TG:VG:MTR:WTR:AMB:UNK:VAF	./.:0:12:0:12:0:0:14:0:14:0:1:0:0:26:1:0:0	./.:16:17:8:17:16:20:22:12:22:20:1:2:35:1:2:0:0.97
V	20165426	467a1d44-3097-11e7-b0c3-b2b8bd30a039	CA	C	1740	PASS	PC=D;RS=20165426;RE=20165435;LEN=1;REP=8;S1=234;S2=2472.66;F017;VD=F19B2.6|F19B2.6|r.?|-|-|protein_coding:deletion:5KB_downstream_variant|SO:0000010:SO:0000159:SO:0001633;VW=F19B2.5|F19B2.5.2|r.?|-|-|protein_coding:deletion:2KB_upstream_variant|SO:0000010:SO:0000159:SO:0001636;VT=Del;VC=downstream	GT:NB:ND:NP:NR:NU:PB:PD:PP:PR:PU:TG:VG:MTR:WTR:AMB:UNK:VAF	./.:0:20:0:20:0:0:19:0:19:0:1:0:0:42:3:0:0	./.:19:20:17:20:19:21:24:12:24:21:1:2:40:1:2:0:0.98
V	20409467	cc930b20-3097-11e7-b0c3-b2b8bd30a039	A	AT	900	PASS	PC=I;RS=20409467;RE=20409478;LEN=1;REP=9;S1=72;S2=1268.41;F017;VD=F53H2.3|F53H2.3b|r.?|-|-|protein_coding:insertion:2KB_upstream_variant|SO:0000010:SO:0000667:SO:0001636;VW=F53H2.3|F53H2.3b|r.?|-|-|protein_coding:insertion:2KB_upstream_variant|SO:0000010:SO:0000667:SO:0001636;VT=Ins;VC=upstream	GT:NB:ND:NP:NR:NU:PB:PD:PP:PR:PU:TG:VG:MTR:WTR:AMB:UNK:VAF	./.:0:13:0:13:0:0:20:0:20:0:1:0:0:30:0:0:0	./.:13:16:8:16:13:12:15:7:15:12:1:2:23:1:0:0:0.96
V	20439043	4748a40c-3097-11e7-b0c3-b2b8bd30a039	TA	T	900	F006	PC=D;RS=20439043;RE=20439054;LEN=1;REP=10;S1=72;S2=1282.26;F017;VT=Del	GT:NB:ND:NP:NR:NU:PB:PD:PP:PR:PU:TG:VG	./.:0:16:0:16:0:0:12:0:12:0:1:0	./.:16:19:8:19:16:10:10:7:10:10:1:2
V	20592531	47729f00-3097-11e7-b0c3-b2b8bd30a039	ATG	A	480	F015	PC=D;RS=20592531;RE=20592535;LEN=2;REP=1;S1=21;S2=679.537;VD=F26F2.7|F26F2.7|r.?|-|-|protein_coding:deletion:5KB_downstream_variant|SO:0000010:SO:0000159:SO:0001633;VW=F26F2.7|F26F2.7|r.?|-|-|protein_coding:deletion:5KB_downstream_variant|SO:0000010:SO:0000159:SO:0001633;VT=Del;VC=downstream	GT:NB:ND:NP:NR:NU:PB:PD:PP:PR:PU:TG:VG	./.:0:8:0:8:0:3:9:0:9:3:1:1	./.:4:5:2:5:4:6:11:6:11:6:1:2
V	20805007	47c41650-3097-11e7-b0c3-b2b8bd30a039	CA	C	710	PASS	PC=D;RS=20805007;RE=20805017;LEN=1;REP=9;S1=65;S2=1369.91;F017;VD=sdf-9|Y44A6D.4|r.?|-|-|protein_coding:deletion:5KB_downstream_variant|SO:0000010:SO:0000159:SO:0001633;VW=Y44A6D.5|Y44A6D.5|r.?|-|-|protein_coding:deletion:5KB_upstream_variant|SO:0000010:SO:0000159:SO:0001635;VT=Del;VC=downstream	GT:NB:ND:NP:NR:NU:PB:PD:PP:PR:PU:TG:VG:MTR:WTR:AMB:UNK:VAF	./.:0:10:0:10:0:0:15:0:15:0:1:0:0:26:4:0:0	./.:17:17:12:17:17:8:13:4:13:8:1:2:28:2:2:0:0.93
V	20808522	47ca3f12-3097-11e7-b0c3-b2b8bd30a039	CA	C	1020	PASS	PC=D;RS=20808522;RE=20808530;LEN=1;REP=7;S1=48;S2=1457.56;F017;VD=Y44A6D.6|Y44A6D.6|r.?|-|-|protein_coding:CDS:intron:deletion:intron_variant|SO:0000010:SO:0000316:SO:0000188:SO:0000159:SO:0001627;VW=Y44A6D.6|Y44A6D.6|r.?|-|-|protein_coding:CDS:intron:deletion:intron_variant|SO:0000010:SO:0000316:SO:0000188:SO:0000159:SO:0001627;VT=Del;VC=intronic	GT:NB:ND:NP:NR:NU:PB:PD:PP:PR:PU:TG:VG:MTR:WTR:AMB:UNK:VAF	./.:0:16:0:16:0:0:19:0:19:0:1:0:0:35:1:0:0	./.:19:30:15:30:19:4:18:2:18:4:1:2:29:27:0:0:0.52
X	11910	7ac87944-3095-11e7-91a4-c2c881232037	GT	G	1380	PASS	PC=D;RS=11910;RE=11920;LEN=1;REP=9;S1=156;S2=1962.54;F017;VD=CE7X_3.1|CE7X_3.1|r.?|-|-|protein_coding:deletion:5KB_downstream_variant|SO:0000010:SO:0000159:SO:0001633;VW=CE7X_3.2|CE7X_3.2|r.?|-|-|protein_coding:deletion:5KB_upstream_variant|SO:0000010:SO:0000159:SO:0001635;VT=Del;VC=downstream	GT:NB:ND:NP:NR:NU:PB:PD:PP:PR:PU:TG:VG:MTR:WTR:AMB:UNK:VAF	./.:0:42:0:42:0:0:29:0:29:0:1:0:0:67:4:0:0	./.:21:47:11:47:21:17:34:12:34:17:1:2:41:38:6:0:0.52
X	37397	7bc61dec-3095-11e7-91a4-c2c881232037	GA	G	522	F006	PC=D;RS=37397;RE=37409;LEN=1;REP=11;S1=35;S2=857.493;F017;VD=Y73B3A.21|Y73B3A.21|r.?|-|-|protein_coding:five_prime_UTR:intron:deletion:intron_variant|SO:0000010:SO:0000204:SO:0000188:SO:0000159:SO:0001627;VW=Y73B3A.21|Y73B3A.21|r.?|-|-|protein_coding:five_prime_UTR:intron:deletion:intron_variant|SO:0000010:SO:0000204:SO:0000188:SO:0000159:SO:0001627;VT=Del;VC=intronic	GT:NB:ND:NP:NR:NU:PB:PD:PP:PR:PU:TG:VG	./.:0:24:0:24:0:0:22:0:22:0:1:0	./.:13:18:6:18:13:17:18:4:18:17:1:2
X	353244	37ba59fa-3096-11e7-91a4-c2c881232037	T	TA	840	PASS	PC=I;RS=353244;RE=353252;LEN=1;REP=6;S1=60;S2=1193.39;F017;VD=sor-3|C04E7.2|r.?|-|-|protein_coding:insertion:2KB_upstream_variant|SO:0000010:SO:0000667:SO:0001636;VW=sor-3|C04E7.2|r.?|-|-|protein_coding:insertion:2KB_upstream_variant|SO:0000010:SO:0000667:SO:0001636;VT=Ins;VC=upstream	GT:NB:ND:NP:NR:NU:PB:PD:PP:PR:PU:TG:VG:MTR:WTR:AMB:UNK:VAF	./.:0:23:0:23:0:0:17:0:17:0:1:0:0:39:0:0:0	./.:14:14:9:14:14:9:18:5:18:9:1:2:27:0:0:1:1
X	356276	979cd362-3095-11e7-91a4-c2c881232037	GT	G	1380	F006	PC=D;RS=356276;RE=356287;LEN=1;REP=10;S1=144;S2=1966.76;F017;VD=sor-3|C04E7.2|r.?|-|-|protein_coding:CDS:intron:deletion:intron_variant|SO:0000010:SO:0000316:SO:0000188:SO:0000159:SO:0001627;VW=sor-3|C04E7.2|r.?|-|-|protein_coding:CDS:intron:deletion:intron_variant|SO:0000010:SO:0000316:SO:0000188:SO:0000159:SO:0001627;VT=Del;VC=intronic	GT:NB:ND:NP:NR:NU:PB:PD:PP:PR:PU:TG:VG	./.:0:22:0:22:0:0:26:0:26:0:1:0	./.:26:30:15:30:26:11:13:8:13:11:1:2
X	488187	97f02f6c-3095-11e7-91a4-c2c881232037	TA	T	1800	PASS	PC=D;RS=488187;RE=488194;LEN=1;REP=6;S1=255;S2=2564.05;F017;VD=che-2|F38G1.1.2|r.?|-|-|protein_coding:deletion:5KB_downstream_variant|SO:0000010:SO:0000159:SO:0001633;VW=egl-17|F38G1.2.1|r.?|-|-|protein_coding:deletion:2KB_upstream_variant|SO:0000010:SO:0000159:SO:0001636;VT=Del;VC=downstream	GT:NB:ND:NP:NR:NU:PB:PD:PP:PR:PU:TG:VG:MTR:WTR:AMB:UNK:VAF	./.:0:18:0:18:0:0:19:0:19:0:1:0:0:44:0:0:0	./.:17:19:16:19:17:18:19:14:19:18:1:2:38:2:0:0:0.95
X	623934	984a08e8-3095-11e7-91a4-c2c881232037	GA	G	1080	PASS	PC=D;RS=623934;RE=623944;LEN=1;REP=9;S1=99;S2=1538.31;F017;VD=unc-96|F13C5.6b|r.?|-|-|protein_coding:deletion:5KB_upstream_variant|SO:0000010:SO:0000159:SO:0001635;VW=unc-96|F13C5.6b|r.?|-|-|protein_coding:deletion:5KB_upstream_variant|SO:0000010:SO:0000159:SO:0001635;VT=Del;VC=upstream	GT:NB:ND:NP:NR:NU:PB:PD:PP:PR:PU:TG:VG:MTR:WTR:AMB:UNK:VAF	./.:0:23:0:23:0:0:18:0:18:0:1:0:0:42:2:0:0	./.:19:21:10:21:19:14:17:8:17:14:1:2:33:2:3:0:0.94
X	899983	98d0245a-3095-11e7-91a4-c2c881232037	GT	G	1140	PASS	PC=D;RS=899983;RE=899993;LEN=1;REP=9;S1=108;S2=1629.66;F017;VD=mab-7|ZC13.4|r.?|-|-|protein_coding:deletion:2KB_upstream_variant|SO:0000010:SO:0000159:SO:0001636;VW=ZC13.10|ZC13.10|r.?|-|-|protein_coding:CDS:intron:deletion:intron_variant|SO:0000010:SO:0000316:SO:0000188:SO:0000159:SO:0001627;VT=Del;VC=upstream	GT:NB:ND:NP:NR:NU:PB:PD:PP:PR:PU:TG:VG:MTR:WTR:AMB:UNK:VAF	./.:0:23:0:23:0:0:19:0:19:0:1:0:0:43:2:0:0	./.:13:13:8:13:13:21:23:11:23:21:1:2:39:0:2:1:1
X	1595429	9d3844dc-3095-11e7-91a4-c2c881232037	CA	C	1080	F006	PC=D;RS=1595429;RE=1595443;LEN=1;REP=13;S1=91;S2=1527.47;F017;VD=wrt-9|B0344.2|r.?|-|-|protein_coding:deletion:5KB_downstream_variant|SO:0000010:SO:0000159:SO:0001633;VW=wrt-9|B0344.2|r.?|-|-|protein_coding:deletion:5KB_downstream_variant|SO:0000010:SO:0000159:SO:0001633;VT=Del;VC=downstream	GT:NB:ND:NP:NR:NU:PB:PD:PP:PR:PU:TG:VG	./.:0:26:0:26:0:0:14:0:14:0:1:0	./.:16:20:12:20:16:16:17:6:17:16:1:2
X	1970531	ab7af65c-3095-11e7-91a4-c2c881232037	CA	C	1200	PASS	PC=D;RS=1970531;RE=1970541;LEN=1;REP=9;S1=117;S2=1714.99;F017;VD=F52D2.7|F52D2.7.2|r.?|-|-|protein_coding:deletion:5KB_downstream_variant|SO:0000010:SO:0000159:SO:0001633;VW=str-79|F52D2.9|r.?|-|-|protein_coding:CDS:intron:deletion:intron_variant|SO:0000010:SO:0000316:SO:0000188:SO:0000159:SO:0001627;VT=Del;VC=downstream	GT:NB:ND:NP:NR:NU:PB:PD:PP:PR:PU:TG:VG:MTR:WTR:AMB:UNK:VAF	./.:0:12:0:12:0:0:16:0:16:0:1:0:0:27:2:1:0	./.:11:12:8:12:11:13:16:12:16:13:1:2:26:0:3:1:1
X	2231016	ad2129b8-3095-11e7-91a4-c2c881232037	GA	G	1620	PASS	PC=D;RS=2231016;RE=2231026;LEN=1;REP=9;S1=208;S2=2308.67;F017;VD=hex-1|T14F9.3.2|r.?|-|-|protein_coding:deletion:5KB_downstream_variant|SO:0000010:SO:0000159:SO:0001633;VW=T14F9.2|T14F9.2|r.?|-|-|protein_coding:deletion:5KB_upstream_variant|SO:0000010:SO:0000159:SO:0001635;VT=Del;VC=downstream	GT:NB:ND:NP:NR:NU:PB:PD:PP:PR:PU:TG:VG:MTR:WTR:AMB:UNK:VAF	./.:0:21:0:21:0:0:25:0:25:0:1:0:0:54:7:0:0	./.:22:24:12:24:22:16:18:15:18:16:1:2:48:0:2:0:1
X	2236183	ad285d5a-3095-11e7-91a4-c2c881232037	CA	C	960	F006	PC=D;RS=2236183;RE=2236194;LEN=1;REP=10;S1=81;S2=1370.66;F017;VD=vha-15|T14F9.1.3|r.?|-|-|protein_coding:deletion:2KB_upstream_variant|SO:0000010:SO:0000159:SO:0001636;VW=T14F9.2|T14F9.2|r.?|-|-|protein_coding:CDS:intron:deletion:intron_variant|SO:0000010:SO:0000316:SO:0000188:SO:0000159:SO:0001627;VT=Del;VC=upstream	GT:NB:ND:NP:NR:NU:PB:PD:PP:PR:PU:TG:VG	./.:0:16:0:16:0:0:19:0:19:0:1:0	./.:16:16:8:16:16:18:19:8:19:18:1:2
X	2261014	ad2ee9ea-3095-11e7-91a4-c2c881232037	AT	A	1380	PASS	PC=D;RS=2261014;RE=2261024;LEN=1;REP=9;S1=150;S2=1972.17;F017;VD=crn-4|AH9.2|r.?|-|-|protein_coding:deletion:5KB_upstream_variant|SO:0000010:SO:0000159:SO:0001635;VW=crn-4|AH9.2|r.?|-|-|protein_coding:deletion:5KB_upstream_variant|SO:0000010:SO:0000159:SO:0001635;VT=Del;VC=upstream	GT:NB:ND:NP:NR:NU:PB:PD:PP:PR:PU:TG:VG:MTR:WTR:AMB:UNK:VAF	./.:0:16:0:16:0:0:24:0:24:0:1:0:0:38:3:0:0	./.:18:19:14:19:18:15:17:9:17:15:1:2:36:1:1:0:0.97
X	2261419	ad376ade-3095-11e7-91a4-c2c881232037	TA	T	1560	PASS	PC=D;RS=2261419;RE=2261429;LEN=1;REP=9;S1=196;S2=2227.56;F017;VD=crn-4|AH9.2|r.?|-|-|protein_coding:deletion:5KB_upstream_variant|SO:0000010:SO:0000159:SO:0001635;VW=crn-4|AH9.2|r.?|-|-|protein_coding:deletion:5KB_upstream_variant|SO:0000010:SO:0000159:SO:0001635;VT=Del;VC=upstream	GT:NB:ND:NP:NR:NU:PB:PD:PP:PR:PU:TG:VG:MTR:WTR:AMB:UNK:VAF	./.:0:18:0:18:0:0:23:0:23:0:1:0:0:44:5:0:0	./.:17:18:13:18:17:21:23:13:23:21:1:2:41:0:3:0:1
X	2381446	ad9723de-3095-11e7-91a4-c2c881232037	CA	C	1500	F015	PC=D;RS=2381446;RE=2381455;LEN=1;REP=8;S1=176;S2=2139.22;F017;VD=F47G3.1|F47G3.1|r.?|-|-|protein_coding:deletion:5KB_upstream_variant|SO:0000010:SO:0000159:SO:0001635;VW=F47G3.1|F47G3.1|r.?|-|-|protein_coding:deletion:5KB_upstream_variant|SO:0000010:SO:0000159:SO:0001635;VT=Del;VC=upstream	GT:NB:ND:NP:NR:NU:PB:PD:PP:PR:PU:TG:VG	./.:1:18:1:18:1:0:19:0:19:0:1:1	./.:19:21:14:21:19:15:16:10:16:15:1:2
X	2426744	41e5c194-3096-11e7-91a4-c2c881232037	T	TA	1080	PASS	PC=I;RS=2426744;RE=2426754;LEN=1;REP=8;S1=100;S2=1526.27;F017;VD=gcy-31|T07D1.1b|r.?|-|-|protein_coding:CDS:intron:insertion:intron_variant|SO:0000010:SO:0000316:SO:0000188:SO:0000667:SO:0001627;VW=gcy-31|T07D1.1b|r.?|-|-|protein_coding:CDS:intron:insertion:intron_variant|SO:0000010:SO:0000316:SO:0000188:SO:0000667:SO:0001627;VT=Ins;VC=intronic	GT:NB:ND:NP:NR:NU:PB:PD:PP:PR:PU:TG:VG:MTR:WTR:AMB:UNK:VAF	./.:0:20:0:20:0:0:11:0:11:0:1:0:0:32:0:0:0	./.:14:18:9:18:15:14:17:9:17:14:1:2:31:1:0:0:0.97
X	2498326	adf0f88c-3095-11e7-91a4-c2c881232037	AT	A	1140	F006	PC=D;RS=2498326;RE=2498339;LEN=1;REP=12;S1=104;S2=1624.84;F017;VD=hid-1|K02E10.2a|r.?|-|-|protein_coding:deletion:5KB_downstream_variant|SO:0000010:SO:0000159:SO:0001633;VW=K02E10.1|K02E10.1|r.?|-|-|protein_coding:CDS:intron:deletion:intron_variant|SO:0000010:SO:0000316:SO:0000188:SO:0000159:SO:0001627;VT=Del;VC=downstream	GT:NB:ND:NP:NR:NU:PB:PD:PP:PR:PU:TG:VG	./.:0:22:0:22:0:0:19:0:19:0:1:0	./.:13:14:7:14:13:19:22:12:22:19:1:2
X	2538446	ae247766-3095-11e7-91a4-c2c881232037	GT	G	1320	PASS	PC=D;RS=2538446;RE=2538456;LEN=1;REP=9;S1=144;S2=1887.45;F017;VD=F52H2.4|F52H2.4|r.?|-|-|protein_coding:deletion:5KB_downstream_variant|SO:0000010:SO:0000159:SO:0001633;VW=F52H2.4|F52H2.4|r.?|-|-|protein_coding:deletion:5KB_downstream_variant|SO:0000010:SO:0000159:SO:0001633;VT=Del;VC=downstream	GT:NB:ND:NP:NR:NU:PB:PD:PP:PR:PU:TG:VG:MTR:WTR:AMB:UNK:VAF	./.:0:20:0:20:0:0:16:0:16:0:1:0:0:31:5:0:0	./.:18:19:11:19:18:12:13:11:13:12:1:2:33:0:1:0:1
X	2833278	af2c4738-3095-11e7-91a4-c2c881232037	CA	C	693	F006	PC=D;RS=2833278;RE=2833290;LEN=1;REP=11;S1=50;S2=1117.09;F017;VD=Y71H10B.1|Y71H10B.1c|r.?|-|-|protein_coding:deletion:5KB_downstream_variant|SO:0000010:SO:0000159:SO:0001633;VW=Y71H10B.1|Y71H10B.1c|r.?|-|-|protein_coding:deletion:5KB_downstream_variant|SO:0000010:SO:0000159:SO:0001633;VT=Del;VC=downstream	GT:NB:ND:NP:NR:NU:PB:PD:PP:PR:PU:TG:VG	./.:0:21:0:21:0:0:20:0:20:0:1:0	./.:9:12:4:12:9:13:15:9:15:13:1:2
X	3141123	47aa1e36-3096-11e7-91a4-c2c881232037	A	AC	900	PASS	PC=I;RS=3141123;RE=3141133;LEN=1;REP=8;S1=66;S2=1269.08;F017;VD=K10B3.1|K10B3.1b|r.?|-|-|protein_coding:insertion:5KB_downstream_variant|SO:0000010:SO:0000667:SO:0001633;VW=K10B3.1|K10B3.1b|r.?|-|-|protein_coding:insertion:5KB_downstream_variant|SO:0000010:SO:0000667:SO:0001633;VT=Ins;VC=downstream	GT:NB:ND:NP:NR:NU:PB:PD:PP:PR:PU:TG:VG:MTR:WTR:AMB:UNK:VAF	./.:0:15:0:15:0:0:20:0:20:0:1:0:1:37:0:0:0.03	./.:12:17:10:17:12:12:20:5:20:12:1:2:23:1:0:0:0.96
X	3308632	e1f26972-3095-11e7-91a4-c2c881232037	CAA	C	540	F006;F015	PC=D;RS=3308632;RE=3308644;LEN=2;REP=11;S1=30;S2=757.114;F017;VD=F11D5.7|F11D5.7|r.?|-|-|protein_coding:deletion:5KB_downstream_variant|SO:0000010:SO:0000159:SO:0001633;VW=F11D5.7|F11D5.7|r.?|-|-|protein_coding:deletion:5KB_downstream_variant|SO:0000010:SO:0000159:SO:0001633;VT=Del;VC=downstream	GT:NB:ND:NP:NR:NU:PB:PD:PP:PR:PU:TG:VG	./.:2:18:0:18:2:0:28:0:28:0:1:1	./.:10:11:4:11:10:10:11:5:11:10:1:2
X	3335043	4830dd36-3096-11e7-91a4-c2c881232037	C	CA	1380	F015	PC=I;RS=3335043;RE=3335054;LEN=1;REP=9;S1=150;S2=1951.7;F017;VD=F11D5.1|F11D5.1a|r.?|-|-|protein_coding:CDS:intron:insertion:intron_variant|SO:0000010:SO:0000316:SO:0000188:SO:0000667:SO:0001627;VW=F11D5.1|F11D5.1a|r.?|-|-|protein_coding:CDS:intron:insertion:intron_variant|SO:0000010:SO:0000316:SO:0000188:SO:0000667:SO:0001627;VT=Ins;VC=intronic	GT:NB:ND:NP:NR:NU:PB:PD:PP:PR:PU:TG:VG	./.:2:21:1:21:2:1:21:0:21:1:1:2	./.:19:24:13:24:19:15:24:9:24:15:1:2
X	3335043	483a7512-3096-11e7-91a4-c2c881232037	C	CAA	300	F015	PC=I;RS=3335043;RE=3335054;LEN=2;REP=9;S1=10;S2=423.629;F017;VD=F11D5.1|F11D5.1a|r.?|-|-|protein_coding:CDS:intron:insertion:intron_variant|SO:0000010:SO:0000316:SO:0000188:SO:0000667:SO:0001627;VW=F11D5.1|F11D5.1a|r.?|-|-|protein_coding:CDS:intron:insertion:intron_variant|SO:0000010:SO:0000316:SO:0000188:SO:0000667:SO:0001627;VT=Ins;VC=intronic	GT:NB:ND:NP:NR:NU:PB:PD:PP:PR:PU:TG:VG	./.:2:21:0:21:2:1:21:0:21:1:1:1	./.:20:24:1:24:20:19:24:4:24:19:1:2
X	3776427	e370651a-3095-11e7-91a4-c2c881232037	TA	T	1260	PASS	PC=D;RS=3776427;RE=3776437;LEN=1;REP=9;S1=126;S2=1793.69;F017;VD=F47B7.2|F47B7.2b|r.?|-|-|protein_coding:CDS:intron:deletion:intron_variant|SO:0000010:SO:0000316:SO:0000188:SO:0000159:SO:0001627;VW=F47B7.2|F47B7.2b|r.?|-|-|protein_coding:CDS:intron:deletion:intron_variant|SO:0000010:SO:0000316:SO:0000188:SO:0000159:SO:0001627;VT=Del;VC=intronic	GT:NB:ND:NP:NR:NU:PB:PD:PP:PR:PU:TG:VG:MTR:WTR:AMB:UNK:VAF	./.:0:21:0:21:0:0:23:0:23:0:1:0:0:49:1:0:0	./.:17:18:13:18:17:12:13:8:13:12:1:2:33:0:1:0:1
X	3795790	49e18cca-3096-11e7-91a4-c2c881232037	A	AC	780	F006;F015	PC=I;RS=3795790;RE=3795803;LEN=1;REP=11;S1=44;S2=1083.37;F017;VD=F35A5.4|F35A5.4|r.?|-|-|protein_coding:insertion:5KB_upstream_variant|SO:0000010:SO:0000667:SO:0001635;VW=F35A5.4|F35A5.4|r.?|-|-|protein_coding:insertion:5KB_upstream_variant|SO:0000010:SO:0000667:SO:0001635;VT=Ins;VC=upstream	GT:NB:ND:NP:NR:NU:PB:PD:PP:PR:PU:TG:VG	./.:1:20:1:20:1:0:19:0:19:0:1:1	./.:12:25:9:25:13:11:18:3:18:11:1:2
X	3900016	4a78a650-3096-11e7-91a4-c2c881232037	C	CA	1200	PASS	PC=I;RS=3900016;RE=3900026;LEN=1;REP=8;S1=112;S2=1690.3;F017;VD=sup-12|T22B2.4a|r.?|-|-|protein_coding:insertion:5KB_upstream_variant|SO:0000010:SO:0000667:SO:0001635;VW=sup-12|T22B2.4a|r.?|-|-|protein_coding:insertion:5KB_upstream_variant|SO:0000010:SO:0000667:SO:0001635;VT=Ins;VC=upstream	GT:NB:ND:NP:NR:NU:PB:PD:PP:PR:PU:TG:VG:MTR:WTR:AMB:UNK:VAF	./.:0:16:0:16:0:0:17:0:17:0:1:0:1:38:0:1:0.03	./.:16:21:7:21:16:24:29:13:29:24:1:2:46:1:0:0:0.98
X	4011854	e4538cfa-3095-11e7-91a4-c2c881232037	TA	T	900	PASS	PC=D;RS=4011854;RE=4011861;LEN=1;REP=6;S1=70;S2=1287.14;F017;VD=R02E12.4|R02E12.4|r.?|-|-|protein_coding:deletion:5KB_downstream_variant|SO:0000010:SO:0000159:SO:0001633;VW=hrg-1|R02E12.6.2|r.?|-|-|protein_coding:five_prime_UTR:intron:deletion:intron_variant|SO:0000010:SO:0000204:SO:0000188:SO:0000159:SO:0001627;VT=Del;VC=downstream	GT:NB:ND:NP:NR:NU:PB:PD:PP:PR:PU:TG:VG:MTR:WTR:AMB:UNK:VAF	./.:0:20:0:20:0:0:14:0:14:0:1:0:0:35:2:0:0	./.:13:16:9:16:13:14:17:6:17:14:1:2:37:2:3:0:0.95
X	4308322	4bbaec44-3096-11e7-91a4-c2c881232037	G	GA	1800	PASS	PC=I;RS=4308322;RE=4308331;LEN=1;REP=7;S1=252;S2=2531.54;F017;VD=pqn-15|C24A8.3|r.842-4_842-3insu|c.842-4_842-3insT|p.?|protein_coding:CDS:extended_intronic_splice_region:insertion:extended_intronic_splice_region_variant:transcript_variant|SO:0000010:SO:0000316:SO:0001996:SO:0000667:SO:0001995:SO:0001576;VW=pqn-15|C24A8.3|r.842-4_842-3insu|c.842-4_842-3insT|p.?|protein_coding:CDS:extended_intronic_splice_region:insertion:extended_intronic_splice_region_variant:transcript_variant|SO:0000010:SO:0000316:SO:0001996:SO:0000667:SO:0001995:SO:0001576;VT=Ins;VC=splice_region	GT:NB:ND:NP:NR:NU:PB:PD:PP:PR:PU:TG:VG:MTR:WTR:AMB:UNK:VAF	./.:0:31:0:31:0:0:19:0:19:0:1:0:0:50:0:0:0	./.:17:18:13:18:17:20:24:17:24:20:1:2:39:0:0:0:1
X	4805021	e71fd272-3095-11e7-91a4-c2c881232037	CA	C	1320	F006	PC=D;RS=4805021;RE=4805033;LEN=1;REP=11;S1=144;S2=1884.44;F017;VD=ztf-16|R08E3.4b|r.?|-|-|protein_coding:deletion:5KB_downstream_variant|SO:0000010:SO:0000159:SO:0001633;VW=mig-13|F43C9.4a|r.?|-|-|protein_coding:deletion:5KB_upstream_variant|SO:0000010:SO:0000159:SO:0001635;VT=Del;VC=downstream	GT:NB:ND:NP:NR:NU:PB:PD:PP:PR:PU:TG:VG	./.:0:18:0:18:0:0:15:0:15:0:1:0	./.:18:22:11:22:18:17:20:11:20:17:1:2
X	4881183	e7506108-3095-11e7-91a4-c2c881232037	GT	G	1140	F006	PC=D;RS=4881183;RE=4881194;LEN=1;REP=10;S1=104;S2=1623.64;F017;VD=arrd-23|T07F12.3|r.?|-|-|protein_coding:deletion:5KB_upstream_variant|SO:0000010:SO:0000159:SO:0001635;VW=arrd-23|T07F12.3|r.?|-|-|protein_coding:deletion:5KB_upstream_variant|SO:0000010:SO:0000159:SO:0001635;VT=Del;VC=upstream	GT:NB:ND:NP:NR:NU:PB:PD:PP:PR:PU:TG:VG	./.:0:25:0:25:0:0:16:0:16:0:1:0	./.:15:17:12:17:15:16:21:7:21:16:1:2
X	4923757	4d4cc348-3096-11e7-91a4-c2c881232037	G	GA	420	PASS	PC=I;RS=4923757;RE=4923765;LEN=1;REP=6;S1=18;S2=597.295;F017;VD=pes-22|K05B2.5b|r.1458-4_1458-3insu|c.1458-4_1458-3insT|p.?|protein_coding:CDS:extended_intronic_splice_region:insertion:extended_intronic_splice_region_variant:transcript_variant|SO:0000010:SO:0000316:SO:0001996:SO:0000667:SO:0001995:SO:0001576;VW=pes-22|K05B2.5b|r.1458-4_1458-3insu|c.1458-4_1458-3insT|p.?|protein_coding:CDS:extended_intronic_splice_region:insertion:extended_intronic_splice_region_variant:transcript_variant|SO:0000010:SO:0000316:SO:0001996:SO:0000667:SO:0001995:SO:0001576;VT=Ins;VC=splice_region	GT:NB:ND:NP:NR:NU:PB:PD:PP:PR:PU:TG:VG:MTR:WTR:AMB:UNK:VAF	./.:0:22:0:22:0:0:17:0:17:0:1:0:0:39:0:0:0	./.:3:22:2:22:3:11:21:5:21:11:1:2:16:23:0:0:0.41
X	4934978	e767f89a-3095-11e7-91a4-c2c881232037	TA	T	780	PASS	PC=D;RS=4934978;RE=4934988;LEN=1;REP=9;S1=54;S2=1112.87;F017;VT=Del	GT:NB:ND:NP:NR:NU:PB:PD:PP:PR:PU:TG:VG:MTR:WTR:AMB:UNK:VAF	./.:0:24:0:24:0:0:23:0:23:0:1:0:0:45:1:0:0	./.:11:20:8:20:11:5:20:5:20:5:1:2:21:23:2:0:0.48
X	5128034	04de174c-3096-11e7-91a4-c2c881232037	GT	G	1260	PASS	PC=D;RS=5128034;RE=5128044;LEN=1;REP=9;S1=132;S2=1798.51;F017;VT=Del	GT:NB:ND:NP:NR:NU:PB:PD:PP:PR:PU:TG:VG:MTR:WTR:AMB:UNK:VAF	./.:0:21:0:21:0:0:27:0:27:0:1:0:0:61:2:0:0	./.:12:13:11:13:12:15:16:10:16:15:1:2:31:0:1:0:1
X	5334432	051da114-3096-11e7-91a4-c2c881232037	GA	G	1080	F006	PC=D;RS=5334432;RE=5334444;LEN=1;REP=11;S1=99;S2=1541.92;F017;VD=C26B9.5|C26B9.5|r.?|-|-|protein_coding:deletion:5KB_downstream_variant|SO:0000010:SO:0000159:SO:0001633;VW=C26B9.6|C26B9.6|r.?|-|-|protein_coding:CDS:intron:deletion:intron_variant|SO:0000010:SO:0000316:SO:0000188:SO:0000159:SO:0001627;VT=Del;VC=downstream	GT:NB:ND:NP:NR:NU:PB:PD:PP:PR:PU:TG:VG	./.:0:18:0:18:0:0:20:0:20:0:1:0	./.:20:21:10:21:20:14:16:8:16:14:1:2
X	5744516	5091d462-3096-11e7-91a4-c2c881232037	T	TA	1380	PASS	PC=I;RS=5744516;RE=5744527;LEN=1;REP=9;S1=154;S2=1943.28;F017;VD=gnrr-4|C41G11.4c.2|r.?|-|-|protein_coding:insertion:2KB_upstream_variant|SO:0000010:SO:0000667:SO:0001636;VW=gnrr-4|C41G11.4c.2|r.?|-|-|protein_coding:insertion:2KB_upstream_variant|SO:0000010:SO:0000667:SO:0001636;VT=Ins;VC=upstream	GT:NB:ND:NP:NR:NU:PB:PD:PP:PR:PU:TG:VG:MTR:WTR:AMB:UNK:VAF	./.:0:24:0:24:0:0:20:0:20:0:1:0:1:41:0:0:0.02	./.:15:20:10:20:16:15:21:13:21:15:1:2:35:3:0:1:0.92
X	5790618	50a59ace-3096-11e7-91a4-c2c881232037	A	AT	1080	PASS	PC=I;RS=5790618;RE=5790625;LEN=1;REP=5;S1=96;S2=1531.09;F017;VD=F46G11.1|F46G11.1|r.?|-|-|protein_coding:insertion:2KB_upstream_variant|SO:0000010:SO:0000667:SO:0001636;VW=F46G11.1|F46G11.1|r.?|-|-|protein_coding:insertion:2KB_upstream_variant|SO:0000010:SO:0000667:SO:0001636;VT=Ins;VC=upstream	GT:NB:ND:NP:NR:NU:PB:PD:PP:PR:PU:TG:VG:MTR:WTR:AMB:UNK:VAF	./.:0:21:0:21:0:0:25:0:25:0:1:0:0:49:0:0:0	./.:15:15:11:15:15:14:16:7:16:14:1:2:33:0:0:0:1
X	5849698	50bca03e-3096-11e7-91a4-c2c881232037	T	TA	360	PASS	PC=I;RS=5849698;RE=5849709;LEN=1;REP=9;S1=15;S2=509.559;F017;VD=puf-9|W06B11.2.1|r.?|-|-|protein_coding:insertion:5KB_downstream_variant|SO:0000010:SO:0000667:SO:0001633;VW=atat-2|W06B11.1|r.?|-|-|protein_coding:CDS:intron:insertion:intron_variant|SO:0000010:SO:0000316:SO:0000188:SO:0000667:SO:0001627;VT=Ins;VC=downstream	GT:NB:ND:NP:NR:NU:PB:PD:PP:PR:PU:TG:VG:MTR:WTR:AMB:UNK:VAF	./.:0:26:0:26:0:0:18:0:18:0:1:0:0:40:0:0:0	./.:7:20:4:20:7:7:17:2:17:7:1:2:14:20:0:0:0.41
X	5887662	0647ed06-3096-11e7-91a4-c2c881232037	AT	A	1260	PASS	PC=D;RS=5887662;RE=5887672;LEN=1;REP=9;S1=130;S2=1799.71;F017;VD=F49E10.2|F49E10.2b|r.?|-|-|protein_coding:deletion:5KB_upstream_variant|SO:0000010:SO:0000159:SO:0001635;VW=F49E10.2|F49E10.2b|r.?|-|-|protein_coding:deletion:5KB_upstream_variant|SO:0000010:SO:0000159:SO:0001635;VT=Del;VC=upstream	GT:NB:ND:NP:NR:NU:PB:PD:PP:PR:PU:TG:VG:MTR:WTR:AMB:UNK:VAF	./.:0:22:0:22:0:0:33:0:33:0:1:0:2:62:1:0:0.03	./.:20:21:12:21:20:14:15:9:15:14:1:2:39:0:1:0:1
X	6017992	067ba1aa-3096-11e7-91a4-c2c881232037	GT	G	900	F006	PC=D;RS=6017992;RE=6018003;LEN=1;REP=10;S1=72;S2=1284.73;F017;VD=C09B8.5|C09B8.5|r.?|-|-|protein_coding:deletion:5KB_downstream_variant|SO:0000010:SO:0000159:SO:0001633;VW=C09B8.5|C09B8.5|r.?|-|-|protein_coding:deletion:5KB_downstream_variant|SO:0000010:SO:0000159:SO:0001633;VT=Del;VC=downstream	GT:NB:ND:NP:NR:NU:PB:PD:PP:PR:PU:TG:VG	./.:0:13:0:13:0:0:18:0:18:0:1:0	./.:10:11:7:11:10:14:15:8:15:14:1:2
X	6494874	073f1176-3096-11e7-91a4-c2c881232037	GT	G	600	F015	PC=D;RS=6494874;RE=6494884;LEN=1;REP=9;S1=27;S2=850.268;F017;VD=C15B12.6|C15B12.6|r.?|-|-|protein_coding:deletion:5KB_downstream_variant|SO:0000010:SO:0000159:SO:0001633;VW=C15B12.6|C15B12.6|r.?|-|-|protein_coding:deletion:5KB_downstream_variant|SO:0000010:SO:0000159:SO:0001633;VT=Del;VC=downstream	GT:NB:ND:NP:NR:NU:PB:PD:PP:PR:PU:TG:VG	./.:1:20:1:20:1:0:20:0:20:0:1:1	./.:9:22:7:22:9:3:7:2:7:3:1:2
X	6697651	531a3454-3096-11e7-91a4-c2c881232037	A	AT	1560	PASS	PC=I;RS=6697651;RE=6697659;LEN=1;REP=6;S1=192;S2=2211.3;F017;VD=F38B6.7|F38B6.7|r.?|-|-|protein_coding:CDS:intron:insertion:intron_variant|SO:0000010:SO:0000316:SO:0000188:SO:0000667:SO:0001627;VW=F38B6.7|F38B6.7|r.?|-|-|protein_coding:CDS:intron:insertion:intron_variant|SO:0000010:SO:0000316:SO:0000188:SO:0000667:SO:0001627;VT=Ins;VC=intronic	GT:NB:ND:NP:NR:NU:PB:PD:PP:PR:PU:TG:VG:MTR:WTR:AMB:UNK:VAF	./.:0:13:0:13:0:0:19:0:19:0:1:0:0:35:0:0:0	./.:17:30:15:30:17:12:23:11:23:13:1:2:37:26:0:0:0.59
X	6798104	07a8e9ac-3096-11e7-91a4-c2c881232037	GT	G	540	PASS	PC=D;RS=6798104;RE=6798114;LEN=1;REP=9;S1=30;S2=770.359;F017;VD=M03A8.3|M03A8.3|r.?|-|-|protein_coding:deletion:5KB_upstream_variant|SO:0000010:SO:0000159:SO:0001635;VW=M03A8.3|M03A8.3|r.?|-|-|protein_coding:deletion:5KB_upstream_variant|SO:0000010:SO:0000159:SO:0001635;VT=Del;VC=upstream	GT:NB:ND:NP:NR:NU:PB:PD:PP:PR:PU:TG:VG:MTR:WTR:AMB:UNK:VAF	./.:0:20:0:20:0:0:13:0:13:0:1:0:0:35:0:0:0	./.:5:16:4:16:5:9:22:5:22:9:1:2:15:18:6:0:0.45
X	7171663	0960f0e6-3096-11e7-91a4-c2c881232037	GT	G	1440	PASS	PC=D;RS=7171663;RE=7171672;LEN=1;REP=8;S1=169;S2=2058.1;F017;VD=bar-1|C54D1.6|r.?|-|-|protein_coding:deletion:2KB_upstream_variant|SO:0000010:SO:0000159:SO:0001636;VW=bar-1|C54D1.6|r.?|-|-|protein_coding:deletion:2KB_upstream_variant|SO:0000010:SO:0000159:SO:0001636;VT=Del;VC=upstream	GT:NB:ND:NP:NR:NU:PB:PD:PP:PR:PU:TG:VG:MTR:WTR:AMB:UNK:VAF	./.:0:24:0:24:0:0:29:0:29:0:1:0:0:69:3:0:0	./.:19:21:12:21:19:13:17:12:17:13:1:2:39:0:3:0:1
X	7325708	09a07b6c-3096-11e7-91a4-c2c881232037	TA	T	1740	F006	PC=D;RS=7325708;RE=7325719;LEN=1;REP=10;S1=234;S2=2479.93;F017;VD=sng-1|T08A9.3|r.?|-|-|protein_coding:deletion:2KB_upstream_variant|SO:0000010:SO:0000159:SO:0001636;VW=sng-1|T08A9.3|r.?|-|-|protein_coding:deletion:2KB_upstream_variant|SO:0000010:SO:0000159:SO:0001636;VT=Del;VC=upstream	GT:NB:ND:NP:NR:NU:PB:PD:PP:PR:PU:TG:VG	./.:0:29:0:29:0:0:14:0:14:0:1:0	./.:20:23:12:23:20:23:24:17:24:23:1:2
X	7382040	09bf215c-3096-11e7-91a4-c2c881232037	AT	A	600	F006	PC=D;RS=7382040;RE=7382051;LEN=1;REP=10;S1=35;S2=852.677;F017;VD=npr-8|C56G3.1a.2|r.?|-|-|protein_coding:deletion:5KB_upstream_variant|SO:0000010:SO:0000159:SO:0001635;VW=npr-8|C56G3.1b|r.?|-|-|protein_coding:CDS:intron:deletion:intron_variant|SO:0000010:SO:0000316:SO:0000188:SO:0000159:SO:0001627;VT=Del;VC=upstream	GT:NB:ND:NP:NR:NU:PB:PD:PP:PR:PU:TG:VG	./.:0:19:0:19:0:0:20:0:20:0:1:0	./.:8:19:6:19:8:7:18:4:18:7:1:2
X	7690857	09ff70d6-3096-11e7-91a4-c2c881232037	GA	G	960	F006	PC=D;RS=7690857;RE=7690868;LEN=1;REP=10;S1=77;S2=1372.47;F017;VD=kvs-1|C53C9.3b|r.1563delU|c.?|p.?|protein_coding:three_prime_UTR:exon:deletion:3_prime_UTR_variant:transcript_variant|SO:0000010:SO:0000205:SO:0000147:SO:0000159:SO:0001624:SO:0001576;VW=kvs-1|C53C9.3b|r.1563delU|c.?|p.?|protein_coding:three_prime_UTR:exon:deletion:3_prime_UTR_variant:transcript_variant|SO:0000010:SO:0000205:SO:0000147:SO:0000159:SO:0001624:SO:0001576;VT=Del;VC=3prime_UTR_variant	GT:NB:ND:NP:NR:NU:PB:PD:PP:PR:PU:TG:VG	./.:0:12:0:12:0:0:17:0:17:0:1:0	./.:11:13:6:13:11:10:13:10:13:10:1:2
X	7877194	0a58bc90-3096-11e7-91a4-c2c881232037	GA	G	600	PASS	PC=D;RS=7877194;RE=7877204;LEN=1;REP=9;S1=35;S2=856.891;F017;VD=C39D10.8|C39D10.8a|r.?|-|-|protein_coding:deletion:5KB_downstream_variant|SO:0000010:SO:0000159:SO:0001633;VW=C39D10.8|C39D10.8a|r.?|-|-|protein_coding:deletion:5KB_downstream_variant|SO:0000010:SO:0000159:SO:0001633;VT=Del;VC=downstream	GT:NB:ND:NP:NR:NU:PB:PD:PP:PR:PU:TG:VG:MTR:WTR:AMB:UNK:VAF	./.:0:21:0:21:0:0:12:0:12:0:1:0:0:37:1:0:0	./.:8:17:4:17:8:7:16:6:16:7:1:2:16:15:3:0:0.52
X	8064076	0a9a3fee-3096-11e7-91a4-c2c881232037	TGG	T	480	F006;F012;F015	PC=D;RS=8064076;RE=8064091;LEN=2;REP=14;S1=16;S2=679.613;F017;VD=C18A11.3|C18A11.3|r.?|-|-|protein_coding:CDS:intron:deletion:intron_variant|SO:0000010:SO:0000316:SO:0000188:SO:0000159:SO:0001627;VW=C18A11.3|C18A11.3|r.?|-|-|protein_coding:CDS:intron:deletion:intron_variant|SO:0000010:SO:0000316:SO:0000188:SO:0000159:SO:0001627;VT=Del;VC=intronic	GT:NB:ND:NP:NR:NU:PB:PD:PP:PR:PU:TG:VG	./.:3:5:0:5:3:2:16:0:16:2:1:1	./.:5:14:1:14:5:18:24:7:24:18:1:2
X	8077422	0aa419a6-3096-11e7-91a4-c2c881232037	GA	G	1620	F006	PC=D;RS=8077422;RE=8077433;LEN=1;REP=10;S1=210;S2=2306.86;F017;VD=K07E3.4|K07E3.4b|r.?|-|-|protein_coding:deletion:5KB_downstream_variant|SO:0000010:SO:0000159:SO:0001633;VW=C46F2.1|C46F2.1|r.?|-|-|protein_coding:deletion:2KB_upstream_variant|SO:0000010:SO:0000159:SO:0001636;VT=Del;VC=downstream	GT:NB:ND:NP:NR:NU:PB:PD:PP:PR:PU:TG:VG	./.:0:11:0:11:0:0:22:0:22:0:1:0	./.:18:20:14:20:18:23:25:13:25:23:1:2
X	8079459	560de2fa-3096-11e7-91a4-c2c881232037	G	GT	1200	PASS	PC=I;RS=8079459;RE=8079470;LEN=1;REP=9;S1=120;S2=1702.94;F017;VD=K07E3.4|K07E3.4b|r.?|-|-|protein_coding:insertion:5KB_downstream_variant|SO:0000010:SO:0000667:SO:0001633;VW=C46F2.1|C46F2.1|r.?|-|-|protein_coding:CDS:intron:insertion:intron_variant|SO:0000010:SO:0000316:SO:0000188:SO:0000667:SO:0001627;VT=Ins;VC=downstream	GT:NB:ND:NP:NR:NU:PB:PD:PP:PR:PU:TG:VG:MTR:WTR:AMB:UNK:VAF	./.:0:22:0:22:0:0:23:0:23:0:1:0:1:40:0:0:0.02	./.:14:17:11:17:14:17:21:9:21:17:1:2:36:0:0:2:1
X	8136495	0aaca1a2-3096-11e7-91a4-c2c881232037	AT	A	780	F006;F015	PC=D;RS=8136495;RE=8136507;LEN=1;REP=11;S1=54;S2=1105.05;F017;VD=C02B8.6|C02B8.6|r.?|-|-|protein_coding:deletion:2KB_upstream_variant|SO:0000010:SO:0000159:SO:0001636;VW=C02B8.6|C02B8.6|r.?|-|-|protein_coding:deletion:2KB_upstream_variant|SO:0000010:SO:0000159:SO:0001636;VT=Del;VC=upstream	GT:NB:ND:NP:NR:NU:PB:PD:PP:PR:PU:TG:VG	./.:1:19:0:19:1:1:25:1:25:1:1:2	./.:9:21:8:21:9:6:18:4:18:6:1:2
X	8399954	5707272a-3096-11e7-91a4-c2c881232037	A	AT	540	PASS	PC=I;RS=8399954;RE=8399964;LEN=1;REP=8;S1=30;S2=761.328;F017;VD=sulp-3|F41D9.5|r.?|-|-|protein_coding:insertion:5KB_downstream_variant|SO:0000010:SO:0000667:SO:0001633;VW=sulp-3|F41D9.5|r.?|-|-|protein_coding:insertion:5KB_downstream_variant|SO:0000010:SO:0000667:SO:0001633;VT=Ins;VC=downstream	GT:NB:ND:NP:NR:NU:PB:PD:PP:PR:PU:TG:VG:MTR:WTR:AMB:UNK:VAF	./.:0:18:0:18:0:0:29:0:29:0:1:0:0:49:0:0:0	./.:10:20:4:20:11:7:11:5:11:7:1:2:20:11:0:0:0.65
X	8569879	0b633e76-3096-11e7-91a4-c2c881232037	CA	C	300	PASS	PC=D;RS=8569879;RE=8569886;LEN=1;REP=6;S1=12;S2=429.65;F017;VD=jmjd-3.1|F18E9.5a.2|r.?|-|-|protein_coding:deletion:2KB_upstream_variant|SO:0000010:SO:0000159:SO:0001636;VW=jmjd-3.1|F18E9.5a.2|r.?|-|-|protein_coding:deletion:2KB_upstream_variant|SO:0000010:SO:0000159:SO:0001636;VT=Del;VC=upstream	GT:NB:ND:NP:NR:NU:PB:PD:PP:PR:PU:TG:VG:MTR:WTR:AMB:UNK:VAF	./.:0:14:0:14:0:0:20:0:20:0:1:0:0:39:0:0:0	./.:2:13:2:13:2:5:12:3:12:5:1:2:7:19:0:0:0.27
X	9032164	585b4584-3096-11e7-91a4-c2c881232037	G	GA	660	PASS	PC=I;RS=9032164;RE=9032172;LEN=1;REP=6;S1=36;S2=925.361;F017;VD=snf-12|T25B6.7|r.?|-|-|protein_coding:CDS:intron:insertion:intron_variant|SO:0000010:SO:0000316:SO:0000188:SO:0000667:SO:0001627;VW=snf-12|T25B6.7|r.?|-|-|protein_coding:CDS:intron:insertion:intron_variant|SO:0000010:SO:0000316:SO:0000188:SO:0000667:SO:0001627;VT=Ins;VC=intronic	GT:NB:ND:NP:NR:NU:PB:PD:PP:PR:PU:TG:VG:MTR:WTR:AMB:UNK:VAF	./.:0:21:0:21:0:0:22:0:22:0:1:0:0:53:0:0:0	./.:5:10:3:10:5:10:19:8:19:10:1:2:17:18:0:0:0.49
X	9079609	58753660-3096-11e7-91a4-c2c881232037	C	CT	960	PASS	PC=I;RS=9079609;RE=9079619;LEN=1;REP=8;S1=65;S2=1363.44;F017;VD=F47E1.1|F47E1.1|r.?|-|-|protein_coding:insertion:5KB_downstream_variant|SO:0000010:SO:0000667:SO:0001633;VW=F47E1.5|F47E1.5|r.?|-|-|protein_coding:insertion:5KB_upstream_variant|SO:0000010:SO:0000667:SO:0001635;VT=Ins;VC=downstream	GT:NB:ND:NP:NR:NU:PB:PD:PP:PR:PU:TG:VG:MTR:WTR:AMB:UNK:VAF	./.:0:18:0:18:0:0:15:0:15:0:1:0:0:31:0:0:0	./.:16:18:12:18:16:9:11:4:11:9:1:2:27:1:0:0:0.96
X	9387197	0d39e66e-3096-11e7-91a4-c2c881232037	CA	C	1140	PASS	PC=D;RS=9387197;RE=9387207;LEN=1;REP=9;S1=108;S2=1630.26;F017;VD=pkc-2|E01H11.1c|r.?|-|-|protein_coding:deletion:5KB_downstream_variant|SO:0000010:SO:0000159:SO:0001633;VW=C23F12.4|C23F12.4|r.?|-|-|protein_coding:deletion:2KB_upstream_variant|SO:0000010:SO:0000159:SO:0001636;VT=Del;VC=downstream	GT:NB:ND:NP:NR:NU:PB:PD:PP:PR:PU:TG:VG:MTR:WTR:AMB:UNK:VAF	./.:0:17:0:17:0:0:18:0:18:0:1:0:0:37:1:0:0	./.:17:21:11:21:17:14:16:8:16:14:1:2:33:0:5:0:1
X	9595465	0df496e4-3096-11e7-91a4-c2c881232037	GT	G	1080	PASS	PC=D;RS=9595465;RE=9595475;LEN=1;REP=9;S1=84;S2=1538.31;F017;VD=del-8|C11E4.3|r.1707delU|c.?|p.?|protein_coding:three_prime_UTR:exon:deletion:3_prime_UTR_variant:transcript_variant|SO:0000010:SO:0000205:SO:0000147:SO:0000159:SO:0001624:SO:0001576;VW=del-8|C11E4.3|r.1707delU|c.?|p.?|protein_coding:three_prime_UTR:exon:deletion:3_prime_UTR_variant:transcript_variant|SO:0000010:SO:0000205:SO:0000147:SO:0000159:SO:0001624:SO:0001576;VT=Del;VC=3prime_UTR_variant	GT:NB:ND:NP:NR:NU:PB:PD:PP:PR:PU:TG:VG:MTR:WTR:AMB:UNK:VAF	./.:0:25:0:25:0:0:14:0:14:0:1:0:0:42:1:0:0	./.:19:19:13:19:19:11:13:5:13:11:1:2:35:1:0:0:0.97
X	9609998	0e0497f6-3096-11e7-91a4-c2c881232037	CT	C	1560	PASS	PC=D;RS=9609998;RE=9610007;LEN=1;REP=8;S1=195;S2=2232.37;F017;VD=C11E4.6|C11E4.6.2|r.?|-|-|protein_coding:deletion:2KB_upstream_variant|SO:0000010:SO:0000159:SO:0001636;VW=C11E4.6|C11E4.6.2|r.?|-|-|protein_coding:deletion:2KB_upstream_variant|SO:0000010:SO:0000159:SO:0001636;VT=Del;VC=upstream	GT:NB:ND:NP:NR:NU:PB:PD:PP:PR:PU:TG:VG:MTR:WTR:AMB:UNK:VAF	./.:0:22:0:22:0:0:21:0:21:0:1:0:0:39:4:0:0	./.:19:20:12:20:19:18:19:14:19:18:1:2:42:1:1:0:0.98
X	9649356	0e1a1612-3096-11e7-91a4-c2c881232037	TA	T	960	PASS	PC=D;RS=9649356;RE=9649366;LEN=1;REP=9;S1=72;S2=1370.06;F017;VD=F34H10.4|F34H10.4|r.?|-|-|protein_coding:CDS:intron:deletion:intron_variant|SO:0000010:SO:0000316:SO:0000188:SO:0000159:SO:0001627;VW=F34H10.4|F34H10.4|r.?|-|-|protein_coding:CDS:intron:deletion:intron_variant|SO:0000010:SO:0000316:SO:0000188:SO:0000159:SO:0001627;VT=Del;VC=intronic	GT:NB:ND:NP:NR:NU:PB:PD:PP:PR:PU:TG:VG:MTR:WTR:AMB:UNK:VAF	./.:0:21:0:21:0:0:20:0:20:0:1:0:0:39:2:0:0	./.:20:22:11:22:20:10:12:5:12:10:1:2:31:0:5:0:1
X	9660679	5a304bca-3096-11e7-91a4-c2c881232037	A	AT	900	PASS	PC=I;RS=9660679;RE=9660686;LEN=1;REP=5;S1=66;S2=1275.1;F017;VD=T14B1.1|T14B1.1.1|r.?|-|-|protein_coding:insertion:5KB_downstream_variant|SO:0000010:SO:0000667:SO:0001633;VW=T14B1.1|T14B1.1.1|r.?|-|-|protein_coding:insertion:5KB_downstream_variant|SO:0000010:SO:0000667:SO:0001633;VT=Ins;VC=downstream	GT:NB:ND:NP:NR:NU:PB:PD:PP:PR:PU:TG:VG:MTR:WTR:AMB:UNK:VAF	./.:0:17:0:17:0:0:17:0:17:0:1:0:0:39:0:0:0	./.:14:18:10:18:14:10:14:5:14:10:1:2:27:2:0:0:0.93
X	10023163	5ae530ee-3096-11e7-91a4-c2c881232037	A	AT	900	F015	PC=I;RS=10023163;RE=10023174;LEN=1;REP=9;S1=70;S2=1275.7;F017;VD=F42G10.1|F42G10.1.2|r.?|-|-|protein_coding:insertion:2KB_upstream_variant|SO:0000010:SO:0000667:SO:0001636;VW=F42G10.1|F42G10.1.2|r.?|-|-|protein_coding:insertion:2KB_upstream_variant|SO:0000010:SO:0000667:SO:0001636;VT=Ins;VC=upstream	GT:NB:ND:NP:NR:NU:PB:PD:PP:PR:PU:TG:VG	./.:0:24:0:24:0:1:23:0:23:1:1:1	./.:17:22:9:22:17:15:19:6:19:15:1:2
X	10039453	0eccdcac-3096-11e7-91a4-c2c881232037	GT	G	300	PASS	PC=D;RS=10039453;RE=10039463;LEN=1;REP=9;S1=12;S2=426.037;F017;VD=ZC374.2|ZC374.2|r.?|-|-|protein_coding:CDS:intron:deletion:intron_variant|SO:0000010:SO:0000316:SO:0000188:SO:0000159:SO:0001627;VW=ZC374.2|ZC374.2|r.?|-|-|protein_coding:CDS:intron:deletion:intron_variant|SO:0000010:SO:0000316:SO:0000188:SO:0000159:SO:0001627;VT=Del;VC=intronic	GT:NB:ND:NP:NR:NU:PB:PD:PP:PR:PU:TG:VG:MTR:WTR:AMB:UNK:VAF	./.:0:18:0:18:0:0:24:0:24:0:1:0:0:39:2:0:0	./.:7:25:3:25:7:9:13:2:13:9:1:2:17:19:5:0:0.47
X	10409539	0f7571e6-3096-11e7-91a4-c2c881232037	AT	A	1320	PASS	PC=D;RS=10409539;RE=10409544;LEN=1;REP=4;S1=135;S2=1882.63;F017;VD=acr-8|ZC504.2|r.?|-|-|protein_coding:deletion:5KB_upstream_variant|SO:0000010:SO:0000159:SO:0001635;VW=ZC504.1|ZC504.1a|r.?|-|-|protein_coding:CDS:intron:deletion:intron_variant|SO:0000010:SO:0000316:SO:0000188:SO:0000159:SO:0001627;VT=Del;VC=upstream	GT:NB:ND:NP:NR:NU:PB:PD:PP:PR:PU:TG:VG:MTR:WTR:AMB:UNK:VAF	./.:0:13:0:13:0:0:19:0:19:0:1:0:0:39:0:0:0	./.:20:24:14:24:20:11:11:8:11:11:1:2:36:2:0:0:0.95
X	10636651	5b8dc06a-3096-11e7-91a4-c2c881232037	G	GT	1380	PASS	PC=I;RS=10636651;RE=10636661;LEN=1;REP=8;S1=144;S2=1943.27;F017;VT=Ins	GT:NB:ND:NP:NR:NU:PB:PD:PP:PR:PU:TG:VG:MTR:WTR:AMB:UNK:VAF	./.:0:18:0:18:0:0:26:0:26:0:1:0:0:44:0:1:0	./.:23:28:15:28:23:11:14:8:14:11:1:2:36:0:0:1:1
X	10644184	0fcd31c4-3096-11e7-91a4-c2c881232037	AT	A	840	F006	PC=D;RS=10644184;RE=10644196;LEN=1;REP=11;S1=48;S2=1185.56;F017;VD=daf-12|F11A1.3a|r.?|-|-|protein_coding:deletion:2KB_upstream_variant|SO:0000010:SO:0000159:SO:0001636;VW=daf-12|F11A1.3a|r.?|-|-|protein_coding:deletion:2KB_upstream_variant|SO:0000010:SO:0000159:SO:0001636;VT=Del;VC=upstream	GT:NB:ND:NP:NR:NU:PB:PD:PP:PR:PU:TG:VG	./.:0:13:0:13:0:0:18:0:18:0:1:0	./.:18:20:11:20:18:10:11:3:11:10:1:2
X	10901677	10285626-3096-11e7-91a4-c2c881232037	GT	G	1740	PASS	PC=D;RS=10901677;RE=10901684;LEN=1;REP=6;S1=234;S2=2488.36;F017;VD=suca-1|F47B10.1.2|r.?|-|-|protein_coding:deletion:2KB_upstream_variant|SO:0000010:SO:0000159:SO:0001636;VW=suca-1|F47B10.1.2|r.?|-|-|protein_coding:deletion:2KB_upstream_variant|SO:0000010:SO:0000159:SO:0001636;VT=Del;VC=upstream	GT:NB:ND:NP:NR:NU:PB:PD:PP:PR:PU:TG:VG:MTR:WTR:AMB:UNK:VAF	./.:0:22:0:22:0:0:26:0:26:0:1:0:0:66:1:0:0	./.:21:21:17:21:21:17:17:12:17:17:1:2:54:0:0:0:1
X	11026286	10628102-3096-11e7-91a4-c2c881232037	AT	A	1200	PASS	PC=D;RS=11026286;RE=11026296;LEN=1;REP=9;S1=121;S2=1716.79;F017;VD=egl-15|F58A3.2d|r.?|-|-|protein_coding:deletion:5KB_downstream_variant|SO:0000010:SO:0000159:SO:0001633;VW=ldb-1|F58A3.1a.1|r.?|-|-|protein_coding:deletion:5KB_upstream_variant|SO:0000010:SO:0000159:SO:0001635;VT=Del;VC=downstream	GT:NB:ND:NP:NR:NU:PB:PD:PP:PR:PU:TG:VG:MTR:WTR:AMB:UNK:VAF	./.:0:13:0:13:0:0:33:0:33:0:1:0:0:43:3:0:0	./.:15:15:10:15:15:15:16:10:16:15:1:2:34:1:0:0:0.97
X	11150489	1088f9cc-3096-11e7-91a4-c2c881232037	CT	C	420	PASS	PC=D;RS=11150489;RE=11150499;LEN=1;REP=9;S1=14;S2=601.509;F017;VD=C05C9.3|C05C9.3|r.?|-|-|protein_coding:CDS:intron:deletion:intron_variant|SO:0000010:SO:0000316:SO:0000188:SO:0000159:SO:0001627;VW=C05C9.3|C05C9.3|r.?|-|-|protein_coding:CDS:intron:deletion:intron_variant|SO:0000010:SO:0000316:SO:0000188:SO:0000159:SO:0001627;VT=Del;VC=intronic	GT:NB:ND:NP:NR:NU:PB:PD:PP:PR:PU:TG:VG:MTR:WTR:AMB:UNK:VAF	./.:0:24:0:24:0:0:18:0:18:0:1:0:0:41:7:0:0	./.:9:19:6:19:9:5:17:1:17:5:1:2:20:21:0:0:0.49
X	11224429	5cd7266e-3096-11e7-91a4-c2c881232037	A	AT	540	PASS	PC=I;RS=11224429;RE=11224437;LEN=1;REP=6;S1=30;S2=764.94;F017;VD=C34F6.9|C34F6.9|r.?|-|-|protein_coding:insertion:2KB_upstream_variant|SO:0000010:SO:0000667:SO:0001636;VW=C34F6.9|C34F6.9|r.?|-|-|protein_coding:insertion:2KB_upstream_variant|SO:0000010:SO:0000667:SO:0001636;VT=Ins;VC=upstream	GT:NB:ND:NP:NR:NU:PB:PD:PP:PR:PU:TG:VG:MTR:WTR:AMB:UNK:VAF	./.:0:25:0:25:0:0:22:0:22:0:1:0:0:51:0:0:0	./.:5:17:4:17:5:6:13:5:13:6:1:2:14:22:0:0:0.39
X	11380797	11219bb4-3096-11e7-91a4-c2c881232037	AT	A	600	PASS	PC=D;RS=11380797;RE=11380806;LEN=1;REP=8;S1=35;S2=850.87;F017;VD=F08B12.1|F08B12.1|r.?|-|-|protein_coding:deletion:5KB_upstream_variant|SO:0000010:SO:0000159:SO:0001635;VW=F08B12.1|F08B12.1|r.?|-|-|protein_coding:deletion:5KB_upstream_variant|SO:0000010:SO:0000159:SO:0001635;VT=Del;VC=upstream	GT:NB:ND:NP:NR:NU:PB:PD:PP:PR:PU:TG:VG:MTR:WTR:AMB:UNK:VAF	./.:0:17:0:17:0:0:21:0:21:0:1:0:0:43:1:0:0	./.:4:18:4:18:4:11:29:6:29:11:1:2:16:29:2:0:0.36
X	11458140	113e7b44-3096-11e7-91a4-c2c881232037	AT	A	1080	PASS	PC=D;RS=11458140;RE=11458147;LEN=1;REP=6;S1=84;S2=1538.31;F017;VD=F48C5.2|F48C5.2|r.?|-|-|protein_coding:deletion:5KB_upstream_variant|SO:0000010:SO:0000159:SO:0001635;VW=F48C5.2|F48C5.2|r.?|-|-|protein_coding:deletion:5KB_upstream_variant|SO:0000010:SO:0000159:SO:0001635;VT=Del;VC=upstream	GT:NB:ND:NP:NR:NU:PB:PD:PP:PR:PU:TG:VG:MTR:WTR:AMB:UNK:VAF	./.:0:21:0:21:0:0:18:0:18:0:1:0:0:56:0:0:0	./.:19:20:13:20:19:13:15:5:15:13:1:2:34:0:3:0:1
X	11679978	5d9fc6e6-3096-11e7-91a4-c2c881232037	G	GA	360	PASS	PC=I;RS=11679978;RE=11679989;LEN=1;REP=9;S1=16;S2=510.161;F017;VD=T04F8.7|T04F8.7a|r.?|-|-|protein_coding:CDS:intron:insertion:intron_variant|SO:0000010:SO:0000316:SO:0000188:SO:0000667:SO:0001627;VW=T04F8.7|T04F8.7a|r.?|-|-|protein_coding:CDS:intron:insertion:intron_variant|SO:0000010:SO:0000316:SO:0000188:SO:0000667:SO:0001627;VT=Ins;VC=intronic	GT:NB:ND:NP:NR:NU:PB:PD:PP:PR:PU:TG:VG:MTR:WTR:AMB:UNK:VAF	./.:0:22:0:22:0:0:18:0:18:0:1:0:0:38:0:0:0	./.:3:10:3:10:3:7:18:3:18:7:1:2:11:14:0:0:0.44
X	11711188	119c4080-3096-11e7-91a4-c2c881232037	GT	G	540	PASS	PC=D;RS=11711188;RE=11711197;LEN=1;REP=8;S1=30;S2=772.165;F017;VD=C44C10.11|C44C10.11.2|r.?|-|-|protein_coding:deletion:2KB_upstream_variant|SO:0000010:SO:0000159:SO:0001636;VW=C44C10.11|C44C10.11.2|r.?|-|-|protein_coding:deletion:2KB_upstream_variant|SO:0000010:SO:0000159:SO:0001636;VT=Del;VC=upstream	GT:NB:ND:NP:NR:NU:PB:PD:PP:PR:PU:TG:VG:MTR:WTR:AMB:UNK:VAF	./.:0:29:0:29:0:0:23:0:23:0:1:0:0:61:3:0:0	./.:9:18:4:18:9:10:21:5:21:10:1:2:20:15:5:0:0.57
X	11716749	11a5e554-3096-11e7-91a4-c2c881232037	TGG	T	480	F006;F015	PC=D;RS=11716749;RE=11716761;LEN=2;REP=11;S1=21;S2=682.623;F017;VD=C44C10.9|C44C10.9b|r.?|-|-|protein_coding:deletion:2KB_upstream_variant|SO:0000010:SO:0000159:SO:0001636;VW=C44C10.9|C44C10.9b|r.?|-|-|protein_coding:deletion:2KB_upstream_variant|SO:0000010:SO:0000159:SO:0001636;VT=Del;VC=upstream	GT:NB:ND:NP:NR:NU:PB:PD:PP:PR:PU:TG:VG	./.:0:9:0:9:0:2:22:0:22:2:1:1	./.:11:15:6:15:11:11:12:2:12:11:1:2
X	11825560	5e3a409a-3096-11e7-91a4-c2c881232037	C	CG	600	F015	PC=I;RS=11825560;RE=11825570;LEN=1;REP=8;S1=27;S2=849.666;F017;VD=tag-241|C34E11.3a|r.?|-|-|protein_coding:insertion:2KB_upstream_variant|SO:0000010:SO:0000667:SO:0001636;VW=tag-241|C34E11.3a|r.?|-|-|protein_coding:insertion:2KB_upstream_variant|SO:0000010:SO:0000667:SO:0001636;VT=Ins;VC=upstream	GT:NB:ND:NP:NR:NU:PB:PD:PP:PR:PU:TG:VG	./.:1:17:0:17:1:0:15:0:15:0:1:1	./.:7:9:2:9:7:11:18:8:18:11:1:2
X	11933044	5ea822a4-3096-11e7-91a4-c2c881232037	G	GT	660	PASS	PC=I;RS=11933044;RE=11933054;LEN=1;REP=8;S1=40;S2=933.79;F017;VD=F55G7.2|F55G7.2|r.?|-|-|protein_coding:insertion:2KB_upstream_variant|SO:0000010:SO:0000667:SO:0001636;VW=F55G7.2|F55G7.2|r.?|-|-|protein_coding:insertion:2KB_upstream_variant|SO:0000010:SO:0000667:SO:0001636;VT=Ins;VC=upstream	GT:NB:ND:NP:NR:NU:PB:PD:PP:PR:PU:TG:VG:MTR:WTR:AMB:UNK:VAF	./.:0:22:0:22:0:0:14:0:14:0:1:0:0:39:0:0:0	./.:14:19:7:19:14:11:16:4:16:11:1:2:29:0:0:1:1
X	12047960	5ece2e04-3096-11e7-91a4-c2c881232037	A	AT	540	PASS	PC=I;RS=12047960;RE=12047969;LEN=1;REP=7;S1=30;S2=765.543;F017;VD=B0198.3|B0198.3a|r.?|-|-|protein_coding:CDS:intron:insertion:intron_variant|SO:0000010:SO:0000316:SO:0000188:SO:0000667:SO:0001627;VW=B0198.3|B0198.3a|r.?|-|-|protein_coding:CDS:intron:insertion:intron_variant|SO:0000010:SO:0000316:SO:0000188:SO:0000667:SO:0001627;VT=Ins;VC=intronic	GT:NB:ND:NP:NR:NU:PB:PD:PP:PR:PU:TG:VG:MTR:WTR:AMB:UNK:VAF	./.:0:12:0:12:0:0:22:0:22:0:1:0:0:43:0:0:0	./.:4:18:4:18:4:7:18:5:18:7:1:2:11:22:0:0:0.33
X	12203910	1379726a-3096-11e7-91a4-c2c881232037	CT	C	1440	PASS	PC=D;RS=12203910;RE=12203919;LEN=1;REP=8;S1=165;S2=2052.08;F017;VD=cab-1|C23H4.1.5|r.?|-|-|protein_coding:CDS:intron:deletion:intron_variant|SO:0000010:SO:0000316:SO:0000188:SO:0000159:SO:0001627;VW=cab-1|C23H4.1.5|r.?|-|-|protein_coding:CDS:intron:deletion:intron_variant|SO:0000010:SO:0000316:SO:0000188:SO:0000159:SO:0001627;VT=Del;VC=intronic	GT:NB:ND:NP:NR:NU:PB:PD:PP:PR:PU:TG:VG:MTR:WTR:AMB:UNK:VAF	./.:0:22:0:22:0:0:19:0:19:0:1:0:0:54:1:0:0	./.:16:18:14:18:16:25:27:10:27:25:1:2:49:0:1:1:1
X	12323333	5f4813b8-3096-11e7-91a4-c2c881232037	G	GA	1020	F006;F015	PC=I;RS=12323333;RE=12323346;LEN=1;REP=11;S1=88;S2=1447.56;F017;VD=F17A2.13|F17A2.13|r.?|-|-|protein_coding:insertion:500B_downstream_variant|SO:0000010:SO:0000667:SO:0001634;VW=ceh-40|F17A2.5|r.?|-|-|protein_coding:insertion:5KB_upstream_variant|SO:0000010:SO:0000667:SO:0001635;VT=Ins;VC=downstream	GT:NB:ND:NP:NR:NU:PB:PD:PP:PR:PU:TG:VG	./.:0:20:0:20:0:2:21:1:21:2:1:2	./.:13:17:7:17:13:15:22:9:22:15:1:2
X	12622358	142ea888-3096-11e7-91a4-c2c881232037	GT	G	420	F006;F015	PC=D;RS=12622358;RE=12622369;LEN=1;REP=10;S1=18;S2=600.907;F017;VD=R09A8.1|R09A8.1c|r.?|-|-|protein_coding:deletion:5KB_downstream_variant|SO:0000010:SO:0000159:SO:0001633;VW=R09A8.2|R09A8.2|r.?|-|-|protein_coding:CDS:intron:deletion:intron_variant|SO:0000010:SO:0000316:SO:0000188:SO:0000159:SO:0001627;VT=Del;VC=downstream	GT:NB:ND:NP:NR:NU:PB:PD:PP:PR:PU:TG:VG	./.:1:17:0:17:1:1:25:0:25:1:1:1	./.:7:11:5:11:7:4:11:2:11:4:1:2
X	12689704	6096c8d6-3096-11e7-91a4-c2c881232037	C	CCT	720	PASS	PC=I;RS=12689704;RE=12689719;LEN=2;REP=6;S1=40;S2=1013.7;F017;VD=adt-1|C02B4.1|r.?|-|-|protein_coding:insertion:500B_downstream_variant|SO:0000010:SO:0000667:SO:0001634;VW=ugt-50|T07C5.1c|r.?|-|-|protein_coding:insertion:2KB_upstream_variant|SO:0000010:SO:0000667:SO:0001636;VT=Ins;VC=downstream	GT:NB:ND:NP:NR:NU:PB:PD:PP:PR:PU:TG:VG:MTR:WTR:AMB:UNK:VAF	./.:0:23:0:23:0:0:13:0:13:0:1:0:0:32:0:0:0	./.:6:24:3:24:6:10:24:9:24:10:1:2:21:17:0:0:0.55
X	12698006	145a4aa6-3096-11e7-91a4-c2c881232037	AT	A	660	F006;F015	PC=D;RS=12698006;RE=12698018;LEN=1;REP=11;S1=40;S2=941.015;F017;VD=ugt-50|T07C5.1c|r.?|-|-|protein_coding:deletion:5KB_downstream_variant|SO:0000010:SO:0000159:SO:0001633;VW=nhr-26|T07C5.5|r.?|-|-|protein_coding:deletion:2KB_upstream_variant|SO:0000010:SO:0000159:SO:0001636;VT=Del;VC=downstream	GT:NB:ND:NP:NR:NU:PB:PD:PP:PR:PU:TG:VG	./.:0:18:0:18:0:1:21:0:21:1:1:1	./.:10:28:7:28:10:5:14:4:14:5:1:2
X	12760576	14895e4a-3096-11e7-91a4-c2c881232037	CT	C	660	PASS	PC=D;RS=12760576;RE=12760584;LEN=1;REP=7;S1=40;S2=941.617;F017;VD=cept-1|F22E10.5b|r.?|-|-|protein_coding:deletion:2KB_upstream_variant|SO:0000010:SO:0000159:SO:0001636;VW=nhr-27|F16H9.2b|r.?|-|-|protein_coding:CDS:intron:deletion:intron_variant|SO:0000010:SO:0000316:SO:0000188:SO:0000159:SO:0001627;VT=Del;VC=upstream	GT:NB:ND:NP:NR:NU:PB:PD:PP:PR:PU:TG:VG:MTR:WTR:AMB:UNK:VAF	./.:0:20:0:20:0:0:17:0:17:0:1:0:0:42:4:0:0	./.:11:14:7:14:11:5:9:4:9:5:1:2:16:7:0:0:0.7
X	12846320	14c60002-3096-11e7-91a4-c2c881232037	TA	T	1380	F006;F015	PC=D;RS=12846320;RE=12846331;LEN=1;REP=10;S1=150;S2=1970.97;F017;VD=chd-3|T14G8.1|r.?|-|-|protein_coding:deletion:500B_downstream_variant|SO:0000010:SO:0000159:SO:0001634;VW=C52G5.3|C52G5.3|r.?|-|-|protein_coding:deletion:2KB_upstream_variant|SO:0000010:SO:0000159:SO:0001636;VT=Del;VC=downstream	GT:NB:ND:NP:NR:NU:PB:PD:PP:PR:PU:TG:VG	./.:1:23:0:23:1:1:22:1:22:1:1:2	./.:22:23:14:23:22:11:12:8:12:11:1:2
X	12883782	6112bbc6-3096-11e7-91a4-c2c881232037	C	CA	1440	F015	PC=I;RS=12883782;RE=12883793;LEN=1;REP=9;S1=169;S2=2033.42;F017;VD=bcat-1|K02A4.1|r.?|-|-|protein_coding:insertion:5KB_downstream_variant|SO:0000010:SO:0000667:SO:0001633;VW=gpc-1|K02A4.2.1|r.?|-|-|protein_coding:five_prime_UTR:intron:insertion:intron_variant|SO:0000010:SO:0000204:SO:0000188:SO:0000667:SO:0001627;VT=Ins;VC=downstream	GT:NB:ND:NP:NR:NU:PB:PD:PP:PR:PU:TG:VG	./.:0:31:0:31:0:3:26:1:26:3:1:2	./.:18:25:12:25:18:17:18:11:18:17:1:2
X	12976105	6155789e-3096-11e7-91a4-c2c881232037	C	CA	540	PASS	PC=I;RS=12976105;RE=12976113;LEN=1;REP=6;S1=30;S2=767.349;F017;VD=ppk-3|VF11C1L.1|r.?|-|-|protein_coding:insertion:2KB_upstream_variant|SO:0000010:SO:0000667:SO:0001636;VW=ppk-3|VF11C1L.1|r.?|-|-|protein_coding:insertion:2KB_upstream_variant|SO:0000010:SO:0000667:SO:0001636;VT=Ins;VC=upstream	GT:NB:ND:NP:NR:NU:PB:PD:PP:PR:PU:TG:VG:MTR:WTR:AMB:UNK:VAF	./.:0:20:0:20:0:0:22:0:22:0:1:0:0:48:0:0:0	./.:5:16:4:16:5:5:17:5:17:5:1:2:12:23:0:0:0.34
X	13216243	1583f288-3096-11e7-91a4-c2c881232037	AT	A	1080	F006	PC=D;RS=13216243;RE=13216254;LEN=1;REP=10;S1=96;S2=1541.32;F017;VD=asp-4|R12H7.2|r.?|-|-|protein_coding:deletion:5KB_downstream_variant|SO:0000010:SO:0000159:SO:0001633;VW=R12H7.4|R12H7.4|r.?|-|-|protein_coding:deletion:2KB_upstream_variant|SO:0000010:SO:0000159:SO:0001636;VT=Del;VC=downstream	GT:NB:ND:NP:NR:NU:PB:PD:PP:PR:PU:TG:VG	./.:0:23:0:23:0:0:17:0:17:0:1:0	./.:12:14:7:14:12:23:25:11:25:23:1:2
X	13331465	15cafd86-3096-11e7-91a4-c2c881232037	GT	G	1440	F006;F015	PC=D;RS=13331465;RE=13331477;LEN=1;REP=11;S1=168;S2=2059.91;F017;VD=F46G10.2|F46G10.2|r.?|-|-|protein_coding:deletion:5KB_downstream_variant|SO:0000010:SO:0000159:SO:0001633;VW=F46G10.4|F46G10.4|r.?|-|-|protein_coding:deletion:5KB_upstream_variant|SO:0000010:SO:0000159:SO:0001635;VT=Del;VC=downstream	GT:NB:ND:NP:NR:NU:PB:PD:PP:PR:PU:TG:VG	./.:0:18:0:18:0:1:21:0:21:1:1:1	./.:16:19:11:19:16:16:18:13:18:16:1:2
X	13460321	62c90f9c-3096-11e7-91a4-c2c881232037	T	TA	1402	PASS	PC=I;RS=13460321;RE=13460328;LEN=1;REP=5;S1=169;S2=2047.87;F017;VD=flr-1|F02D10.5|r.?|-|-|protein_coding:insertion:5KB_upstream_variant|SO:0000010:SO:0000667:SO:0001635;VW=F02D10.3|F02D10.3|r.?|-|-|protein_coding:CDS:intron:insertion:intron_variant|SO:0000010:SO:0000316:SO:0000188:SO:0000667:SO:0001627;VT=Ins;VC=upstream	GT:NB:ND:NP:NR:NU:PB:PD:PP:PR:PU:TG:VG:MTR:WTR:AMB:UNK:VAF	./.:0:26:0:26:0:0:26:0:26:0:1:0:0:54:0:0:0	./.:17:17:12:17:17:17:21:12:21:17:1:2:41:1:0:0:0.98
X	13707285	16e2f872-3096-11e7-91a4-c2c881232037	GT	G	840	F006	PC=D;RS=13707285;RE=13707296;LEN=1;REP=10;S1=60;S2=1198.2;F017;VD=K02D3.1|K02D3.1|r.?|-|-|protein_coding:CDS:intron:deletion:intron_variant|SO:0000010:SO:0000316:SO:0000188:SO:0000159:SO:0001627;VW=K02D3.1|K02D3.1|r.?|-|-|protein_coding:CDS:intron:deletion:intron_variant|SO:0000010:SO:0000316:SO:0000188:SO:0000159:SO:0001627;VT=Del;VC=intronic	GT:NB:ND:NP:NR:NU:PB:PD:PP:PR:PU:TG:VG	./.:0:15:0:15:0:0:19:0:19:0:1:0	./.:7:18:5:18:7:14:22:9:22:14:1:2
X	13723220	636571ca-3096-11e7-91a4-c2c881232037	G	GT	1680	F015	PC=I;RS=13723220;RE=13723230;LEN=1;REP=8;S1=221;S2=2377.74;F017;VD=pix-1|K11E4.4a|r.?|-|-|protein_coding:insertion:5KB_upstream_variant|SO:0000010:SO:0000667:SO:0001635;VW=pix-1|K11E4.4a|r.?|-|-|protein_coding:insertion:5KB_upstream_variant|SO:0000010:SO:0000667:SO:0001635;VT=Ins;VC=upstream	GT:NB:ND:NP:NR:NU:PB:PD:PP:PR:PU:TG:VG	./.:0:22:0:22:0:2:26:1:26:2:1:2	./.:20:26:12:26:20:22:25:15:25:22:1:2
X	13836241	17411164-3096-11e7-91a4-c2c881232037	GT	G	1140	PASS	PC=D;RS=13836241;RE=13836251;LEN=1;REP=9;S1=80;S2=1626.05;F017;VD=F19D8.2|F19D8.2|r.?|-|-|protein_coding:CDS:intron:deletion:intron_variant|SO:0000010:SO:0000316:SO:0000188:SO:0000159:SO:0001627;VW=F19D8.2|F19D8.2|r.?|-|-|protein_coding:CDS:intron:deletion:intron_variant|SO:0000010:SO:0000316:SO:0000188:SO:0000159:SO:0001627;VT=Del;VC=intronic	GT:NB:ND:NP:NR:NU:PB:PD:PP:PR:PU:TG:VG:MTR:WTR:AMB:UNK:VAF	./.:0:24:0:24:0:0:19:0:19:0:1:0:0:46:2:0:0	./.:20:23:15:23:20:12:13:4:13:12:1:2:35:0:5:0:1
X	13900611	640af226-3096-11e7-91a4-c2c881232037	G	GA	1677	F015	PC=I;RS=13900611;RE=13900622;LEN=1;REP=9;S1=200;S2=2365.1;F017;VD=sra-39|T21H8.4|r.?|-|-|protein_coding:insertion:500B_downstream_variant|SO:0000010:SO:0000667:SO:0001634;VW=sra-38|T21H8.3|r.?|-|-|protein_coding:insertion:2KB_upstream_variant|SO:0000010:SO:0000667:SO:0001636;VT=Ins;VC=downstream	GT:NB:ND:NP:NR:NU:PB:PD:PP:PR:PU:TG:VG	./.:0:24:0:24:0:1:20:0:20:1:1:1	./.:13:13:9:13:13:24:28:19:28:24:1:2
X	13935890	17954900-3096-11e7-91a4-c2c881232037	GCCC	G	600	F006;F012;F015	PC=D;RS=13935890;RE=13935905;LEN=3;REP=14;S1=27;S2=845.452;F017;VD=elt-3|K02B9.4b|r.?|-|-|protein_coding:CDS:intron:deletion:intron_variant|SO:0000010:SO:0000316:SO:0000188:SO:0000159:SO:0001627;VW=elt-3|K02B9.4b|r.?|-|-|protein_coding:CDS:intron:deletion:intron_variant|SO:0000010:SO:0000316:SO:0000188:SO:0000159:SO:0001627;VT=Del;VC=intronic	GT:NB:ND:NP:NR:NU:PB:PD:PP:PR:PU:TG:VG	./.:3:14:0:14:3:3:14:1:14:3:1:2	./.:11:18:8:18:11:4:17:1:17:4:1:2
X	14030370	17c99188-3096-11e7-91a4-c2c881232037	CA	C	1380	PASS	PC=D;RS=14030370;RE=14030380;LEN=1;REP=9;S1=156;S2=1964.95;F017;VD=arrd-25|C04C11.2.2|r.?|-|-|protein_coding:deletion:5KB_upstream_variant|SO:0000010:SO:0000159:SO:0001635;VW=arrd-25|C04C11.2.2|r.?|-|-|protein_coding:deletion:5KB_upstream_variant|SO:0000010:SO:0000159:SO:0001635;VT=Del;VC=upstream	GT:NB:ND:NP:NR:NU:PB:PD:PP:PR:PU:TG:VG:MTR:WTR:AMB:UNK:VAF	./.:0:14:0:14:0:0:14:0:14:0:1:0:0:27:0:0:0	./.:20:23:12:23:20:20:22:11:22:20:1:2:42:2:2:0:0.95
X	14061419	17db9bda-3096-11e7-91a4-c2c881232037	GT	G	300	F015	PC=D;RS=14061419;RE=14061429;LEN=1;REP=9;S1=16;S2=513.773;F017;VD=dyc-1|C33G3.1b.2|r.?|-|-|protein_coding:CDS:intron:deletion:intron_variant|SO:0000010:SO:0000316:SO:0000188:SO:0000159:SO:0001627;VW=dyc-1|C33G3.1b.2|r.?|-|-|protein_coding:CDS:intron:deletion:intron_variant|SO:0000010:SO:0000316:SO:0000188:SO:0000159:SO:0001627;VT=Del;VC=intronic	GT:NB:ND:NP:NR:NU:PB:PD:PP:PR:PU:TG:VG	./.:0:19:0:19:0:1:18:1:18:1:1:1	./.:5:11:3:11:5:6:15:2:15:6:1:2
X	14114079	64ba48c0-3096-11e7-91a4-c2c881232037	C	CA	300	F006;F015	PC=I;RS=14114079;RE=14114091;LEN=1;REP=10;S1=10;S2=426.037;F017;VD=F28H6.6|F28H6.6|r.?|-|-|protein_coding:insertion:5KB_downstream_variant|SO:0000010:SO:0000667:SO:0001633;VW=nhr-281|F16B12.8|r.?|-|-|protein_coding:insertion:2KB_upstream_variant|SO:0000010:SO:0000667:SO:0001636;VT=Ins;VC=downstream	GT:NB:ND:NP:NR:NU:PB:PD:PP:PR:PU:TG:VG	./.:0:20:0:20:0:1:14:0:14:1:1:1	./.:1:9:1:9:1:9:21:4:21:9:1:2
X	14155297	17e1f1b0-3096-11e7-91a4-c2c881232037	AT	A	522	F006	PC=D;RS=14155297;RE=14155308;LEN=1;REP=10;S1=28;S2=765.543;F017;VD=akt-2|F28H6.1b|r.?|-|-|protein_coding:deletion:5KB_downstream_variant|SO:0000010:SO:0000159:SO:0001633;VW=ceh-90|R03E1.4|r.?|-|-|protein_coding:CDS:intron:deletion:intron_variant|SO:0000010:SO:0000316:SO:0000188:SO:0000159:SO:0001627;VT=Del;VC=downstream	GT:NB:ND:NP:NR:NU:PB:PD:PP:PR:PU:TG:VG	./.:0:24:0:24:0:0:17:0:17:0:1:0	./.:5:21:3:21:5:7:12:6:12:7:1:2
X	14207292	18127df8-3096-11e7-91a4-c2c881232037	TA	T	420	PASS	PC=D;RS=14207292;RE=14207300;LEN=1;REP=7;S1=18;S2=596.091;F017;VD=ceh-37|C37E2.5|r.?|-|-|protein_coding:five_prime_UTR:intron:deletion:intron_variant|SO:0000010:SO:0000204:SO:0000188:SO:0000159:SO:0001627;VW=ceh-37|C37E2.5|r.?|-|-|protein_coding:five_prime_UTR:intron:deletion:intron_variant|SO:0000010:SO:0000204:SO:0000188:SO:0000159:SO:0001627;VT=Del;VC=intronic	GT:NB:ND:NP:NR:NU:PB:PD:PP:PR:PU:TG:VG:MTR:WTR:AMB:UNK:VAF	./.:0:10:0:10:0:0:28:0:28:0:1:0:0:44:0:0:0	./.:2:10:2:10:2:6:13:5:13:6:1:2:8:12:3:0:0.4
X	14364404	655dbf14-3096-11e7-91a4-c2c881232037	C	CA	600	PASS	PC=I;RS=14364404;RE=14364412;LEN=1;REP=6;S1=35;S2=852.074;F017;VT=Ins	GT:NB:ND:NP:NR:NU:PB:PD:PP:PR:PU:TG:VG:MTR:WTR:AMB:UNK:VAF	./.:0:24:0:24:0:0:20:0:20:0:1:0:0:43:0:0:0	./.:8:18:4:18:8:10:16:6:16:10:1:2:19:15:0:0:0.56
X	14648326	6639ff88-3096-11e7-91a4-c2c881232037	C	CT	1680	PASS	PC=I;RS=14648326;RE=14648337;LEN=1;REP=9;S1=221;S2=2378.95;F017;VD=F54E4.4|F54E4.4|r.?|-|-|protein_coding:insertion:5KB_upstream_variant|SO:0000010:SO:0000667:SO:0001635;VW=F54E4.4|F54E4.4|r.?|-|-|protein_coding:insertion:5KB_upstream_variant|SO:0000010:SO:0000667:SO:0001635;VT=Ins;VC=upstream	GT:NB:ND:NP:NR:NU:PB:PD:PP:PR:PU:TG:VG:MTR:WTR:AMB:UNK:VAF	./.:0:19:0:19:0:0:18:0:18:0:1:0:0:35:0:0:0	./.:14:18:12:18:14:18:24:16:24:18:1:2:32:5:0:0:0.86
X	14823471	66a5db68-3096-11e7-91a4-c2c881232037	G	GT	840	PASS	PC=I;RS=14823471;RE=14823482;LEN=1;REP=9;S1=63;S2=1190.38;F017;VD=mbk-1|T04C10.1|r.?|-|-|protein_coding:CDS:intron:insertion:intron_variant|SO:0000010:SO:0000316:SO:0000188:SO:0000667:SO:0001627;VW=mbk-1|T04C10.1|r.?|-|-|protein_coding:CDS:intron:insertion:intron_variant|SO:0000010:SO:0000316:SO:0000188:SO:0000667:SO:0001627;VT=Ins;VC=intronic	GT:NB:ND:NP:NR:NU:PB:PD:PP:PR:PU:TG:VG:MTR:WTR:AMB:UNK:VAF	./.:0:28:0:28:0:0:18:0:18:0:1:0:0:42:0:0:0	./.:7:14:6:14:7:14:21:8:21:14:1:2:23:4:0:0:0.85
X	15065411	678f11f2-3096-11e7-91a4-c2c881232037	G	GT	540	F006;F015	PC=I;RS=15065411;RE=15065423;LEN=1;REP=10;S1=24;S2=761.93;F017;VD=H40L08.3|H40L08.3|r.?|-|-|protein_coding:insertion:5KB_downstream_variant|SO:0000010:SO:0000667:SO:0001633;VW=H40L08.3|H40L08.3|r.?|-|-|protein_coding:insertion:5KB_downstream_variant|SO:0000010:SO:0000667:SO:0001633;VT=Ins;VC=downstream	GT:NB:ND:NP:NR:NU:PB:PD:PP:PR:PU:TG:VG	./.:1:26:0:26:1:1:17:0:17:1:1:1	./.:9:18:7:18:10:5:14:2:14:5:1:2
X	15078013	6798a6a4-3096-11e7-91a4-c2c881232037	T	TG	300	F006	PC=I;RS=15078013;RE=15078026;LEN=1;REP=11;S1=12;S2=417.608;F017;VD=H40L08.3|H40L08.3|r.?|-|-|protein_coding:insertion:2KB_upstream_variant|SO:0000010:SO:0000667:SO:0001636;VW=H40L08.3|H40L08.3|r.?|-|-|protein_coding:insertion:2KB_upstream_variant|SO:0000010:SO:0000667:SO:0001636;VT=Ins;VC=upstream	GT:NB:ND:NP:NR:NU:PB:PD:PP:PR:PU:TG:VG	./.:0:13:0:13:0:0:25:0:25:0:1:0	./.:5:18:3:18:5:5:16:2:16:5:1:2
X	15221945	1a9835ae-3096-11e7-91a4-c2c881232037	GA	G	900	F006	PC=D;RS=15221945;RE=15221956;LEN=1;REP=10;S1=72;S2=1284.13;F017;VD=H03A11.2|H03A11.2|r.?|-|-|protein_coding:deletion:5KB_downstream_variant|SO:0000010:SO:0000159:SO:0001633;VW=H03A11.2|H03A11.2|r.?|-|-|protein_coding:deletion:5KB_downstream_variant|SO:0000010:SO:0000159:SO:0001633;VT=Del;VC=downstream	GT:NB:ND:NP:NR:NU:PB:PD:PP:PR:PU:TG:VG	./.:0:18:0:18:0:0:21:0:21:0:1:0	./.:15:16:7:16:15:10:13:8:13:10:1:2
X	15582143	69c6a8cc-3096-11e7-91a4-c2c881232037	T	TA	1260	PASS	PC=I;RS=15582143;RE=15582151;LEN=1;REP=6;S1=120;S2=1789.48;F017;VD=K09A9.6|K09A9.6a|r.?|-|-|protein_coding:CDS:intron:insertion:intron_variant|SO:0000010:SO:0000316:SO:0000188:SO:0000667:SO:0001627;VW=K09A9.6|K09A9.6a|r.?|-|-|protein_coding:CDS:intron:insertion:intron_variant|SO:0000010:SO:0000316:SO:0000188:SO:0000667:SO:0001627;VT=Ins;VC=intronic	GT:NB:ND:NP:NR:NU:PB:PD:PP:PR:PU:TG:VG:MTR:WTR:AMB:UNK:VAF	./.:0:15:0:15:0:0:19:0:19:0:1:0:0:42:0:0:0	./.:19:22:14:22:19:11:14:7:14:11:1:2:36:0:0:0:1
X	15950236	6baf265a-3096-11e7-91a4-c2c881232037	C	CA	1320	PASS	PC=I;RS=15950236;RE=15950245;LEN=1;REP=7;S1=119;S2=1875.41;F017;VD=col-186|E03G2.4|r.?|-|-|protein_coding:insertion:5KB_upstream_variant|SO:0000010:SO:0000667:SO:0001635;VW=col-186|E03G2.4|r.?|-|-|protein_coding:insertion:5KB_upstream_variant|SO:0000010:SO:0000667:SO:0001635;VT=Ins;VC=upstream	GT:NB:ND:NP:NR:NU:PB:PD:PP:PR:PU:TG:VG:MTR:WTR:AMB:UNK:VAF	./.:0:16:0:16:0:0:20:0:20:0:1:0:0:41:0:0:0	./.:7:8:6:8:7:23:28:16:28:23:1:2:36:1:0:0:0.97
X	16030360	1d94a4ea-3096-11e7-91a4-c2c881232037	GA	G	1800	PASS	PC=D;RS=16030360;RE=16030370;LEN=1;REP=9;S1=240;S2=2573.68;F017;VD=B0395.3|B0395.3.2|r.?|-|-|protein_coding:deletion:5KB_downstream_variant|SO:0000010:SO:0000159:SO:0001633;VW=mboa-1|B0395.2|r.?|-|-|protein_coding:deletion:2KB_upstream_variant|SO:0000010:SO:0000159:SO:0001636;VT=Del;VC=downstream	GT:NB:ND:NP:NR:NU:PB:PD:PP:PR:PU:TG:VG:MTR:WTR:AMB:UNK:VAF	./.:0:24:0:24:0:0:24:0:24:0:1:0:0:56:2:0:0	./.:23:29:19:29:23:18:20:11:20:18:1:2:46:0:10:0:1
X	16089448	1dc23ec8-3096-11e7-91a4-c2c881232037	GT	G	1380	PASS	PC=D;RS=16089448;RE=16089458;LEN=1;REP=9;S1=154;S2=1960.73;F017;VD=C30F2.3|C30F2.3|r.?|-|-|protein_coding:deletion:5KB_downstream_variant|SO:0000010:SO:0000159:SO:0001633;VW=C30F2.2|C30F2.2|r.?|-|-|protein_coding:deletion:5KB_upstream_variant|SO:0000010:SO:0000159:SO:0001635;VT=Del;VC=downstream	GT:NB:ND:NP:NR:NU:PB:PD:PP:PR:PU:TG:VG:MTR:WTR:AMB:UNK:VAF	./.:0:22:0:22:0:0:28:0:28:0:1:0:0:49:4:0:0	./.:20:21:13:21:20:15:16:10:16:15:1:2:44:1:0:0:0.98
X	16130525	1ddf0832-3096-11e7-91a4-c2c881232037	GT	G	1380	PASS	PC=D;RS=16130525;RE=16130531;LEN=1;REP=5;S1=154;S2=1972.78;F017;VD=ZK1073.1|ZK1073.1.2|r.?|-|-|protein_coding:deletion:2KB_upstream_variant|SO:0000010:SO:0000159:SO:0001636;VW=ZK1073.1|ZK1073.1.2|r.?|-|-|protein_coding:deletion:2KB_upstream_variant|SO:0000010:SO:0000159:SO:0001636;VT=Del;VC=upstream	GT:NB:ND:NP:NR:NU:PB:PD:PP:PR:PU:TG:VG:MTR:WTR:AMB:UNK:VAF	./.:0:19:0:19:0:0:22:0:22:0:1:0:0:43:1:0:0	./.:18:18:13:18:18:14:14:10:14:14:1:2:35:0:0:2:1
X	16177502	6c79b654-3096-11e7-91a4-c2c881232037	G	GA	1980	PASS	PC=I;RS=16177502;RE=16177509;LEN=1;REP=5;S1=306;S2=2800.17;F017;VT=Ins	GT:NB:ND:NP:NR:NU:PB:PD:PP:PR:PU:TG:VG:MTR:WTR:AMB:UNK:VAF	./.:0:20:0:20:0:0:20:0:20:0:1:0:0:47:0:0:0	./.:20:21:17:21:20:26:27:16:27:26:1:2:50:0:0:2:1
X	16196659	1e055d2a-3096-11e7-91a4-c2c881232037	AT	A	840	PASS	PC=D;RS=16196659;RE=16196669;LEN=1;REP=9;S1=60;S2=1200.61;F017;VD=R11.3|R11.3|r.?|-|-|protein_coding:deletion:500B_downstream_variant|SO:0000010:SO:0000159:SO:0001634;VW=R11.3|R11.3|r.?|-|-|protein_coding:deletion:500B_downstream_variant|SO:0000010:SO:0000159:SO:0001634;VT=Del;VC=downstream	GT:NB:ND:NP:NR:NU:PB:PD:PP:PR:PU:TG:VG:MTR:WTR:AMB:UNK:VAF	./.:0:27:0:27:0:0:24:0:24:0:1:0:0:57:0:0:0	./.:11:25:9:25:11:7:17:5:17:7:1:2:19:27:1:0:0.41
X	16228893	1e1c3c8e-3096-11e7-91a4-c2c881232037	AT	A	1440	PASS	PC=D;RS=16228893;RE=16228901;LEN=1;REP=7;S1=168;S2=2056.9;F017;VD=F23A7.5|F23A7.5|r.?|-|-|protein_coding:deletion:2KB_upstream_variant|SO:0000010:SO:0000159:SO:0001636;VW=F23A7.5|F23A7.5|r.?|-|-|protein_coding:deletion:2KB_upstream_variant|SO:0000010:SO:0000159:SO:0001636;VT=Del;VC=upstream	GT:NB:ND:NP:NR:NU:PB:PD:PP:PR:PU:TG:VG:MTR:WTR:AMB:UNK:VAF	./.:0:28:0:28:0:0:25:0:25:0:1:0:0:59:1:0:0	./.:17:18:13:18:17:12:15:11:15:12:1:2:33:0:1:0:1
X	16261410	1e35c690-3096-11e7-91a4-c2c881232037	TA	T	1200	F006	PC=D;RS=16261410;RE=16261421;LEN=1;REP=10;S1=117;S2=1717.39;F017;VD=mua-6|W10G6.3.2|r.?|-|-|protein_coding:deletion:5KB_downstream_variant|SO:0000010:SO:0000159:SO:0001633;VW=sgk-1|W10G6.2b|r.?|-|-|protein_coding:CDS:intron:deletion:intron_variant|SO:0000010:SO:0000316:SO:0000188:SO:0000159:SO:0001627;VT=Del;VC=downstream	GT:NB:ND:NP:NR:NU:PB:PD:PP:PR:PU:TG:VG	./.:0:26:0:26:0:0:27:0:27:0:1:0	./.:24:24:12:24:24:17:19:8:19:17:1:2
X	16584271	6dbeab6e-3096-11e7-91a4-c2c881232037	T	TA	1140	PASS	PC=I;RS=16584271;RE=16584280;LEN=1;REP=7;S1=110;S2=1616.41;F017;VD=ser-1|F59C12.2a|r.?|-|-|protein_coding:CDS:intron:insertion:intron_variant|SO:0000010:SO:0000316:SO:0000188:SO:0000667:SO:0001627;VW=ser-1|F59C12.2a|r.?|-|-|protein_coding:CDS:intron:insertion:intron_variant|SO:0000010:SO:0000316:SO:0000188:SO:0000667:SO:0001627;VT=Ins;VC=intronic	GT:NB:ND:NP:NR:NU:PB:PD:PP:PR:PU:TG:VG:MTR:WTR:AMB:UNK:VAF	./.:0:27:0:27:0:0:21:0:21:0:1:0:0:47:0:0:0	./.:18:22:9:22:18:16:16:10:16:16:1:2:39:1:0:1:0.97
X	16753834	1f816cd4-3096-11e7-91a4-c2c881232037	TA	T	1020	F006	PC=D;RS=16753834;RE=16753845;LEN=1;REP=10;S1=70;S2=1449.97;F017;VD=C10E2.5|C10E2.5|r.?|-|-|protein_coding:deletion:2KB_upstream_variant|SO:0000010:SO:0000159:SO:0001636;VW=C10E2.5|C10E2.5|r.?|-|-|protein_coding:deletion:2KB_upstream_variant|SO:0000010:SO:0000159:SO:0001636;VT=Del;VC=upstream	GT:NB:ND:NP:NR:NU:PB:PD:PP:PR:PU:TG:VG	./.:0:12:0:12:0:0:22:0:22:0:1:0	./.:18:21:4:21:18:21:23:13:23:21:1:2
X	17138167	208401c8-3096-11e7-91a4-c2c881232037	CA	C	480	PASS	PC=D;RS=17138167;RE=17138177;LEN=1;REP=9;S1=25;S2=685.633;F017;VD=K09E3.7|K09E3.7|r.?|-|-|protein_coding:deletion:5KB_upstream_variant|SO:0000010:SO:0000159:SO:0001635;VW=K09E3.7|K09E3.7|r.?|-|-|protein_coding:deletion:5KB_upstream_variant|SO:0000010:SO:0000159:SO:0001635;VT=Del;VC=upstream	GT:NB:ND:NP:NR:NU:PB:PD:PP:PR:PU:TG:VG:MTR:WTR:AMB:UNK:VAF	./.:0:17:0:17:0:0:19:0:19:0:1:0:0:40:2:0:0	./.:5:17:4:17:6:7:15:4:15:7:1:2:12:15:4:1:0.44
X	17300403	6fceabde-3096-11e7-91a4-c2c881232037	G	GAA	420	F015	PC=I;RS=17300403;RE=17300414;LEN=2;REP=9;S1=14;S2=591.877;F017;VD=fbxa-120|C33E10.2|r.?|-|-|protein_coding:insertion:5KB_upstream_variant|SO:0000010:SO:0000667:SO:0001635;VW=fbxa-120|C33E10.2|r.?|-|-|protein_coding:insertion:5KB_upstream_variant|SO:0000010:SO:0000667:SO:0001635;VT=Ins;VC=upstream	GT:NB:ND:NP:NR:NU:PB:PD:PP:PR:PU:TG:VG	./.:0:16:0:16:0:1:24:0:24:1:1:1	./.:4:17:1:17:4:10:25:6:25:10:1:2
X	17363963	7008538e-3096-11e7-91a4-c2c881232037	G	GT	1260	PASS	PC=I;RS=17363963;RE=17363973;LEN=1;REP=8;S1=126;S2=1782.25;F017;VD=F10D7.1|F10D7.1|r.?|-|-|protein_coding:CDS:intron:insertion:intron_variant|SO:0000010:SO:0000316:SO:0000188:SO:0000667:SO:0001627;VW=F10D7.1|F10D7.1|r.?|-|-|protein_coding:CDS:intron:insertion:intron_variant|SO:0000010:SO:0000316:SO:0000188:SO:0000667:SO:0001627;VT=Ins;VC=intronic	GT:NB:ND:NP:NR:NU:PB:PD:PP:PR:PU:TG:VG:MTR:WTR:AMB:UNK:VAF	./.:0:16:0:16:0:0:22:0:22:0:1:0:0:39:0:0:0	./.:14:17:8:17:14:21:24:13:24:21:1:2:44:1:1:0:0.98
X	17383021	2115c1c6-3096-11e7-91a4-c2c881232037	GA	G	1620	PASS	PC=D;RS=17383021;RE=17383030;LEN=1;REP=8;S1=198;S2=2317.7;F017;VD=F10D7.5|F10D7.5a|r.?|-|-|protein_coding:three_prime_UTR:intron:deletion:intron_variant|SO:0000010:SO:0000205:SO:0000188:SO:0000159:SO:0001627;VW=F10D7.5|F10D7.5a|r.?|-|-|protein_coding:three_prime_UTR:intron:deletion:intron_variant|SO:0000010:SO:0000205:SO:0000188:SO:0000159:SO:0001627;VT=Del;VC=intronic	GT:NB:ND:NP:NR:NU:PB:PD:PP:PR:PU:TG:VG:MTR:WTR:AMB:UNK:VAF	./.:0:17:0:17:0:0:19:0:19:0:1:0:0:33:1:0:0	./.:21:22:17:22:21:17:17:10:17:17:1:2:47:0:0:0:1
X	17587333	224433fc-3096-11e7-91a4-c2c881232037	CA	C	1500	F006	PC=D;RS=17587333;RE=17587345;LEN=1;REP=11;S1=182;S2=2145.84;F017;VT=Del	GT:NB:ND:NP:NR:NU:PB:PD:PP:PR:PU:TG:VG	./.:0:18:0:18:0:0:17:0:17:0:1:0	./.:16:18:13:18:16:17:20:12:20:17:1:2
X	17656693	226fa5be-3096-11e7-91a4-c2c881232037	GA	G	1500	F006	PC=D;RS=17656693;RE=17656704;LEN=1;REP=10;S1=180;S2=2144.64;F017;VT=Del	GT:NB:ND:NP:NR:NU:PB:PD:PP:PR:PU:TG:VG	./.:0:20:0:20:0:0:15:0:15:0:1:0	./.:24:25:14:25:24:15:16:11:16:15:1:2
X	17657330	22799dc6-3096-11e7-91a4-c2c881232037	AT	A	1140	F006	PC=D;RS=17657330;RE=17657341;LEN=1;REP=10;S1=108;S2=1630.26;F017;VT=Del	GT:NB:ND:NP:NR:NU:PB:PD:PP:PR:PU:TG:VG	./.:0:27:0:27:0:0:26:0:26:0:1:0	./.:20:25:11:25:20:13:15:8:15:13:1:2
