# Supplementary material for: Mutational signatures are jointly shaped by DNA damage and repair
Source: Nat Commun. 2020 May 1;11:2169. doi: 10.1038/s41467-020-15912-7 (PMC7195458; doi:10.1038/s41467-020-15912-7)
Supplement: Supplementary file 9 — Supplementary Data 6 [file 41467_2020_15912_MOESM9_ESM.zip › Filtered_VCFS_recovered/IND/CD0345d.filtered.indels.vcf]

##fileformat=VCFv4.1
##fileDate=20190627
##reference=genome.fa
##FILTER=<ID=F004,Description="Tum medium read depth strand bias check: Calls In 8% Reads Bt Depth 10 And 200 (inclusive)">
##FILTER=<ID=F005,Description="Tum high read depth strand bias check: Calls In 4% Reads > Depth 200">
##FILTER=<ID=F006,Description="Small call excessive repeat check: Fail if Length <= 4 and Repeats > 9">
##FILTER=<ID=F010,Description="Variant must not exist within the Unmatched Normal Panel">
##FILTER=<ID=F012,Description="Germline: When length < 11 and depth > 9, fail if the variant is seen in both 20% of normal reads AND 20% of tumour reads in either pindel or bwa">
##FILTER=<ID=F018,Description="Sufficient Depth: Pass if depth > 10">
##FILTER=<ID=F015,Description="No normal calls">
##FILTER=<ID=F016,Description="Verify indel condition">
##FORMAT=<ID=GT,Number=1,Type=String,Description="Genotype">
##FORMAT=<ID=PP,Number=1,Type=Integer,Description="Pindel calls on the positive strand">
##FORMAT=<ID=NP,Number=1,Type=Integer,Description="Pindel calls on the negative strand">
##FORMAT=<ID=PB,Number=1,Type=Integer,Description="BWA calls on the positive strand">
##FORMAT=<ID=NB,Number=1,Type=Integer,Description="BWA calls on the negative strand">
##FORMAT=<ID=PD,Number=1,Type=Integer,Description="BWA mapped reads on the positive strand">
##FORMAT=<ID=ND,Number=1,Type=Integer,Description="BWA mapped reads on the negative strand">
##FORMAT=<ID=PR,Number=1,Type=Integer,Description="Total mapped reads on the positive strand">
##FORMAT=<ID=NR,Number=1,Type=Integer,Description="Total mapped reads on the negative strand">
##FORMAT=<ID=PU,Number=1,Type=Integer,Description="Unique calls on the positive strand">
##FORMAT=<ID=NU,Number=1,Type=Integer,Description="Unique calls on the negative strand">
##INFO=<ID=PC,Number=1,Type=String,Description="Pindel call">
##INFO=<ID=RS,Number=1,Type=Integer,Description="Range start">
##INFO=<ID=RE,Number=1,Type=Integer,Description="Range end">
##INFO=<ID=LEN,Number=1,Type=Integer,Description="Length">
##INFO=<ID=S1,Number=1,Type=Integer,Description="S1">
##INFO=<ID=S2,Number=1,Type=Float,Description="S2">
##INFO=<ID=PA,Number=1,Type=String,Description="Annotation on the positive strand">
##INFO=<ID=NA,Number=1,Type=String,Description="Annotation on the negative strand">
##INFO=<ID=REP,Number=1,Type=Integer,Description="Change repeat count with range">
##INFO=<ID=PRV,Number=1,Type=Float,Description="Fraction of reads reporting the most prevalent change">
##INFO=<ID=F017,Number=0,Type=Flag,Description="Variant must not overlap with a simple repeat">
##INFO=<ID=VD,Number=1,Type=String,Description="Vagrent Default Annotation">
##INFO=<ID=VW,Number=1,Type=String,Description="Vagrent Most Deleterious Annotation">
##INFO=<ID=VT,Number=1,Type=String,Description="Variant type based on the Vagrent Default Annotation">
##INFO=<ID=VC,Number=1,Type=String,Description="Variant consequence based on the Vagrent Default Annotation">
##SAMPLE=<ID=NORMAL,Description="Normal",Accession=1567436,CGP_Project,Platform=HiSeq,Protocol=genomic,SampleName=CD0001b,Source=COSMIC_SAMPLE_ID>
##SAMPLE=<ID=TUMOUR,Description="Mutant",Accession=2276582,CGP_Project,Platform=HiSeq,Protocol=genomic,SampleName=CD0345d,Source=COSMIC_SAMPLE_ID>
##contig=<ID=MtDNA,assembly=WBcel235,length=13794,species=WORM>
##contig=<ID=IV,assembly=WBcel235,length=17493829,species=WORM>
##contig=<ID=III,assembly=WBcel235,length=13783801,species=WORM>
##contig=<ID=X,assembly=WBcel235,length=17718942,species=WORM>
##contig=<ID=I,assembly=WBcel235,length=15072434,species=WORM>
##contig=<ID=V,assembly=WBcel235,length=20924180,species=WORM>
##contig=<ID=II,assembly=WBcel235,length=15279421,species=WORM>
#CHROM	POS	ID	REF	ALT	QUAL	FILTER	INFO	FORMAT	NORMAL	TUMOUR
II	6661016	2964649430	A	AT	1020	PASS	PC=I;RS=6661016;RE=6661017;LEN=1;S1=90;S2=1175.37;REP=0;PRV=1;F017;VD=T19D12.2|T19D12.2a.2|r.?|-|-|protein_coding:insertion:2KB_upstream_variant|SO:0000010:SO:0000667:SO:0001636;VW=T19D12.2|T19D12.2a.2|r.?|-|-|protein_coding:insertion:2KB_upstream_variant|SO:0000010:SO:0000667:SO:0001636;VT=Ins;VC=upstream	GT:PP:NP:PB:NB:PD:ND:PR:NR:PU:NU	./.:0:0:0:0:24:29:25:29:0:0	./.:9:8:15:12:51:53:51:53:15:12
III	407383	2964650757	GA	G	609	PASS	PC=D;RS=407383;RE=407385;LEN=1;S1=165;S2=1681.5;REP=1;PRV=1;F017;VD=stim-1|Y55B1BM.1a|r.?|-|-|protein_coding:deletion:5KB_downstream_variant|SO:0000010:SO:0000159:SO:0001633;VW=stim-1|Y55B1BM.1a|r.?|-|-|protein_coding:deletion:5KB_downstream_variant|SO:0000010:SO:0000159:SO:0001633;VT=Del;VC=downstream	GT:PP:NP:PB:NB:PD:ND:PR:NR:PU:NU	./.:0:0:0:0:21:22:21:22:0:0	./.:14:10:17:16:38:33:38:33:17:16
III	10863660	2964652377	CGAATTTTCCTTTAAAAATCTGGTTTTTTTTCAAATTTTTGTCTAAAAATTCAAAAAAACATCGAAAATCCGCTTCTTTATTAAAA	C	464	PASS	PC=D;RS=10863660;RE=10863746;LEN=85;S1=72;S2=1115.38;REP=1;PRV=1;F017;VD=oxi-1|Y39A1C.2|r.?|-|-|protein_coding:CDS:intron:deletion:intron_variant|SO:0000010:SO:0000316:SO:0000188:SO:0000159:SO:0001627;VW=oxi-1|Y39A1C.2|r.?|-|-|protein_coding:CDS:intron:deletion:intron_variant|SO:0000010:SO:0000316:SO:0000188:SO:0000159:SO:0001627;VT=Del;VC=intronic	GT:PP:NP:PB:NB:PD:ND:PR:NR:PU:NU	./.:0:0:0:0:27:20:27:20:0:0	./.:11:5:0:0:37:23:46:28:11:5
V	11373663	2964657182	A	AT	2220	PASS	PC=I;RS=11373663;RE=11373664;LEN=1;S1=360;S2=2566.12;REP=0;PRV=1;F017;VD=cnb-1|F55C10.1a|r.?|-|-|protein_coding:insertion:5KB_upstream_variant|SO:0000010:SO:0000667:SO:0001635;VW=cnb-1|F55C10.1a|r.?|-|-|protein_coding:insertion:5KB_upstream_variant|SO:0000010:SO:0000667:SO:0001635;VT=Ins;VC=upstream	GT:PP:NP:PB:NB:PD:ND:PR:NR:PU:NU	./.:0:0:0:0:24:21:25:21:0:0	./.:14:23:33:37:50:50:51:51:33:37
V	14395523	2964657450	CAGAACATCACATCCGTCCAAGCTTCCACCACCCAACAAGAGTGCCCGACACAGGAAGATGACCCGACCGCTCCAACACCAGTTGCAAAACGTAAGTTATATACAGAACCTGTTTCCAGATACTAAAATCTCCATTTTCAGCGAAAAAAGCAAAGAGAAAGGAGGTGTTTTTCAAGGACCAGGATGATGACGACACCCTTGCGTCAATCAACAGTATCAAGAACTAGTTTTGTTTATTTTTTCTATGTGAAAAGA	CTTATCTACAAAATAACTATAAAAAACTTATAAAAATAAATTT	696	PASS	PC=DI;RS=14395524;RE=14395777;LEN=254;S1=153;S2=0;REP=0;PRV=1;F017;VD=C15H11.13|C15H11.13|r.344-2_517del226insuuaucuacaaaauaacuauaaaaaacuuauaaaaauaaauuu|c.310-2_483del226insTTATCTACAAAATAACTATAAAAAACTTATAAAAATAAATTT|p.?|protein_coding:CDS:extended_intronic_splice_region:exon:extended_cis_splice_site:intron:indel:500B_downstream_variant:complex_change_in_transcript:transcript_variant:stop_lost|SO:0000010:SO:0000316:SO:CGPX05:SO:0000147:SO:CGPX06:SO:0000188:SO:1000032:SO:0001634:SO:0001577:SO:0001576:SO:0001578;VW=C15H11.13|C15H11.13|r.344-2_517del226insuuaucuacaaaauaacuauaaaaaacuuauaaaaauaaauuu|c.310-2_483del226insTTATCTACAAAATAACTATAAAAAACTTATAAAAATAAATTT|p.?|protein_coding:CDS:extended_intronic_splice_region:exon:extended_cis_splice_site:intron:indel:500B_downstream_variant:complex_change_in_transcript:transcript_variant:stop_lost|SO:0000010:SO:0000316:SO:CGPX05:SO:0000147:SO:CGPX06:SO:0000188:SO:1000032:SO:0001634:SO:0001577:SO:0001576:SO:0001578;VT=Complex;VC=protein_coding:CDS:extended_intronic_splice_region:exon:extended_cis_splice_site:intron:indel:500B_downstream_variant:complex_change_in_transcript:transcript_variant:stop_lost	GT:PP:NP:PB:NB:PD:ND:PR:NR:PU:NU	./.:0:0:0:0:18:29:18:29:0:0	./.:16:8:0:0:13:5:29:13:16:8
V	20062615	2964658331	GGAAATATTTATGAAA	G	638	PASS	PC=D;RS=20062615;RE=20062631;LEN=15;S1=140;S2=1526.88;REP=1;PRV=1;F017;VD=ttx-1|Y113G7A.6a|r.?|-|-|protein_coding:CDS:intron:deletion:intron_variant|SO:0000010:SO:0000316:SO:0000188:SO:0000159:SO:0001627;VW=ttx-1|Y113G7A.6a|r.?|-|-|protein_coding:CDS:intron:deletion:intron_variant|SO:0000010:SO:0000316:SO:0000188:SO:0000159:SO:0001627;VT=Del;VC=intronic	GT:PP:NP:PB:NB:PD:ND:PR:NR:PU:NU	./.:0:0:0:0:19:23:19:23:0:0	./.:13:9:18:10:39:40:39:40:18:10
V	20891945	2964658485	GA	G	1297	PASS	PC=D;RS=20891945;RE=20891948;LEN=1;S1=143;S2=1532.9;REP=2;PRV=1;F017;VD=unc-80|F25C8.3d|r.5161delA|c.5161delA|p.K1721fs*12|protein_coding:CDS:exon:deletion:frameshift_variant|SO:0000010:SO:0000316:SO:0000147:SO:0000159:SO:0001589;VW=unc-80|F25C8.3d|r.5161delA|c.5161delA|p.K1721fs*12|protein_coding:CDS:exon:deletion:frameshift_variant|SO:0000010:SO:0000316:SO:0000147:SO:0000159:SO:0001589;VT=Del;VC=frameshift	GT:PP:NP:PB:NB:PD:ND:PR:NR:PU:NU	./.:0:0:0:0:25:20:25:20:0:0	./.:10:12:17:15:69:61:69:61:17:15
