# Supplementary material for: Mutational signatures are jointly shaped by DNA damage and repair
Source: Nat Commun. 2020 May 1;11:2169. doi: 10.1038/s41467-020-15912-7 (PMC7195458; doi:10.1038/s41467-020-15912-7)
Supplement: Supplementary file 9 — Supplementary Data 6 [file 41467_2020_15912_MOESM9_ESM.zip › Filtered_VCFS_recovered/IND/CD0856f.filtered.indels.vcf]

##fileformat=VCFv4.1
##fileDate=20190627
##reference=/lustre/scratch112/sanger/cgppipe/canpipe/live/ref/Caenorhabditis_elegans/WBcel235/genome.fa
##FILTER=<ID=F004,Description="Tum medium read depth strand bias check: Calls In 8% Reads Bt Depth 10 And 200 (inclusive)">
##FILTER=<ID=F005,Description="Tum high read depth strand bias check: Calls In 4% Reads > Depth 200">
##FILTER=<ID=F006,Description="Small call excessive repeat check: Fail if Length <= 4 and Repeats > 9">
##FILTER=<ID=F010,Description="Variant must not exist within the Unmatched Normal Panel">
##FILTER=<ID=F012,Description="Germline: When length < 11 and depth > 9, fail if the variant is seen in both 20% of normal reads AND 20% of tumour reads in either pindel or bwa">
##FILTER=<ID=F018,Description="Sufficient Depth: Pass if depth > 10">
##FILTER=<ID=F015,Description="No normal calls">
##FILTER=<ID=F016,Description="Verify indel condition">
##FORMAT=<ID=GT,Number=1,Type=String,Description="Genotype">
##FORMAT=<ID=NB,Number=1,Type=Integer,Description="BWA calls on the negative strand">
##FORMAT=<ID=ND,Number=1,Type=Integer,Description="BWA mapped reads on the negative strand">
##FORMAT=<ID=NP,Number=1,Type=Integer,Description="Pindel calls on the negative strand">
##FORMAT=<ID=NR,Number=1,Type=Integer,Description="Total mapped reads on the negative strand">
##FORMAT=<ID=NU,Number=1,Type=Integer,Description="Unique calls on the negative strand">
##FORMAT=<ID=PB,Number=1,Type=Integer,Description="BWA calls on the positive strand">
##FORMAT=<ID=PD,Number=1,Type=Integer,Description="BWA mapped reads on the positive strand">
##FORMAT=<ID=PP,Number=1,Type=Integer,Description="Pindel calls on the positive strand">
##FORMAT=<ID=PR,Number=1,Type=Integer,Description="Total mapped reads on the positive strand">
##FORMAT=<ID=PU,Number=1,Type=Integer,Description="Unique calls on the positive strand">
##FORMAT=<ID=TG,Number=1,Type=Integer,Description="Total distinct contributing read groups">
##FORMAT=<ID=VG,Number=1,Type=Integer,Description="Variant distinct contributing read groups">
##FORMAT=<ID=MTR,Number=1,Type=Integer,Description="Reads reporting the variant allele">
##FORMAT=<ID=WTR,Number=1,Type=Integer,Description="Reads reporting the reference allele">
##FORMAT=<ID=AMB,Number=1,Type=Integer,Description="Reads mapping on both the alleles with same specificity">
##FORMAT=<ID=UNK,Number=1,Type=Integer,Description="Reads containing mismatch in the variant position and don't align to ref as first hit">
##FORMAT=<ID=VAF,Number=1,Type=Float,Description="Variant Allele Fraction (excludes ambiguous:AMB and unknown:UNK reads if any)">
##INFO=<ID=PC,Number=1,Type=String,Description="Pindel call">
##INFO=<ID=RS,Number=1,Type=Integer,Description="Range start">
##INFO=<ID=RE,Number=1,Type=Integer,Description="Range end">
##INFO=<ID=LEN,Number=1,Type=Integer,Description="Length">
##INFO=<ID=REP,Number=1,Type=Integer,Description="Change repeat count within range">
##INFO=<ID=S1,Number=1,Type=Integer,Description="S1">
##INFO=<ID=S2,Number=1,Type=Float,Description="S2">
##INFO=<ID=F017,Number=0,Type=Flag,Description="Variant must not overlap with a simple repeat">
##INFO=<ID=VD,Number=1,Type=String,Description="Vagrent Default Annotation">
##INFO=<ID=VW,Number=1,Type=String,Description="Vagrent Most Deleterious Annotation">
##INFO=<ID=VT,Number=1,Type=String,Description="Variant type based on the Vagrent Default Annotation">
##INFO=<ID=VC,Number=.,Type=String,Description="Variant consequence based on the Vagrent Default Annotation">
##SAMPLE=<ID=NORMAL,Description="Wild type",Platform=ILLUMINA,Protocol=WGS,SampleName=CD0850b>
##SAMPLE=<ID=TUMOUR,Description="Mutant",Platform=ILLUMINA,Protocol=WGS,SampleName=CD0856f>
##contig=<ID=MtDNA,assembly=WBcel235,length=13794,species=Worm>
##contig=<ID=IV,assembly=WBcel235,length=17493829,species=Worm>
##contig=<ID=III,assembly=WBcel235,length=13783801,species=Worm>
##contig=<ID=X,assembly=WBcel235,length=17718942,species=Worm>
##contig=<ID=I,assembly=WBcel235,length=15072434,species=Worm>
##contig=<ID=V,assembly=WBcel235,length=20924180,species=Worm>
##contig=<ID=II,assembly=WBcel235,length=15279421,species=Worm>
#CHROM	POS	ID	REF	ALT	QUAL	FILTER	INFO	FORMAT	NORMAL	TUMOUR
I	3353475	5e7ad832-3094-11e7-88fe-cfad535c8d4a	GCACTCTTTCTACCTGCCCAGCCATTACGAGTGAGTCAGCTAGACATGTGAATATTATATTATTCTTGAAACTTTGATCGTGTGAGATTTTATATGACTCATTTTCAGAAAAGACAA	G	1020	PASS	PC=D;RS=3353475;RE=3353594;LEN=116;REP=1;S1=84;S2=1454.5;F017;VD=W05F2.7|W05F2.7|r.328_365del116|c.328_365del116|p.?|protein_coding:CDS:exon:extended_cis_splice_site:extended_intronic_splice_region:intron:deletion:complex_change_in_transcript:transcript_variant|SO:0000010:SO:0000316:SO:0000147:SO:0001993:SO:0001996:SO:0000188:SO:0000159:SO:0001577:SO:0001576;VW=W05F2.7|W05F2.7|r.328_365del116|c.328_365del116|p.?|protein_coding:CDS:exon:extended_cis_splice_site:extended_intronic_splice_region:intron:deletion:complex_change_in_transcript:transcript_variant|SO:0000010:SO:0000316:SO:0000147:SO:0001993:SO:0001996:SO:0000188:SO:0000159:SO:0001577:SO:0001576;VT=Del;VC=ess_splice	GT:NB:ND:NP:NR:NU:PB:PD:PP:PR:PU:TG:VG:MTR:WTR:AMB:UNK:VAF	./.:0:24:0:24:0:0:17:0:17:0:1:0:0:72:0:0:0	./.:0:11:11:16:11:0:7:6:10:6:1:1:24:8:1:1:0.75
I	8329790	d8759158-3095-11e7-88fe-cfad535c8d4a	GAATAGCGTCAGTGGGCAATGATTGACGCAAATATTGTTCAGGATTGAAAAAGGAAGAACAACG	GGGGTGCAGACACGGAA	1260	PASS	PC=DI;RS=8329790;RE=8329854;LEN=63;REP=0;S1=130;F017;VD=cep-1|F52B5.5a.2|r.?|-|-|protein_coding:indel:5KB_downstream_variant|SO:0000010:SO:1000032:SO:0001633;VW=mys-4|C34B7.4|r.?|-|-|protein_coding:indel:5KB_upstream_variant|SO:0000010:SO:1000032:SO:0001635;VT=Complex;VC=downstream	GT:NB:ND:NP:NR:NU:PB:PD:PP:PR:PU:TG:VG:MTR:WTR:AMB:UNK:VAF	./.:0:19:0:19:0:0:19:0:19:0:1:0:0:59:0:0:0	./.:0:7:9:11:9:0:8:12:14:12:1:1:0:2:0:0:0
II	2831244	59eb7e7a-3094-11e7-a980-1c46ced371ae	TATAATTTTAAAATTAAAGACATCAAAATAAGCAAAAAAAAGGTGCTATATAACATATATCACATGTTGTCAGAAAATCAAAAGGGCGTGAAAAAGTGCAAGAGATAAGAGACCAAGA	T	480	PASS	PC=D;RS=2831244;RE=2831364;LEN=117;REP=1;S1=16;S2=678.905;F017;VD=K12H6.6|K12H6.6b|r.?|-|-|protein_coding:deletion:2KB_upstream_variant|SO:0000010:SO:0000159:SO:0001636;VW=K12H6.6|K12H6.6b|r.?|-|-|protein_coding:deletion:2KB_upstream_variant|SO:0000010:SO:0000159:SO:0001636;VT=Del;VC=upstream	GT:NB:ND:NP:NR:NU:PB:PD:PP:PR:PU:TG:VG:MTR:WTR:AMB:UNK:VAF	./.:0:17:0:17:0:0:14:0:14:0:1:0:0:53:1:0:0	./.:0:9:1:10:1:0:16:7:17:7:1:1:5:26:0:5:0.16
II	8554003	77b62324-3094-11e7-a980-1c46ced371ae	CAATCTTTTAAGGAATTGTGAAGCTACCAGAAACAAATATATAATGGACGAAATAGATAAATTTGTTTCCGGAAATCTTCTCGGTATAACGTTTTA	C	960	PASS	PC=D;RS=8554003;RE=8554101;LEN=95;REP=1;S1=77;S2=1375.27;F017;VD=glb-27|W01C9.5.2|r.?|-|-|protein_coding:five_prime_UTR:intron:deletion:intron_variant|SO:0000010:SO:0000204:SO:0000188:SO:0000159:SO:0001627;VW=glb-27|W01C9.5.2|r.?|-|-|protein_coding:five_prime_UTR:intron:deletion:intron_variant|SO:0000010:SO:0000204:SO:0000188:SO:0000159:SO:0001627;VT=Del;VC=intronic	GT:NB:ND:NP:NR:NU:PB:PD:PP:PR:PU:TG:VG:MTR:WTR:AMB:UNK:VAF	./.:0:16:0:16:0:0:22:0:22:0:1:0:0:69:0:0:0	./.:0:10:6:16:6:0:10:10:14:10:1:1:26:15:1:4:0.63
III	2699292	a6f478de-3094-11e7-b0ee-b1c27d235d3b	CAAAAAATGGGGAAAAAAGCTCCCATAGTCCTTCGTAAAGAACAATAGGCTTCCTTATGTGTCATTCACTGTCCGTTCTAGTCAA	CA	420	F016	PC=DI;RS=2699292;RE=2699377;LEN=84;REP=6;S1=14;F017;VD=Y71H2AM.9|Y71H2AM.9|r.?|-|-|protein_coding:indel:2KB_upstream_variant|SO:0000010:SO:1000032:SO:0001636;VW=Y71H2AM.9|Y71H2AM.9|r.?|-|-|protein_coding:indel:2KB_upstream_variant|SO:0000010:SO:1000032:SO:0001636;VT=Complex;VC=upstream	GT:NB:ND:NP:NR:NU:PB:PD:PP:PR:PU:TG:VG	./.:0:20:0:20:0:0:15:0:15:0:1:0	./.:0:2:6:7:6:0:4:1:5:1:1:1
III	2699303	6677e78c-3094-11e7-b0ee-b1c27d235d3b	GAAAAAAGCTCCCATAGTCCTTCGTAAAGAACAATAGGCTTCCTTATGTGTCATTCACTGTCCGTTCTAGTCAATATTACGAAA	G	660	PASS	PC=D;RS=2699303;RE=2699390;LEN=83;REP=1;S1=40;S2=945.175;F017;VD=Y71H2AM.9|Y71H2AM.9|r.?|-|-|protein_coding:deletion:2KB_upstream_variant|SO:0000010:SO:0000159:SO:0001636;VW=Y71H2AM.9|Y71H2AM.9|r.?|-|-|protein_coding:deletion:2KB_upstream_variant|SO:0000010:SO:0000159:SO:0001636;VT=Del;VC=upstream	GT:NB:ND:NP:NR:NU:PB:PD:PP:PR:PU:TG:VG:MTR:WTR:AMB:UNK:VAF	./.:0:19:0:19:0:0:13:0:13:0:1:0:0:64:0:0:0	./.:0:0:7:7:7:0:1:4:5:4:1:1:0:5:0:9:0
III	3673471	699701a0-3094-11e7-b0ee-b1c27d235d3b	CGTCATCTAAAAAATTTTTTAATGTATTTTATAAAAGAAAAACATTTAACGATATT	C	1020	PASS	PC=D;RS=3673471;RE=3673529;LEN=55;REP=1;S1=90;S2=1460.78;F017;VD=C46F11.6|C46F11.6.1|r.?|-|-|protein_coding:deletion:5KB_upstream_variant|SO:0000010:SO:0000159:SO:0001635;VW=C46F11.6|C46F11.6.1|r.?|-|-|protein_coding:deletion:5KB_upstream_variant|SO:0000010:SO:0000159:SO:0001635;VT=Del;VC=upstream	GT:NB:ND:NP:NR:NU:PB:PD:PP:PR:PU:TG:VG:MTR:WTR:AMB:UNK:VAF	./.:0:11:0:11:0:0:9:0:9:0:1:0:0:31:2:0:0	./.:2:18:9:21:9:2:13:8:14:8:1:1:26:23:0:0:0.53
IV	148841	2230ae18-3096-11e7-acfe-7fb4535c8d4a	CTTATACGACTCCTTTACAGGCTGCTATGGAGGACGTAGATTCGGTCCTACCAGCCGAAAAAGGAGACGAAGAAGACGTCTTCCTTTTCAATACAAAAGTACACAAAAAGATAATAAATCGGTTGAG	C	600	PASS	PC=D;RS=148841;RE=148968;LEN=126;REP=1;S1=35;S2=857.864;F017;VD=col-99|F29C4.8b|r.?|-|-|protein_coding:deletion:2KB_upstream_variant|SO:0000010:SO:0000159:SO:0001636;VW=col-99|F29C4.8b|r.?|-|-|protein_coding:deletion:2KB_upstream_variant|SO:0000010:SO:0000159:SO:0001636;VT=Del;VC=upstream	GT:NB:ND:NP:NR:NU:PB:PD:PP:PR:PU:TG:VG:MTR:WTR:AMB:UNK:VAF	./.:0:18:0:18:0:0:15:0:15:0:1:0:0:74:0:0:0	./.:0:9:6:13:6:0:10:4:11:4:1:1:9:20:0:4:0.31
IV	1857032	bbbf0912-3096-11e7-acfe-7fb4535c8d4a	ATTTACATATTTGAGAGGCCCTTGGAGAAGCTCACTTCTCCATTCCCCCCGGAGAATAGGGTTGTGCTGCAAAAAAATGCGGACGATTTGAATCAATTTTAATGGACGATTTGAATCAATTTTCCCTTTTGTGTGTGTGTCTGATTTTCTGAACACTCCTAGTGTAGGCGCGCCTGGCTGGATGTGAATTTAGTTTGAAGAAATCGTGAAATTCACCTGCCGAACTCAACGCTGACACGGACGGAGCTAATTGCAACTTGGAAGCGATTAACCTGTTCAAATAGAGCAAATCAGTTTGGTCAATATAGATGAGAAGCTAGGATCATAGCACAAGTTTTCCGCTTCGACGGGTGCAAATTCTGAGATTTTGAGTGATTTCCGG	AAAAAGTTGT	1080	PASS	PC=DI;RS=1857032;RE=1857414;LEN=381;REP=0;S1=96;F017;VD=egl-4|F55A8.2a.1|r.?|-|-|protein_coding:CDS:intron:indel:intron_variant|SO:0000010:SO:0000316:SO:0000188:SO:1000032:SO:0001627;VW=egl-4|F55A8.2a.1|r.?|-|-|protein_coding:CDS:intron:indel:intron_variant|SO:0000010:SO:0000316:SO:0000188:SO:1000032:SO:0001627;VT=Complex;VC=intronic	GT:NB:ND:NP:NR:NU:PB:PD:PP:PR:PU:TG:VG:MTR:WTR:AMB:UNK:VAF	./.:0:25:0:25:0:0:17:0:17:0:1:0:0:78:0:1:0	./.:0:17:11:22:11:0:16:7:19:7:1:1:29:38:0:2:0.43
IV	4047963	bf0eec04-3096-11e7-acfe-7fb4535c8d4a	TCTTCAAAAGAGTTCGGGGAGTAGTGCGATTCAGAAAGCAGAAAGTGAGAAAAAAATTAGAGGTATAGCACAAGTATTAGAAATATACCAAAAAATTAGGTGAAAATTAGCGGGAGAGAGGGAGAGATCATGAGTAATTTAACGGAAATTGAGGGGAAATTTAGTCCATATTCTCGT	TAAA	360	F016	PC=DI;RS=4047963;RE=4048140;LEN=176;REP=4;S1=16;F017;VD=pcn-1|W03D2.4.2|r.791_966del176insuuu|c.776_792del17insTTT|p.?|protein_coding:CDS:three_prime_UTR:exon:indel:complex_change_in_transcript:transcript_variant:stop_lost|SO:0000010:SO:0000316:SO:0000205:SO:0000147:SO:1000032:SO:0001577:SO:0001576:SO:0001578;VW=pcn-1|W03D2.4.2|r.791_966del176insuuu|c.776_792del17insTTT|p.?|protein_coding:CDS:three_prime_UTR:exon:indel:complex_change_in_transcript:transcript_variant:stop_lost|SO:0000010:SO:0000316:SO:0000205:SO:0000147:SO:1000032:SO:0001577:SO:0001576:SO:0001578;VT=Complex;VC=SO:0000010:protein_coding,SO:0000316:CDS,SO:0000205:three_prime_UTR,SO:0000147:exon,SO:1000032:indel,SO:0001577:complex_change_in_transcript,SO:0001576:transcript_variant,SO:0001578:stop_lost	GT:NB:ND:NP:NR:NU:PB:PD:PP:PR:PU:TG:VG	./.:0:19:0:19:0:0:18:0:18:0:1:0	./.:0:10:3:11:3:0:11:3:13:3:1:1
V	1848888	b6c4b5f2-3095-11e7-9986-7c49ced371ae	TAGCTTAGGCTTAAGGTAAGCTTAAGCCTAAGCCTAATCTTAAGTCTAAGCCTA	T	540	PASS	PC=D;RS=1848888;RE=1848946;LEN=53;REP=1;S1=30;S2=770.632;VD=T10B5.2|T10B5.2|r.?|-|-|protein_coding:CDS:intron:deletion:intron_variant|SO:0000010:SO:0000316:SO:0000188:SO:0000159:SO:0001627;VW=T10B5.2|T10B5.2|r.?|-|-|protein_coding:CDS:intron:deletion:intron_variant|SO:0000010:SO:0000316:SO:0000188:SO:0000159:SO:0001627;VT=Del;VC=intronic	GT:NB:ND:NP:NR:NU:PB:PD:PP:PR:PU:TG:VG:MTR:WTR:AMB:UNK:VAF	./.:0:15:0:15:0:0:24:0:24:0:1:0:0:60:0:0:0	./.:2:16:5:17:5:2:12:4:13:4:1:1:14:21:0:2:0.4
V	8281835	ce9f209a-3095-11e7-9986-7c49ced371ae	CGGACTATAGGCACCGTCGCCACCCTTCACCGGTTCGAATGTATATTCTTCCTGACTACGACGCCACACTATGTTGAT	C	780	PASS	PC=D;RS=8281835;RE=8281913;LEN=77;REP=1;S1=54;S2=1115.41;F017;VD=F21F8.11|F21F8.11|r.?|-|-|protein_coding:deletion:5KB_downstream_variant:500B_downstream_variant|SO:0000010:SO:0000159:SO:0001633:SO:0001634;VW=str-135|F21F8.10|r.?|-|-|protein_coding:five_prime_UTR:intron:deletion:intron_variant|SO:0000010:SO:0000204:SO:0000188:SO:0000159:SO:0001627;VT=Del;VC=downstream	GT:NB:ND:NP:NR:NU:PB:PD:PP:PR:PU:TG:VG:MTR:WTR:AMB:UNK:VAF	./.:0:28:0:28:0:0:13:0:13:0:1:0:0:78:0:0:0	./.:0:5:5:10:5:0:13:8:16:8:1:1:18:23:0:1:0.44
V	8337452	18d21da6-3097-11e7-9986-7c49ced371ae	TGTTTTTCTCTATTATCTCCATTCTTTTTTACAGAGGCAATGCACGAGAACCGAATTGTTTCTTGGGATGAAGCAGAGCGAATTCTTATGGAGACCGATCAGACACCTGTAAGTTTTGAACGATATTTTTCAGAACTAAAATATAAT	TCTGAAGTTTAAACGAAACTCTGAAG	1020	PASS	PC=DI;RS=8337452;RE=8337599;LEN=146;REP=0;S1=78;F017;VD=tmd-2|C08D8.2b|r.128-33_202-8del146inscugaaguuuaaacgaaacucugaag|c.128-33_202-8del146insCTGAAGTTTAAACGAAACTCTGAAG|p.?|protein_coding:CDS:exon:extended_cis_splice_site:extended_intronic_splice_region:intron:indel:complex_change_in_transcript:transcript_variant|SO:0000010:SO:0000316:SO:0000147:SO:0001993:SO:0001996:SO:0000188:SO:1000032:SO:0001577:SO:0001576;VW=tmd-2|C08D8.2b|r.128-33_202-8del146inscugaaguuuaaacgaaacucugaag|c.128-33_202-8del146insCTGAAGTTTAAACGAAACTCTGAAG|p.?|protein_coding:CDS:exon:extended_cis_splice_site:extended_intronic_splice_region:intron:indel:complex_change_in_transcript:transcript_variant|SO:0000010:SO:0000316:SO:0000147:SO:0001993:SO:0001996:SO:0000188:SO:1000032:SO:0001577:SO:0001576;VT=Complex;VC=ess_splice	GT:NB:ND:NP:NR:NU:PB:PD:PP:PR:PU:TG:VG:MTR:WTR:AMB:UNK:VAF	./.:0:16:0:16:0:0:21:0:21:0:1:0:0:75:0:0:0	./.:0:18:12:24:12:0:12:5:14:5:1:1:30:26:0:1:0.54
V	9811727	d0fde5a6-3095-11e7-9986-7c49ced371ae	TTCAGAACATATTGTTTTTTGTTGCTGACTATTTTCATCTAAATCTCCCAACTACTGGATATG	T	660	PASS	PC=D;RS=9811727;RE=9811793;LEN=62;REP=1;S1=40;S2=943.623;F017;VD=sru-29|C50C10.2|r.223-4_280del62|c.223-4_280del62|p.?|protein_coding:CDS:exon:extended_cis_splice_site:extended_intronic_splice_region:deletion:complex_change_in_transcript:transcript_variant|SO:0000010:SO:0000316:SO:0000147:SO:0001993:SO:0001996:SO:0000159:SO:0001577:SO:0001576;VW=sru-29|C50C10.2|r.223-4_280del62|c.223-4_280del62|p.?|protein_coding:CDS:exon:extended_cis_splice_site:extended_intronic_splice_region:deletion:complex_change_in_transcript:transcript_variant|SO:0000010:SO:0000316:SO:0000147:SO:0001993:SO:0001996:SO:0000159:SO:0001577:SO:0001576;VT=Del;VC=ess_splice	GT:NB:ND:NP:NR:NU:PB:PD:PP:PR:PU:TG:VG:MTR:WTR:AMB:UNK:VAF	./.:0:21:0:21:0:0:12:0:12:0:1:0:0:57:0:0:0	./.:2:6:4:8:4:2:13:7:15:7:1:1:19:13:0:1:0.59
V	20385516	1f42104c-3097-11e7-9986-7c49ced371ae	ATCAGAGGGTTGTGCTGAATTTTTTTTAGACTTAAAAAAAATTAAACCATACCTCGAGTTTCTGGAGAATTTTCTTTGGGATTTTTGCGATCACGGCTACGGAACTGCAATGAAATAAGTCA	ACGTTCTTT	600	PASS	PC=DI;RS=20385516;RE=20385638;LEN=121;REP=0;S1=36;F017;VD=K02E2.7|K02E2.7a|r.403-18_467del121insaaagaacg|c.403-18_467del121insAAAGAACG|p.?|protein_coding:CDS:exon:extended_cis_splice_site:extended_intronic_splice_region:intron:indel:complex_change_in_transcript:transcript_variant|SO:0000010:SO:0000316:SO:0000147:SO:0001993:SO:0001996:SO:0000188:SO:1000032:SO:0001577:SO:0001576;VW=K02E2.7|K02E2.7a|r.403-18_467del121insaaagaacg|c.403-18_467del121insAAAGAACG|p.?|protein_coding:CDS:exon:extended_cis_splice_site:extended_intronic_splice_region:intron:indel:complex_change_in_transcript:transcript_variant|SO:0000010:SO:0000316:SO:0000147:SO:0001993:SO:0001996:SO:0000188:SO:1000032:SO:0001577:SO:0001576;VT=Complex;VC=ess_splice	GT:NB:ND:NP:NR:NU:PB:PD:PP:PR:PU:TG:VG:MTR:WTR:AMB:UNK:VAF	./.:0:14:0:14:0:0:16:0:16:0:1:0:0:67:0:0:0	./.:0:9:5:14:5:0:19:5:20:5:1:1:21:38:0:0:0.36
X	3837586	1c5408c4-3095-11e7-a6ed-3dcc7d235d3b	TTTCGGATCATCAAACTGTGGAAAACGAGGAGTGTCACAACAGTCGACCAAACACAACATCGTTGCTTTGGATGACATTTTCGAGAGAGGGAGAGAGTAGTTGGTAGAAGCGGGAGAACTACAACCACATCTTCAACATCGTTTTTACATAGTTCGACGAAAGGTGAAAGTGCATTCTGGTAAGGATTGAGGGATATAGTACAAGCCGCTCGA	T	360	PASS	PC=D;RS=3837586;RE=3837800;LEN=212;REP=1;S1=12;S2=505.703;F017;VD=ttr-48|ZC64.2.1|r.?|-|-|protein_coding:deletion:5KB_downstream_variant|SO:0000010:SO:0000159:SO:0001633;VW=ttr-48|ZC64.2.1|r.?|-|-|protein_coding:deletion:5KB_downstream_variant|SO:0000010:SO:0000159:SO:0001633;VT=Del;VC=downstream	GT:NB:ND:NP:NR:NU:PB:PD:PP:PR:PU:TG:VG:MTR:WTR:AMB:UNK:VAF	./.:0:17:0:17:0:0:17:0:17:0:1:0:0:63:0:0:0	./.:0:10:5:13:5:0:7:1:8:1:1:1:9:25:0:2:0.26
X	9061740	45c0952e-3095-11e7-a6ed-3dcc7d235d3b	TATTTGCCTTTGATCTGATACTGGTATAATTGTTCATTTCATTCATTTCCTAAAAGAGATATAGTCATTTTTTGTTTGTTTGTATTGTTTTTTTTTTCAGCTCATAATAAATGTTTGTTTCAAAATTTTGGAAAAAAAAACAACACCTTACAAGACCCCATCTTCATTTTTTGAGAAAGTGAAAGCGGCTGACATCTTACGGTTCTGTTTTTGAATATTTTTCTTGGTATGCACGTACAAGACCTTTTTATGTATAAAATTTTAATAAAAACACATAATTTGCAAATG	T	780	PASS	PC=D;RS=9061740;RE=9062032;LEN=287;REP=1;S1=44;S2=1116.06;F017;VD=F47E1.2|F47E1.2.1|r.2287_2407del121|c.?|p.?|protein_coding:three_prime_UTR:exon:deletion:500B_downstream_variant:3_prime_UTR_variant:transcript_variant|SO:0000010:SO:0000205:SO:0000147:SO:0000159:SO:0001634:SO:0001624:SO:0001576;VW=F47E1.2|F47E1.2.1|r.2287_2407del121|c.?|p.?|protein_coding:three_prime_UTR:exon:deletion:500B_downstream_variant:3_prime_UTR_variant:transcript_variant|SO:0000010:SO:0000205:SO:0000147:SO:0000159:SO:0001634:SO:0001624:SO:0001576;VT=Del;VC=3prime_UTR_variant	GT:NB:ND:NP:NR:NU:PB:PD:PP:PR:PU:TG:VG:MTR:WTR:AMB:UNK:VAF	./.:0:15:0:15:0:0:19:0:19:0:1:0:0:57:0:0:0	./.:0:20:10:24:10:0:12:3:14:3:1:1:22:37:1:0:0.37
X	13959996	4c782cce-3095-11e7-a6ed-3dcc7d235d3b	ATTTTCGGTGCGCGCGCGTGGAATGTCCTATTGACTTTGTCCTTCTTCAACCTCTCCCATATTTCGCATTGCCTCTCTATTATTTTTGTCTATGACATCAAATATTGATCGAAAAAAACAACAACAACAACAACACCAATCATGGCAT	A	660	PASS	PC=D;RS=13959996;RE=13960146;LEN=147;REP=1;S1=40;S2=943.478;F017;VD=syx-2|F48F7.2.2|r.1_65del65|c.?|p.?|protein_coding:five_prime_UTR:exon:deletion:2KB_upstream_variant:5_prime_UTR_variant:transcript_variant|SO:0000010:SO:0000204:SO:0000147:SO:0000159:SO:0001636:SO:0001623:SO:0001576;VW=syx-2|F48F7.2.2|r.1_65del65|c.?|p.?|protein_coding:five_prime_UTR:exon:deletion:2KB_upstream_variant:5_prime_UTR_variant:transcript_variant|SO:0000010:SO:0000204:SO:0000147:SO:0000159:SO:0001636:SO:0001623:SO:0001576;VT=Del;VC=5prime_UTR_variant	GT:NB:ND:NP:NR:NU:PB:PD:PP:PR:PU:TG:VG:MTR:WTR:AMB:UNK:VAF	./.:0:9:0:9:0:0:20:0:20:0:1:0:0:79:0:0:0	./.:0:10:7:12:7:0:12:4:14:4:1:1:18:32:0:0:0.36
X	17082210	51fd9a58-3095-11e7-a6ed-3dcc7d235d3b	GCTAAGACTGCGAGAACCTGCTGGAGACCAGGGCAACCAAGTTGC	G	600	PASS	PC=D;RS=17082210;RE=17082256;LEN=44;REP=1;S1=35;S2=858.693;F017;VD=irld-23|C30G4.6|r.?|-|-|protein_coding:deletion:2KB_upstream_variant|SO:0000010:SO:0000159:SO:0001636;VW=irld-23|C30G4.6|r.?|-|-|protein_coding:deletion:2KB_upstream_variant|SO:0000010:SO:0000159:SO:0001636;VT=Del;VC=upstream	GT:NB:ND:NP:NR:NU:PB:PD:PP:PR:PU:TG:VG:MTR:WTR:AMB:UNK:VAF	./.:0:24:0:24:0:0:24:0:24:0:1:0:0:68:0:0:0	./.:2:12:4:14:4:5:12:6:13:6:1:1:24:18:1:2:0.57
