# Supplementary material for: Mutational signatures are jointly shaped by DNA damage and repair
Source: Nat Commun. 2020 May 1;11:2169. doi: 10.1038/s41467-020-15912-7 (PMC7195458; doi:10.1038/s41467-020-15912-7)
Supplement: Supplementary file 9 — Supplementary Data 6 [file 41467_2020_15912_MOESM9_ESM.zip › Filtered_VCFS_recovered/IND/CD0156a.filtered.indels.vcf]

##fileformat=VCFv4.1
##fileDate=20190627
##reference=genome.fa
##FILTER=<ID=F004,Description="Tum medium read depth strand bias check: Calls In 8% Reads Bt Depth 10 And 200 (inclusive)">
##FILTER=<ID=F005,Description="Tum high read depth strand bias check: Calls In 4% Reads > Depth 200">
##FILTER=<ID=F006,Description="Small call excessive repeat check: Fail if Length <= 4 and Repeats > 9">
##FILTER=<ID=F010,Description="Variant must not exist within the Unmatched Normal Panel">
##FILTER=<ID=F012,Description="Germline: When length < 11 and depth > 9, fail if the variant is seen in both 20% of normal reads AND 20% of tumour reads in either pindel or bwa">
##FILTER=<ID=F018,Description="Sufficient Depth: Pass if depth > 10">
##FILTER=<ID=F015,Description="No normal calls">
##FILTER=<ID=F016,Description="Verify indel condition">
##FORMAT=<ID=GT,Number=1,Type=String,Description="Genotype">
##FORMAT=<ID=PP,Number=1,Type=Integer,Description="Pindel calls on the positive strand">
##FORMAT=<ID=NP,Number=1,Type=Integer,Description="Pindel calls on the negative strand">
##FORMAT=<ID=PB,Number=1,Type=Integer,Description="BWA calls on the positive strand">
##FORMAT=<ID=NB,Number=1,Type=Integer,Description="BWA calls on the negative strand">
##FORMAT=<ID=PD,Number=1,Type=Integer,Description="BWA mapped reads on the positive strand">
##FORMAT=<ID=ND,Number=1,Type=Integer,Description="BWA mapped reads on the negative strand">
##FORMAT=<ID=PR,Number=1,Type=Integer,Description="Total mapped reads on the positive strand">
##FORMAT=<ID=NR,Number=1,Type=Integer,Description="Total mapped reads on the negative strand">
##FORMAT=<ID=PU,Number=1,Type=Integer,Description="Unique calls on the positive strand">
##FORMAT=<ID=NU,Number=1,Type=Integer,Description="Unique calls on the negative strand">
##INFO=<ID=PC,Number=1,Type=String,Description="Pindel call">
##INFO=<ID=RS,Number=1,Type=Integer,Description="Range start">
##INFO=<ID=RE,Number=1,Type=Integer,Description="Range end">
##INFO=<ID=LEN,Number=1,Type=Integer,Description="Length">
##INFO=<ID=S1,Number=1,Type=Integer,Description="S1">
##INFO=<ID=S2,Number=1,Type=Float,Description="S2">
##INFO=<ID=PA,Number=1,Type=String,Description="Annotation on the positive strand">
##INFO=<ID=NA,Number=1,Type=String,Description="Annotation on the negative strand">
##INFO=<ID=REP,Number=1,Type=Integer,Description="Change repeat count with range">
##INFO=<ID=PRV,Number=1,Type=Float,Description="Fraction of reads reporting the most prevalent change">
##INFO=<ID=F017,Number=0,Type=Flag,Description="Variant must not overlap with a simple repeat">
##INFO=<ID=VD,Number=1,Type=String,Description="Vagrent Default Annotation">
##INFO=<ID=VW,Number=1,Type=String,Description="Vagrent Most Deleterious Annotation">
##INFO=<ID=VT,Number=1,Type=String,Description="Variant type based on the Vagrent Default Annotation">
##INFO=<ID=VC,Number=1,Type=String,Description="Variant consequence based on the Vagrent Default Annotation">
##SAMPLE=<ID=NORMAL,Description="Normal",Accession=1567436,CGP_Project,Platform=HiSeq,Protocol=genomic,SampleName=CD0001b,Source=COSMIC_SAMPLE_ID>
##SAMPLE=<ID=TUMOUR,Description="Mutant",Accession=2063725,CGP_Project,Platform=HiSeq,Protocol=genomic,SampleName=CD0156a,Source=COSMIC_SAMPLE_ID>
##contig=<ID=MtDNA,assembly=WBcel235,length=13794,species=WORM>
##contig=<ID=IV,assembly=WBcel235,length=17493829,species=WORM>
##contig=<ID=III,assembly=WBcel235,length=13783801,species=WORM>
##contig=<ID=X,assembly=WBcel235,length=17718942,species=WORM>
##contig=<ID=I,assembly=WBcel235,length=15072434,species=WORM>
##contig=<ID=V,assembly=WBcel235,length=20924180,species=WORM>
##contig=<ID=II,assembly=WBcel235,length=15279421,species=WORM>
#CHROM	POS	ID	REF	ALT	QUAL	FILTER	INFO	FORMAT	NORMAL	TUMOUR
II	11611199	2808292643	CCGCG	C	447	PASS	PC=D;RS=11611199;RE=11611205;LEN=4;S1=28;S2=493.07;REP=2;PRV=1;F017;VD=din-1|F07A11.6b|r.?|-|-|protein_coding:deletion:5KB_downstream_variant|SO:0000010:SO:0000159:SO:0001633;VW=F07A11.4|F07A11.4a|r.?|-|-|protein_coding:CDS:intron:deletion:intron_variant|SO:0000010:SO:0000316:SO:0000188:SO:0000159:SO:0001627;VT=Del;VC=downstream	GT:PP:NP:PB:NB:PD:ND:PR:NR:PU:NU	./.:0:0:0:0:23:19:23:19:0:0	./.:6:3:7:3:22:12:22:12:7:3
IV	17140236	2808295249	A	AC	695	PASS	PC=I;RS=17140236;RE=17140237;LEN=1;S1=120;S2=1086.71;REP=0;PRV=1;F017;VD=Y116A8C.38|Y116A8C.38b|r.?|-|-|protein_coding:insertion:5KB_downstream_variant|SO:0000010:SO:0000667:SO:0001633;VW=Y116A8C.38|Y116A8C.38b|r.?|-|-|protein_coding:insertion:5KB_downstream_variant|SO:0000010:SO:0000667:SO:0001633;VT=Ins;VC=downstream	GT:PP:NP:PB:NB:PD:ND:PR:NR:PU:NU	./.:0:0:0:0:15:24:16:24:0:0	./.:9:11:10:13:23:24:23:25:10:13
V	16812229	2808296053	AG	A	693	PASS	PC=D;RS=16812229;RE=16812231;LEN=1;S1=63;S2=768.321;REP=1;PRV=1;F017;VD=cand-1|Y102A5A.1|r.?|-|-|protein_coding:CDS:intron:deletion:intron_variant|SO:0000010:SO:0000316:SO:0000188:SO:0000159:SO:0001627;VW=cand-1|Y102A5A.1|r.?|-|-|protein_coding:CDS:intron:deletion:intron_variant|SO:0000010:SO:0000316:SO:0000188:SO:0000159:SO:0001627;VT=Del;VC=intronic	GT:PP:NP:PB:NB:PD:ND:PR:NR:PU:NU	./.:0:0:0:0:15:16:15:16:0:0	./.:8:6:10:8:28:16:28:16:10:8
V	19513776	2808296263	A	AT	658	PASS	PC=I;RS=19513776;RE=19513780;LEN=1;S1=45;S2=651.336;REP=3;PRV=1;F017;VD=Y43F8B.3|Y43F8B.3d|r.?|-|-|protein_coding:CDS:intron:insertion:intron_variant|SO:0000010:SO:0000316:SO:0000188:SO:0000667:SO:0001627;VW=Y43F8B.3|Y43F8B.3d|r.?|-|-|protein_coding:CDS:intron:insertion:intron_variant|SO:0000010:SO:0000316:SO:0000188:SO:0000667:SO:0001627;VT=Ins;VC=intronic	GT:PP:NP:PB:NB:PD:ND:PR:NR:PU:NU	./.:0:0:0:0:15:15:15:16:0:0	./.:8:4:10:5:26:16:26:16:10:5
X	101924	2808296397	C	CA	780	PASS	PC=I;RS=101924;RE=101925;LEN=1;S1=56;S2=707.008;REP=0;PRV=1;F017;VD=Y73B3A.4|Y73B3A.4|r.?|-|-|protein_coding:CDS:intron:insertion:intron_variant|SO:0000010:SO:0000316:SO:0000188:SO:0000667:SO:0001627;VW=Y73B3A.4|Y73B3A.4|r.?|-|-|protein_coding:CDS:intron:insertion:intron_variant|SO:0000010:SO:0000316:SO:0000188:SO:0000667:SO:0001627;VT=Ins;VC=intronic	GT:PP:NP:PB:NB:PD:ND:PR:NR:PU:NU	./.:0:0:0:0:26:20:27:20:0:0	./.:7:6:11:12:29:29:29:29:11:12
