# Supplementary material for: Mutational signatures are jointly shaped by DNA damage and repair
Source: Nat Commun. 2020 May 1;11:2169. doi: 10.1038/s41467-020-15912-7 (PMC7195458; doi:10.1038/s41467-020-15912-7)
Supplement: Supplementary file 9 — Supplementary Data 6 [file 41467_2020_15912_MOESM9_ESM.zip › Filtered_VCFS_recovered/IND/CD0477d.filtered.indels.vcf]

##fileformat=VCFv4.1
##fileDate=20190627
##reference=genome.fa
##FILTER=<ID=F004,Description="Tum medium read depth strand bias check: Calls In 8% Reads Bt Depth 10 And 200 (inclusive)">
##FILTER=<ID=F005,Description="Tum high read depth strand bias check: Calls In 4% Reads > Depth 200">
##FILTER=<ID=F006,Description="Small call excessive repeat check: Fail if Length <= 4 and Repeats > 9">
##FILTER=<ID=F010,Description="Variant must not exist within the Unmatched Normal Panel">
##FILTER=<ID=F012,Description="Germline: When length < 11 and depth > 9, fail if the variant is seen in both 20% of normal reads AND 20% of tumour reads in either pindel or bwa">
##FILTER=<ID=F018,Description="Sufficient Depth: Pass if depth > 10">
##FILTER=<ID=F015,Description="No normal calls">
##FILTER=<ID=F016,Description="Verify indel condition">
##FORMAT=<ID=GT,Number=1,Type=String,Description="Genotype">
##FORMAT=<ID=PP,Number=1,Type=Integer,Description="Pindel calls on the positive strand">
##FORMAT=<ID=NP,Number=1,Type=Integer,Description="Pindel calls on the negative strand">
##FORMAT=<ID=PB,Number=1,Type=Integer,Description="BWA calls on the positive strand">
##FORMAT=<ID=NB,Number=1,Type=Integer,Description="BWA calls on the negative strand">
##FORMAT=<ID=PD,Number=1,Type=Integer,Description="BWA mapped reads on the positive strand">
##FORMAT=<ID=ND,Number=1,Type=Integer,Description="BWA mapped reads on the negative strand">
##FORMAT=<ID=PR,Number=1,Type=Integer,Description="Total mapped reads on the positive strand">
##FORMAT=<ID=NR,Number=1,Type=Integer,Description="Total mapped reads on the negative strand">
##FORMAT=<ID=PU,Number=1,Type=Integer,Description="Unique calls on the positive strand">
##FORMAT=<ID=NU,Number=1,Type=Integer,Description="Unique calls on the negative strand">
##INFO=<ID=PC,Number=1,Type=String,Description="Pindel call">
##INFO=<ID=RS,Number=1,Type=Integer,Description="Range start">
##INFO=<ID=RE,Number=1,Type=Integer,Description="Range end">
##INFO=<ID=LEN,Number=1,Type=Integer,Description="Length">
##INFO=<ID=S1,Number=1,Type=Integer,Description="S1">
##INFO=<ID=S2,Number=1,Type=Float,Description="S2">
##INFO=<ID=PA,Number=1,Type=String,Description="Annotation on the positive strand">
##INFO=<ID=NA,Number=1,Type=String,Description="Annotation on the negative strand">
##INFO=<ID=REP,Number=1,Type=Integer,Description="Change repeat count with range">
##INFO=<ID=PRV,Number=1,Type=Float,Description="Fraction of reads reporting the most prevalent change">
##INFO=<ID=F017,Number=0,Type=Flag,Description="Variant must not overlap with a simple repeat">
##INFO=<ID=VD,Number=1,Type=String,Description="Vagrent Default Annotation">
##INFO=<ID=VW,Number=1,Type=String,Description="Vagrent Most Deleterious Annotation">
##INFO=<ID=VT,Number=1,Type=String,Description="Variant type based on the Vagrent Default Annotation">
##INFO=<ID=VC,Number=1,Type=String,Description="Variant consequence based on the Vagrent Default Annotation">
##SAMPLE=<ID=NORMAL,Description="Normal",Accession=1567436,CGP_Project,Platform=HiSeq,Protocol=genomic,SampleName=CD0001b,Source=COSMIC_SAMPLE_ID>
##SAMPLE=<ID=TUMOUR,Description="Mutant",Accession=2287929,CGP_Project,Platform=HiSeq,Protocol=genomic,SampleName=CD0477d,Source=COSMIC_SAMPLE_ID>
##contig=<ID=MtDNA,assembly=WBcel235,length=13794,species=WORM>
##contig=<ID=IV,assembly=WBcel235,length=17493829,species=WORM>
##contig=<ID=III,assembly=WBcel235,length=13783801,species=WORM>
##contig=<ID=X,assembly=WBcel235,length=17718942,species=WORM>
##contig=<ID=I,assembly=WBcel235,length=15072434,species=WORM>
##contig=<ID=V,assembly=WBcel235,length=20924180,species=WORM>
##contig=<ID=II,assembly=WBcel235,length=15279421,species=WORM>
#CHROM	POS	ID	REF	ALT	QUAL	FILTER	INFO	FORMAT	NORMAL	TUMOUR
II	14846018	2974295862	AGACCATCTCGT	A	1682	PASS	PC=D;RS=14846018;RE=14846032;LEN=11;S1=899;S2=4041.99;REP=1;PRV=1;F017;VD=cdh-7|R05H10.6|r.840_850delGACCAUCUCGU|c.730_740delGACCATCTCGT|p.D244fs*42|protein_coding:CDS:exon:deletion:frameshift_variant|SO:0000010:SO:0000316:SO:0000147:SO:0000159:SO:0001589;VW=cdh-7|R05H10.6|r.840_850delGACCAUCUCGU|c.730_740delGACCATCTCGT|p.D244fs*42|protein_coding:CDS:exon:deletion:frameshift_variant|SO:0000010:SO:0000316:SO:0000147:SO:0000159:SO:0001589;VT=Del;VC=frameshift	GT:PP:NP:PB:NB:PD:ND:PR:NR:PU:NU	./.:0:0:0:0:20:23:20:23:0:0	./.:30:28:35:38:43:45:43:45:35:39
III	2660902	2974296284	GGATCCGCCGGTGTTCCAACCAACATCC	G	822	PASS	PC=D;RS=2660902;RE=2660939;LEN=27;S1=234;S2=2018.3;REP=1;PRV=1;F017;VD=let-805|H19M22.2b|r.1317_1343del27|c.1304_1330del27|p.G438_A446delGVPTNIRSA|protein_coding:CDS:exon:deletion:inframe_variant:inframe_codon_loss|SO:0000010:SO:0000316:SO:0000147:SO:0000159:SO:0001650:SO:0001652;VW=let-805|H19M22.2b|r.1317_1343del27|c.1304_1330del27|p.G438_A446delGVPTNIRSA|protein_coding:CDS:exon:deletion:inframe_variant:inframe_codon_loss|SO:0000010:SO:0000316:SO:0000147:SO:0000159:SO:0001650:SO:0001652;VT=Del;VC=inframe	GT:PP:NP:PB:NB:PD:ND:PR:NR:PU:NU	./.:0:0:0:0:17:20:17:20:0:0	./.:12:17:12:15:15:20:17:22:14:17
IV	14328250	2974298903	GCGTGTACTGCAGAAAACCTCATATTTAGGCCCCGCCTTTTTCTCGTCCACTCACGGAGAAAAGGCAAAAATTCGGGGACCAACCAATATCAGGCCGCCGACATCCTACGTGTTCCGCGCGCCGCTATGTTTAAC	GGCGGAGACAGTT	638	PASS	PC=DI;RS=14328251;RE=14328384;LEN=134;S1=144;S2=0;REP=0;PRV=1;F017;VD=Y67A10A.3|Y67A10A.3a|r.?|-|-|protein_coding:indel:5KB_downstream_variant|SO:0000010:SO:1000032:SO:0001633;VW=fbxa-83|Y67A10A.4|r.?|-|-|protein_coding:indel:5KB_upstream_variant|SO:0000010:SO:1000032:SO:0001635;VT=Complex;VC=downstream	GT:PP:NP:PB:NB:PD:ND:PR:NR:PU:NU	./.:0:0:0:0:3:24:3:24:0:0	./.:11:11:0:0:3:12:14:23:11:11
V	963286	2974299577	GTGAACT	G	780	PASS	PC=D;RS=963286;RE=963294;LEN=6;S1=156;S2=1576.44;REP=1;PRV=1;F017;VD=sqv-6|Y50D4C.4|r.?|-|-|protein_coding:CDS:intron:deletion:intron_variant|SO:0000010:SO:0000316:SO:0000188:SO:0000159:SO:0001627;VW=sqv-6|Y50D4C.4|r.?|-|-|protein_coding:CDS:intron:deletion:intron_variant|SO:0000010:SO:0000316:SO:0000188:SO:0000159:SO:0001627;VT=Del;VC=intronic	GT:PP:NP:PB:NB:PD:ND:PR:NR:PU:NU	./.:0:0:0:0:21:18:21:18:0:0	./.:11:12:20:18:36:36:36:36:20:18
V	6986360	2974300132	TTCCCGTAAGA	T	754	PASS	PC=D;RS=6986360;RE=6986373;LEN=10;S1=187;S2=1822.22;REP=1;PRV=1;F017;VD=nhr-139|C33G8.8|r.869_878delUCUUACGGGA|c.851_860delTCTTACGGGA|p.I284fs*23|protein_coding:CDS:exon:deletion:frameshift_variant|SO:0000010:SO:0000316:SO:0000147:SO:0000159:SO:0001589;VW=nhr-139|C33G8.8|r.869_878delUCUUACGGGA|c.851_860delTCTTACGGGA|p.I284fs*23|protein_coding:CDS:exon:deletion:frameshift_variant|SO:0000010:SO:0000316:SO:0000147:SO:0000159:SO:0001589;VT=Del;VC=frameshift	GT:PP:NP:PB:NB:PD:ND:PR:NR:PU:NU	./.:0:0:0:0:25:32:25:32:0:0	./.:16:10:21:12:39:42:39:42:21:12
X	10122	2974301264	TAA	T	1736	PASS	PC=D;RS=10122;RE=10129;LEN=2;S1=272;S2=2173.98;REP=6;PRV=1;F017;VD=CE7X_3.1|CE7X_3.1|r.?|-|-|protein_coding:deletion:5KB_downstream_variant|SO:0000010:SO:0000159:SO:0001633;VW=CE7X_3.2|CE7X_3.2|r.?|-|-|protein_coding:deletion:2KB_upstream_variant|SO:0000010:SO:0000159:SO:0001636;VT=Del;VC=downstream	GT:PP:NP:PB:NB:PD:ND:PR:NR:PU:NU	./.:0:0:0:0:51:42:51:42:0:0	./.:15:16:19:16:85:65:85:65:19:16
X	11817694	2974302474	ACGGCAAATTTGCCGAATTTGCCGAATTTGCCGAGCT	A	777	PASS	PC=D;RS=11817694;RE=11817754;LEN=36;S1=42;S2=1466.48;REP=1;PRV=1;F017;VD=C34E11.2|C34E11.2a|r.?|-|-|protein_coding:deletion:5KB_upstream_variant|SO:0000010:SO:0000159:SO:0001635;VW=C34E11.2|C34E11.2a|r.?|-|-|protein_coding:deletion:5KB_upstream_variant|SO:0000010:SO:0000159:SO:0001635;VT=Del;VC=upstream	GT:PP:NP:PB:NB:PD:ND:PR:NR:PU:NU	./.:0:0:0:0:20:26:20:26:0:0	./.:20:1:0:0:9:4:29:5:20:1
