# Supplementary material for: Mutational signatures are jointly shaped by DNA damage and repair
Source: Nat Commun. 2020 May 1;11:2169. doi: 10.1038/s41467-020-15912-7 (PMC7195458; doi:10.1038/s41467-020-15912-7)
Supplement: Supplementary file 9 — Supplementary Data 6 [file 41467_2020_15912_MOESM9_ESM.zip › Filtered_VCFS_recovered/IND/CD0679d.filtered.indels.vcf]

##fileformat=VCFv4.1
##fileDate=20190627
##reference=genome.fa
##FILTER=<ID=F004,Description="Tum medium read depth strand bias check: Calls In 8% Reads Bt Depth 10 And 200 (inclusive)">
##FILTER=<ID=F005,Description="Tum high read depth strand bias check: Calls In 4% Reads > Depth 200">
##FILTER=<ID=F006,Description="Small call excessive repeat check: Fail if Length <= 4 and Repeats > 9">
##FILTER=<ID=F010,Description="Variant must not exist within the Unmatched Normal Panel">
##FILTER=<ID=F012,Description="Germline: When length < 11 and depth > 9, fail if the variant is seen in both 20% of normal reads AND 20% of tumour reads in either pindel or bwa">
##FILTER=<ID=F018,Description="Sufficient Depth: Pass if depth > 10">
##FILTER=<ID=F015,Description="No normal calls">
##FILTER=<ID=F016,Description="Verify indel condition">
##FORMAT=<ID=GT,Number=1,Type=String,Description="Genotype">
##FORMAT=<ID=PP,Number=1,Type=Integer,Description="Pindel calls on the positive strand">
##FORMAT=<ID=NP,Number=1,Type=Integer,Description="Pindel calls on the negative strand">
##FORMAT=<ID=PB,Number=1,Type=Integer,Description="BWA calls on the positive strand">
##FORMAT=<ID=NB,Number=1,Type=Integer,Description="BWA calls on the negative strand">
##FORMAT=<ID=PD,Number=1,Type=Integer,Description="BWA mapped reads on the positive strand">
##FORMAT=<ID=ND,Number=1,Type=Integer,Description="BWA mapped reads on the negative strand">
##FORMAT=<ID=PR,Number=1,Type=Integer,Description="Total mapped reads on the positive strand">
##FORMAT=<ID=NR,Number=1,Type=Integer,Description="Total mapped reads on the negative strand">
##FORMAT=<ID=PU,Number=1,Type=Integer,Description="Unique calls on the positive strand">
##FORMAT=<ID=NU,Number=1,Type=Integer,Description="Unique calls on the negative strand">
##INFO=<ID=PC,Number=1,Type=String,Description="Pindel call">
##INFO=<ID=RS,Number=1,Type=Integer,Description="Range start">
##INFO=<ID=RE,Number=1,Type=Integer,Description="Range end">
##INFO=<ID=LEN,Number=1,Type=Integer,Description="Length">
##INFO=<ID=S1,Number=1,Type=Integer,Description="S1">
##INFO=<ID=S2,Number=1,Type=Float,Description="S2">
##INFO=<ID=PA,Number=1,Type=String,Description="Annotation on the positive strand">
##INFO=<ID=NA,Number=1,Type=String,Description="Annotation on the negative strand">
##INFO=<ID=REP,Number=1,Type=Integer,Description="Change repeat count with range">
##INFO=<ID=PRV,Number=1,Type=Float,Description="Fraction of reads reporting the most prevalent change">
##INFO=<ID=F017,Number=0,Type=Flag,Description="Variant must not overlap with a simple repeat">
##INFO=<ID=VD,Number=1,Type=String,Description="Vagrent Default Annotation">
##INFO=<ID=VW,Number=1,Type=String,Description="Vagrent Most Deleterious Annotation">
##INFO=<ID=VT,Number=1,Type=String,Description="Variant type based on the Vagrent Default Annotation">
##INFO=<ID=VC,Number=1,Type=String,Description="Variant consequence based on the Vagrent Default Annotation">
##SAMPLE=<ID=NORMAL,Description="Normal",Accession=1567436,CGP_Project,Platform=HiSeq,Protocol=genomic,SampleName=CD0001b,Source=COSMIC_SAMPLE_ID>
##SAMPLE=<ID=TUMOUR,Description="Mutant",Accession=2361240,CGP_Project,Platform=HiSeq,Protocol=genomic,SampleName=CD0679d,Source=COSMIC_SAMPLE_ID>
##contig=<ID=MtDNA,assembly=WBcel235,length=13794,species=WORM>
##contig=<ID=IV,assembly=WBcel235,length=17493829,species=WORM>
##contig=<ID=III,assembly=WBcel235,length=13783801,species=WORM>
##contig=<ID=X,assembly=WBcel235,length=17718942,species=WORM>
##contig=<ID=I,assembly=WBcel235,length=15072434,species=WORM>
##contig=<ID=V,assembly=WBcel235,length=20924180,species=WORM>
##contig=<ID=II,assembly=WBcel235,length=15279421,species=WORM>
#CHROM	POS	ID	REF	ALT	QUAL	FILTER	INFO	FORMAT	NORMAL	TUMOUR
I	13731923	2981347031	ACTATTGGATTCGCAGTCGATGTTCGGTATATTGACGGATGTGTAATATTGTATTCAGGTCCAAGCATTTTGTATTCCTTTCCTCAATGACTTAGGTTGGCATTCCCACTGGTACTTGACACCTTATGAAAAAAAAAAGTTGCTACTGTGATGTGTGTATGTGTATGGCAGCAAAGAAGAAAAGAGCAAATATTTGTAGAAAATGGTGATTTTACAAGAGAAAGAATAAGAAGGACAAAGTTGTTGAGCAGCACCTCACAAACAGGAGCCAACCCCCTACCGACGGGAACAAGGAGAGAGAGACTAGACTAATGGGGGGGGGGGGG	AGTT	754	F016	PC=DI;RS=13731924;RE=13732248;LEN=325;S1=187;S2=0;REP=1;PRV=1;F017;VD=lagr-1|Y6B3B.10|r.1_67del67insaac|c.1_67del67insAAC|p.?|protein_coding:CDS:exon:indel:2KB_upstream_variant:complex_change_in_transcript:transcript_variant:initiator_codon_change|SO:0000010:SO:0000316:SO:0000147:SO:1000032:SO:0001636:SO:0001577:SO:0001576:SO:0001582;VW=lagr-1|Y6B3B.10|r.1_67del67insaac|c.1_67del67insAAC|p.?|protein_coding:CDS:exon:indel:2KB_upstream_variant:complex_change_in_transcript:transcript_variant:initiator_codon_change|SO:0000010:SO:0000316:SO:0000147:SO:1000032:SO:0001636:SO:0001577:SO:0001576:SO:0001582;VT=Complex;VC=start-lost	GT:PP:NP:PB:NB:PD:ND:PR:NR:PU:NU	./.:0:0:0:0:25:28:25:28:0:0	./.:16:10:0:0:0:0:16:10:16:10
II	13459320	2981347646	ACGGGCGGCCCATTGTAAAACCCGTATTCTGCCGGAGGCTGTTGTG	A	522	PASS	PC=D;RS=13459320;RE=13459367;LEN=45;S1=99;S2=1259.75;REP=1;PRV=1;F017;VD=pqn-27|E01G4.4a|r.?|-|-|protein_coding:CDS:intron:deletion:intron_variant|SO:0000010:SO:0000316:SO:0000188:SO:0000159:SO:0001627;VW=pqn-27|E01G4.4a|r.?|-|-|protein_coding:CDS:intron:deletion:intron_variant|SO:0000010:SO:0000316:SO:0000188:SO:0000159:SO:0001627;VT=Del;VC=intronic	GT:PP:NP:PB:NB:PD:ND:PR:NR:PU:NU	./.:0:0:0:0:10:18:10:18:0:0	./.:10:8:5:7:7:7:12:9:10:9
III	12417397	2981348429	TTCCCCCCCCCCCCCTCCCCGAATTTTTGAGCTTTTTAAACGAAATTTTCAGCATTAAAATAATTTTTTTCACCTCTCAAAAGCAGCTGATCAATACCGAAATGTCTGGCAAC	T	145	PASS	PC=D;RS=12417397;RE=12417513;LEN=112;S1=10;S2=344.744;REP=1;PRV=1;F017;VD=tat-1|Y49E10.11c.1|r.763_802+72del112|c.655_694+72del112|p.?|protein_coding:CDS:extended_intronic_splice_region:exon:extended_cis_splice_site:intron:deletion:complex_change_in_transcript:transcript_variant|SO:0000010:SO:0000316:SO:CGPX05:SO:0000147:SO:CGPX06:SO:0000188:SO:0000159:SO:0001577:SO:0001576;VW=tat-1|Y49E10.11c.1|r.763_802+72del112|c.655_694+72del112|p.?|protein_coding:CDS:extended_intronic_splice_region:exon:extended_cis_splice_site:intron:deletion:complex_change_in_transcript:transcript_variant|SO:0000010:SO:0000316:SO:CGPX05:SO:0000147:SO:CGPX06:SO:0000188:SO:0000159:SO:0001577:SO:0001576;VT=Del;VC=ess splice	GT:PP:NP:PB:NB:PD:ND:PR:NR:PU:NU	./.:0:0:0:0:7:21:7:21:0:0	./.:4:1:0:0:1:11:5:12:4:1
IV	145493	2981348497	CCCCCCCCCCCCCCCCCCCCTCCTTGAAACAAAATCTCTTGCCCCTCTAACCTTGACAGTGGCATGGCAAATTGAGTTTATGACGAACGATATGTGTGTGA	C	464	PASS	PC=D;RS=145493;RE=145594;LEN=100;S1=80;S2=1121.84;REP=1;PRV=1;F017;VD=col-99|F29C4.8b|r.?|-|-|protein_coding:CDS:intron:deletion:intron_variant|SO:0000010:SO:0000316:SO:0000188:SO:0000159:SO:0001627;VW=col-99|F29C4.8b|r.?|-|-|protein_coding:CDS:intron:deletion:intron_variant|SO:0000010:SO:0000316:SO:0000188:SO:0000159:SO:0001627;VT=Del;VC=intronic	GT:PP:NP:PB:NB:PD:ND:PR:NR:PU:NU	./.:0:0:0:0:5:12:5:12:0:0	./.:7:9:0:0:1:6:8:15:7:9
V	6453083	2981349527	AATATTTTGAG	A	203	PASS	PC=D;RS=6453083;RE=6453096;LEN=10;S1=14;S2=489.325;REP=1;PRV=1;F017;VD=acl-9|ZK40.1.1|r.?|-|-|protein_coding:deletion:2KB_upstream_variant|SO:0000010:SO:0000159:SO:0001636;VW=acl-9|ZK40.1.1|r.?|-|-|protein_coding:deletion:2KB_upstream_variant|SO:0000010:SO:0000159:SO:0001636;VT=Del;VC=upstream	GT:PP:NP:PB:NB:PD:ND:PR:NR:PU:NU	./.:0:0:0:0:21:14:21:14:0:0	./.:6:1:8:1:10:1:10:1:8:1
X	1356013	2981350077	CTGAATTATCAGTCGTGTTTAGATAAATTACTATAGACCTCCCTCGAAAAGACCAGAATAAATTAAAATTGCCGAAAGTATCAGGGGAGGGG	C	145	PASS	PC=D;RS=1356013;RE=1356105;LEN=91;S1=12;S2=351.51;REP=1;PRV=1;F017;VD=F21E9.6|F21E9.6|r.164-50_204del91|c.164-50_204del91|p.?|protein_coding:CDS:extended_intronic_splice_region:exon:extended_cis_splice_site:intron:deletion:complex_change_in_transcript:transcript_variant|SO:0000010:SO:0000316:SO:CGPX05:SO:0000147:SO:CGPX06:SO:0000188:SO:0000159:SO:0001577:SO:0001576;VW=F21E9.6|F21E9.6|r.164-50_204del91|c.164-50_204del91|p.?|protein_coding:CDS:extended_intronic_splice_region:exon:extended_cis_splice_site:intron:deletion:complex_change_in_transcript:transcript_variant|SO:0000010:SO:0000316:SO:CGPX05:SO:0000147:SO:CGPX06:SO:0000188:SO:0000159:SO:0001577:SO:0001576;VT=Del;VC=ess splice	GT:PP:NP:PB:NB:PD:ND:PR:NR:PU:NU	./.:0:0:0:0:14:27:14:27:0:0	./.:2:3:0:0:7:12:9:15:2:3
X	4493355	2981350289	AT	A	1320	F006	PC=D;RS=4493355;RE=4493366;LEN=1;S1=135;S2=1536.41;REP=10;PRV=1;F017;VD=dgk-2|F46H6.2a.2|r.?|-|-|protein_coding:deletion:5KB_downstream_variant|SO:0000010:SO:0000159:SO:0001633;VW=F46H6.5|F46H6.5|r.?|-|-|protein_coding:deletion:2KB_upstream_variant|SO:0000010:SO:0000159:SO:0001636;VT=Del;VC=downstream	GT:PP:NP:PB:NB:PD:ND:PR:NR:PU:NU	./.:0:0:0:0:24:24:24:24:0:0	./.:14:8:18:10:37:20:37:20:18:10
