# Supplementary material for: Mutational signatures are jointly shaped by DNA damage and repair
Source: Nat Commun. 2020 May 1;11:2169. doi: 10.1038/s41467-020-15912-7 (PMC7195458; doi:10.1038/s41467-020-15912-7)
Supplement: Supplementary file 9 — Supplementary Data 6 [file 41467_2020_15912_MOESM9_ESM.zip › Filtered_VCFS_recovered/IND/CD0493c.filtered.indels.vcf]

##fileformat=VCFv4.1
##fileDate=20190627
##reference=genome.fa
##FILTER=<ID=F004,Description="Tum medium read depth strand bias check: Calls In 8% Reads Bt Depth 10 And 200 (inclusive)">
##FILTER=<ID=F005,Description="Tum high read depth strand bias check: Calls In 4% Reads > Depth 200">
##FILTER=<ID=F006,Description="Small call excessive repeat check: Fail if Length <= 4 and Repeats > 9">
##FILTER=<ID=F010,Description="Variant must not exist within the Unmatched Normal Panel">
##FILTER=<ID=F012,Description="Germline: When length < 11 and depth > 9, fail if the variant is seen in both 20% of normal reads AND 20% of tumour reads in either pindel or bwa">
##FILTER=<ID=F018,Description="Sufficient Depth: Pass if depth > 10">
##FILTER=<ID=F015,Description="No normal calls">
##FILTER=<ID=F016,Description="Verify indel condition">
##FORMAT=<ID=GT,Number=1,Type=String,Description="Genotype">
##FORMAT=<ID=PP,Number=1,Type=Integer,Description="Pindel calls on the positive strand">
##FORMAT=<ID=NP,Number=1,Type=Integer,Description="Pindel calls on the negative strand">
##FORMAT=<ID=PB,Number=1,Type=Integer,Description="BWA calls on the positive strand">
##FORMAT=<ID=NB,Number=1,Type=Integer,Description="BWA calls on the negative strand">
##FORMAT=<ID=PD,Number=1,Type=Integer,Description="BWA mapped reads on the positive strand">
##FORMAT=<ID=ND,Number=1,Type=Integer,Description="BWA mapped reads on the negative strand">
##FORMAT=<ID=PR,Number=1,Type=Integer,Description="Total mapped reads on the positive strand">
##FORMAT=<ID=NR,Number=1,Type=Integer,Description="Total mapped reads on the negative strand">
##FORMAT=<ID=PU,Number=1,Type=Integer,Description="Unique calls on the positive strand">
##FORMAT=<ID=NU,Number=1,Type=Integer,Description="Unique calls on the negative strand">
##INFO=<ID=PC,Number=1,Type=String,Description="Pindel call">
##INFO=<ID=RS,Number=1,Type=Integer,Description="Range start">
##INFO=<ID=RE,Number=1,Type=Integer,Description="Range end">
##INFO=<ID=LEN,Number=1,Type=Integer,Description="Length">
##INFO=<ID=S1,Number=1,Type=Integer,Description="S1">
##INFO=<ID=S2,Number=1,Type=Float,Description="S2">
##INFO=<ID=PA,Number=1,Type=String,Description="Annotation on the positive strand">
##INFO=<ID=NA,Number=1,Type=String,Description="Annotation on the negative strand">
##INFO=<ID=REP,Number=1,Type=Integer,Description="Change repeat count with range">
##INFO=<ID=PRV,Number=1,Type=Float,Description="Fraction of reads reporting the most prevalent change">
##INFO=<ID=F017,Number=0,Type=Flag,Description="Variant must not overlap with a simple repeat">
##INFO=<ID=VD,Number=1,Type=String,Description="Vagrent Default Annotation">
##INFO=<ID=VW,Number=1,Type=String,Description="Vagrent Most Deleterious Annotation">
##INFO=<ID=VT,Number=1,Type=String,Description="Variant type based on the Vagrent Default Annotation">
##INFO=<ID=VC,Number=1,Type=String,Description="Variant consequence based on the Vagrent Default Annotation">
##SAMPLE=<ID=NORMAL,Description="Normal",Accession=1567436,CGP_Project,Platform=HiSeq,Protocol=genomic,SampleName=CD0001b,Source=COSMIC_SAMPLE_ID>
##SAMPLE=<ID=TUMOUR,Description="Mutant",Accession=2287975,CGP_Project,Platform=HiSeq,Protocol=genomic,SampleName=CD0493c,Source=COSMIC_SAMPLE_ID>
##contig=<ID=MtDNA,assembly=WBcel235,length=13794,species=WORM>
##contig=<ID=IV,assembly=WBcel235,length=17493829,species=WORM>
##contig=<ID=III,assembly=WBcel235,length=13783801,species=WORM>
##contig=<ID=X,assembly=WBcel235,length=17718942,species=WORM>
##contig=<ID=I,assembly=WBcel235,length=15072434,species=WORM>
##contig=<ID=V,assembly=WBcel235,length=20924180,species=WORM>
##contig=<ID=II,assembly=WBcel235,length=15279421,species=WORM>
#CHROM	POS	ID	REF	ALT	QUAL	FILTER	INFO	FORMAT	NORMAL	TUMOUR
I	5750205	2977289912	CCAGTTAATGTTATTATTTACGATGATCTTGAAACATCGATTATTGATTATTCAAAGAAAAATAAATTTCATTTGAAAGGTGAGTTTA	C	203	PASS	PC=D;RS=5750205;RE=5750295;LEN=87;S1=18;S2=483.189;REP=1;PRV=1;F017;VD=che-14|F56H1.1|r.848_925+9del87|c.848_925+9del87|p.?|protein_coding:CDS:extended_intronic_splice_region:exon:extended_cis_splice_site:deletion:complex_change_in_transcript:transcript_variant|SO:0000010:SO:0000316:SO:CGPX05:SO:0000147:SO:CGPX06:SO:0000159:SO:0001577:SO:0001576;VW=che-14|F56H1.1|r.848_925+9del87|c.848_925+9del87|p.?|protein_coding:CDS:extended_intronic_splice_region:exon:extended_cis_splice_site:deletion:complex_change_in_transcript:transcript_variant|SO:0000010:SO:0000316:SO:CGPX05:SO:0000147:SO:CGPX06:SO:0000159:SO:0001577:SO:0001576;VT=Del;VC=ess splice	GT:PP:NP:PB:NB:PD:ND:PR:NR:PU:NU	./.:0:0:0:0:24:32:24:32:0:0	./.:2:5:0:0:12:12:14:17:2:5
I	14321882	2977290211	G	GAT	1318	PASS	PC=I;RS=14321882;RE=14321895;LEN=2;S1=156;S2=1566.29;REP=6;PRV=1;F017;VD=src-2|F49B2.5|r.?|-|-|protein_coding:insertion:2KB_upstream_variant|SO:0000010:SO:0000667:SO:0001636;VW=src-2|F49B2.5|r.?|-|-|protein_coding:insertion:2KB_upstream_variant|SO:0000010:SO:0000667:SO:0001636;VT=Ins;VC=upstream	GT:PP:NP:PB:NB:PD:ND:PR:NR:PU:NU	./.:0:0:0:0:24:15:24:15:0:0	./.:12:11:16:19:21:23:21:23:16:19
II	13983741	2977290634	AGATCATTTCAAAACACTTCATGTTCTCTTTGGCCTGAAATCTCGCTGCAAGGGTGTAGTTGGATT	A	348	PASS	PC=D;RS=13983741;RE=13983810;LEN=65;S1=40;S2=830.561;REP=1;PRV=1;F017;VD=sre-47|Y39G8B.4|r.710_774del65|c.710_774del65|p.Q237fs*34|protein_coding:CDS:exon:deletion:frameshift_variant|SO:0000010:SO:0000316:SO:0000147:SO:0000159:SO:0001589;VW=sre-47|Y39G8B.4|r.710_774del65|c.710_774del65|p.Q237fs*34|protein_coding:CDS:exon:deletion:frameshift_variant|SO:0000010:SO:0000316:SO:0000147:SO:0000159:SO:0001589;VT=Del;VC=frameshift	GT:PP:NP:PB:NB:PD:ND:PR:NR:PU:NU	./.:0:0:0:0:11:18:11:18:0:0	./.:9:3:0:0:7:11:16:14:9:3
III	12852737	2977291226	TGTCGGAATTGAACATTTTCGGCAAATTGACGAACCAGCATATTGCCGTTTTTGAAAATTCCGGCAAATTCGGCAAACCGGCAATTTCGATCTGCCGAAATTGTCGGAATACCGGCAACTGCCGAAAATTTTCGCCAAATTGTGCGTTTACACATTCTGGAAATTTCAGAATTTCTAATTTAAACGACAAAATTGTACACATGTTATAAATGACCTT	TTTTTTATTATTATCATTCTGAAGC	145	PASS	PC=DI;RS=12852738;RE=12852953;LEN=216;S1=12;S2=0;REP=0;PRV=1;F017;VD=Y37D8A.5|Y37D8A.5|r.?|-|-|protein_coding:indel:5KB_downstream_variant|SO:0000010:SO:1000032:SO:0001633;VW=Y37D8A.5|Y37D8A.5|r.?|-|-|protein_coding:indel:5KB_downstream_variant|SO:0000010:SO:1000032:SO:0001633;VT=Complex;VC=downstream	GT:PP:NP:PB:NB:PD:ND:PR:NR:PU:NU	./.:0:0:0:0:24:32:24:32:0:0	./.:3:2:0:0:5:10:8:12:3:2
V	298860	2977291841	TTGCACCGAATACCGATGGTGGTGTAAAACGTGTCGGAAGTAGAAATAAGATTGGAAAGCGATCCCAGAAGCTCAAAACTCGTTAGTTCATGTTTTTCACGAGTTCCTGGGATATCTTGAAATAGCAGAGTTTCAGCGAGGGAGTTCACGGCCTCCTGGAGTGTTCATAATTATTAGAGCGCGCTCGCGCGGCACCTCACGAACTCCAGAATTTTCGCGAATTCGTTTCGCGCGGACAGCAGTTTTTTGCTATTTTTGGCTTCTATAGGAAATATTTTTGATTTTTTGTTTTATAATATTTTTGAGAGGCATCATCCGAATTGAAAATG	T	522	PASS	PC=D;RS=298860;RE=299191;LEN=328;S1=99;S2=1254.03;REP=1;PRV=1;F017;VD=F33E11.2|F33E11.2|r.1011_1090+248del328|c.1011_1090+248del328|p.?|protein_coding:CDS:extended_intronic_splice_region:exon:extended_cis_splice_site:intron:deletion:complex_change_in_transcript:transcript_variant|SO:0000010:SO:0000316:SO:CGPX05:SO:0000147:SO:CGPX06:SO:0000188:SO:0000159:SO:0001577:SO:0001576;VW=F33E11.2|F33E11.2|r.1011_1090+248del328|c.1011_1090+248del328|p.?|protein_coding:CDS:extended_intronic_splice_region:exon:extended_cis_splice_site:intron:deletion:complex_change_in_transcript:transcript_variant|SO:0000010:SO:0000316:SO:CGPX05:SO:0000147:SO:CGPX06:SO:0000188:SO:0000159:SO:0001577:SO:0001576;VT=Del;VC=ess splice	GT:PP:NP:PB:NB:PD:ND:PR:NR:PU:NU	./.:0:0:0:0:32:17:32:17:0:0	./.:10:8:0:0:4:8:14:16:10:8
V	2292198	2977291906	ATGTTTGGTCAACTGCCGACAAATTCGGCAAAAATTGTTAATTTGCCCGTTTGCCGATTTTCCGGAAATTT	A	213	PASS	PC=D;RS=2292198;RE=2292270;LEN=70;S1=28;S2=628.521;REP=1;PRV=1;F017;VD=nhr-225|T27B7.2|r.?|-|-|protein_coding:deletion:2KB_upstream_variant|SO:0000010:SO:0000159:SO:0001636;VW=nhr-115|T27B7.4b|r.?|-|-|protein_coding:five_prime_UTR:intron:deletion:intron_variant|SO:0000010:SO:0000204:SO:0000188:SO:0000159:SO:0001627;VT=Del;VC=upstream	GT:PP:NP:PB:NB:PD:ND:PR:NR:PU:NU	./.:0:0:0:0:28:18:28:18:0:0	./.:6:3:0:0:7:8:9:11:6:3
V	4441983	2977291944	GTTAGGGAAAGCAAAATTATAAGAACTCGGAAATACTATTTTAGACCATAAACTGTTTTTATC	G	348	PASS	PC=D;RS=4441983;RE=4442047;LEN=62;S1=49;S2=837.626;REP=1;PRV=1;F017;VD=Y47D7A.14|Y47D7A.14b|r.?|-|-|protein_coding:deletion:5KB_downstream_variant|SO:0000010:SO:0000159:SO:0001633;VW=Y47D7A.16|Y47D7A.16|r.?|-|-|protein_coding:CDS:intron:deletion:intron_variant|SO:0000010:SO:0000316:SO:0000188:SO:0000159:SO:0001627;VT=Del;VC=downstream	GT:PP:NP:PB:NB:PD:ND:PR:NR:PU:NU	./.:0:0:0:0:25:24:25:24:0:0	./.:6:6:2:0:14:11:18:17:6:6
V	7163363	2977292015	TTTTGTTTTCAAGGTTTTGAGACTTTCAGCATATTTCAATATTTAAGACGTACCACATTATGTCCAGCTTCTGTTAGAGAATCAGCAAGTTTTCC	T	493	PASS	PC=D;RS=7163363;RE=7163458;LEN=94;S1=84;S2=1189.15;REP=1;PRV=1;F017;VD=ugt-41|F10D2.11|r.139_181-43del94|c.109_151-43del94|p.?|protein_coding:CDS:extended_intronic_splice_region:exon:extended_cis_splice_site:intron:deletion:complex_change_in_transcript:transcript_variant|SO:0000010:SO:0000316:SO:CGPX05:SO:0000147:SO:CGPX06:SO:0000188:SO:0000159:SO:0001577:SO:0001576;VW=ugt-41|F10D2.11|r.139_181-43del94|c.109_151-43del94|p.?|protein_coding:CDS:extended_intronic_splice_region:exon:extended_cis_splice_site:intron:deletion:complex_change_in_transcript:transcript_variant|SO:0000010:SO:0000316:SO:CGPX05:SO:0000147:SO:CGPX06:SO:0000188:SO:0000159:SO:0001577:SO:0001576;VT=Del;VC=ess splice	GT:PP:NP:PB:NB:PD:ND:PR:NR:PU:NU	./.:0:0:0:0:14:21:14:21:0:0	./.:6:11:0:0:8:4:14:15:6:11
V	8469929	2977292038	GGAC	G	867	PASS	PC=D;RS=8469929;RE=8469935;LEN=3;S1=80;S2=1104.39;REP=1;PRV=1;F017;VD=phf-30|T23B12.1.1|r.697_699delGAC|c.680_682delGAC|p.R228delR|protein_coding:CDS:exon:deletion:inframe_variant:inframe_codon_loss|SO:0000010:SO:0000316:SO:0000147:SO:0000159:SO:0001650:SO:0001652;VW=phf-30|T23B12.1.1|r.697_699delGAC|c.680_682delGAC|p.R228delR|protein_coding:CDS:exon:deletion:inframe_variant:inframe_codon_loss|SO:0000010:SO:0000316:SO:0000147:SO:0000159:SO:0001650:SO:0001652;VT=Del;VC=inframe	GT:PP:NP:PB:NB:PD:ND:PR:NR:PU:NU	./.:0:0:0:0:25:31:25:31:0:0	./.:9:7:16:9:23:16:23:16:16:9
V	19331295	2977292291	ATTTTCTGAAAACGCTGGAAATCTTTTAAAATTTAATTTTGTTTGTTTTTTTTGTGTTGATATAAATGTTGTAACGCTATTTCTTATTTGTATCCCTCGGAGTGCCAAAAACTGACATTTTTCTAAAGCTACAGTACCCCACAGTACCACTACCTA	AAT	203	F016	PC=DI;RS=19331296;RE=19331450;LEN=155;S1=14;S2=0;REP=1;PRV=1;F017;VD=C14B4.2|C14B4.2|r.?|-|-|protein_coding:indel:5KB_downstream_variant|SO:0000010:SO:1000032:SO:0001633;VW=C14B4.2|C14B4.2|r.?|-|-|protein_coding:indel:5KB_downstream_variant|SO:0000010:SO:1000032:SO:0001633;VT=Complex;VC=downstream	GT:PP:NP:PB:NB:PD:ND:PR:NR:PU:NU	./.:0:0:0:0:20:28:20:28:0:0	./.:1:6:0:0:10:8:11:14:1:6
X	5499517	2977292589	GTTTAGCGATTCTAAAGATTTTTCTGAACTTGGTTGAATCTGTTTTTGCAATTCTGAGTTATCCTTTTCCAAATTGGAAATTCTCCACTGCAACCATTGTTTTTCCTTACTGTAGTTGCTCATGTCATTGTCCAGTTTTTGCTTCAAATTGTCAAATTCGTTGACAAGCTT	G	406	PASS	PC=D;RS=5499517;RE=5499690;LEN=170;S1=63;S2=966.412;REP=1;PRV=1;F017;VD=T23F2.2|T23F2.2b|r.2917_3086del170|c.2857_3026del170|p.K953fs*16|protein_coding:CDS:exon:deletion:frameshift_variant|SO:0000010:SO:0000316:SO:0000147:SO:0000159:SO:0001589;VW=T23F2.2|T23F2.2b|r.2917_3086del170|c.2857_3026del170|p.K953fs*16|protein_coding:CDS:exon:deletion:frameshift_variant|SO:0000010:SO:0000316:SO:0000147:SO:0000159:SO:0001589;VT=Del;VC=frameshift	GT:PP:NP:PB:NB:PD:ND:PR:NR:PU:NU	./.:0:0:0:0:26:16:26:16:0:0	./.:8:6:0:0:13:7:21:13:8:6
X	11895151	2977292724	TTTGAACCCCAAATTCCTAAATTGTCCCCCTCCTTTTTTTTCAAATAAAGGTAGGTTTTGCTATCAGAAATAAAAACTTTCCTACATTTAAGTAGAGTTCAAAAATGTGAGTTTTCATTTCTGTGAGTTATGCCGATTTATGTTAAGTAATGTTAAGTTAAGTAATACTAGTTTGAAATGAAATGTGATGAGCACAATACAACAAAATTTGAGAAAAATTAATTTCTTCATCATAACTTTTCTGTATTCTAGCAAATTTTCTTGTATTTCTTGTTAGTAAAACAAAAATCCCACAAGTGATAAACCACATTTAAGAATTTGACTTAATACCTTTCACACTTTTTAATTTGAAAATTAATTCTAACTTTGGGGATACAATACACAAAAA	T	203	PASS	PC=D;RS=11895151;RE=11895540;LEN=387;S1=18;S2=491.334;REP=1;PRV=1;F017;VD=Y62H9A.9|Y62H9A.9|r.?|-|-|protein_coding:deletion:500B_downstream_variant|SO:0000010:SO:0000159:SO:0001634;VW=Y62H9A.8|Y62H9A.8|r.?|-|-|protein_coding:deletion:5KB_upstream_variant|SO:0000010:SO:0000159:SO:0001635;VT=Del;VC=downstream	GT:PP:NP:PB:NB:PD:ND:PR:NR:PU:NU	./.:0:0:0:0:23:20:23:20:0:0	./.:2:5:0:0:4:14:6:19:2:5
