# Supplementary material for: Mutational signatures are jointly shaped by DNA damage and repair
Source: Nat Commun. 2020 May 1;11:2169. doi: 10.1038/s41467-020-15912-7 (PMC7195458; doi:10.1038/s41467-020-15912-7)
Supplement: Supplementary file 9 — Supplementary Data 6 [file 41467_2020_15912_MOESM9_ESM.zip › Filtered_VCFS_recovered/IND/CD0957c.filtered.indels.vcf]

##fileformat=VCFv4.1
##fileDate=20190627
##reference=/lustre/scratch112/sanger/cgppipe/canpipe/live/ref/Caenorhabditis_elegans/WBcel235/genome.fa
##FILTER=<ID=F004,Description="Tum medium read depth strand bias check: Calls In 8% Reads Bt Depth 10 And 200 (inclusive)">
##FILTER=<ID=F005,Description="Tum high read depth strand bias check: Calls In 4% Reads > Depth 200">
##FILTER=<ID=F006,Description="Small call excessive repeat check: Fail if Length <= 4 and Repeats > 9">
##FILTER=<ID=F010,Description="Variant must not exist within the Unmatched Normal Panel">
##FILTER=<ID=F012,Description="Germline: When length < 11 and depth > 9, fail if the variant is seen in both 20% of normal reads AND 20% of tumour reads in either pindel or bwa">
##FILTER=<ID=F018,Description="Sufficient Depth: Pass if depth > 10">
##FILTER=<ID=F015,Description="No normal calls">
##FILTER=<ID=F016,Description="Verify indel condition">
##FORMAT=<ID=GT,Number=1,Type=String,Description="Genotype">
##FORMAT=<ID=NB,Number=1,Type=Integer,Description="BWA calls on the negative strand">
##FORMAT=<ID=ND,Number=1,Type=Integer,Description="BWA mapped reads on the negative strand">
##FORMAT=<ID=NP,Number=1,Type=Integer,Description="Pindel calls on the negative strand">
##FORMAT=<ID=NR,Number=1,Type=Integer,Description="Total mapped reads on the negative strand">
##FORMAT=<ID=NU,Number=1,Type=Integer,Description="Unique calls on the negative strand">
##FORMAT=<ID=PB,Number=1,Type=Integer,Description="BWA calls on the positive strand">
##FORMAT=<ID=PD,Number=1,Type=Integer,Description="BWA mapped reads on the positive strand">
##FORMAT=<ID=PP,Number=1,Type=Integer,Description="Pindel calls on the positive strand">
##FORMAT=<ID=PR,Number=1,Type=Integer,Description="Total mapped reads on the positive strand">
##FORMAT=<ID=PU,Number=1,Type=Integer,Description="Unique calls on the positive strand">
##FORMAT=<ID=TG,Number=1,Type=Integer,Description="Total distinct contributing read groups">
##FORMAT=<ID=VG,Number=1,Type=Integer,Description="Variant distinct contributing read groups">
##FORMAT=<ID=MTR,Number=1,Type=Integer,Description="Reads reporting the variant allele">
##FORMAT=<ID=WTR,Number=1,Type=Integer,Description="Reads reporting the reference allele">
##FORMAT=<ID=AMB,Number=1,Type=Integer,Description="Reads mapping on both the alleles with same specificity">
##FORMAT=<ID=UNK,Number=1,Type=Integer,Description="Reads containing mismatch in the variant position and don't align to ref as first hit">
##FORMAT=<ID=VAF,Number=1,Type=Float,Description="Variant Allele Fraction (excludes ambiguous:AMB and unknown:UNK reads if any)">
##INFO=<ID=PC,Number=1,Type=String,Description="Pindel call">
##INFO=<ID=RS,Number=1,Type=Integer,Description="Range start">
##INFO=<ID=RE,Number=1,Type=Integer,Description="Range end">
##INFO=<ID=LEN,Number=1,Type=Integer,Description="Length">
##INFO=<ID=REP,Number=1,Type=Integer,Description="Change repeat count within range">
##INFO=<ID=S1,Number=1,Type=Integer,Description="S1">
##INFO=<ID=S2,Number=1,Type=Float,Description="S2">
##INFO=<ID=F017,Number=0,Type=Flag,Description="Variant must not overlap with a simple repeat">
##INFO=<ID=VD,Number=1,Type=String,Description="Vagrent Default Annotation">
##INFO=<ID=VW,Number=1,Type=String,Description="Vagrent Most Deleterious Annotation">
##INFO=<ID=VT,Number=1,Type=String,Description="Variant type based on the Vagrent Default Annotation">
##INFO=<ID=VC,Number=.,Type=String,Description="Variant consequence based on the Vagrent Default Annotation">
##SAMPLE=<ID=NORMAL,Description="Wild type",Platform=ILLUMINA,Protocol=WGS,SampleName=CD0850b>
##SAMPLE=<ID=TUMOUR,Description="Mutant",Platform=ILLUMINA,Protocol=WGS,SampleName=CD0957c>
##contig=<ID=MtDNA,assembly=WBcel235,length=13794,species=Worm>
##contig=<ID=IV,assembly=WBcel235,length=17493829,species=Worm>
##contig=<ID=III,assembly=WBcel235,length=13783801,species=Worm>
##contig=<ID=X,assembly=WBcel235,length=17718942,species=Worm>
##contig=<ID=I,assembly=WBcel235,length=15072434,species=Worm>
##contig=<ID=V,assembly=WBcel235,length=20924180,species=Worm>
##contig=<ID=II,assembly=WBcel235,length=15279421,species=Worm>
#CHROM	POS	ID	REF	ALT	QUAL	FILTER	INFO	FORMAT	NORMAL	TUMOUR
I	5687485	e73b45d4-3095-11e7-a402-9cd6e13af537	CTATTATACATTCATACAAACATTTCTTGCGAAAATTCGAAGCAACTATATTGCTATGTTCTCAAATAATTTCAAGTTTTTTCCCAAACTTTTTTCTCTCATTTTTATTGCGATTCCCATCATCGTTGGCAACCATATGGTTGTGGGTCGCTTCCTATCTTTTCCAAGTACTTCTGTGGTGTGCAATTGA	CAT	360	F016	PC=DI;RS=5687485;RE=5687675;LEN=189;REP=1;S1=16;F017;VD=npp-7|T19B4.2.2|r.?|-|-|protein_coding:indel:5KB_upstream_variant|SO:0000010:SO:1000032:SO:0001635;VW=unc-40|T19B4.7.1|r.?|-|-|protein_coding:CDS:intron:indel:intron_variant|SO:0000010:SO:0000316:SO:0000188:SO:1000032:SO:0001627;VT=Complex;VC=upstream	GT:NB:ND:NP:NR:NU:PB:PD:PP:PR:PU:TG:VG	./.:0:26:0:26:0:0:19:0:19:0:1:0	./.:0:9:3:10:3:0:7:3:10:3:1:1
II	5280625	ef092bdc-3095-11e7-99a3-7e10b58b8865	G	GATAATTA	420	PASS	PC=I;RS=5280625;RE=5280631;LEN=7;REP=0;S1=18;S2=569.991;F017;VD=pmt-1|ZK622.3c.7|r.?|-|-|protein_coding:insertion:2KB_upstream_variant|SO:0000010:SO:0000667:SO:0001636;VW=pmt-1|ZK622.3b|r.?|-|-|protein_coding:CDS:intron:insertion:intron_variant|SO:0000010:SO:0000316:SO:0000188:SO:0000667:SO:0001627;VT=Ins;VC=upstream	GT:NB:ND:NP:NR:NU:PB:PD:PP:PR:PU:TG:VG:MTR:WTR:AMB:UNK:VAF	./.:0:22:0:22:0:0:20:0:20:0:1:0:0:46:0:0:0	./.:5:18:5:18:5:3:18:2:18:3:1:2:8:25:0:0:0.24
V	11912785	7ef83e5e-3096-11e7-b945-6515b58b8865	ACATCCATATGGAGCATCAATCACTGCAAAAGGCGCTGATGTT	A	540	PASS	PC=D;RS=11912785;RE=11912830;LEN=42;REP=1;S1=24;S2=773.024;F017;VD=sma-1|R31.1a|r.9973_10014del42|c.9973_10014del42|p.H3325_V3338delHPYGASITAKGADV|protein_coding:CDS:exon:deletion:inframe_variant:inframe_codon_loss|SO:0000010:SO:0000316:SO:0000147:SO:0000159:SO:0001650:SO:0001652;VW=sma-1|R31.1a|r.9973_10014del42|c.9973_10014del42|p.H3325_V3338delHPYGASITAKGADV|protein_coding:CDS:exon:deletion:inframe_variant:inframe_codon_loss|SO:0000010:SO:0000316:SO:0000147:SO:0000159:SO:0001650:SO:0001652;VT=Del;VC=inframe	GT:NB:ND:NP:NR:NU:PB:PD:PP:PR:PU:TG:VG:MTR:WTR:AMB:UNK:VAF	./.:0:14:0:14:0:0:13:0:13:0:1:0:0:48:0:0:0	./.:0:8:2:8:2:3:13:7:16:7:1:1:13:28:0:1:0.32
