# Supplementary material for: Mutational signatures are jointly shaped by DNA damage and repair
Source: Nat Commun. 2020 May 1;11:2169. doi: 10.1038/s41467-020-15912-7 (PMC7195458; doi:10.1038/s41467-020-15912-7)
Supplement: Supplementary file 9 — Supplementary Data 6 [file 41467_2020_15912_MOESM9_ESM.zip › Filtered_VCFS_recovered/IND/CD0259d.filtered.indels.vcf]

##fileformat=VCFv4.1
##fileDate=20190627
##reference=genome.fa
##FILTER=<ID=F004,Description="Tum medium read depth strand bias check: Calls In 8% Reads Bt Depth 10 And 200 (inclusive)">
##FILTER=<ID=F005,Description="Tum high read depth strand bias check: Calls In 4% Reads > Depth 200">
##FILTER=<ID=F006,Description="Small call excessive repeat check: Fail if Length <= 4 and Repeats > 9">
##FILTER=<ID=F010,Description="Variant must not exist within the Unmatched Normal Panel">
##FILTER=<ID=F012,Description="Germline: When length < 11 and depth > 9, fail if the variant is seen in both 20% of normal reads AND 20% of tumour reads in either pindel or bwa">
##FILTER=<ID=F018,Description="Sufficient Depth: Pass if depth > 10">
##FILTER=<ID=F015,Description="No normal calls">
##FILTER=<ID=F016,Description="Verify indel condition">
##FORMAT=<ID=GT,Number=1,Type=String,Description="Genotype">
##FORMAT=<ID=PP,Number=1,Type=Integer,Description="Pindel calls on the positive strand">
##FORMAT=<ID=NP,Number=1,Type=Integer,Description="Pindel calls on the negative strand">
##FORMAT=<ID=PB,Number=1,Type=Integer,Description="BWA calls on the positive strand">
##FORMAT=<ID=NB,Number=1,Type=Integer,Description="BWA calls on the negative strand">
##FORMAT=<ID=PD,Number=1,Type=Integer,Description="BWA mapped reads on the positive strand">
##FORMAT=<ID=ND,Number=1,Type=Integer,Description="BWA mapped reads on the negative strand">
##FORMAT=<ID=PR,Number=1,Type=Integer,Description="Total mapped reads on the positive strand">
##FORMAT=<ID=NR,Number=1,Type=Integer,Description="Total mapped reads on the negative strand">
##FORMAT=<ID=PU,Number=1,Type=Integer,Description="Unique calls on the positive strand">
##FORMAT=<ID=NU,Number=1,Type=Integer,Description="Unique calls on the negative strand">
##INFO=<ID=PC,Number=1,Type=String,Description="Pindel call">
##INFO=<ID=RS,Number=1,Type=Integer,Description="Range start">
##INFO=<ID=RE,Number=1,Type=Integer,Description="Range end">
##INFO=<ID=LEN,Number=1,Type=Integer,Description="Length">
##INFO=<ID=S1,Number=1,Type=Integer,Description="S1">
##INFO=<ID=S2,Number=1,Type=Float,Description="S2">
##INFO=<ID=PA,Number=1,Type=String,Description="Annotation on the positive strand">
##INFO=<ID=NA,Number=1,Type=String,Description="Annotation on the negative strand">
##INFO=<ID=REP,Number=1,Type=Integer,Description="Change repeat count with range">
##INFO=<ID=PRV,Number=1,Type=Float,Description="Fraction of reads reporting the most prevalent change">
##INFO=<ID=F017,Number=0,Type=Flag,Description="Variant must not overlap with a simple repeat">
##INFO=<ID=VD,Number=1,Type=String,Description="Vagrent Default Annotation">
##INFO=<ID=VW,Number=1,Type=String,Description="Vagrent Most Deleterious Annotation">
##INFO=<ID=VT,Number=1,Type=String,Description="Variant type based on the Vagrent Default Annotation">
##INFO=<ID=VC,Number=1,Type=String,Description="Variant consequence based on the Vagrent Default Annotation">
##SAMPLE=<ID=NORMAL,Description="Normal",Accession=1567436,CGP_Project,Platform=HiSeq,Protocol=genomic,SampleName=CD0001b,Source=COSMIC_SAMPLE_ID>
##SAMPLE=<ID=TUMOUR,Description="Mutant",Accession=2217219,CGP_Project,Platform=HiSeq,Protocol=genomic,SampleName=CD0259d,Source=COSMIC_SAMPLE_ID>
##contig=<ID=MtDNA,assembly=WBcel235,length=13794,species=WORM>
##contig=<ID=IV,assembly=WBcel235,length=17493829,species=WORM>
##contig=<ID=III,assembly=WBcel235,length=13783801,species=WORM>
##contig=<ID=X,assembly=WBcel235,length=17718942,species=WORM>
##contig=<ID=I,assembly=WBcel235,length=15072434,species=WORM>
##contig=<ID=V,assembly=WBcel235,length=20924180,species=WORM>
##contig=<ID=II,assembly=WBcel235,length=15279421,species=WORM>
#CHROM	POS	ID	REF	ALT	QUAL	FILTER	INFO	FORMAT	NORMAL	TUMOUR
I	1401107	2814178712	AT	A	1587	F006	PC=D;RS=1401107;RE=1401119;LEN=1;S1=221;S2=1944.23;REP=11;PRV=1;F017;VD=Y92H12BR.7|Y92H12BR.7|r.?|-|-|protein_coding:CDS:intron:deletion:intron_variant|SO:0000010:SO:0000316:SO:0000188:SO:0000159:SO:0001627;VW=Y92H12BR.7|Y92H12BR.7|r.?|-|-|protein_coding:CDS:intron:deletion:intron_variant|SO:0000010:SO:0000316:SO:0000188:SO:0000159:SO:0001627;VT=Del;VC=intronic	GT:PP:NP:PB:NB:PD:ND:PR:NR:PU:NU	./.:0:0:0:0:24:19:24:19:0:0	./.:12:16:24:27:28:35:28:35:24:28
III	7931149	2814181197	ATTCCAGAAG	A	1276	PASS	PC=D;RS=7931149;RE=7931160;LEN=9;S1=529;S2=3090.77;REP=1;PRV=1;F017;VD=npp-15|C29E4.4|r.1860_1868delUUCCAGAAG|c.1859_1867delTTCCAGAAG|p.P621_V623delPEV|protein_coding:CDS:exon:deletion:inframe_variant:inframe_codon_loss|SO:0000010:SO:0000316:SO:0000147:SO:0000159:SO:0001650:SO:0001652;VW=npp-15|C29E4.4|r.1860_1868delUUCCAGAAG|c.1859_1867delTTCCAGAAG|p.P621_V623delPEV|protein_coding:CDS:exon:deletion:inframe_variant:inframe_codon_loss|SO:0000010:SO:0000316:SO:0000147:SO:0000159:SO:0001650:SO:0001652;VT=Del;VC=inframe	GT:PP:NP:PB:NB:PD:ND:PR:NR:PU:NU	./.:0:0:0:0:22:24:22:24:0:0	./.:22:22:26:27:30:29:30:29:26:27
III	8641259	2814181242	TCA	T	2669	PASS	PC=D;RS=8641259;RE=8641263;LEN=2;S1=540;S2=3135.79;REP=1;PRV=1;F017;VD=twk-7|F22B7.7|r.434_435delUG|c.417_418delTG|p.S139fs*2|protein_coding:CDS:exon:deletion:frameshift_variant|SO:0000010:SO:0000316:SO:0000147:SO:0000159:SO:0001589;VW=twk-7|F22B7.7|r.434_435delUG|c.417_418delTG|p.S139fs*2|protein_coding:CDS:exon:deletion:frameshift_variant|SO:0000010:SO:0000316:SO:0000147:SO:0000159:SO:0001589;VT=Del;VC=frameshift	GT:PP:NP:PB:NB:PD:ND:PR:NR:PU:NU	./.:0:0:0:0:13:29:13:29:0:0	./.:19:26:28:34:35:36:35:36:28:34
IV	9332002	2814182310	G	GAA	1905	PASS	PC=I;RS=9332002;RE=9332004;LEN=2;S1=342;S2=2403.95;REP=1;PRV=1;F017;VD=F49C12.15|F49C12.15|r.?|-|-|protein_coding:insertion:5KB_downstream_variant|SO:0000010:SO:0000667:SO:0001633;VW=T20D3.2|T20D3.2.1|r.?|-|-|protein_coding:insertion:2KB_upstream_variant|SO:0000010:SO:0000667:SO:0001636;VT=Ins;VC=downstream	GT:PP:NP:PB:NB:PD:ND:PR:NR:PU:NU	./.:0:0:0:0:17:26:17:26:0:0	./.:17:18:0:1:29:30:29:30:17:19
IV	10322200	2814182346	TA	T	2002	PASS	PC=D;RS=10322200;RE=10322210;LEN=1;S1=340;S2=2437.66;REP=9;PRV=1;F017;VD=unc-43|K11E8.1r|r.?|-|-|protein_coding:deletion:5KB_downstream_variant|SO:0000010:SO:0000159:SO:0001633;VW=R09E10.1|R09E10.1.3|r.?|-|-|protein_coding:deletion:2KB_upstream_variant|SO:0000010:SO:0000159:SO:0001636;VT=Del;VC=downstream	GT:PP:NP:PB:NB:PD:ND:PR:NR:PU:NU	./.:0:0:0:0:23:35:23:35:0:0	./.:16:19:26:26:31:30:31:30:27:26
V	4946158	2814183269	ATTTGG	ATT	234	F016	PC=DI;RS=4946159;RE=4946163;LEN=5;S1=25;S2=0;REP=2;PRV=1;F017;VD=str-211|C02E7.13|r.?|-|-|protein_coding:indel:2KB_upstream_variant|SO:0000010:SO:1000032:SO:0001636;VW=str-211|C02E7.13|r.?|-|-|protein_coding:indel:2KB_upstream_variant|SO:0000010:SO:1000032:SO:0001636;VT=Complex;VC=upstream	GT:PP:NP:PB:NB:PD:ND:PR:NR:PU:NU	./.:0:0:0:0:13:16:13:16:0:0	./.:4:4:0:0:17:13:21:14:4:4
X	1657777	2814184295	CAAAAAAAAAAACCA	C	885	PASS	PC=D;RS=1657777;RE=1657803;LEN=14;S1=270;S2=2165.47;REP=1;PRV=1;F017;VD=tbx-32|ZK380.1|r.?|-|-|protein_coding:deletion:5KB_downstream_variant|SO:0000010:SO:0000159:SO:0001633;VW=ZK380.4|ZK380.4|r.?|-|-|protein_coding:deletion:5KB_upstream_variant|SO:0000010:SO:0000159:SO:0001635;VT=Del;VC=downstream	GT:PP:NP:PB:NB:PD:ND:PR:NR:PU:NU	./.:0:0:0:0:36:23:36:23:0:0	./.:17:14:18:16:31:21:31:21:19:17
X	4482197	2814184568	CTT	C	2129	PASS	PC=D;RS=4482197;RE=4482202;LEN=2;S1=357;S2=2508.75;REP=4;PRV=1;F017;VD=ncr-1|F02E8.6|r.?|-|-|protein_coding:deletion:5KB_upstream_variant|SO:0000010:SO:0000159:SO:0001635;VW=ncr-1|F02E8.6|r.?|-|-|protein_coding:deletion:5KB_upstream_variant|SO:0000010:SO:0000159:SO:0001635;VT=Del;VC=upstream	GT:PP:NP:PB:NB:PD:ND:PR:NR:PU:NU	./.:0:0:0:0:20:28:20:28:0:0	./.:16:20:24:28:25:30:25:30:24:28
X	8842216	2814184822	GGAGGTTCAAAACTAATA	G	1015	PASS	PC=D;RS=8842216;RE=8842239;LEN=17;S1=312;S2=2454.19;REP=1;PRV=1;F017;VD=ubc-23|C28G1.1.1|r.?|-|-|protein_coding:deletion:5KB_upstream_variant|SO:0000010:SO:0000159:SO:0001635;VW=ubc-23|C28G1.1.1|r.?|-|-|protein_coding:deletion:5KB_upstream_variant|SO:0000010:SO:0000159:SO:0001635;VT=Del;VC=upstream	GT:PP:NP:PB:NB:PD:ND:PR:NR:PU:NU	./.:0:0:0:0:19:31:19:31:0:0	./.:23:12:28:17:36:22:36:22:28:17
