# Supplementary material for: Mutational signatures are jointly shaped by DNA damage and repair
Source: Nat Commun. 2020 May 1;11:2169. doi: 10.1038/s41467-020-15912-7 (PMC7195458; doi:10.1038/s41467-020-15912-7)
Supplement: Supplementary file 9 — Supplementary Data 6 [file 41467_2020_15912_MOESM9_ESM.zip › Filtered_VCFS_recovered/IND/CD0861d.filtered.indels.vcf]

##fileformat=VCFv4.1
##fileDate=20190627
##reference=/lustre/scratch112/sanger/cgppipe/canpipe/live/ref/Caenorhabditis_elegans/WBcel235/genome.fa
##FILTER=<ID=F004,Description="Tum medium read depth strand bias check: Calls In 8% Reads Bt Depth 10 And 200 (inclusive)">
##FILTER=<ID=F005,Description="Tum high read depth strand bias check: Calls In 4% Reads > Depth 200">
##FILTER=<ID=F006,Description="Small call excessive repeat check: Fail if Length <= 4 and Repeats > 9">
##FILTER=<ID=F010,Description="Variant must not exist within the Unmatched Normal Panel">
##FILTER=<ID=F012,Description="Germline: When length < 11 and depth > 9, fail if the variant is seen in both 20% of normal reads AND 20% of tumour reads in either pindel or bwa">
##FILTER=<ID=F018,Description="Sufficient Depth: Pass if depth > 10">
##FILTER=<ID=F015,Description="No normal calls">
##FILTER=<ID=F016,Description="Verify indel condition">
##FORMAT=<ID=GT,Number=1,Type=String,Description="Genotype">
##FORMAT=<ID=NB,Number=1,Type=Integer,Description="BWA calls on the negative strand">
##FORMAT=<ID=ND,Number=1,Type=Integer,Description="BWA mapped reads on the negative strand">
##FORMAT=<ID=NP,Number=1,Type=Integer,Description="Pindel calls on the negative strand">
##FORMAT=<ID=NR,Number=1,Type=Integer,Description="Total mapped reads on the negative strand">
##FORMAT=<ID=NU,Number=1,Type=Integer,Description="Unique calls on the negative strand">
##FORMAT=<ID=PB,Number=1,Type=Integer,Description="BWA calls on the positive strand">
##FORMAT=<ID=PD,Number=1,Type=Integer,Description="BWA mapped reads on the positive strand">
##FORMAT=<ID=PP,Number=1,Type=Integer,Description="Pindel calls on the positive strand">
##FORMAT=<ID=PR,Number=1,Type=Integer,Description="Total mapped reads on the positive strand">
##FORMAT=<ID=PU,Number=1,Type=Integer,Description="Unique calls on the positive strand">
##FORMAT=<ID=TG,Number=1,Type=Integer,Description="Total distinct contributing read groups">
##FORMAT=<ID=VG,Number=1,Type=Integer,Description="Variant distinct contributing read groups">
##FORMAT=<ID=MTR,Number=1,Type=Integer,Description="Reads reporting the variant allele">
##FORMAT=<ID=WTR,Number=1,Type=Integer,Description="Reads reporting the reference allele">
##FORMAT=<ID=AMB,Number=1,Type=Integer,Description="Reads mapping on both the alleles with same specificity">
##FORMAT=<ID=UNK,Number=1,Type=Integer,Description="Reads containing mismatch in the variant position and don't align to ref as first hit">
##FORMAT=<ID=VAF,Number=1,Type=Float,Description="Variant Allele Fraction (excludes ambiguous:AMB and unknown:UNK reads if any)">
##INFO=<ID=PC,Number=1,Type=String,Description="Pindel call">
##INFO=<ID=RS,Number=1,Type=Integer,Description="Range start">
##INFO=<ID=RE,Number=1,Type=Integer,Description="Range end">
##INFO=<ID=LEN,Number=1,Type=Integer,Description="Length">
##INFO=<ID=REP,Number=1,Type=Integer,Description="Change repeat count within range">
##INFO=<ID=S1,Number=1,Type=Integer,Description="S1">
##INFO=<ID=S2,Number=1,Type=Float,Description="S2">
##INFO=<ID=F017,Number=0,Type=Flag,Description="Variant must not overlap with a simple repeat">
##INFO=<ID=VD,Number=1,Type=String,Description="Vagrent Default Annotation">
##INFO=<ID=VW,Number=1,Type=String,Description="Vagrent Most Deleterious Annotation">
##INFO=<ID=VT,Number=1,Type=String,Description="Variant type based on the Vagrent Default Annotation">
##INFO=<ID=VC,Number=.,Type=String,Description="Variant consequence based on the Vagrent Default Annotation">
##SAMPLE=<ID=NORMAL,Description="Wild type",Platform=ILLUMINA,Protocol=WGS,SampleName=CD0850b>
##SAMPLE=<ID=TUMOUR,Description="Mutant",Platform=ILLUMINA,Protocol=WGS,SampleName=CD0861d>
##contig=<ID=MtDNA,assembly=WBcel235,length=13794,species=Worm>
##contig=<ID=IV,assembly=WBcel235,length=17493829,species=Worm>
##contig=<ID=III,assembly=WBcel235,length=13783801,species=Worm>
##contig=<ID=X,assembly=WBcel235,length=17718942,species=Worm>
##contig=<ID=I,assembly=WBcel235,length=15072434,species=Worm>
##contig=<ID=V,assembly=WBcel235,length=20924180,species=Worm>
##contig=<ID=II,assembly=WBcel235,length=15279421,species=Worm>
#CHROM	POS	ID	REF	ALT	QUAL	FILTER	INFO	FORMAT	NORMAL	TUMOUR
I	4525952	eceaf6b0-30cb-11e7-87d6-745459acbdc8	C	CA	360	F006;F015	PC=I;RS=4525952;RE=4525967;LEN=1;REP=13;S1=15;S2=509.037;F017;VD=bet-1|Y119C1B.8a.1|r.?|-|-|protein_coding:insertion:500B_downstream_variant|SO:0000010:SO:0000667:SO:0001634;VW=bet-1|Y119C1B.8a.1|r.?|-|-|protein_coding:insertion:500B_downstream_variant|SO:0000010:SO:0000667:SO:0001634;VT=Ins;VC=downstream	GT:NB:ND:NP:NR:NU:PB:PD:PP:PR:PU:TG:VG	./.:2:16:1:16:2:1:4:0:4:1:1:2	./.:3:18:3:18:4:3:11:2:11:3:1:2
I	11271775	03574ab6-30cc-11e7-87d6-745459acbdc8	C	CA	1200	PASS	PC=I;RS=11271775;RE=11271776;LEN=1;REP=1;S1=121;S2=1703.21;F017;VD=F36D1.4|F36D1.4|r.68_69insa|c.68_69insA|p.Y25fs*27|protein_coding:CDS:exon:insertion:frameshift_variant|SO:0000010:SO:0000316:SO:0000147:SO:0000667:SO:0001589;VW=F36D1.4|F36D1.4|r.68_69insa|c.68_69insA|p.Y25fs*27|protein_coding:CDS:exon:insertion:frameshift_variant|SO:0000010:SO:0000316:SO:0000147:SO:0000667:SO:0001589;VT=Ins;VC=frameshift	GT:NB:ND:NP:NR:NU:PB:PD:PP:PR:PU:TG:VG:MTR:WTR:AMB:UNK:VAF	./.:0:15:0:15:0:0:25:0:25:0:1:0:0:41:0:0:0	./.:11:22:10:22:11:13:23:10:23:13:1:2:25:24:0:0:0.51
I	13831935	d6de7ca2-30cb-11e7-87d6-745459acbdc8	GCAATCGTTAATTGCC	GTTTT	360	F016	PC=DI;RS=13831935;RE=13831951;LEN=15;REP=1;S1=15;F017;VD=W09G3.1|W09G3.1a.2|r.152_166delGGCAAUUAACGAUUGinsaaaa|c.137_151delGGCAATTAACGATTGinsAAAA|p.G46fs*27|protein_coding:CDS:exon:indel:frameshift_variant|SO:0000010:SO:0000316:SO:0000147:SO:1000032:SO:0001589;VW=W09G3.1|W09G3.1a.2|r.152_166delGGCAAUUAACGAUUGinsaaaa|c.137_151delGGCAATTAACGATTGinsAAAA|p.G46fs*27|protein_coding:CDS:exon:indel:frameshift_variant|SO:0000010:SO:0000316:SO:0000147:SO:1000032:SO:0001589;VT=Complex;VC=frameshift	GT:NB:ND:NP:NR:NU:PB:PD:PP:PR:PU:TG:VG	./.:0:26:0:26:0:0:17:0:17:0:1:0	./.:0:13:4:13:4:0:16:2:16:2:1:1
I	14417113	fb97944e-30ca-11e7-87d6-745459acbdc8	AAAAATCGGTAGATT	A	420	PASS	PC=D;RS=14417113;RE=14417136;LEN=14;REP=1;S1=20;S2=589.562;F017;VD=apg-1|Y105E8A.9|r.?|-|-|protein_coding:CDS:intron:deletion:intron_variant|SO:0000010:SO:0000316:SO:0000188:SO:0000159:SO:0001627;VW=apg-1|Y105E8A.9|r.?|-|-|protein_coding:CDS:intron:deletion:intron_variant|SO:0000010:SO:0000316:SO:0000188:SO:0000159:SO:0001627;VT=Del;VC=intronic	GT:NB:ND:NP:NR:NU:PB:PD:PP:PR:PU:TG:VG:MTR:WTR:AMB:UNK:VAF	./.:0:30:0:30:0:0:23:0:23:0:1:0:0:38:2:0:0	./.:7:13:4:13:7:8:17:3:17:8:1:2:11:10:1:0:0.52
III	1646978	915040f4-30ca-11e7-aca3-7f553f7e79a1	ATTTTAAAAAATTCAGAAAATGCACCAAAAGCTGTAT	A	855	PASS	PC=D;RS=1646978;RE=1647019;LEN=36;REP=1;S1=80;S2=1365.03;F017;VD=Y22D7AL.2|Y22D7AL.2|r.?|-|-|protein_coding:deletion:5KB_downstream_variant|SO:0000010:SO:0000159:SO:0001633;VW=Y22D7AL.1|Y22D7AL.1|r.?|-|-|protein_coding:deletion:5KB_upstream_variant|SO:0000010:SO:0000159:SO:0001635;VT=Del;VC=downstream	GT:NB:ND:NP:NR:NU:PB:PD:PP:PR:PU:TG:VG:MTR:WTR:AMB:UNK:VAF	./.:0:20:0:20:0:0:30:0:30:0:1:0:0:66:0:0:0	./.:8:22:9:22:10:7:19:7:19:7:1:2:31:18:2:2:0.63
IV	3955196	cfbd3a20-30cc-11e7-9abc-c45959acbdc8	G	GAGCATAGACCCAAGAAAAGACCAAAGAGCATAGACCCGAGA	660	PASS	PC=I;RS=3955196;RE=3955197;LEN=41;REP=0;S1=42;S2=665.386;F017;VD=clec-73|Y46C8AL.1|r.?|-|-|protein_coding:CDS:intron:insertion:intron_variant|SO:0000010:SO:0000316:SO:0000188:SO:0000667:SO:0001627;VW=clec-73|Y46C8AL.1|r.?|-|-|protein_coding:CDS:intron:insertion:intron_variant|SO:0000010:SO:0000316:SO:0000188:SO:0000667:SO:0001627;VT=Ins;VC=intronic	GT:NB:ND:NP:NR:NU:PB:PD:PP:PR:PU:TG:VG:MTR:WTR:AMB:UNK:VAF	./.:0:22:0:22:0:0:17:0:17:0:1:0:0:41:0:0:0	./.:2:11:5:11:5:0:14:6:16:6:1:1:15:13:0:1:0.54
IV	14170147	be4f0cc8-30cc-11e7-9abc-c45959acbdc8	GCACT	GTCA	540	PASS	PC=DI;RS=14170147;RE=14170152;LEN=4;REP=0;S1=30;F017;VD=R05A10.6|R05A10.6|r.?|-|-|protein_coding:indel:5KB_downstream_variant|SO:0000010:SO:1000032:SO:0001633;VW=R05A10.5|R05A10.5|r.?|-|-|protein_coding:CDS:intron:indel:intron_variant|SO:0000010:SO:0000316:SO:0000188:SO:1000032:SO:0001627;VT=Complex;VC=downstream	GT:NB:ND:NP:NR:NU:PB:PD:PP:PR:PU:TG:VG:MTR:WTR:AMB:UNK:VAF	./.:0:21:0:21:0:0:18:0:18:0:1:0:0:47:0:0:0	./.:0:20:4:20:4:0:22:5:22:5:1:1:0:30:0:19:0
X	7648204	f2e37e16-30cb-11e7-97e8-4e583f7e79a1	ACAACAAGATGCGC	AGCGC	1020	F016	PC=DI;RS=7648204;RE=7648218;LEN=13;REP=2;S1=88;F017;VD=F27D9.4|F27D9.4|r.?|-|-|protein_coding:indel:5KB_downstream_variant|SO:0000010:SO:1000032:SO:0001633;VW=F27D9.3|F27D9.3|r.?|-|-|protein_coding:indel:5KB_upstream_variant|SO:0000010:SO:1000032:SO:0001635;VT=Complex;VC=downstream	GT:NB:ND:NP:NR:NU:PB:PD:PP:PR:PU:TG:VG	./.:0:25:0:25:0:0:17:0:17:0:1:0	./.:0:15:10:15:10:0:16:7:16:7:1:1
