# Supplementary material for: Mutational signatures are jointly shaped by DNA damage and repair
Source: Nat Commun. 2020 May 1;11:2169. doi: 10.1038/s41467-020-15912-7 (PMC7195458; doi:10.1038/s41467-020-15912-7)
Supplement: Supplementary file 9 — Supplementary Data 6 [file 41467_2020_15912_MOESM9_ESM.zip › Filtered_VCFS_recovered/IND/CD0978d.filtered.indels.vcf]

##fileformat=VCFv4.1
##fileDate=20190627
##reference=/lustre/scratch112/sanger/cgppipe/canpipe/live/ref/Caenorhabditis_elegans/WBcel235/genome.fa
##FILTER=<ID=F004,Description="Tum medium read depth strand bias check: Calls In 8% Reads Bt Depth 10 And 200 (inclusive)">
##FILTER=<ID=F005,Description="Tum high read depth strand bias check: Calls In 4% Reads > Depth 200">
##FILTER=<ID=F006,Description="Small call excessive repeat check: Fail if Length <= 4 and Repeats > 9">
##FILTER=<ID=F010,Description="Variant must not exist within the Unmatched Normal Panel">
##FILTER=<ID=F012,Description="Germline: When length < 11 and depth > 9, fail if the variant is seen in both 20% of normal reads AND 20% of tumour reads in either pindel or bwa">
##FILTER=<ID=F018,Description="Sufficient Depth: Pass if depth > 10">
##FILTER=<ID=F015,Description="No normal calls">
##FILTER=<ID=F016,Description="Verify indel condition">
##FORMAT=<ID=GT,Number=1,Type=String,Description="Genotype">
##FORMAT=<ID=NB,Number=1,Type=Integer,Description="BWA calls on the negative strand">
##FORMAT=<ID=ND,Number=1,Type=Integer,Description="BWA mapped reads on the negative strand">
##FORMAT=<ID=NP,Number=1,Type=Integer,Description="Pindel calls on the negative strand">
##FORMAT=<ID=NR,Number=1,Type=Integer,Description="Total mapped reads on the negative strand">
##FORMAT=<ID=NU,Number=1,Type=Integer,Description="Unique calls on the negative strand">
##FORMAT=<ID=PB,Number=1,Type=Integer,Description="BWA calls on the positive strand">
##FORMAT=<ID=PD,Number=1,Type=Integer,Description="BWA mapped reads on the positive strand">
##FORMAT=<ID=PP,Number=1,Type=Integer,Description="Pindel calls on the positive strand">
##FORMAT=<ID=PR,Number=1,Type=Integer,Description="Total mapped reads on the positive strand">
##FORMAT=<ID=PU,Number=1,Type=Integer,Description="Unique calls on the positive strand">
##FORMAT=<ID=TG,Number=1,Type=Integer,Description="Total distinct contributing read groups">
##FORMAT=<ID=VG,Number=1,Type=Integer,Description="Variant distinct contributing read groups">
##FORMAT=<ID=MTR,Number=1,Type=Integer,Description="Reads reporting the variant allele">
##FORMAT=<ID=WTR,Number=1,Type=Integer,Description="Reads reporting the reference allele">
##FORMAT=<ID=AMB,Number=1,Type=Integer,Description="Reads mapping on both the alleles with same specificity">
##FORMAT=<ID=UNK,Number=1,Type=Integer,Description="Reads containing mismatch in the variant position and don't align to ref as first hit">
##FORMAT=<ID=VAF,Number=1,Type=Float,Description="Variant Allele Fraction (excludes ambiguous:AMB and unknown:UNK reads if any)">
##INFO=<ID=PC,Number=1,Type=String,Description="Pindel call">
##INFO=<ID=RS,Number=1,Type=Integer,Description="Range start">
##INFO=<ID=RE,Number=1,Type=Integer,Description="Range end">
##INFO=<ID=LEN,Number=1,Type=Integer,Description="Length">
##INFO=<ID=REP,Number=1,Type=Integer,Description="Change repeat count within range">
##INFO=<ID=S1,Number=1,Type=Integer,Description="S1">
##INFO=<ID=S2,Number=1,Type=Float,Description="S2">
##INFO=<ID=F017,Number=0,Type=Flag,Description="Variant must not overlap with a simple repeat">
##INFO=<ID=VD,Number=1,Type=String,Description="Vagrent Default Annotation">
##INFO=<ID=VW,Number=1,Type=String,Description="Vagrent Most Deleterious Annotation">
##INFO=<ID=VT,Number=1,Type=String,Description="Variant type based on the Vagrent Default Annotation">
##INFO=<ID=VC,Number=.,Type=String,Description="Variant consequence based on the Vagrent Default Annotation">
##SAMPLE=<ID=NORMAL,Description="Wild type",Platform=ILLUMINA,Protocol=WGS,SampleName=CD0850b>
##SAMPLE=<ID=TUMOUR,Description="Mutant",Platform=ILLUMINA,Protocol=WGS,SampleName=CD0978d>
##contig=<ID=MtDNA,assembly=WBcel235,length=13794,species=Worm>
##contig=<ID=IV,assembly=WBcel235,length=17493829,species=Worm>
##contig=<ID=III,assembly=WBcel235,length=13783801,species=Worm>
##contig=<ID=X,assembly=WBcel235,length=17718942,species=Worm>
##contig=<ID=I,assembly=WBcel235,length=15072434,species=Worm>
##contig=<ID=V,assembly=WBcel235,length=20924180,species=Worm>
##contig=<ID=II,assembly=WBcel235,length=15279421,species=Worm>
#CHROM	POS	ID	REF	ALT	QUAL	FILTER	INFO	FORMAT	NORMAL	TUMOUR
I	13051300	2b56c40a-3096-11e7-a213-17873408b92a	ATGGTGATCGGAGTGATTGGAAATACGTTGGTCGTTGTTGTAGTGGCAACTAATAAGTCTATGGTAGGTCGGATGGGAA	ATGGCAAGT	1260	PASS	PC=DI;RS=13051300;RE=13051379;LEN=78;REP=0;S1=132;F017;VD=npr-14|W05B5.2|r.186_247+16del78insuggcaagu|c.170_231+16del78insTGGCAAGT|p.?|protein_coding:CDS:exon:extended_cis_splice_site:extended_intronic_splice_region:intron:indel:complex_change_in_transcript:transcript_variant|SO:0000010:SO:0000316:SO:0000147:SO:0001993:SO:0001996:SO:0000188:SO:1000032:SO:0001577:SO:0001576;VW=npr-14|W05B5.2|r.186_247+16del78insuggcaagu|c.170_231+16del78insTGGCAAGT|p.?|protein_coding:CDS:exon:extended_cis_splice_site:extended_intronic_splice_region:intron:indel:complex_change_in_transcript:transcript_variant|SO:0000010:SO:0000316:SO:0000147:SO:0001993:SO:0001996:SO:0000188:SO:1000032:SO:0001577:SO:0001576;VT=Complex;VC=ess_splice	GT:NB:ND:NP:NR:NU:PB:PD:PP:PR:PU:TG:VG:MTR:WTR:AMB:UNK:VAF	./.:0:27:0:27:0:0:19:0:19:0:1:0:0:45:0:0:0	./.:0:16:10:20:10:0:21:11:24:11:1:1:0:15:0:19:0
IV	2586675	68948eba-3096-11e7-b72b-6d8c3408b92a	TGTAATCCGACAGAACAACAACTGGAATAGAGGAGACACTGGGAATCTGTATGTGAAAAATTGTAAATATGAGCAAAACGGTCCATTTGGATGGTGCAATCACACGGTATTA	T	848	PASS	PC=D;RS=2586675;RE=2586788;LEN=111;REP=1;S1=144;S2=1879.78;F017;VT=Del	GT:NB:ND:NP:NR:NU:PB:PD:PP:PR:PU:TG:VG:MTR:WTR:AMB:UNK:VAF	./.:0:14:0:14:0:0:21:0:21:0:1:0:0:68:0:0:0	./.:0:4:11:13:11:0:6:11:14:11:1:1:20:0:0:8:1
V	8915520	10fa3ae2-3096-11e7-a2d5-32f407ef2bf3	AGGCTTTGTGGACTCAAAAAAGTGATTTCGTACCTGAGAAATGGGATTCTACATCACCACAACACACTTTTCAGTTACATCTGGCTCATAAACTTGC	A	300	PASS	PC=D;RS=8915520;RE=8915620;LEN=96;REP=1;S1=12;S2=425.327;F017;VD=K06C4.7|K06C4.7|r.99_118+76del96|c.99_118+76del96|p.?|protein_coding:CDS:exon:extended_cis_splice_site:extended_intronic_splice_region:intron:deletion:complex_change_in_transcript:transcript_variant|SO:0000010:SO:0000316:SO:0000147:SO:0001993:SO:0001996:SO:0000188:SO:0000159:SO:0001577:SO:0001576;VW=K06C4.7|K06C4.7|r.99_118+76del96|c.99_118+76del96|p.?|protein_coding:CDS:exon:extended_cis_splice_site:extended_intronic_splice_region:intron:deletion:complex_change_in_transcript:transcript_variant|SO:0000010:SO:0000316:SO:0000147:SO:0001993:SO:0001996:SO:0000188:SO:0000159:SO:0001577:SO:0001576;VT=Del;VC=ess_splice	GT:NB:ND:NP:NR:NU:PB:PD:PP:PR:PU:TG:VG:MTR:WTR:AMB:UNK:VAF	./.:0:23:0:23:0:0:19:0:19:0:1:0:0:69:3:0:0	./.:0:11:2:12:2:0:12:3:13:3:1:1:9:40:0:0:0.18
X	7091354	d09c7ef6-3095-11e7-8951-22667d3d59c3	CCA	C	1260	PASS	PC=D;RS=7091354;RE=7091359;LEN=2;REP=2;S1=130;S2=1797.03;F017;VD=C36B7.5|C36B7.5b|r.2689_2690delUG|c.2577_2578delTG|p.C859fs*5|protein_coding:CDS:exon:deletion:frameshift_variant|SO:0000010:SO:0000316:SO:0000147:SO:0000159:SO:0001589;VW=C36B7.5|C36B7.5b|r.2689_2690delUG|c.2577_2578delTG|p.C859fs*5|protein_coding:CDS:exon:deletion:frameshift_variant|SO:0000010:SO:0000316:SO:0000147:SO:0000159:SO:0001589;VT=Del;VC=frameshift	GT:NB:ND:NP:NR:NU:PB:PD:PP:PR:PU:TG:VG:MTR:WTR:AMB:UNK:VAF	./.:0:25:0:25:0:0:16:0:16:0:1:0:0:41:3:0:0	./.:11:15:9:15:11:13:15:12:15:14:1:2:30:1:1:0:0.97
X	10629547	d5e1c5ce-3095-11e7-8951-22667d3d59c3	TGCTTCATAAAATTTCAATAGTCAAATAATTATAAATTGGAATAATGTGGAGAAACAGTTAATTCTAAAGCAGAAAAGTTTATGCTGAATTGTGTGTACAAAGTTCATAATGTTGTGAGAGAACAATTTCTCAAAA	T	540	PASS	PC=D;RS=10629547;RE=10629683;LEN=135;REP=1;S1=28;S2=773.424;F017;VD=M79.2|M79.2|r.?|-|-|protein_coding:deletion:2KB_upstream_variant|SO:0000010:SO:0000159:SO:0001636;VW=M79.2|M79.2|r.?|-|-|protein_coding:deletion:2KB_upstream_variant|SO:0000010:SO:0000159:SO:0001636;VT=Del;VC=upstream	GT:NB:ND:NP:NR:NU:PB:PD:PP:PR:PU:TG:VG:MTR:WTR:AMB:UNK:VAF	./.:0:21:0:21:0:0:23:0:23:0:1:0:0:86:0:0:0	./.:0:17:6:22:6:0:10:3:12:3:1:1:9:46:0:1:0.16
X	17188978	dfdf6d2e-3095-11e7-8951-22667d3d59c3	GAGGCCAAGACTGGTTTGGTCAGAACAAGAAGAACCAAAAGTTTGGCACATTCCCCCGATCAGTTGTGTTTGCGCAGACGAACAACGCGGTTGCGGCAGCGACGGCGGTTACCCCAC	G	720	PASS	PC=D;RS=17188978;RE=17189098;LEN=116;REP=1;S1=48;S2=1022.4;F017;VD=kin-25|B0302.1a.2|r.1445_1560del116|c.1197_1312del116|p.G400fs*26|protein_coding:CDS:exon:deletion:frameshift_variant|SO:0000010:SO:0000316:SO:0000147:SO:0000159:SO:0001589;VW=kin-25|B0302.1a.2|r.1445_1560del116|c.1197_1312del116|p.G400fs*26|protein_coding:CDS:exon:deletion:frameshift_variant|SO:0000010:SO:0000316:SO:0000147:SO:0000159:SO:0001589;VT=Del;VC=frameshift	GT:NB:ND:NP:NR:NU:PB:PD:PP:PR:PU:TG:VG:MTR:WTR:AMB:UNK:VAF	./.:0:18:0:18:0:0:19:0:19:0:1:0:0:70:0:0:0	./.:0:7:5:8:5:0:9:7:13:7:1:1:14:25:0:3:0.36
