# Supplementary material for: Mutational signatures are jointly shaped by DNA damage and repair
Source: Nat Commun. 2020 May 1;11:2169. doi: 10.1038/s41467-020-15912-7 (PMC7195458; doi:10.1038/s41467-020-15912-7)
Supplement: Supplementary file 9 — Supplementary Data 6 [file 41467_2020_15912_MOESM9_ESM.zip › Filtered_VCFS_recovered/IND/CD0661a.filtered.indels.vcf]

##fileformat=VCFv4.1
##fileDate=20190627
##reference=genome.fa
##FILTER=<ID=F004,Description="Tum medium read depth strand bias check: Calls In 8% Reads Bt Depth 10 And 200 (inclusive)">
##FILTER=<ID=F005,Description="Tum high read depth strand bias check: Calls In 4% Reads > Depth 200">
##FILTER=<ID=F006,Description="Small call excessive repeat check: Fail if Length <= 4 and Repeats > 9">
##FILTER=<ID=F010,Description="Variant must not exist within the Unmatched Normal Panel">
##FILTER=<ID=F012,Description="Germline: When length < 11 and depth > 9, fail if the variant is seen in both 20% of normal reads AND 20% of tumour reads in either pindel or bwa">
##FILTER=<ID=F018,Description="Sufficient Depth: Pass if depth > 10">
##FILTER=<ID=F015,Description="No normal calls">
##FILTER=<ID=F016,Description="Verify indel condition">
##FORMAT=<ID=GT,Number=1,Type=String,Description="Genotype">
##FORMAT=<ID=PP,Number=1,Type=Integer,Description="Pindel calls on the positive strand">
##FORMAT=<ID=NP,Number=1,Type=Integer,Description="Pindel calls on the negative strand">
##FORMAT=<ID=PB,Number=1,Type=Integer,Description="BWA calls on the positive strand">
##FORMAT=<ID=NB,Number=1,Type=Integer,Description="BWA calls on the negative strand">
##FORMAT=<ID=PD,Number=1,Type=Integer,Description="BWA mapped reads on the positive strand">
##FORMAT=<ID=ND,Number=1,Type=Integer,Description="BWA mapped reads on the negative strand">
##FORMAT=<ID=PR,Number=1,Type=Integer,Description="Total mapped reads on the positive strand">
##FORMAT=<ID=NR,Number=1,Type=Integer,Description="Total mapped reads on the negative strand">
##FORMAT=<ID=PU,Number=1,Type=Integer,Description="Unique calls on the positive strand">
##FORMAT=<ID=NU,Number=1,Type=Integer,Description="Unique calls on the negative strand">
##INFO=<ID=PC,Number=1,Type=String,Description="Pindel call">
##INFO=<ID=RS,Number=1,Type=Integer,Description="Range start">
##INFO=<ID=RE,Number=1,Type=Integer,Description="Range end">
##INFO=<ID=LEN,Number=1,Type=Integer,Description="Length">
##INFO=<ID=S1,Number=1,Type=Integer,Description="S1">
##INFO=<ID=S2,Number=1,Type=Float,Description="S2">
##INFO=<ID=PA,Number=1,Type=String,Description="Annotation on the positive strand">
##INFO=<ID=NA,Number=1,Type=String,Description="Annotation on the negative strand">
##INFO=<ID=REP,Number=1,Type=Integer,Description="Change repeat count with range">
##INFO=<ID=PRV,Number=1,Type=Float,Description="Fraction of reads reporting the most prevalent change">
##INFO=<ID=F017,Number=0,Type=Flag,Description="Variant must not overlap with a simple repeat">
##INFO=<ID=VD,Number=1,Type=String,Description="Vagrent Default Annotation">
##INFO=<ID=VW,Number=1,Type=String,Description="Vagrent Most Deleterious Annotation">
##INFO=<ID=VT,Number=1,Type=String,Description="Variant type based on the Vagrent Default Annotation">
##INFO=<ID=VC,Number=1,Type=String,Description="Variant consequence based on the Vagrent Default Annotation">
##SAMPLE=<ID=NORMAL,Description="Normal",Accession=1567436,CGP_Project,Platform=HiSeq,Protocol=genomic,SampleName=CD0001b,Source=COSMIC_SAMPLE_ID>
##SAMPLE=<ID=TUMOUR,Description="Mutant",Accession=2288457,CGP_Project,Platform=HiSeq,Protocol=genomic,SampleName=CD0661a,Source=COSMIC_SAMPLE_ID>
##contig=<ID=MtDNA,assembly=WBcel235,length=13794,species=WORM>
##contig=<ID=IV,assembly=WBcel235,length=17493829,species=WORM>
##contig=<ID=III,assembly=WBcel235,length=13783801,species=WORM>
##contig=<ID=X,assembly=WBcel235,length=17718942,species=WORM>
##contig=<ID=I,assembly=WBcel235,length=15072434,species=WORM>
##contig=<ID=V,assembly=WBcel235,length=20924180,species=WORM>
##contig=<ID=II,assembly=WBcel235,length=15279421,species=WORM>
#CHROM	POS	ID	REF	ALT	QUAL	FILTER	INFO	FORMAT	NORMAL	TUMOUR
III	7156382	2985569516	TGAATCC	T	1136	PASS	PC=D;RS=7156382;RE=7156395;LEN=6;S1=126;S2=1474.67;REP=2;PRV=1;F017;VD=nuo-4|K04G7.4a.3|r.1281_1286delGGAUUC|c.1272_1277delGGATTC|p.D425_S426delDS|protein_coding:CDS:exon:deletion:inframe_variant:inframe_codon_loss|SO:0000010:SO:0000316:SO:0000147:SO:0000159:SO:0001650:SO:0001652;VW=nuo-4|K04G7.4a.3|r.1281_1286delGGAUUC|c.1272_1277delGGATTC|p.D425_S426delDS|protein_coding:CDS:exon:deletion:inframe_variant:inframe_codon_loss|SO:0000010:SO:0000316:SO:0000147:SO:0000159:SO:0001650:SO:0001652;VT=Del;VC=inframe	GT:PP:NP:PB:NB:PD:ND:PR:NR:PU:NU	./.:0:0:0:0:22:24:22:24:0:0	./.:8:13:12:16:32:42:32:42:12:17
IV	239365	2985570014	TAGCCTCACCCAAACTCTTC	T	472	PASS	PC=D;RS=239365;RE=239392;LEN=19;S1=45;S2=837.22;REP=1;PRV=1;F017;VD=cogc-8|R02D3.2|r.?|-|-|protein_coding:deletion:2KB_upstream_variant|SO:0000010:SO:0000159:SO:0001636;VW=fnta-1|R02D3.5.2|r.?|-|-|protein_coding:CDS:intron:deletion:intron_variant|SO:0000010:SO:0000316:SO:0000188:SO:0000159:SO:0001627;VT=Del;VC=upstream	GT:PP:NP:PB:NB:PD:ND:PR:NR:PU:NU	./.:0:0:0:0:15:30:15:30:0:0	./.:8:4:4:0:28:20:28:20:8:4
IV	368107	2985570016	ACGGAAAATGGC	A	1392	PASS	PC=D;RS=368107;RE=368121;LEN=11;S1=621;S2=3345.27;REP=1;PRV=1;F017;VD=fln-1|Y66H1B.2a.2|r.?|-|-|protein_coding:CDS:intron:deletion:intron_variant|SO:0000010:SO:0000316:SO:0000188:SO:0000159:SO:0001627;VW=fln-1|Y66H1B.2a.2|r.?|-|-|protein_coding:CDS:intron:deletion:intron_variant|SO:0000010:SO:0000316:SO:0000188:SO:0000159:SO:0001627;VT=Del;VC=intronic	GT:PP:NP:PB:NB:PD:ND:PR:NR:PU:NU	./.:0:0:0:0:29:21:29:21:0:0	./.:22:26:23:27:29:30:29:31:24:28
X	3361996	2985572491	GCATTGTTCACTAGAATATCCAATTGGTTATCGGTTTCACTTGCAACTTCATCGAAGAATTTTTCCACTTCATCCATATTACTGTGGTCGACATATCGAACATGACAAATTCCACCACGTTTCCTACATTCTTCAGCGGTCCCCTCCAATGTTGGAAGATAGGTTAGCTCCGAAGAAAGAGTTTTAGATGGTGCACGTC	G	232	PASS	PC=D;RS=3361996;RE=3362197;LEN=198;S1=21;S2=561.938;REP=1;PRV=1;F017;VD=dhs-26|ZK816.5|r.255_452del198|c.107_304del198|p.G36_N101delGRAPSKTLSSELTYLPTLEGTAEECRKRGGICHVRYVDHSNMDEVEKFFDEVASETDNQLDILVNN|protein_coding:CDS:exon:deletion:inframe_variant:inframe_codon_loss|SO:0000010:SO:0000316:SO:0000147:SO:0000159:SO:0001650:SO:0001652;VW=dhs-26|ZK816.5|r.255_452del198|c.107_304del198|p.G36_N101delGRAPSKTLSSELTYLPTLEGTAEECRKRGGICHVRYVDHSNMDEVEKFFDEVASETDNQLDILVNN|protein_coding:CDS:exon:deletion:inframe_variant:inframe_codon_loss|SO:0000010:SO:0000316:SO:0000147:SO:0000159:SO:0001650:SO:0001652;VT=Del;VC=inframe	GT:PP:NP:PB:NB:PD:ND:PR:NR:PU:NU	./.:0:0:0:0:35:29:35:29:0:0	./.:6:2:0:0:7:17:13:19:6:2
