# Supplementary material for: Mutational signatures are jointly shaped by DNA damage and repair
Source: Nat Commun. 2020 May 1;11:2169. doi: 10.1038/s41467-020-15912-7 (PMC7195458; doi:10.1038/s41467-020-15912-7)
Supplement: Supplementary file 9 — Supplementary Data 6 [file 41467_2020_15912_MOESM9_ESM.zip › Filtered_VCFS_recovered/IND/CD0605d.filtered.indels.vcf]

##fileformat=VCFv4.1
##fileDate=20190627
##reference=genome.fa
##FILTER=<ID=F004,Description="Tum medium read depth strand bias check: Calls In 8% Reads Bt Depth 10 And 200 (inclusive)">
##FILTER=<ID=F005,Description="Tum high read depth strand bias check: Calls In 4% Reads > Depth 200">
##FILTER=<ID=F006,Description="Small call excessive repeat check: Fail if Length <= 4 and Repeats > 9">
##FILTER=<ID=F010,Description="Variant must not exist within the Unmatched Normal Panel">
##FILTER=<ID=F012,Description="Germline: When length < 11 and depth > 9, fail if the variant is seen in both 20% of normal reads AND 20% of tumour reads in either pindel or bwa">
##FILTER=<ID=F018,Description="Sufficient Depth: Pass if depth > 10">
##FILTER=<ID=F015,Description="No normal calls">
##FILTER=<ID=F016,Description="Verify indel condition">
##FORMAT=<ID=GT,Number=1,Type=String,Description="Genotype">
##FORMAT=<ID=PP,Number=1,Type=Integer,Description="Pindel calls on the positive strand">
##FORMAT=<ID=NP,Number=1,Type=Integer,Description="Pindel calls on the negative strand">
##FORMAT=<ID=PB,Number=1,Type=Integer,Description="BWA calls on the positive strand">
##FORMAT=<ID=NB,Number=1,Type=Integer,Description="BWA calls on the negative strand">
##FORMAT=<ID=PD,Number=1,Type=Integer,Description="BWA mapped reads on the positive strand">
##FORMAT=<ID=ND,Number=1,Type=Integer,Description="BWA mapped reads on the negative strand">
##FORMAT=<ID=PR,Number=1,Type=Integer,Description="Total mapped reads on the positive strand">
##FORMAT=<ID=NR,Number=1,Type=Integer,Description="Total mapped reads on the negative strand">
##FORMAT=<ID=PU,Number=1,Type=Integer,Description="Unique calls on the positive strand">
##FORMAT=<ID=NU,Number=1,Type=Integer,Description="Unique calls on the negative strand">
##INFO=<ID=PC,Number=1,Type=String,Description="Pindel call">
##INFO=<ID=RS,Number=1,Type=Integer,Description="Range start">
##INFO=<ID=RE,Number=1,Type=Integer,Description="Range end">
##INFO=<ID=LEN,Number=1,Type=Integer,Description="Length">
##INFO=<ID=S1,Number=1,Type=Integer,Description="S1">
##INFO=<ID=S2,Number=1,Type=Float,Description="S2">
##INFO=<ID=PA,Number=1,Type=String,Description="Annotation on the positive strand">
##INFO=<ID=NA,Number=1,Type=String,Description="Annotation on the negative strand">
##INFO=<ID=REP,Number=1,Type=Integer,Description="Change repeat count with range">
##INFO=<ID=PRV,Number=1,Type=Float,Description="Fraction of reads reporting the most prevalent change">
##INFO=<ID=F017,Number=0,Type=Flag,Description="Variant must not overlap with a simple repeat">
##INFO=<ID=VD,Number=1,Type=String,Description="Vagrent Default Annotation">
##INFO=<ID=VW,Number=1,Type=String,Description="Vagrent Most Deleterious Annotation">
##INFO=<ID=VT,Number=1,Type=String,Description="Variant type based on the Vagrent Default Annotation">
##INFO=<ID=VC,Number=1,Type=String,Description="Variant consequence based on the Vagrent Default Annotation">
##SAMPLE=<ID=NORMAL,Description="Normal",Accession=1567436,CGP_Project,Platform=HiSeq,Protocol=genomic,SampleName=CD0001b,Source=COSMIC_SAMPLE_ID>
##SAMPLE=<ID=TUMOUR,Description="Mutant",Accession=2288293,CGP_Project,Platform=HiSeq,Protocol=genomic,SampleName=CD0605d,Source=COSMIC_SAMPLE_ID>
##contig=<ID=MtDNA,assembly=WBcel235,length=13794,species=WORM>
##contig=<ID=IV,assembly=WBcel235,length=17493829,species=WORM>
##contig=<ID=III,assembly=WBcel235,length=13783801,species=WORM>
##contig=<ID=X,assembly=WBcel235,length=17718942,species=WORM>
##contig=<ID=I,assembly=WBcel235,length=15072434,species=WORM>
##contig=<ID=V,assembly=WBcel235,length=20924180,species=WORM>
##contig=<ID=II,assembly=WBcel235,length=15279421,species=WORM>
#CHROM	POS	ID	REF	ALT	QUAL	FILTER	INFO	FORMAT	NORMAL	TUMOUR
I	1465835	2967265388	A	AT	5038	PASS	PC=I;RS=1465835;RE=1465843;LEN=1;S1=1862;S2=5849.22;REP=7;PRV=1;F017;VD=spe-15|F47G6.4|r.?|-|-|protein_coding:insertion:500B_downstream_variant|SO:0000010:SO:0000667:SO:0001634;VW=F47G6.3|F47G6.3|r.?|-|-|protein_coding:CDS:intron:insertion:intron_variant|SO:0000010:SO:0000316:SO:0000188:SO:0000667:SO:0001627;VT=Ins;VC=downstream	GT:PP:NP:PB:NB:PD:ND:PR:NR:PU:NU	./.:0:0:0:0:22:23:22:23:0:0	./.:48:37:68:46:77:53:77:56:68:46
I	8135078	2967266689	AATTAAATAGGGGAAACATATGAATTCAAGAATTCTAGTTCTAAATCGAAATGTATTTTTAGTCAATTGTGCATAGTACGTACTGCAAAGAACATCATTTCAGCT	A	2047	PASS	PC=D;RS=8135078;RE=8135184;LEN=104;S1=1260;S2=4964.1;REP=1;PRV=1;F017;VD=mau-2|C09H6.3.2|r.?|-|-|protein_coding:deletion:5KB_downstream_variant|SO:0000010:SO:0000159:SO:0001633;VW=T28B8.11|T28B8.11|r.?|-|-|non_protein_coding:deletion:2KB_upstream_variant|SO:0000011:SO:0000159:SO:0001636;VT=Del;VC=downstream	GT:PP:NP:PB:NB:PD:ND:PR:NR:PU:NU	./.:0:0:0:0:28:18:28:18:0:0	./.:27:44:0:0:6:2:33:46:27:44
II	686448	2967268217	GATGTACAGAACGCGAATTGCATAAAACACGAAATTGTTGTTTCTATTTTTCTTTAAAGTTTTTAAGATAAAAATCGAATGTTTTTGCAGATGGAGACTTTCGAAGACATCGA	GAAAAATGTATGAAA	841	PASS	PC=DI;RS=686449;RE=686560;LEN=112;S1=234;S2=0;REP=0;PRV=1;F017;VD=T02H6.5|T02H6.5|r.120-89_142del112insaaaaauguaugaaa|c.120-89_142del112insAAAAATGTATGAAA|p.?|protein_coding:CDS:extended_intronic_splice_region:exon:extended_cis_splice_site:intron:indel:complex_change_in_transcript:transcript_variant|SO:0000010:SO:0000316:SO:CGPX05:SO:0000147:SO:CGPX06:SO:0000188:SO:1000032:SO:0001577:SO:0001576;VW=T02H6.5|T02H6.5|r.120-89_142del112insaaaaauguaugaaa|c.120-89_142del112insAAAAATGTATGAAA|p.?|protein_coding:CDS:extended_intronic_splice_region:exon:extended_cis_splice_site:intron:indel:complex_change_in_transcript:transcript_variant|SO:0000010:SO:0000316:SO:CGPX05:SO:0000147:SO:CGPX06:SO:0000188:SO:1000032:SO:0001577:SO:0001576;VT=Complex;VC=ess splice	GT:PP:NP:PB:NB:PD:ND:PR:NR:PU:NU	./.:0:0:0:0:16:28:16:28:0:0	./.:17:12:0:0:31:19:48:31:17:12
II	9195717	2967269477	TTCCCCTCCCTCATCATTTTCCAATCCTCCCTCACCTATACTTTCAATAACAAATTTTCTGCTCTTTTCTTTACGAAGAAATAGACAAAGTG	TTGAGCCAAAGCCACACAAC	435	PASS	PC=DI;RS=9195718;RE=9195808;LEN=91;S1=30;S2=0;REP=0;PRV=1;F017;VD=let-23|ZK1067.1a|r.?|-|-|protein_coding:indel:5KB_upstream_variant|SO:0000010:SO:1000032:SO:0001635;VW=let-23|ZK1067.1a|r.?|-|-|protein_coding:indel:5KB_upstream_variant|SO:0000010:SO:1000032:SO:0001635;VT=Complex;VC=upstream	GT:PP:NP:PB:NB:PD:ND:PR:NR:PU:NU	./.:0:0:0:0:22:23:22:23:0:0	./.:14:1:0:0:5:0:19:1:14:1
III	1000844	2967271111	TTTATTGCGTCGTTTACTGAATTGTGTACATTTTAAAAGTAAAAATTAGTAAAAATCTCCAAAATTGAAAAAG	T	609	PASS	PC=D;RS=1000844;RE=1000920;LEN=72;S1=76;S2=1464.42;REP=1;PRV=1;F017;VD=trp-2|R06B10.4b|r.?|-|-|protein_coding:CDS:intron:deletion:intron_variant|SO:0000010:SO:0000316:SO:0000188:SO:0000159:SO:0001627;VW=trp-2|R06B10.4b|r.?|-|-|protein_coding:CDS:intron:deletion:intron_variant|SO:0000010:SO:0000316:SO:0000188:SO:0000159:SO:0001627;VT=Del;VC=intronic	GT:PP:NP:PB:NB:PD:ND:PR:NR:PU:NU	./.:0:0:0:0:26:22:26:22:0:0	./.:18:3:0:0:24:23:42:26:18:3
III	7353607	2967272372	AGATTTTGTTTTTGTTTCTGTTTTTGCTTTGGTGGTTTCGGAGGTTTTTCCTTCCTTTCTTCAGGCTTCTCAGTAGAGTTGACCACAGTTTCAGTTGAATTTCCATCGGTCTCCTTGGGTTTCTTGGGAATTCGCGCAGATGG	A	870	PASS	PC=D;RS=7353607;RE=7353752;LEN=142;S1=231;S2=2099.25;REP=1;PRV=1;F017;VD=F08F8.9|F08F8.9a.1|r.204_345del142|c.67_208del142|p.P23fs*1|protein_coding:CDS:exon:deletion:frameshift_variant|SO:0000010:SO:0000316:SO:0000147:SO:0000159:SO:0001589;VW=F08F8.9|F08F8.9a.1|r.204_345del142|c.67_208del142|p.P23fs*1|protein_coding:CDS:exon:deletion:frameshift_variant|SO:0000010:SO:0000316:SO:0000147:SO:0000159:SO:0001589;VT=Del;VC=frameshift	GT:PP:NP:PB:NB:PD:ND:PR:NR:PU:NU	./.:0:0:0:0:37:27:37:27:0:0	./.:10:20:0:0:38:40:48:60:10:20
III	8256637	2967272476	TATCCAGCTAGATCATTTTCTGTAGAAGTTCCCGGTTTACCGCTTACAGAAGATCATACAACTGTCTATTTGGATAGTGCTCCACAATCTCACATAGGGTCAAGACACAATTTGATGTCTCAATCTATGTATGGAACACTTTGTGGCACGTTAGCAGAGGAACCAAGTTCAGCTGATGGAGAAGATGATTGGAATG	T	522	PASS	PC=D;RS=8256637;RE=8256835;LEN=195;S1=84;S2=1254.61;REP=1;PRV=1;F017;VD=F09G8.5|F09G8.5|r.884_1078del195|c.884_1078del195|p.P296_D360delPARSFSVEVPGLPLTEDHTTVYLDSAPQSHIGSRHNLMSQSMYGTLCGTLAEEPSSADGEDDWND|protein_coding:CDS:exon:deletion:inframe_variant:inframe_codon_loss|SO:0000010:SO:0000316:SO:0000147:SO:0000159:SO:0001650:SO:0001652;VW=F09G8.5|F09G8.5|r.884_1078del195|c.884_1078del195|p.P296_D360delPARSFSVEVPGLPLTEDHTTVYLDSAPQSHIGSRHNLMSQSMYGTLCGTLAEEPSSADGEDDWND|protein_coding:CDS:exon:deletion:inframe_variant:inframe_codon_loss|SO:0000010:SO:0000316:SO:0000147:SO:0000159:SO:0001650:SO:0001652;VT=Del;VC=inframe	GT:PP:NP:PB:NB:PD:ND:PR:NR:PU:NU	./.:0:0:0:0:19:23:19:23:0:0	./.:5:13:0:0:35:28:40:41:5:13
III	9635307	2967272735	TGAACTGCGATTGTCAAATTAGAAAATTCGAAAAATTGAACTTAATCAAAACAAAACAGGTATGCCTTAATAGATTTTTT	TAA	1508	F016	PC=DI;RS=9635308;RE=9635386;LEN=79;S1=720;S2=0;REP=2;PRV=1;F017;VD=gei-13|F58A4.11|r.?|-|-|protein_coding:CDS:intron:indel:intron_variant|SO:0000010:SO:0000316:SO:0000188:SO:1000032:SO:0001627;VW=gei-13|F58A4.11|r.?|-|-|protein_coding:CDS:intron:indel:intron_variant|SO:0000010:SO:0000316:SO:0000188:SO:1000032:SO:0001627;VT=Complex;VC=intronic	GT:PP:NP:PB:NB:PD:ND:PR:NR:PU:NU	./.:0:0:0:0:27:25:27:25:0:0	./.:29:23:0:0:9:0:38:23:29:23
IV	9010595	2967275723	ATTTTCGAATGATGCTAAGCGTCATTTCATTTTTTCAGAATGTCTCCTGAGTTCTTCATATACATATTTCTTGGGTTAATTGAACTTTGCGTATCAACATTTATATTGTCAACAGTATTGAATAATTTTCGATTGCGAGAAAAATATTCAATATTTGTAGGTTAGTTGGACTGGTCGAGCAGCAAAAAACATGTTCTCT	ATAT	1334	F016	PC=DI;RS=9010596;RE=9010793;LEN=198;S1=512;S2=0;REP=1;PRV=1;F017;VD=C53D6.11|C53D6.11|r.13_171+39del198insuau|c.1_121+39del160insTAT|p.?|protein_coding:CDS:five_prime_UTR:extended_intronic_splice_region:exon:extended_cis_splice_site:intron:indel:complex_change_in_transcript:transcript_variant:initiator_codon_change|SO:0000010:SO:0000316:SO:0000204:SO:CGPX05:SO:0000147:SO:CGPX06:SO:0000188:SO:1000032:SO:0001577:SO:0001576:SO:0001582;VW=C53D6.11|C53D6.11|r.13_171+39del198insuau|c.1_121+39del160insTAT|p.?|protein_coding:CDS:five_prime_UTR:extended_intronic_splice_region:exon:extended_cis_splice_site:intron:indel:complex_change_in_transcript:transcript_variant:initiator_codon_change|SO:0000010:SO:0000316:SO:0000204:SO:CGPX05:SO:0000147:SO:CGPX06:SO:0000188:SO:1000032:SO:0001577:SO:0001576:SO:0001582;VT=Complex;VC=protein_coding:CDS:five_prime_UTR:extended_intronic_splice_region:exon:extended_cis_splice_site:intron:indel:complex_change_in_transcript:transcript_variant:initiator_codon_change	GT:PP:NP:PB:NB:PD:ND:PR:NR:PU:NU	./.:0:0:0:0:24:29:24:29:0:0	./.:31:15:0:0:15:10:66:48:31:15
V	3960348	2967278377	GAATAAG	GAA	3139	F016	PC=DI;RS=3960349;RE=3960354;LEN=6;S1=884;S2=0;REP=1;PRV=1;F017;VD=cyp-34A6|B0213.11a|r.83-9_83-4delcuuauuinsuu|c.83-9_83-4delCTTATTinsTT|p.?|protein_coding:CDS:extended_intronic_splice_region:indel:extended_intronic_splice_region_variant:transcript_variant|SO:0000010:SO:0000316:SO:CGPX05:SO:1000032:SO:CGPX04:SO:0001576;VW=cyp-34A6|B0213.11a|r.83-9_83-4delcuuauuinsuu|c.83-9_83-4delCTTATTinsTT|p.?|protein_coding:CDS:extended_intronic_splice_region:indel:extended_intronic_splice_region_variant:transcript_variant|SO:0000010:SO:0000316:SO:CGPX05:SO:1000032:SO:CGPX04:SO:0001576;VT=Complex;VC=splice region	GT:PP:NP:PB:NB:PD:ND:PR:NR:PU:NU	./.:0:0:0:0:24:23:24:23:0:0	./.:25:33:0:0:39:54:39:54:25:33
V	6927790	2967278878	AATTTTGAGATATCTAACTA	AAAAAATCCAACGATAAG	1102	PASS	PC=DI;RS=6927791;RE=6927809;LEN=19;S1=300;S2=0;REP=0;PRV=1;F017;VD=unc-68|K11C4.5c|r.?|-|-|protein_coding:indel:5KB_upstream_variant|SO:0000010:SO:1000032:SO:0001635;VW=unc-68|K11C4.5b|r.?|-|-|protein_coding:CDS:intron:indel:intron_variant|SO:0000010:SO:0000316:SO:0000188:SO:1000032:SO:0001627;VT=Complex;VC=upstream	GT:PP:NP:PB:NB:PD:ND:PR:NR:PU:NU	./.:0:0:0:0:25:18:25:18:0:0	./.:29:9:0:0:61:35:61:35:29:9
V	8506138	2967279091	GA	G	2398	PASS	PC=D;RS=8506138;RE=8506147;LEN=1;S1=462;S2=2843.98;REP=8;PRV=1;F017;VD=pxn-1|ZK994.3|r.?|-|-|protein_coding:deletion:5KB_downstream_variant|SO:0000010:SO:0000159:SO:0001633;VW=ZK994.1|ZK994.1|r.?|-|-|protein_coding:deletion:5KB_upstream_variant|SO:0000010:SO:0000159:SO:0001635;VT=Del;VC=downstream	GT:PP:NP:PB:NB:PD:ND:PR:NR:PU:NU	./.:0:0:0:0:25:24:25:24:0:0	./.:20:21:28:31:57:61:57:61:28:31
V	8508525	2967279093	TAATCCTAAACAAACAGCATTTTAGAGTTTTTTCCATAAAATATTCAAGAGTTTTCAAATTTAAAAGCATTACCAATAATAATTTTTATCTTAAATTAAATTTACTGTTTTTAAACATTCCATAGATCTTGAAGTTC	T	638	PASS	PC=D;RS=8508525;RE=8508663;LEN=136;S1=108;S2=1535.72;REP=1;PRV=1;F017;VD=F45F2.10|F45F2.10|r.?|-|-|protein_coding:deletion:5KB_downstream_variant|SO:0000010:SO:0000159:SO:0001633;VW=ZK994.1|ZK994.1|r.?|-|-|protein_coding:deletion:2KB_upstream_variant|SO:0000010:SO:0000159:SO:0001636;VT=Del;VC=downstream	GT:PP:NP:PB:NB:PD:ND:PR:NR:PU:NU	./.:0:0:0:0:32:24:32:24:0:0	./.:17:5:0:0:42:30:59:35:17:5
V	10864032	2967279338	CTTTGTTATTGAAATTAATTTTAACCTATGTTTTTAATAGTTCTTGAGCTTGTCTTTTTTTTTTTGAGAAAGTGTCTTTAATTTTGAACA	C	1421	PASS	PC=D;RS=10864032;RE=10864125;LEN=89;S1=648;S2=3414.19;REP=1;PRV=1;F017;VD=saeg-1|F53H10.2a|r.?|-|-|protein_coding:CDS:intron:deletion:intron_variant|SO:0000010:SO:0000316:SO:0000188:SO:0000159:SO:0001627;VW=saeg-1|F53H10.2a|r.?|-|-|protein_coding:CDS:intron:deletion:intron_variant|SO:0000010:SO:0000316:SO:0000188:SO:0000159:SO:0001627;VT=Del;VC=intronic	GT:PP:NP:PB:NB:PD:ND:PR:NR:PU:NU	./.:0:0:0:0:24:35:24:35:0:0	./.:26:23:0:0:15:6:41:29:26:23
V	14560399	2967279743	TGGATTTATCATTTAATCGCATTAAAAATATTTTGTTCGATGGAAATCGAACTTTTTTGATCCTAATCATCCCATTTGGTTATGCGTCATAT	TA	1612	F016	PC=DI;RS=14560400;RE=14560490;LEN=91;S1=837;S2=0;REP=1;PRV=1;F017;VD=srt-32|C53A5.10|r.411_501del91insa|c.411_501del91insA|p.D138_Y167delDLSFNRIKNILFDGNRTFLILIIPFGYASY|protein_coding:CDS:exon:indel:inframe_variant:inframe_codon_loss|SO:0000010:SO:0000316:SO:0000147:SO:1000032:SO:0001650:SO:0001652;VW=srt-32|C53A5.10|r.411_501del91insa|c.411_501del91insA|p.D138_Y167delDLSFNRIKNILFDGNRTFLILIIPFGYASY|protein_coding:CDS:exon:indel:inframe_variant:inframe_codon_loss|SO:0000010:SO:0000316:SO:0000147:SO:1000032:SO:0001650:SO:0001652;VT=Complex;VC=protein_coding:CDS:exon:indel:inframe_variant:inframe_codon_loss	GT:PP:NP:PB:NB:PD:ND:PR:NR:PU:NU	./.:0:0:0:0:31:15:31:15:0:0	./.:26:30:0:0:7:0:33:30:26:30
V	14740102	2967279764	CTTCTCAAATGCCCTATTCATCTCTTTCAGAATGTATTGAATCTCCTTCTCGGTCACAGTTGGTGAATGTGAAGGCTCAGTCGGATCGTCAGTGGTTCCAAC	CTTAATCGTAACA	754	PASS	PC=DI;RS=14740103;RE=14740203;LEN=101;S1=195;S2=0;REP=0;PRV=1;F017;VD=Y50E8A.6|Y50E8A.6|r.1018_1118del101insuguuacgauuaa|c.1018_1118del101insTGTTACGATTAA|p.V340fs*4|protein_coding:CDS:exon:indel:frameshift_variant|SO:0000010:SO:0000316:SO:0000147:SO:1000032:SO:0001589;VW=Y50E8A.6|Y50E8A.6|r.1018_1118del101insuguuacgauuaa|c.1018_1118del101insTGTTACGATTAA|p.V340fs*4|protein_coding:CDS:exon:indel:frameshift_variant|SO:0000010:SO:0000316:SO:0000147:SO:1000032:SO:0001589;VT=Complex;VC=frameshift	GT:PP:NP:PB:NB:PD:ND:PR:NR:PU:NU	./.:0:0:0:0:22:22:22:22:0:0	./.:12:14:0:0:34:38:46:52:12:14
X	4116654	2967281994	AACATCCCGATCACGTTTATCACCCGCGTTTCATAGCTGTAACAGTGAGTTGATCGTTTTTTTTCGATTATTGAAAATCAACATTAGTGTAAAATGATTAAATGCTA	AT	957	F016	PC=DI;RS=4116655;RE=4116760;LEN=106;S1=304;S2=0;REP=1;PRV=1;F017;VD=F09F9.1|F09F9.1|r.353_396-8del106insu|c.345_388-8del106insT|p.?|protein_coding:CDS:extended_intronic_splice_region:exon:extended_cis_splice_site:intron:indel:complex_change_in_transcript:transcript_variant|SO:0000010:SO:0000316:SO:CGPX05:SO:0000147:SO:CGPX06:SO:0000188:SO:1000032:SO:0001577:SO:0001576;VW=F09F9.1|F09F9.1|r.353_396-8del106insu|c.345_388-8del106insT|p.?|protein_coding:CDS:extended_intronic_splice_region:exon:extended_cis_splice_site:intron:indel:complex_change_in_transcript:transcript_variant|SO:0000010:SO:0000316:SO:CGPX05:SO:0000147:SO:CGPX06:SO:0000188:SO:1000032:SO:0001577:SO:0001576;VT=Complex;VC=ess splice	GT:PP:NP:PB:NB:PD:ND:PR:NR:PU:NU	./.:0:0:0:0:29:24:29:24:0:0	./.:15:18:0:0:9:0:24:18:15:18
