# Supplementary material for: Mutational signatures are jointly shaped by DNA damage and repair
Source: Nat Commun. 2020 May 1;11:2169. doi: 10.1038/s41467-020-15912-7 (PMC7195458; doi:10.1038/s41467-020-15912-7)
Supplement: Supplementary file 9 — Supplementary Data 6 [file 41467_2020_15912_MOESM9_ESM.zip › Filtered_VCFS_recovered/IND/CD0679e.filtered.indels.vcf]

##fileformat=VCFv4.1
##fileDate=20190627
##reference=genome.fa
##FILTER=<ID=F004,Description="Tum medium read depth strand bias check: Calls In 8% Reads Bt Depth 10 And 200 (inclusive)">
##FILTER=<ID=F005,Description="Tum high read depth strand bias check: Calls In 4% Reads > Depth 200">
##FILTER=<ID=F006,Description="Small call excessive repeat check: Fail if Length <= 4 and Repeats > 9">
##FILTER=<ID=F010,Description="Variant must not exist within the Unmatched Normal Panel">
##FILTER=<ID=F012,Description="Germline: When length < 11 and depth > 9, fail if the variant is seen in both 20% of normal reads AND 20% of tumour reads in either pindel or bwa">
##FILTER=<ID=F018,Description="Sufficient Depth: Pass if depth > 10">
##FILTER=<ID=F015,Description="No normal calls">
##FILTER=<ID=F016,Description="Verify indel condition">
##FORMAT=<ID=GT,Number=1,Type=String,Description="Genotype">
##FORMAT=<ID=PP,Number=1,Type=Integer,Description="Pindel calls on the positive strand">
##FORMAT=<ID=NP,Number=1,Type=Integer,Description="Pindel calls on the negative strand">
##FORMAT=<ID=PB,Number=1,Type=Integer,Description="BWA calls on the positive strand">
##FORMAT=<ID=NB,Number=1,Type=Integer,Description="BWA calls on the negative strand">
##FORMAT=<ID=PD,Number=1,Type=Integer,Description="BWA mapped reads on the positive strand">
##FORMAT=<ID=ND,Number=1,Type=Integer,Description="BWA mapped reads on the negative strand">
##FORMAT=<ID=PR,Number=1,Type=Integer,Description="Total mapped reads on the positive strand">
##FORMAT=<ID=NR,Number=1,Type=Integer,Description="Total mapped reads on the negative strand">
##FORMAT=<ID=PU,Number=1,Type=Integer,Description="Unique calls on the positive strand">
##FORMAT=<ID=NU,Number=1,Type=Integer,Description="Unique calls on the negative strand">
##INFO=<ID=PC,Number=1,Type=String,Description="Pindel call">
##INFO=<ID=RS,Number=1,Type=Integer,Description="Range start">
##INFO=<ID=RE,Number=1,Type=Integer,Description="Range end">
##INFO=<ID=LEN,Number=1,Type=Integer,Description="Length">
##INFO=<ID=S1,Number=1,Type=Integer,Description="S1">
##INFO=<ID=S2,Number=1,Type=Float,Description="S2">
##INFO=<ID=PA,Number=1,Type=String,Description="Annotation on the positive strand">
##INFO=<ID=NA,Number=1,Type=String,Description="Annotation on the negative strand">
##INFO=<ID=REP,Number=1,Type=Integer,Description="Change repeat count with range">
##INFO=<ID=PRV,Number=1,Type=Float,Description="Fraction of reads reporting the most prevalent change">
##INFO=<ID=F017,Number=0,Type=Flag,Description="Variant must not overlap with a simple repeat">
##INFO=<ID=VD,Number=1,Type=String,Description="Vagrent Default Annotation">
##INFO=<ID=VW,Number=1,Type=String,Description="Vagrent Most Deleterious Annotation">
##INFO=<ID=VT,Number=1,Type=String,Description="Variant type based on the Vagrent Default Annotation">
##INFO=<ID=VC,Number=1,Type=String,Description="Variant consequence based on the Vagrent Default Annotation">
##SAMPLE=<ID=NORMAL,Description="Normal",Accession=1567436,CGP_Project,Platform=HiSeq,Protocol=genomic,SampleName=CD0001b,Source=COSMIC_SAMPLE_ID>
##SAMPLE=<ID=TUMOUR,Description="Mutant",Accession=2361241,CGP_Project,Platform=HiSeq,Protocol=genomic,SampleName=CD0679e,Source=COSMIC_SAMPLE_ID>
##contig=<ID=MtDNA,assembly=WBcel235,length=13794,species=WORM>
##contig=<ID=IV,assembly=WBcel235,length=17493829,species=WORM>
##contig=<ID=III,assembly=WBcel235,length=13783801,species=WORM>
##contig=<ID=X,assembly=WBcel235,length=17718942,species=WORM>
##contig=<ID=I,assembly=WBcel235,length=15072434,species=WORM>
##contig=<ID=V,assembly=WBcel235,length=20924180,species=WORM>
##contig=<ID=II,assembly=WBcel235,length=15279421,species=WORM>
#CHROM	POS	ID	REF	ALT	QUAL	FILTER	INFO	FORMAT	NORMAL	TUMOUR
I	938393	2985823277	CTTCCCCCCCCACCCACCCACTTACTTCTCGTATCTGAAACTCCGCCCCATTTTTCGTGTACTTTACTACTACTTGAATGATGATGAGGTAGAACAAATCTGTGTTTATTGGCAGAAGCAGTGGTAGCAACAGGAGAAGAAGAAGAAGCATCACTGTGTGGAACCAGCCAGCTGTGTTGTTGTGG	C	638	PASS	PC=D;RS=938393;RE=938580;LEN=184;S1=140;S2=1545.05;REP=1;PRV=1;F017;VD=Y95B8A.2|Y95B8A.2|r.1_95del95|c.?|p.?|protein_coding:five_prime_UTR:exon:deletion:2KB_upstream_variant:5_prime_UTR_variant:transcript_variant|SO:0000010:SO:0000204:SO:0000147:SO:0000159:SO:0001636:SO:0001623:SO:0001576;VW=Y95B8A.2|Y95B8A.2|r.1_95del95|c.?|p.?|protein_coding:five_prime_UTR:exon:deletion:2KB_upstream_variant:5_prime_UTR_variant:transcript_variant|SO:0000010:SO:0000204:SO:0000147:SO:0000159:SO:0001636:SO:0001623:SO:0001576;VT=Del;VC=5'UTR variant	GT:PP:NP:PB:NB:PD:ND:PR:NR:PU:NU	./.:0:0:0:0:16:9:16:9:0:0	./.:13:9:0:0:3:0:16:9:13:9
I	9242539	2985823605	GGAACCGACGATAATCAGATTTGCGTGAAAAAGAATCGATTTGAAGAATAAAAGGAAAGGCACTGTGTGACGACAGTCCATAATCCATCGGGTTTCACTGTTGAGGGGGGGGGGGGGGGGGGGGGGTT	G	406	PASS	PC=D;RS=9242539;RE=9242668;LEN=127;S1=63;S2=978.728;REP=1;PRV=1;F017;VD=tat-5|F36H2.1a|r.?|-|-|protein_coding:deletion:2KB_upstream_variant|SO:0000010:SO:0000159:SO:0001636;VW=tat-5|F36H2.1b.2|r.?|-|-|protein_coding:CDS:intron:deletion:intron_variant|SO:0000010:SO:0000316:SO:0000188:SO:0000159:SO:0001627;VT=Del;VC=upstream	GT:PP:NP:PB:NB:PD:ND:PR:NR:PU:NU	./.:0:0:0:0:28:23:28:23:0:0	./.:8:6:0:0:3:9:11:15:8:6
I	12222733	2985823742	TTATATCAAAAAATGTTCAACTAGAGAATTATTCAGCATAAAATTTTCTATAATTTATTAGTTGAAGAAATGCCAAAAACGTGCACGGTTAATGATATATAGGCATATACGTAACACAGAGAAAATATACAAAATTGGGGGGGGGGGGGGGGGGGGGGTGGGC	T	493	PASS	PC=D;RS=12222733;RE=12222897;LEN=162;S1=88;S2=1183.72;REP=1;PRV=1;F017;VD=F14B6.2|F14B6.2|r.?|-|-|protein_coding:deletion:2KB_upstream_variant|SO:0000010:SO:0000159:SO:0001636;VW=F14B6.2|F14B6.2|r.?|-|-|protein_coding:deletion:2KB_upstream_variant|SO:0000010:SO:0000159:SO:0001636;VT=Del;VC=upstream	GT:PP:NP:PB:NB:PD:ND:PR:NR:PU:NU	./.:0:0:0:0:18:26:18:26:0:0	./.:10:7:0:0:5:1:15:8:10:7
II	1610528	2985823969	TAGTGCA	T	596	PASS	PC=D;RS=1610528;RE=1610538;LEN=6;S1=48;S2=842.226;REP=1;PRV=1;F017;VD=fbxa-163|C08E3.6|r.182_187delUGCACU|c.182_187delTGCACT|p.L61_H62delLH|protein_coding:CDS:exon:deletion:inframe_variant:inframe_codon_loss|SO:0000010:SO:0000316:SO:0000147:SO:0000159:SO:0001650:SO:0001652;VW=fbxa-163|C08E3.6|r.182_187delUGCACU|c.182_187delTGCACT|p.L61_H62delLH|protein_coding:CDS:exon:deletion:inframe_variant:inframe_codon_loss|SO:0000010:SO:0000316:SO:0000147:SO:0000159:SO:0001650:SO:0001652;VT=Del;VC=inframe	GT:PP:NP:PB:NB:PD:ND:PR:NR:PU:NU	./.:0:0:0:0:20:19:20:19:0:0	./.:5:7:6:9:18:28:18:28:6:9
II	13415974	2985824390	CCCCCCCCCCCTCCCCTAACACAGAACAATCCCCCTAAGATGTACATAATATAGATCCATCTCAAATTGAGCCGGGGCTCCACTTGCACATCATCTGCCACGTCATCGGCCCCCTCATCCACGTCATCAACACGTG	C	493	F010	PC=D;RS=13415974;RE=13416113;LEN=135;S1=90;S2=1174.64;REP=1;PRV=1;F017;VD=Y48E1C.1|Y48E1C.1b.2|r.117-53_198del135|c.112-53_193del135|p.?|protein_coding:CDS:extended_intronic_splice_region:exon:extended_cis_splice_site:intron:deletion:complex_change_in_transcript:transcript_variant|SO:0000010:SO:0000316:SO:CGPX05:SO:0000147:SO:CGPX06:SO:0000188:SO:0000159:SO:0001577:SO:0001576;VW=Y48E1C.1|Y48E1C.1b.2|r.117-53_198del135|c.112-53_193del135|p.?|protein_coding:CDS:extended_intronic_splice_region:exon:extended_cis_splice_site:intron:deletion:complex_change_in_transcript:transcript_variant|SO:0000010:SO:0000316:SO:CGPX05:SO:0000147:SO:CGPX06:SO:0000188:SO:0000159:SO:0001577:SO:0001576;VT=Del;VC=ess splice	GT:PP:NP:PB:NB:PD:ND:PR:NR:PU:NU	./.:0:0:0:0:5:10:5:10:0:0	./.:8:9:0:0:3:1:11:10:8:9
III	6923522	2985824904	CCCCCCCCCCCCCCCCACTAACTCTTAACCAAATGCCTATTCAAAACATTCAACTCTTTTTCCCCGAAACTACTGTAACCCCACAGTAATCCTATATGAATATAGAGATTTAAATATACAGAAAAA	C	667	PASS	PC=D;RS=6923522;RE=6923649;LEN=125;S1=150;S2=1594.53;REP=1;PRV=1;F017;VD=flap-1|F57B9.7b.1|r.?|-|-|protein_coding:deletion:5KB_downstream_variant:500B_downstream_variant|SO:0000010:SO:0000159:SO:0001633:SO:0001634;VW=flap-1|F57B9.7b.1|r.?|-|-|protein_coding:deletion:5KB_downstream_variant:500B_downstream_variant|SO:0000010:SO:0000159:SO:0001633:SO:0001634;VT=Del;VC=downstream	GT:PP:NP:PB:NB:PD:ND:PR:NR:PU:NU	./.:0:0:0:0:9:8:9:8:0:0	./.:14:9:0:0:4:3:18:12:14:9
IV	2092541	2985825374	TG	T	449	PASS	PC=D;RS=2092541;RE=2092543;LEN=1;S1=48;S2=840.975;REP=1;PRV=1;F017;VD=mca-2|R05C11.3.2|r.?|-|-|protein_coding:deletion:5KB_downstream_variant|SO:0000010:SO:0000159:SO:0001633;VW=C23H5.11|C23H5.11|r.?|-|-|protein_coding:CDS:intron:deletion:intron_variant|SO:0000010:SO:0000316:SO:0000188:SO:0000159:SO:0001627;VT=Del;VC=downstream	GT:PP:NP:PB:NB:PD:ND:PR:NR:PU:NU	./.:0:0:0:0:23:11:23:11:0:0	./.:5:7:8:10:20:21:20:21:8:10
IV	3628942	2985825467	CTAATAATTGGTTAGAAAGGGGGATTTCTAGAGAGCTGAGCCAACGGAGAGCTGAGGAGCCACCCCTGTAATTAGGGATGTCTCGAATTCGAAGCGCCAACACCTACTTGAGAAAGTGACGCGGGGAGTGGGGGGGGGGGGGGGGGGGGG	C	638	PASS	PC=D;RS=3628942;RE=3629092;LEN=149;S1=140;S2=1541.39;REP=1;PRV=1;F017;VD=unc-17|ZC416.8b|r.?|-|-|protein_coding:deletion:5KB_upstream_variant|SO:0000010:SO:0000159:SO:0001635;VW=unc-17|ZC416.8b|r.?|-|-|protein_coding:deletion:5KB_upstream_variant|SO:0000010:SO:0000159:SO:0001635;VT=Del;VC=upstream	GT:PP:NP:PB:NB:PD:ND:PR:NR:PU:NU	./.:0:0:0:0:5:29:5:29:0:0	./.:13:9:0:0:3:1:16:10:13:9
IV	3797059	2985825476	TGCTTCCGAATTGTGTCTAGATAATCGAGACGATCCAGTTCGAATTCGCCGTGGAGATCCTCGATTTCTCGCTCGTAACCTTTGGACTGAAACATTCCACTATTCACTTTGTAAAA	TACTG	319	F016	PC=DI;RS=3797060;RE=3797174;LEN=115;S1=30;S2=0;REP=1;PRV=1;F017;VD=osm-3|M02B7.3b|r.1535+15_1620del115inscagu|c.1521+15_1606del115insCAGT|p.?|protein_coding:CDS:extended_intronic_splice_region:exon:extended_cis_splice_site:intron:indel:complex_change_in_transcript:transcript_variant|SO:0000010:SO:0000316:SO:CGPX05:SO:0000147:SO:CGPX06:SO:0000188:SO:1000032:SO:0001577:SO:0001576;VW=osm-3|M02B7.3b|r.1535+15_1620del115inscagu|c.1521+15_1606del115insCAGT|p.?|protein_coding:CDS:extended_intronic_splice_region:exon:extended_cis_splice_site:intron:indel:complex_change_in_transcript:transcript_variant|SO:0000010:SO:0000316:SO:CGPX05:SO:0000147:SO:CGPX06:SO:0000188:SO:1000032:SO:0001577:SO:0001576;VT=Complex;VC=ess splice	GT:PP:NP:PB:NB:PD:ND:PR:NR:PU:NU	./.:0:0:0:0:28:23:28:23:0:0	./.:2:9:0:0:16:17:18:26:2:9
IV	9371621	2985825665	ATGTTTTTTGGGGAATATATATGTTTCAAATTTCTGAAACTTTCCATTCTTCTAGTTTTTGAAAAGAATAGTTATACAGAAATATCTAATTAAATGTCACGGGGGGGGGGGGGGGG	A	348	PASS	PC=D;RS=9371621;RE=9371737;LEN=115;S1=45;S2=843.383;REP=1;PRV=1;F017;VD=C10C5.2|C10C5.2|r.?|-|-|protein_coding:CDS:intron:deletion:intron_variant|SO:0000010:SO:0000316:SO:0000188:SO:0000159:SO:0001627;VW=C10C5.2|C10C5.2|r.?|-|-|protein_coding:CDS:intron:deletion:intron_variant|SO:0000010:SO:0000316:SO:0000188:SO:0000159:SO:0001627;VT=Del;VC=intronic	GT:PP:NP:PB:NB:PD:ND:PR:NR:PU:NU	./.:0:0:0:0:14:24:14:24:0:0	./.:8:4:0:0:6:7:14:11:8:4
V	6022858	2985826275	TTGACCCCCCCCCCCCCGCTCCCCCATATGCTTTTTCTCCAGAGCAACAGTGATCCAGATGTGTATCCA	T	203	PASS	PC=D;RS=6022858;RE=6022928;LEN=68;S1=18;S2=491.595;REP=1;PRV=1;F017;VD=F29G9.2|F29G9.2b.2|r.?|-|-|protein_coding:five_prime_UTR:intron:deletion:intron_variant|SO:0000010:SO:0000204:SO:0000188:SO:0000159:SO:0001627;VW=F29G9.2|F29G9.2b.2|r.?|-|-|protein_coding:five_prime_UTR:intron:deletion:intron_variant|SO:0000010:SO:0000204:SO:0000188:SO:0000159:SO:0001627;VT=Del;VC=intronic	GT:PP:NP:PB:NB:PD:ND:PR:NR:PU:NU	./.:0:0:0:0:6:10:6:10:0:0	./.:5:2:0:0:2:3:7:5:5:2
V	9374347	2985826363	CCACAAT	CCT	1527	PASS	PC=DI;RS=9374348;RE=9374353;LEN=6;S1=208;S2=0;REP=0;PRV=1;F017;VD=E02C12.9|E02C12.9|r.490_495delAUUGUGinsag|c.490_495delATTGTGinsAG|p.I164fs*52|protein_coding:CDS:exon:indel:frameshift_variant|SO:0000010:SO:0000316:SO:0000147:SO:1000032:SO:0001589;VW=E02C12.9|E02C12.9|r.490_495delAUUGUGinsag|c.490_495delATTGTGinsAG|p.I164fs*52|protein_coding:CDS:exon:indel:frameshift_variant|SO:0000010:SO:0000316:SO:0000147:SO:1000032:SO:0001589;VT=Complex;VC=frameshift	GT:PP:NP:PB:NB:PD:ND:PR:NR:PU:NU	./.:0:0:0:0:26:30:26:30:0:0	./.:15:12:0:0:20:19:20:19:15:12
X	14515249	2985827401	AGATAAGAT	A	638	PASS	PC=D;RS=14515249;RE=14515261;LEN=8;S1=143;S2=1534.87;REP=1;PRV=1;F017;VD=fbxa-141|D1025.3|r.?|-|-|protein_coding:deletion:2KB_upstream_variant|SO:0000010:SO:0000159:SO:0001636;VW=fbxa-141|D1025.3|r.?|-|-|protein_coding:deletion:2KB_upstream_variant|SO:0000010:SO:0000159:SO:0001636;VT=Del;VC=upstream	GT:PP:NP:PB:NB:PD:ND:PR:NR:PU:NU	./.:0:0:0:0:21:16:21:16:0:0	./.:12:10:15:12:28:22:28:22:15:12
