# Supplementary material for: Mutational signatures are jointly shaped by DNA damage and repair
Source: Nat Commun. 2020 May 1;11:2169. doi: 10.1038/s41467-020-15912-7 (PMC7195458; doi:10.1038/s41467-020-15912-7)
Supplement: Supplementary file 9 — Supplementary Data 6 [file 41467_2020_15912_MOESM9_ESM.zip › Filtered_VCFS_recovered/IND/CD0205a.filtered.indels.vcf]

##fileformat=VCFv4.1
##fileDate=20190627
##reference=genome.fa
##FILTER=<ID=F004,Description="Tum medium read depth strand bias check: Calls In 8% Reads Bt Depth 10 And 200 (inclusive)">
##FILTER=<ID=F005,Description="Tum high read depth strand bias check: Calls In 4% Reads > Depth 200">
##FILTER=<ID=F006,Description="Small call excessive repeat check: Fail if Length <= 4 and Repeats > 9">
##FILTER=<ID=F010,Description="Variant must not exist within the Unmatched Normal Panel">
##FILTER=<ID=F012,Description="Germline: When length < 11 and depth > 9, fail if the variant is seen in both 20% of normal reads AND 20% of tumour reads in either pindel or bwa">
##FILTER=<ID=F018,Description="Sufficient Depth: Pass if depth > 10">
##FILTER=<ID=F015,Description="No normal calls">
##FILTER=<ID=F016,Description="Verify indel condition">
##FORMAT=<ID=GT,Number=1,Type=String,Description="Genotype">
##FORMAT=<ID=PP,Number=1,Type=Integer,Description="Pindel calls on the positive strand">
##FORMAT=<ID=NP,Number=1,Type=Integer,Description="Pindel calls on the negative strand">
##FORMAT=<ID=PB,Number=1,Type=Integer,Description="BWA calls on the positive strand">
##FORMAT=<ID=NB,Number=1,Type=Integer,Description="BWA calls on the negative strand">
##FORMAT=<ID=PD,Number=1,Type=Integer,Description="BWA mapped reads on the positive strand">
##FORMAT=<ID=ND,Number=1,Type=Integer,Description="BWA mapped reads on the negative strand">
##FORMAT=<ID=PR,Number=1,Type=Integer,Description="Total mapped reads on the positive strand">
##FORMAT=<ID=NR,Number=1,Type=Integer,Description="Total mapped reads on the negative strand">
##FORMAT=<ID=PU,Number=1,Type=Integer,Description="Unique calls on the positive strand">
##FORMAT=<ID=NU,Number=1,Type=Integer,Description="Unique calls on the negative strand">
##INFO=<ID=PC,Number=1,Type=String,Description="Pindel call">
##INFO=<ID=RS,Number=1,Type=Integer,Description="Range start">
##INFO=<ID=RE,Number=1,Type=Integer,Description="Range end">
##INFO=<ID=LEN,Number=1,Type=Integer,Description="Length">
##INFO=<ID=S1,Number=1,Type=Integer,Description="S1">
##INFO=<ID=S2,Number=1,Type=Float,Description="S2">
##INFO=<ID=PA,Number=1,Type=String,Description="Annotation on the positive strand">
##INFO=<ID=NA,Number=1,Type=String,Description="Annotation on the negative strand">
##INFO=<ID=REP,Number=1,Type=Integer,Description="Change repeat count with range">
##INFO=<ID=PRV,Number=1,Type=Float,Description="Fraction of reads reporting the most prevalent change">
##INFO=<ID=F017,Number=0,Type=Flag,Description="Variant must not overlap with a simple repeat">
##INFO=<ID=VD,Number=1,Type=String,Description="Vagrent Default Annotation">
##INFO=<ID=VW,Number=1,Type=String,Description="Vagrent Most Deleterious Annotation">
##INFO=<ID=VT,Number=1,Type=String,Description="Variant type based on the Vagrent Default Annotation">
##INFO=<ID=VC,Number=1,Type=String,Description="Variant consequence based on the Vagrent Default Annotation">
##SAMPLE=<ID=NORMAL,Description="Normal",Accession=1567436,CGP_Project,Platform=HiSeq,Protocol=genomic,SampleName=CD0001b,Source=COSMIC_SAMPLE_ID>
##SAMPLE=<ID=TUMOUR,Description="Mutant",Accession=2152556,CGP_Project,Platform=HiSeq,Protocol=genomic,SampleName=CD0205a,Source=COSMIC_SAMPLE_ID>
##contig=<ID=MtDNA,assembly=WBcel235,length=13794,species=WORM>
##contig=<ID=IV,assembly=WBcel235,length=17493829,species=WORM>
##contig=<ID=III,assembly=WBcel235,length=13783801,species=WORM>
##contig=<ID=X,assembly=WBcel235,length=17718942,species=WORM>
##contig=<ID=I,assembly=WBcel235,length=15072434,species=WORM>
##contig=<ID=V,assembly=WBcel235,length=20924180,species=WORM>
##contig=<ID=II,assembly=WBcel235,length=15279421,species=WORM>
#CHROM	POS	ID	REF	ALT	QUAL	FILTER	INFO	FORMAT	NORMAL	TUMOUR
I	37398	2816734236	AT	A	2369	F006	PC=D;RS=37398;RE=37409;LEN=1;S1=437;S2=2789.94;REP=10;PRV=1;F017;VD=sesn-1|Y74C9A.5.2|r.?|-|-|protein_coding:deletion:5KB_upstream_variant|SO:0000010:SO:0000159:SO:0001635;VW=sesn-1|Y74C9A.5.2|r.?|-|-|protein_coding:deletion:5KB_upstream_variant|SO:0000010:SO:0000159:SO:0001635;VT=Del;VC=upstream	GT:PP:NP:PB:NB:PD:ND:PR:NR:PU:NU	./.:0:0:0:0:20:16:20:16:0:0	./.:18:22:24:40:33:52:33:52:24:40
I	106839	2816734241	GA	G	1854	F006;F010;F015	PC=D;RS=106839;RE=106851;LEN=1;S1=315;S2=2340.2;REP=11;PRV=1;F017;VD=Y48G1C.8|Y48G1C.8|r.?|-|-|protein_coding:CDS:intron:deletion:intron_variant|SO:0000010:SO:0000316:SO:0000188:SO:0000159:SO:0001627;VW=Y48G1C.8|Y48G1C.8|r.?|-|-|protein_coding:CDS:intron:deletion:intron_variant|SO:0000010:SO:0000316:SO:0000188:SO:0000159:SO:0001627;VT=Del;VC=intronic	GT:PP:NP:PB:NB:PD:ND:PR:NR:PU:NU	./.:1:0:1:0:20:22:20:22:1:0	./.:19:14:30:27:31:34:31:34:30:28
I	181622	2816734248	A	AT	509	F006	PC=I;RS=181622;RE=181634;LEN=1;S1=30;S2=610.186;REP=11;PRV=1;F017;VD=atm-1|Y48G1BL.2|r.?|-|-|protein_coding:insertion:2KB_upstream_variant|SO:0000010:SO:0000667:SO:0001636;VW=F56C11.5|F56C11.5a|r.?|-|-|protein_coding:CDS:intron:insertion:intron_variant|SO:0000010:SO:0000316:SO:0000188:SO:0000667:SO:0001627;VT=Ins;VC=upstream	GT:PP:NP:PB:NB:PD:ND:PR:NR:PU:NU	./.:0:0:0:0:17:20:17:21:0:0	./.:5:4:10:13:31:37:32:37:10:13
I	366491	2816734289	A	AGG	596	PASS	PC=I;RS=366491;RE=366501;LEN=2;S1=49;S2=800.135;REP=9;PRV=1;F017;VD=rnp-8|R119.7|r.?|-|-|protein_coding:CDS:intron:insertion:intron_variant|SO:0000010:SO:0000316:SO:0000188:SO:0000667:SO:0001627;VW=rnp-8|R119.7|r.?|-|-|protein_coding:CDS:intron:insertion:intron_variant|SO:0000010:SO:0000316:SO:0000188:SO:0000667:SO:0001627;VT=Ins;VC=intronic	GT:PP:NP:PB:NB:PD:ND:PR:NR:PU:NU	./.:0:0:0:0:12:18:12:18:0:0	./.:6:6:16:6:29:13:29:13:16:8
I	423258	2816734305	G	GA	720	F006	PC=I;RS=423258;RE=423269;LEN=1;S1=45;S2=817.595;REP=10;PRV=1;F017;VD=C07F11.2|C07F11.2|r.?|-|-|protein_coding:CDS:intron:insertion:intron_variant|SO:0000010:SO:0000316:SO:0000188:SO:0000667:SO:0001627;VW=C07F11.2|C07F11.2|r.?|-|-|protein_coding:CDS:intron:insertion:intron_variant|SO:0000010:SO:0000316:SO:0000188:SO:0000667:SO:0001627;VT=Ins;VC=intronic	GT:PP:NP:PB:NB:PD:ND:PR:NR:PU:NU	./.:0:0:0:0:26:28:26:28:0:0	./.:8:4:11:11:41:41:41:41:11:11
I	846974	2816734379	GA	G	1498	PASS	PC=D;RS=846974;RE=846983;LEN=1;S1=160;S2=1801.96;REP=8;PRV=1;F017;VD=ZC123.4|ZC123.4a|r.?|-|-|protein_coding:deletion:2KB_upstream_variant|SO:0000010:SO:0000159:SO:0001636;VW=ZC123.4|ZC123.4a|r.?|-|-|protein_coding:deletion:2KB_upstream_variant|SO:0000010:SO:0000159:SO:0001636;VT=Del;VC=upstream	GT:PP:NP:PB:NB:PD:ND:PR:NR:PU:NU	./.:0:0:0:0:22:19:22:19:0:0	./.:19:7:36:14:38:19:38:19:36:14
I	857054	2816734381	AT	A	1525	PASS	PC=D;RS=857054;RE=857061;LEN=1;S1=81;S2=1951.87;REP=6;PRV=1;F017;VD=Y95B8A.8|Y95B8A.8|r.?|-|-|protein_coding:CDS:intron:deletion:intron_variant|SO:0000010:SO:0000316:SO:0000188:SO:0000159:SO:0001627;VW=Y95B8A.8|Y95B8A.8|r.?|-|-|protein_coding:CDS:intron:deletion:intron_variant|SO:0000010:SO:0000316:SO:0000188:SO:0000159:SO:0001627;VT=Del;VC=intronic	GT:PP:NP:PB:NB:PD:ND:PR:NR:PU:NU	./.:0:0:0:0:23:20:23:20:0:0	./.:26:2:46:4:50:6:50:6:46:4
I	1013558	2816734416	TA	T	778	F006	PC=D;RS=1013558;RE=1013569;LEN=1;S1=60;S2=944.027;REP=10;PRV=1;F017;VD=C54G6.2|C54G6.2|r.?|-|-|protein_coding:deletion:5KB_downstream_variant|SO:0000010:SO:0000159:SO:0001633;VW=madf-6|C54G6.1a|r.?|-|-|protein_coding:CDS:intron:deletion:intron_variant|SO:0000010:SO:0000316:SO:0000188:SO:0000159:SO:0001627;VT=Del;VC=downstream	GT:PP:NP:PB:NB:PD:ND:PR:NR:PU:NU	./.:0:0:0:0:11:26:11:26:0:0	./.:5:9:19:29:25:36:25:36:19:29
I	1033881	2816734421	C	CA	1740	PASS	PC=I;RS=1033881;RE=1033891;LEN=1;S1=240;S2=1981.67;REP=9;PRV=1;F017;VD=Y34D9A.3|Y34D9A.3|r.?|-|-|protein_coding:insertion:2KB_upstream_variant|SO:0000010:SO:0000667:SO:0001636;VW=Y34D9A.3|Y34D9A.3|r.?|-|-|protein_coding:insertion:2KB_upstream_variant|SO:0000010:SO:0000667:SO:0001636;VT=Ins;VC=upstream	GT:PP:NP:PB:NB:PD:ND:PR:NR:PU:NU	./.:0:0:0:0:24:21:24:22:0:0	./.:15:14:27:20:38:30:38:31:28:20
I	1076261	2816734436	GT	G	627	F006	PC=D;RS=1076261;RE=1076272;LEN=1;S1=40;S2=813.982;REP=10;PRV=1;F017;VD=gsa-1|R06A10.2.1|r.?|-|-|protein_coding:deletion:5KB_downstream_variant|SO:0000010:SO:0000159:SO:0001633;VW=gsa-1|R06A10.2.1|r.?|-|-|protein_coding:deletion:5KB_downstream_variant|SO:0000010:SO:0000159:SO:0001633;VT=Del;VC=downstream	GT:PP:NP:PB:NB:PD:ND:PR:NR:PU:NU	./.:0:0:0:0:21:14:21:14:0:0	./.:3:9:9:12:24:29:24:29:9:12
I	1131439	2816734447	AT	A	2040	PASS	PC=D;RS=1131439;RE=1131449;LEN=1;S1=299;S2=2357.06;REP=9;PRV=1;F017;VD=Y48G8AL.10|Y48G8AL.10|r.?|-|-|protein_coding:deletion:5KB_downstream_variant|SO:0000010:SO:0000159:SO:0001633;VW=ceh-45|ZK993.1|r.?|-|-|protein_coding:CDS:intron:deletion:intron_variant|SO:0000010:SO:0000316:SO:0000188:SO:0000159:SO:0001627;VT=Del;VC=downstream	GT:PP:NP:PB:NB:PD:ND:PR:NR:PU:NU	./.:0:0:0:0:21:12:21:12:0:0	./.:12:22:21:26:26:30:26:30:21:26
I	1206013	2816734479	G	GA	2638	PASS	PC=I;RS=1206013;RE=1206022;LEN=1;S1=546;S2=3095.48;REP=8;PRV=1;F017;VD=Y48G8AL.5|Y48G8AL.5|r.?|-|-|protein_coding:CDS:intron:insertion:intron_variant|SO:0000010:SO:0000316:SO:0000188:SO:0000667:SO:0001627;VW=Y48G8AL.5|Y48G8AL.5|r.?|-|-|protein_coding:CDS:intron:insertion:intron_variant|SO:0000010:SO:0000316:SO:0000188:SO:0000667:SO:0001627;VT=Ins;VC=intronic	GT:PP:NP:PB:NB:PD:ND:PR:NR:PU:NU	./.:0:0:0:0:31:29:31:29:0:0	./.:20:25:36:39:50:51:51:52:36:40
I	1220411	2816734481	C	CT	331	PASS	PC=I;RS=1220411;RE=1220421;LEN=1;S1=216;S2=2135.8;REP=9;PRV=1;F017;VD=herc-1|Y48G8AL.1.2|r.?|-|-|protein_coding:CDS:intron:insertion:intron_variant|SO:0000010:SO:0000316:SO:0000188:SO:0000667:SO:0001627;VW=herc-1|Y48G8AL.1.2|r.?|-|-|protein_coding:CDS:intron:insertion:intron_variant|SO:0000010:SO:0000316:SO:0000188:SO:0000667:SO:0001627;VT=Ins;VC=intronic	GT:PP:NP:PB:NB:PD:ND:PR:NR:PU:NU	./.:0:0:0:0:28:18:28:18:0:0	./.:23:8:32:11:46:15:46:15:32:11
I	1391893	2816734536	GA	G	865	F006	PC=D;RS=1391893;RE=1391904;LEN=1;S1=70;S2=1174.92;REP=10;PRV=1;F017;VD=Y92H12BR.7|Y92H12BR.7|r.?|-|-|protein_coding:deletion:5KB_upstream_variant|SO:0000010:SO:0000159:SO:0001635;VW=Y92H12BM.1|Y92H12BM.1|r.?|-|-|protein_coding:CDS:intron:deletion:intron_variant|SO:0000010:SO:0000316:SO:0000188:SO:0000159:SO:0001627;VT=Del;VC=upstream	GT:PP:NP:PB:NB:PD:ND:PR:NR:PU:NU	./.:0:0:0:0:25:21:25:21:0:0	./.:4:13:12:18:36:39:36:39:12:18
I	1451805	2816734560	A	AT	2340	PASS	PC=I;RS=1451805;RE=1451815;LEN=1;S1=364;S2=2672.84;REP=9;PRV=1;F017;VD=spe-15|F47G6.4|r.?|-|-|protein_coding:CDS:intron:insertion:intron_variant|SO:0000010:SO:0000316:SO:0000188:SO:0000667:SO:0001627;VW=spe-15|F47G6.4|r.?|-|-|protein_coding:CDS:intron:insertion:intron_variant|SO:0000010:SO:0000316:SO:0000188:SO:0000667:SO:0001627;VT=Ins;VC=intronic	GT:PP:NP:PB:NB:PD:ND:PR:NR:PU:NU	./.:0:0:0:0:30:22:30:22:0:0	./.:27:12:41:24:52:36:52:38:41:23
I	1472686	2816734567	G	GT	959	PASS	PC=I;RS=1472686;RE=1472694;LEN=1;S1=120;S2=1662.88;REP=7;PRV=1;F017;VD=acs-16|F47G6.2|r.?|-|-|protein_coding:CDS:intron:insertion:intron_variant|SO:0000010:SO:0000316:SO:0000188:SO:0000667:SO:0001627;VW=acs-16|F47G6.2|r.?|-|-|protein_coding:CDS:intron:insertion:intron_variant|SO:0000010:SO:0000316:SO:0000188:SO:0000667:SO:0001627;VT=Ins;VC=intronic	GT:PP:NP:PB:NB:PD:ND:PR:NR:PU:NU	./.:0:0:0:0:26:29:26:30:0:0	./.:5:19:13:31:15:43:15:43:13:32
I	1520989	2816734581	CT	C	1450	PASS	PC=D;RS=1520989;RE=1520999;LEN=1;S1=198;S2=2022.61;REP=9;PRV=1;F017;VD=Y92H12A.4|Y92H12A.4|r.?|-|-|protein_coding:CDS:intron:deletion:intron_variant|SO:0000010:SO:0000316:SO:0000188:SO:0000159:SO:0001627;VW=Y92H12A.4|Y92H12A.4|r.?|-|-|protein_coding:CDS:intron:deletion:intron_variant|SO:0000010:SO:0000316:SO:0000188:SO:0000159:SO:0001627;VT=Del;VC=intronic	GT:PP:NP:PB:NB:PD:ND:PR:NR:PU:NU	./.:0:0:0:0:24:23:24:23:0:0	./.:21:8:35:10:40:11:40:11:35:10
I	1539561	2816734587	GA	G	2276	F006;F015	PC=D;RS=1539561;RE=1539573;LEN=1;S1=425;S2=2784.52;REP=11;PRV=1;F017;VD=Y92H12A.2|Y92H12A.2|r.?|-|-|protein_coding:deletion:5KB_upstream_variant|SO:0000010:SO:0000159:SO:0001635;VW=Y92H12A.2|Y92H12A.2|r.?|-|-|protein_coding:deletion:5KB_upstream_variant|SO:0000010:SO:0000159:SO:0001635;VT=Del;VC=upstream	GT:PP:NP:PB:NB:PD:ND:PR:NR:PU:NU	./.:0:0:1:0:22:29:22:29:1:0	./.:16:24:33:37:39:50:39:50:33:37
I	1597722	2816734608	CA	C	2189	PASS	PC=D;RS=1597722;RE=1597732;LEN=1;S1=374;S2=2569.88;REP=9;PRV=1;F017;VD=Y73E7A.3|Y73E7A.3b.2|r.?|-|-|protein_coding:deletion:5KB_downstream_variant|SO:0000010:SO:0000159:SO:0001633;VW=Y73E7A.2|Y73E7A.2|r.?|-|-|protein_coding:deletion:5KB_upstream_variant|SO:0000010:SO:0000159:SO:0001635;VT=Del;VC=downstream	GT:PP:NP:PB:NB:PD:ND:PR:NR:PU:NU	./.:0:0:0:0:19:30:19:30:0:0	./.:16:21:23:33:31:38:31:38:23:33
I	1716196	2816734631	G	GTA	3029	PASS	PC=I;RS=1716196;RE=1716208;LEN=2;S1=702;S2=3472.37;REP=5;PRV=1;F017;VD=atg-5|Y71G12B.12a.2|r.?|-|-|protein_coding:insertion:5KB_downstream_variant|SO:0000010:SO:0000667:SO:0001633;VW=atg-5|Y71G12B.12a.2|r.?|-|-|protein_coding:insertion:5KB_downstream_variant|SO:0000010:SO:0000667:SO:0001633;VT=Ins;VC=downstream	GT:PP:NP:PB:NB:PD:ND:PR:NR:PU:NU	./.:0:0:0:0:20:21:21:22:0:0	./.:25:26:35:37:49:47:49:47:35:37
I	1872022	2816734664	AT	A	2580	PASS	PC=D;RS=1872022;RE=1872032;LEN=1;S1=504;S2=2989.52;REP=9;PRV=1;F017;VD=tub-2|Y71G12A.3|r.?|-|-|protein_coding:deletion:5KB_upstream_variant|SO:0000010:SO:0000159:SO:0001635;VW=scm-1|M01D7.2|r.?|-|-|protein_coding:CDS:intron:deletion:intron_variant|SO:0000010:SO:0000316:SO:0000188:SO:0000159:SO:0001627;VT=Del;VC=upstream	GT:PP:NP:PB:NB:PD:ND:PR:NR:PU:NU	./.:0:0:0:0:26:26:26:26:0:0	./.:23:20:39:35:47:41:47:41:39:35
I	1875835	2816734665	GA	G	900	PASS	PC=D;RS=1875835;RE=1875845;LEN=1;S1=72;S2=1041.26;REP=9;PRV=1;F017;VD=tub-2|Y71G12A.3|r.?|-|-|protein_coding:CDS:intron:deletion:intron_variant|SO:0000010:SO:0000316:SO:0000188:SO:0000159:SO:0001627;VW=tub-2|Y71G12A.3|r.?|-|-|protein_coding:CDS:intron:deletion:intron_variant|SO:0000010:SO:0000316:SO:0000188:SO:0000159:SO:0001627;VT=Del;VC=intronic	GT:PP:NP:PB:NB:PD:ND:PR:NR:PU:NU	./.:0:0:0:0:19:20:19:20:0:0	./.:8:7:17:13:39:30:39:30:17:13
I	1907077	2816734674	TA	T	1469	F006	PC=D;RS=1907077;RE=1907089;LEN=1;S1=182;S2=1739.04;REP=11;PRV=1;F017;VD=Y71G12A.2|Y71G12A.2b|r.?|-|-|protein_coding:CDS:intron:deletion:intron_variant|SO:0000010:SO:0000316:SO:0000188:SO:0000159:SO:0001627;VW=Y71G12A.2|Y71G12A.2b|r.?|-|-|protein_coding:CDS:intron:deletion:intron_variant|SO:0000010:SO:0000316:SO:0000188:SO:0000159:SO:0001627;VT=Del;VC=intronic	GT:PP:NP:PB:NB:PD:ND:PR:NR:PU:NU	./.:0:0:0:0:18:17:18:17:0:0	./.:13:12:29:29:43:36:43:36:29:29
I	1979967	2816734703	C	CA	312	F006	PC=I;RS=1979967;RE=1979982;LEN=1;S1=16;S2=408.797;REP=14;PRV=1;F017;VD=Y51F10.2|Y51F10.2|r.?|-|-|protein_coding:CDS:intron:insertion:intron_variant|SO:0000010:SO:0000316:SO:0000188:SO:0000667:SO:0001627;VW=Y51F10.2|Y51F10.2|r.?|-|-|protein_coding:CDS:intron:insertion:intron_variant|SO:0000010:SO:0000316:SO:0000188:SO:0000667:SO:0001627;VT=Ins;VC=intronic	GT:PP:NP:PB:NB:PD:ND:PR:NR:PU:NU	./.:0:0:0:0:16:18:16:18:0:0	./.:3:3:9:7:24:31:24:31:9:9
I	1981933	2816734704	A	AT	1767	PASS	PC=I;RS=1981933;RE=1981941;LEN=1;S1=216;S2=2143.63;REP=7;PRV=1;F017;VD=Y51F10.2|Y51F10.2|r.?|-|-|protein_coding:CDS:intron:insertion:intron_variant|SO:0000010:SO:0000316:SO:0000188:SO:0000667:SO:0001627;VW=Y51F10.2|Y51F10.2|r.?|-|-|protein_coding:CDS:intron:insertion:intron_variant|SO:0000010:SO:0000316:SO:0000188:SO:0000667:SO:0001627;VT=Ins;VC=intronic	GT:PP:NP:PB:NB:PD:ND:PR:NR:PU:NU	./.:0:0:0:0:27:22:27:22:0:0	./.:23:8:35:14:64:32:65:32:35:14
I	1991130	2816734708	AAAAT	A	954	PASS	PC=D;RS=1991130;RE=1991159;LEN=4;S1=108;S2=1310.98;REP=7;PRV=1;F017;VD=gap-3|Y20F4.3|r.?|-|-|protein_coding:CDS:intron:deletion:intron_variant|SO:0000010:SO:0000316:SO:0000188:SO:0000159:SO:0001627;VW=gap-3|Y20F4.3|r.?|-|-|protein_coding:CDS:intron:deletion:intron_variant|SO:0000010:SO:0000316:SO:0000188:SO:0000159:SO:0001627;VT=Del;VC=intronic	GT:PP:NP:PB:NB:PD:ND:PR:NR:PU:NU	./.:0:0:0:0:28:29:28:29:0:0	./.:8:11:15:12:37:31:37:31:15:12
I	2004471	2816734712	C	CA	708	PASS	PC=I;RS=2004471;RE=2004480;LEN=1;S1=130;S2=1452.46;REP=8;PRV=1;F017;VD=gap-3|Y20F4.3|r.?|-|-|protein_coding:CDS:intron:insertion:intron_variant|SO:0000010:SO:0000316:SO:0000188:SO:0000667:SO:0001627;VW=gap-3|Y20F4.3|r.?|-|-|protein_coding:CDS:intron:insertion:intron_variant|SO:0000010:SO:0000316:SO:0000188:SO:0000667:SO:0001627;VT=Ins;VC=intronic	GT:PP:NP:PB:NB:PD:ND:PR:NR:PU:NU	./.:0:0:0:0:11:22:11:22:0:0	./.:9:12:11:17:21:43:21:43:11:17
I	2043711	2816734721	CA	C	1440	PASS	PC=D;RS=2043711;RE=2043720;LEN=1;S1=168;S2=1653.85;REP=8;PRV=1;F017;VD=Y20F4.4|Y20F4.4|r.?|-|-|protein_coding:CDS:intron:deletion:intron_variant|SO:0000010:SO:0000316:SO:0000188:SO:0000159:SO:0001627;VW=Y20F4.4|Y20F4.4|r.?|-|-|protein_coding:CDS:intron:deletion:intron_variant|SO:0000010:SO:0000316:SO:0000188:SO:0000159:SO:0001627;VT=Del;VC=intronic	GT:PP:NP:PB:NB:PD:ND:PR:NR:PU:NU	./.:0:0:0:0:14:22:14:22:0:0	./.:11:13:21:18:37:47:37:47:21:18
I	2137630	2816734738	GT	G	927	F015	PC=D;RS=2137630;RE=2137640;LEN=1;S1=88;S2=1165.89;REP=9;PRV=1;F017;VD=Y37E3.17|Y37E3.17b|r.?|-|-|protein_coding:CDS:intron:deletion:intron_variant|SO:0000010:SO:0000316:SO:0000188:SO:0000159:SO:0001627;VW=Y37E3.17|Y37E3.17b|r.?|-|-|protein_coding:CDS:intron:deletion:intron_variant|SO:0000010:SO:0000316:SO:0000188:SO:0000159:SO:0001627;VT=Del;VC=intronic	GT:PP:NP:PB:NB:PD:ND:PR:NR:PU:NU	./.:1:0:1:0:22:22:22:22:1:0	./.:6:10:16:14:34:25:34:25:16:14
I	2421468	2816734814	GT	G	1318	F006;F015	PC=D;RS=2421468;RE=2421479;LEN=1;S1=154;S2=1566.86;REP=10;PRV=1;F017;VD=F23C8.7|F23C8.7|r.?|-|-|protein_coding:deletion:5KB_downstream_variant|SO:0000010:SO:0000159:SO:0001633;VW=F23C8.6|F23C8.6|r.?|-|-|protein_coding:CDS:intron:deletion:intron_variant|SO:0000010:SO:0000316:SO:0000188:SO:0000159:SO:0001627;VT=Del;VC=downstream	GT:PP:NP:PB:NB:PD:ND:PR:NR:PU:NU	./.:0:0:1:0:21:15:21:15:1:0	./.:13:10:36:20:43:24:43:24:37:20
I	2428321	2816734815	CAA	C	420	F006	PC=D;RS=2428321;RE=2428337;LEN=2;S1=18;S2=484.356;REP=15;PRV=1;F017;VD=F23C8.7|F23C8.7|r.?|-|-|protein_coding:deletion:5KB_upstream_variant|SO:0000010:SO:0000159:SO:0001635;VW=F23C8.7|F23C8.7|r.?|-|-|protein_coding:deletion:5KB_upstream_variant|SO:0000010:SO:0000159:SO:0001635;VT=Del;VC=upstream	GT:PP:NP:PB:NB:PD:ND:PR:NR:PU:NU	./.:0:0:0:0:20:6:20:6:0:0	./.:5:2:14:8:19:18:19:18:14:8
I	2533142	2816734839	A	AT	689	F006	PC=I;RS=2533142;RE=2533153;LEN=1;S1=48;S2=815.788;REP=10;PRV=1;F017;VD=dmsr-2|Y23H5B.4|r.?|-|-|protein_coding:insertion:2KB_upstream_variant|SO:0000010:SO:0000667:SO:0001636;VW=dmsr-2|Y23H5B.4|r.?|-|-|protein_coding:insertion:2KB_upstream_variant|SO:0000010:SO:0000667:SO:0001636;VT=Ins;VC=upstream	GT:PP:NP:PB:NB:PD:ND:PR:NR:PU:NU	./.:0:0:0:0:32:13:32:13:0:0	./.:5:7:9:9:31:30:31:30:9:9
I	2547359	2816734842	C	CA	900	PASS	PC=I;RS=2547359;RE=2547369;LEN=1;S1=72;S2=1034.64;REP=9;PRV=1;F017;VD=Y23H5B.3|Y23H5B.3|r.?|-|-|protein_coding:insertion:5KB_downstream_variant|SO:0000010:SO:0000667:SO:0001633;VW=Y23H5B.8|Y23H5B.8|r.?|-|-|protein_coding:CDS:intron:insertion:intron_variant|SO:0000010:SO:0000316:SO:0000188:SO:0000667:SO:0001627;VT=Ins;VC=downstream	GT:PP:NP:PB:NB:PD:ND:PR:NR:PU:NU	./.:0:0:0:0:25:28:25:28:0:0	./.:7:8:14:14:35:38:36:38:14:14
I	2603853	2816734850	GCA	G	1469	PASS	PC=D;RS=2603853;RE=2603866;LEN=2;S1=152;S2=1737.84;REP=6;PRV=1;F017;VD=ctn-1|Y23H5A.5b|r.?|-|-|protein_coding:deletion:5KB_upstream_variant|SO:0000010:SO:0000159:SO:0001635;VW=ctn-1|Y23H5A.5b|r.?|-|-|protein_coding:deletion:5KB_upstream_variant|SO:0000010:SO:0000159:SO:0001635;VT=Del;VC=upstream	GT:PP:NP:PB:NB:PD:ND:PR:NR:PU:NU	./.:0:0:0:0:19:12:19:12:0:0	./.:18:7:27:16:33:22:33:22:27:16
I	2802634	2816734880	CA	C	2518	PASS	PC=D;RS=2802634;RE=2802643;LEN=1;S1=464;S2=2985.91;REP=8;PRV=1;F017;VD=itx-1|W03D8.6a|r.?|-|-|protein_coding:deletion:2KB_upstream_variant|SO:0000010:SO:0000159:SO:0001636;VW=itx-1|W03D8.6a|r.?|-|-|protein_coding:deletion:2KB_upstream_variant|SO:0000010:SO:0000159:SO:0001636;VT=Del;VC=upstream	GT:PP:NP:PB:NB:PD:ND:PR:NR:PU:NU	./.:0:0:0:0:14:17:14:17:0:0	./.:15:28:30:43:34:45:34:45:30:43
I	2965187	2816734911	TA	T	2880	F006;F015	PC=D;RS=2965187;RE=2965198;LEN=1;S1=621;S2=3316.74;REP=10;PRV=1;F017;VT=Del	GT:PP:NP:PB:NB:PD:ND:PR:NR:PU:NU	./.:0:1:1:1:20:21:20:21:1:1	./.:22:25:35:34:44:41:44:41:35:34
I	2967865	2816734912	AG	A	1560	PASS	PC=D;RS=2967865;RE=2967872;LEN=1;S1=195;S2=1813.4;REP=6;PRV=1;F017;VT=Del	GT:PP:NP:PB:NB:PD:ND:PR:NR:PU:NU	./.:0:0:0:0:15:23:15:23:0:0	./.:12:14:16:17:38:28:38:28:16:17
I	2985755	2816734915	CA	C	449	F006	PC=D;RS=2985755;RE=2985768;LEN=1;S1=21;S2=537.036;REP=12;PRV=1;F017;VD=Y71F9AR.3|Y71F9AR.3|r.?|-|-|protein_coding:deletion:500B_downstream_variant|SO:0000010:SO:0000159:SO:0001634;VW=Y71F9AR.2|Y71F9AR.2|r.?|-|-|protein_coding:deletion:2KB_upstream_variant|SO:0000010:SO:0000159:SO:0001636;VT=Del;VC=downstream	GT:PP:NP:PB:NB:PD:ND:PR:NR:PU:NU	./.:0:0:0:0:32:18:32:18:0:0	./.:6:2:24:19:36:37:36:37:24:19
I	3014148	2816734923	CT	C	1200	PASS	PC=D;RS=3014148;RE=3014157;LEN=1;S1=117;S2=1399.18;REP=8;PRV=1;F017;VD=mek-2|Y54E10BL.6|r.?|-|-|protein_coding:deletion:2KB_upstream_variant|SO:0000010:SO:0000159:SO:0001636;VW=mek-2|Y54E10BL.6|r.?|-|-|protein_coding:deletion:2KB_upstream_variant|SO:0000010:SO:0000159:SO:0001636;VT=Del;VC=upstream	GT:PP:NP:PB:NB:PD:ND:PR:NR:PU:NU	./.:0:0:0:0:19:19:19:19:0:0	./.:8:12:16:18:42:38:42:38:16:18
I	3197931	2816734976	G	GT	1438	PASS	PC=I;RS=3197931;RE=3197941;LEN=1;S1=182;S2=1691.48;REP=9;PRV=1;F017;VD=Y54E10A.12|Y54E10A.12|r.?|-|-|protein_coding:CDS:intron:insertion:intron_variant|SO:0000010:SO:0000316:SO:0000188:SO:0000667:SO:0001627;VW=Y54E10A.12|Y54E10A.12|r.?|-|-|protein_coding:CDS:intron:insertion:intron_variant|SO:0000010:SO:0000316:SO:0000188:SO:0000667:SO:0001627;VT=Ins;VC=intronic	GT:PP:NP:PB:NB:PD:ND:PR:NR:PU:NU	./.:0:0:0:0:31:26:31:26:0:0	./.:12:13:22:17:51:48:51:48:22:17
I	3218380	2816734978	A	AT	2040	PASS	PC=I;RS=3218380;RE=3218387;LEN=1;S1=308;S2=2343.21;REP=6;PRV=1;F017;VD=cdt-1|Y54E10A.15|r.?|-|-|protein_coding:insertion:5KB_downstream_variant|SO:0000010:SO:0000667:SO:0001633;VW=rom-5|Y54E10A.14|r.?|-|-|protein_coding:CDS:intron:insertion:intron_variant|SO:0000010:SO:0000316:SO:0000188:SO:0000667:SO:0001627;VT=Ins;VC=downstream	GT:PP:NP:PB:NB:PD:ND:PR:NR:PU:NU	./.:0:0:0:0:30:19:30:19:0:0	./.:13:21:35:39:37:49:37:49:35:39
I	3271987	2816734989	G	GA	510	PASS	PC=I;RS=3271987;RE=3271997;LEN=1;S1=72;S2=1080.69;REP=9;PRV=1;F017;VD=pqn-72|W01B11.5b|r.?|-|-|protein_coding:CDS:intron:insertion:intron_variant|SO:0000010:SO:0000316:SO:0000188:SO:0000667:SO:0001627;VW=pqn-72|W01B11.5b|r.?|-|-|protein_coding:CDS:intron:insertion:intron_variant|SO:0000010:SO:0000316:SO:0000188:SO:0000667:SO:0001627;VT=Ins;VC=intronic	GT:PP:NP:PB:NB:PD:ND:PR:NR:PU:NU	./.:0:0:0:0:22:21:22:21:0:0	./.:11:5:20:4:29:10:29:10:20:5
I	3330557	2816735001	CAA	C	389	F006	PC=D;RS=3330557;RE=3330573;LEN=2;S1=18;S2=484.958;REP=15;PRV=1;F017;VD=Y44E3A.4|Y44E3A.4|r.?|-|-|protein_coding:CDS:intron:deletion:intron_variant|SO:0000010:SO:0000316:SO:0000188:SO:0000159:SO:0001627;VW=Y44E3A.4|Y44E3A.4|r.?|-|-|protein_coding:CDS:intron:deletion:intron_variant|SO:0000010:SO:0000316:SO:0000188:SO:0000159:SO:0001627;VT=Del;VC=intronic	GT:PP:NP:PB:NB:PD:ND:PR:NR:PU:NU	./.:0:0:0:0:14:20:14:20:0:0	./.:5:2:19:14:29:25:29:25:19:14
I	3338687	2816735003	GT	G	1829	PASS	PC=D;RS=3338687;RE=3338697;LEN=1;S1=270;S2=2141.22;REP=9;PRV=1;F017;VD=Y44E3A.6|Y44E3A.6b|r.?|-|-|protein_coding:deletion:5KB_downstream_variant|SO:0000010:SO:0000159:SO:0001633;VW=Y44E3A.1|Y44E3A.1b|r.?|-|-|protein_coding:CDS:intron:deletion:intron_variant|SO:0000010:SO:0000316:SO:0000188:SO:0000159:SO:0001627;VT=Del;VC=downstream	GT:PP:NP:PB:NB:PD:ND:PR:NR:PU:NU	./.:0:0:0:0:20:23:20:23:0:0	./.:17:14:32:28:35:34:35:34:32:28
I	3379725	2816735010	CA	C	1529	F006	PC=D;RS=3379725;RE=3379736;LEN=1;S1=195;S2=1809.79;REP=10;PRV=1;F017;VD=W05F2.4|W05F2.4a.1|r.?|-|-|protein_coding:CDS:intron:deletion:intron_variant|SO:0000010:SO:0000316:SO:0000188:SO:0000159:SO:0001627;VW=W05F2.4|W05F2.4a.1|r.?|-|-|protein_coding:CDS:intron:deletion:intron_variant|SO:0000010:SO:0000316:SO:0000188:SO:0000159:SO:0001627;VT=Del;VC=intronic	GT:PP:NP:PB:NB:PD:ND:PR:NR:PU:NU	./.:0:0:0:0:27:20:27:20:0:0	./.:14:12:21:20:45:39:45:39:21:20
I	3502371	2816735029	TA	T	2187	PASS	PC=D;RS=3502371;RE=3502381;LEN=1;S1=399;S2=2618.35;REP=9;PRV=1;F017;VD=Y47G6A.17|Y47G6A.17|r.?|-|-|protein_coding:deletion:5KB_upstream_variant|SO:0000010:SO:0000159:SO:0001635;VW=Y47G6A.17|Y47G6A.17|r.?|-|-|protein_coding:deletion:5KB_upstream_variant|SO:0000010:SO:0000159:SO:0001635;VT=Del;VC=upstream	GT:PP:NP:PB:NB:PD:ND:PR:NR:PU:NU	./.:0:0:0:0:23:22:23:22:0:0	./.:18:20:30:33:39:39:39:39:31:33
I	3559331	2816735040	G	GA	749	PASS	PC=I;RS=3559331;RE=3559340;LEN=1;S1=54;S2=885.928;REP=8;PRV=1;F017;VD=Y47G6A.22|Y47G6A.22.1|r.?|-|-|protein_coding:insertion:5KB_downstream_variant|SO:0000010:SO:0000667:SO:0001633;VW=Y47G6A.21|Y47G6A.21.1|r.?|-|-|protein_coding:CDS:intron:insertion:intron_variant|SO:0000010:SO:0000316:SO:0000188:SO:0000667:SO:0001627;VT=Ins;VC=downstream	GT:PP:NP:PB:NB:PD:ND:PR:NR:PU:NU	./.:0:0:0:0:30:22:30:24:0:0	./.:5:8:13:9:44:37:44:37:13:9
I	3570611	2816735049	TA	T	869	PASS	PC=D;RS=3570611;RE=3570619;LEN=1;S1=52;S2=1047.28;REP=7;PRV=1;F017;VD=lpd-3|Y47G6A.23|r.?|-|-|protein_coding:CDS:intron:deletion:intron_variant|SO:0000010:SO:0000316:SO:0000188:SO:0000159:SO:0001627;VW=lpd-3|Y47G6A.23|r.?|-|-|protein_coding:CDS:intron:deletion:intron_variant|SO:0000010:SO:0000316:SO:0000188:SO:0000159:SO:0001627;VT=Del;VC=intronic	GT:PP:NP:PB:NB:PD:ND:PR:NR:PU:NU	./.:0:0:0:0:25:23:25:23:0:0	./.:12:3:16:5:59:39:59:39:16:5
I	3590784	2816735056	TA	T	2456	PASS	PC=D;RS=3590784;RE=3590789;LEN=1;S1=494;S2=2963.03;REP=4;PRV=1;F017;VD=Y47G6A.29|Y47G6A.29|r.?|-|-|protein_coding:CDS:intron:deletion:intron_variant|SO:0000010:SO:0000316:SO:0000188:SO:0000159:SO:0001627;VW=Y47G6A.29|Y47G6A.29|r.?|-|-|protein_coding:CDS:intron:deletion:intron_variant|SO:0000010:SO:0000316:SO:0000188:SO:0000159:SO:0001627;VT=Del;VC=intronic	GT:PP:NP:PB:NB:PD:ND:PR:NR:PU:NU	./.:0:0:0:0:22:26:22:26:0:0	./.:18:25:36:39:41:45:41:46:36:40
I	3803599	2816735086	GAA	G	420	F006;F015	PC=D;RS=3803599;RE=3803615;LEN=2;S1=14;S2=489.172;REP=15;PRV=1;F017;VD=ubr-1|C32E8.11|r.?|-|-|protein_coding:deletion:5KB_downstream_variant|SO:0000010:SO:0000159:SO:0001633;VW=unc-11|C32E8.10c|r.?|-|-|protein_coding:CDS:intron:deletion:intron_variant|SO:0000010:SO:0000316:SO:0000188:SO:0000159:SO:0001627;VT=Del;VC=downstream	GT:PP:NP:PB:NB:PD:ND:PR:NR:PU:NU	./.:0:0:2:0:22:28:22:28:2:0	./.:6:1:23:11:29:26:29:26:23:11
I	3857467	2816735095	AT	A	447	PASS	PC=D;RS=3857467;RE=3857476;LEN=1;S1=30;S2=612.594;REP=8;PRV=1;F017;VD=T03F1.7|T03F1.7|r.?|-|-|protein_coding:CDS:intron:deletion:intron_variant|SO:0000010:SO:0000316:SO:0000188:SO:0000159:SO:0001627;VW=T03F1.7|T03F1.7|r.?|-|-|protein_coding:CDS:intron:deletion:intron_variant|SO:0000010:SO:0000316:SO:0000188:SO:0000159:SO:0001627;VT=Del;VC=intronic	GT:PP:NP:PB:NB:PD:ND:PR:NR:PU:NU	./.:0:0:0:0:23:27:23:27:0:0	./.:4:5:10:15:34:30:34:30:10:15
I	4195294	2816735132	TA	T	1529	PASS	PC=D;RS=4195294;RE=4195302;LEN=1;S1=195;S2=1816.41;REP=7;PRV=1;F017;VD=cas-2|C18E3.6.2|r.?|-|-|protein_coding:deletion:5KB_downstream_variant|SO:0000010:SO:0000159:SO:0001633;VW=C18E3.5|C18E3.5.2|r.?|-|-|protein_coding:CDS:intron:deletion:intron_variant|SO:0000010:SO:0000316:SO:0000188:SO:0000159:SO:0001627;VT=Del;VC=downstream	GT:PP:NP:PB:NB:PD:ND:PR:NR:PU:NU	./.:0:0:0:0:20:24:20:24:0:0	./.:14:12:30:20:56:48:56:48:30:20
I	4528400	2816735187	AT	A	749	PASS	PC=D;RS=4528400;RE=4528410;LEN=1;S1=50;S2=907.602;REP=9;PRV=1;F017;VD=bet-1|Y119C1B.8b.1|r.2271delA|c.2269delA|p.I757fs*6|protein_coding:CDS:exon:deletion:frameshift_variant|SO:0000010:SO:0000316:SO:0000147:SO:0000159:SO:0001589;VW=bet-1|Y119C1B.8b.1|r.2271delA|c.2269delA|p.I757fs*6|protein_coding:CDS:exon:deletion:frameshift_variant|SO:0000010:SO:0000316:SO:0000147:SO:0000159:SO:0001589;VT=Del;VC=frameshift	GT:PP:NP:PB:NB:PD:ND:PR:NR:PU:NU	./.:0:0:0:0:19:27:19:27:0:0	./.:9:4:20:9:43:22:43:22:20:9
I	4579742	2816735211	GT	G	1200	PASS	PC=D;RS=4579742;RE=4579752;LEN=1;S1=121;S2=1390.15;REP=9;PRV=1;F017;VD=D1007.5|D1007.5a.2|r.?|-|-|protein_coding:deletion:5KB_downstream_variant|SO:0000010:SO:0000159:SO:0001633;VW=D1007.3|D1007.3|r.?|-|-|protein_coding:deletion:5KB_upstream_variant|SO:0000010:SO:0000159:SO:0001635;VT=Del;VC=downstream	GT:PP:NP:PB:NB:PD:ND:PR:NR:PU:NU	./.:0:0:0:0:23:20:23:20:0:0	./.:10:10:20:17:45:35:45:35:20:17
I	4594013	2816735214	TA	T	1258	F006;F015	PC=D;RS=4594013;RE=4594024;LEN=1;S1=143;S2=1535.25;REP=10;PRV=1;F017;VD=nrd-1|D1007.7|r.?|-|-|protein_coding:deletion:5KB_downstream_variant|SO:0000010:SO:0000159:SO:0001633;VW=D1007.19|D1007.19|r.?|-|-|protein_coding:deletion:5KB_upstream_variant|SO:0000010:SO:0000159:SO:0001635;VT=Del;VC=downstream	GT:PP:NP:PB:NB:PD:ND:PR:NR:PU:NU	./.:0:0:0:1:27:19:27:19:0:1	./.:12:10:14:16:40:35:40:35:14:16
I	4667462	2816735226	TA	T	867	F015	PC=D;RS=4667462;RE=4667472;LEN=1;S1=81;S2=1111.4;REP=9;PRV=1;F017;VD=xnp-1|B0041.7|r.?|-|-|protein_coding:CDS:intron:deletion:intron_variant|SO:0000010:SO:0000316:SO:0000188:SO:0000159:SO:0001627;VW=xnp-1|B0041.7|r.?|-|-|protein_coding:CDS:intron:deletion:intron_variant|SO:0000010:SO:0000316:SO:0000188:SO:0000159:SO:0001627;VT=Del;VC=intronic	GT:PP:NP:PB:NB:PD:ND:PR:NR:PU:NU	./.:0:0:0:1:18:24:18:24:0:1	./.:8:8:17:17:39:44:39:44:17:17
I	5067832	2816735277	GA	G	1349	PASS	PC=D;RS=5067832;RE=5067841;LEN=1;S1=154;S2=1591.54;REP=8;PRV=1;F017;VD=fhod-1|C46H11.11|r.?|-|-|protein_coding:CDS:intron:deletion:intron_variant|SO:0000010:SO:0000316:SO:0000188:SO:0000159:SO:0001627;VW=fhod-1|C46H11.11|r.?|-|-|protein_coding:CDS:intron:deletion:intron_variant|SO:0000010:SO:0000316:SO:0000188:SO:0000159:SO:0001627;VT=Del;VC=intronic	GT:PP:NP:PB:NB:PD:ND:PR:NR:PU:NU	./.:0:0:0:0:18:28:18:28:0:0	./.:10:13:15:23:42:55:42:55:15:23
I	5192469	2816735286	GT	G	1500	F006;F010;F015	PC=D;RS=5192469;RE=5192481;LEN=1;S1=180;S2=1714.36;REP=11;PRV=1;F017;VD=fncm-1|F56A3.1|r.1566+6delu|c.1566+6delt|p.?|protein_coding:CDS:extended_intronic_splice_region:deletion:extended_intronic_splice_region_variant:transcript_variant|SO:0000010:SO:0000316:SO:CGPX05:SO:0000159:SO:CGPX04:SO:0001576;VW=fncm-1|F56A3.1|r.1566+6delu|c.1566+6delt|p.?|protein_coding:CDS:extended_intronic_splice_region:deletion:extended_intronic_splice_region_variant:transcript_variant|SO:0000010:SO:0000316:SO:CGPX05:SO:0000159:SO:CGPX04:SO:0001576;VT=Del;VC=splice region	GT:PP:NP:PB:NB:PD:ND:PR:NR:PU:NU	./.:1:0:1:0:27:22:27:22:1:0	./.:10:14:12:19:35:46:35:46:12:19
I	5918164	2816735361	ACCCC	A	207	F006;F015	PC=D;RS=5918164;RE=5918180;LEN=4;S1=12;S2=344.076;REP=15;PRV=1;F017;VD=B0207.5|B0207.5|r.?|-|-|protein_coding:deletion:2KB_upstream_variant|SO:0000010:SO:0000159:SO:0001636;VW=B0207.5|B0207.5|r.?|-|-|protein_coding:deletion:2KB_upstream_variant|SO:0000010:SO:0000159:SO:0001636;VT=Del;VC=upstream	GT:PP:NP:PB:NB:PD:ND:PR:NR:PU:NU	./.:0:0:1:0:10:24:10:24:1:0	./.:3:2:4:3:12:16:12:16:4:3
I	5971726	2816735365	GA	G	1738	F006	PC=D;RS=5971726;RE=5971738;LEN=1;S1=247;S2=2076.5;REP=11;PRV=1;F017;VD=B0207.1|B0207.1|r.?|-|-|protein_coding:deletion:5KB_downstream_variant|SO:0000010:SO:0000159:SO:0001633;VW=avr-14|B0207.12b|r.?|-|-|protein_coding:CDS:intron:deletion:intron_variant|SO:0000010:SO:0000316:SO:0000188:SO:0000159:SO:0001627;VT=Del;VC=downstream	GT:PP:NP:PB:NB:PD:ND:PR:NR:PU:NU	./.:0:0:0:0:27:20:27:20:0:0	./.:18:12:37:30:48:44:48:44:37:30
I	8051705	2816735522	GT	G	2305	F006	PC=D;RS=8051705;RE=8051716;LEN=1;S1=406;S2=2835.39;REP=10;PRV=1;F017;VD=apr-1|K04G2.8b|r.?|-|-|protein_coding:CDS:intron:deletion:intron_variant|SO:0000010:SO:0000316:SO:0000188:SO:0000159:SO:0001627;VW=apr-1|K04G2.8b|r.?|-|-|protein_coding:CDS:intron:deletion:intron_variant|SO:0000010:SO:0000316:SO:0000188:SO:0000159:SO:0001627;VT=Del;VC=intronic	GT:PP:NP:PB:NB:PD:ND:PR:NR:PU:NU	./.:0:0:0:0:23:26:23:26:0:0	./.:13:28:29:42:35:52:35:52:29:42
I	8105583	2816735528	G	GA	929	PASS	PC=I;RS=8105583;RE=8105592;LEN=1;S1=32;S2=1095.14;REP=8;PRV=1;F017;VD=spr-4|C09H6.1b|r.?|-|-|protein_coding:CDS:intron:insertion:intron_variant|SO:0000010:SO:0000316:SO:0000188:SO:0000667:SO:0001627;VW=spr-4|C09H6.1b|r.?|-|-|protein_coding:CDS:intron:insertion:intron_variant|SO:0000010:SO:0000316:SO:0000188:SO:0000667:SO:0001627;VT=Ins;VC=intronic	GT:PP:NP:PB:NB:PD:ND:PR:NR:PU:NU	./.:0:0:0:0:25:23:26:23:0:0	./.:15:1:21:2:26:4:27:4:21:2
I	8191628	2816735534	GT	G	2818	PASS	PC=D;RS=8191628;RE=8191637;LEN=1;S1=624;S2=3337.81;REP=8;PRV=1;F017;VD=kcnl-2|F08A10.1g|r.?|-|-|protein_coding:CDS:intron:deletion:intron_variant|SO:0000010:SO:0000316:SO:0000188:SO:0000159:SO:0001627;VW=kcnl-2|F08A10.1g|r.?|-|-|protein_coding:CDS:intron:deletion:intron_variant|SO:0000010:SO:0000316:SO:0000188:SO:0000159:SO:0001627;VT=Del;VC=intronic	GT:PP:NP:PB:NB:PD:ND:PR:NR:PU:NU	./.:0:0:0:0:36:25:36:25:0:0	./.:23:25:45:33:55:40:55:40:45:33
I	8287505	2816735542	A	AT	1860	PASS	PC=I;RS=8287505;RE=8287514;LEN=1;S1=272;S2=2146.04;REP=8;PRV=1;F017;VD=dma-1|T01G9.3|r.?|-|-|protein_coding:insertion:5KB_downstream_variant|SO:0000010:SO:0000667:SO:0001633;VW=T01G9.2|T01G9.2a.2|r.?|-|-|protein_coding:CDS:intron:insertion:intron_variant|SO:0000010:SO:0000316:SO:0000188:SO:0000667:SO:0001627;VT=Ins;VC=downstream	GT:PP:NP:PB:NB:PD:ND:PR:NR:PU:NU	./.:0:0:0:0:24:39:25:40:0:0	./.:16:15:22:25:42:49:43:49:22:25
I	8760765	2816735592	C	CT	2358	PASS	PC=I;RS=8760765;RE=8760775;LEN=1;S1=504;S2=2942.56;REP=9;PRV=1;F017;VD=lmn-1|DY3.2.2|r.?|-|-|protein_coding:insertion:5KB_upstream_variant|SO:0000010:SO:0000667:SO:0001635;VW=lmn-1|DY3.2.2|r.?|-|-|protein_coding:insertion:5KB_upstream_variant|SO:0000010:SO:0000667:SO:0001635;VT=Ins;VC=upstream	GT:PP:NP:PB:NB:PD:ND:PR:NR:PU:NU	./.:0:0:0:0:23:30:23:30:0:0	./.:23:20:38:33:49:43:49:43:38:33
I	9331196	2816735650	CA	C	2665	PASS	PC=D;RS=9331196;RE=9331206;LEN=1;S1=594;S2=3242.99;REP=9;PRV=1;F017;VD=uggt-2|F26H9.8|r.?|-|-|protein_coding:deletion:5KB_downstream_variant|SO:0000010:SO:0000159:SO:0001633;VW=mir-79|C12C8.4|r.?|-|-|non_protein_coding:deletion:2KB_upstream_variant|SO:0000011:SO:0000159:SO:0001636;VT=Del;VC=downstream	GT:PP:NP:PB:NB:PD:ND:PR:NR:PU:NU	./.:0:0:0:0:27:17:27:17:0:0	./.:21:26:33:42:44:50:44:50:33:42
I	10100607	2816735718	GT	G	2425	PASS	PC=D;RS=10100607;RE=10100615;LEN=1;S1=476;S2=2979.89;REP=7;PRV=1;F017;VD=scpl-1|B0379.4a|r.?|-|-|protein_coding:CDS:intron:deletion:intron_variant|SO:0000010:SO:0000316:SO:0000188:SO:0000159:SO:0001627;VW=scpl-1|B0379.4a|r.?|-|-|protein_coding:CDS:intron:deletion:intron_variant|SO:0000010:SO:0000316:SO:0000188:SO:0000159:SO:0001627;VT=Del;VC=intronic	GT:PP:NP:PB:NB:PD:ND:PR:NR:PU:NU	./.:0:0:0:0:19:28:19:28:0:0	./.:16:27:31:43:37:49:37:49:31:43
I	10145454	2816735724	AT	A	2698	PASS	PC=D;RS=10145454;RE=10145464;LEN=1;S1=575;S2=3176.46;REP=9;PRV=1;F017;VD=F16C3.1|F16C3.1|r.?|-|-|protein_coding:deletion:2KB_upstream_variant|SO:0000010:SO:0000159:SO:0001636;VW=F16C3.1|F16C3.1|r.?|-|-|protein_coding:deletion:2KB_upstream_variant|SO:0000010:SO:0000159:SO:0001636;VT=Del;VC=upstream	GT:PP:NP:PB:NB:PD:ND:PR:NR:PU:NU	./.:0:0:0:0:16:17:16:17:0:0	./.:24:22:32:31:36:36:36:36:33:31
I	10662340	2816735782	CA	C	1740	PASS	PC=D;RS=10662340;RE=10662350;LEN=1;S1=238;S2=2012.98;REP=9;PRV=1;F017;VD=B0511.12|B0511.12a|r.?|-|-|protein_coding:CDS:intron:deletion:intron_variant|SO:0000010:SO:0000316:SO:0000188:SO:0000159:SO:0001627;VW=B0511.12|B0511.12a|r.?|-|-|protein_coding:CDS:intron:deletion:intron_variant|SO:0000010:SO:0000316:SO:0000188:SO:0000159:SO:0001627;VT=Del;VC=intronic	GT:PP:NP:PB:NB:PD:ND:PR:NR:PU:NU	./.:0:0:0:0:17:18:17:18:0:0	./.:16:13:32:25:36:29:36:29:32:25
I	11047325	2816735872	CA	C	1858	PASS	PC=D;RS=11047325;RE=11047335;LEN=1;S1=225;S2=2223.4;REP=9;PRV=1;F017;VD=Y52B11A.10|Y52B11A.10|r.?|-|-|protein_coding:CDS:intron:deletion:intron_variant|SO:0000010:SO:0000316:SO:0000188:SO:0000159:SO:0001627;VW=Y52B11A.10|Y52B11A.10|r.?|-|-|protein_coding:CDS:intron:deletion:intron_variant|SO:0000010:SO:0000316:SO:0000188:SO:0000159:SO:0001627;VT=Del;VC=intronic	GT:PP:NP:PB:NB:PD:ND:PR:NR:PU:NU	./.:0:0:0:0:18:28:18:28:0:0	./.:8:24:19:31:23:34:23:34:19:31
I	11211117	2816735894	G	GA	1080	PASS	PC=I;RS=11211117;RE=11211126;LEN=1;S1=99;S2=1244.45;REP=8;PRV=1;F017;VD=ztf-6|W06H12.1|r.?|-|-|protein_coding:CDS:intron:insertion:intron_variant|SO:0000010:SO:0000316:SO:0000188:SO:0000667:SO:0001627;VW=ztf-6|W06H12.1|r.?|-|-|protein_coding:CDS:intron:insertion:intron_variant|SO:0000010:SO:0000316:SO:0000188:SO:0000667:SO:0001627;VT=Ins;VC=intronic	GT:PP:NP:PB:NB:PD:ND:PR:NR:PU:NU	./.:0:0:0:0:27:26:27:26:0:0	./.:8:10:13:17:38:38:38:38:13:17
I	11705779	2816735981	CA	C	975	F006	PC=D;RS=11705779;RE=11705793;LEN=1;S1=48;S2=1179.13;REP=13;PRV=1;F017;VD=oac-19|F35E2.6|r.?|-|-|protein_coding:deletion:5KB_downstream_variant|SO:0000010:SO:0000159:SO:0001633;VW=oac-19|F35E2.6|r.?|-|-|protein_coding:deletion:5KB_downstream_variant|SO:0000010:SO:0000159:SO:0001633;VT=Del;VC=downstream	GT:PP:NP:PB:NB:PD:ND:PR:NR:PU:NU	./.:0:0:0:0:23:19:23:19:0:0	./.:15:2:28:8:36:23:36:23:28:8
I	11796239	2816735996	G	GT	1200	PASS	PC=I;RS=11796239;RE=11796249;LEN=1;S1=96;S2=1377.51;REP=9;PRV=1;F017;VD=vab-10|ZK1151.1c|r.?|-|-|protein_coding:insertion:5KB_upstream_variant|SO:0000010:SO:0000667:SO:0001635;VW=vab-10|ZK1151.1c|r.?|-|-|protein_coding:insertion:5KB_upstream_variant|SO:0000010:SO:0000667:SO:0001635;VT=Ins;VC=upstream	GT:PP:NP:PB:NB:PD:ND:PR:NR:PU:NU	./.:0:0:0:0:21:23:22:23:0:0	./.:5:15:9:21:30:45:30:45:9:21
I	11847674	2816736004	G	GT	838	F006	PC=I;RS=11847674;RE=11847687;LEN=1;S1=70;S2=1022.6;REP=12;PRV=1;F017;VD=ced-1|Y47H9C.4a|r.?|-|-|protein_coding:insertion:5KB_downstream_variant|SO:0000010:SO:0000667:SO:0001633;VW=dhhc-2|Y47H9C.2|r.?|-|-|protein_coding:CDS:intron:insertion:intron_variant|SO:0000010:SO:0000316:SO:0000188:SO:0000667:SO:0001627;VT=Ins;VC=downstream	GT:PP:NP:PB:NB:PD:ND:PR:NR:PU:NU	./.:0:0:0:0:21:23:21:23:0:0	./.:6:9:22:14:36:31:36:31:22:14
I	11855247	2816736007	AT	A	2005	PASS	PC=D;RS=11855247;RE=11855257;LEN=1;S1=361;S2=2499.14;REP=9;PRV=1;F017;VD=ced-1|Y47H9C.4a|r.?|-|-|protein_coding:CDS:intron:deletion:intron_variant|SO:0000010:SO:0000316:SO:0000188:SO:0000159:SO:0001627;VW=ced-1|Y47H9C.4a|r.?|-|-|protein_coding:CDS:intron:deletion:intron_variant|SO:0000010:SO:0000316:SO:0000188:SO:0000159:SO:0001627;VT=Del;VC=intronic	GT:PP:NP:PB:NB:PD:ND:PR:NR:PU:NU	./.:0:0:0:0:26:21:26:21:0:0	./.:18:18:36:35:42:42:42:42:36:35
I	11920123	2816736028	C	CT	720	PASS	PC=I;RS=11920123;RE=11920132;LEN=1;S1=48;S2=819.401;REP=8;PRV=1;F017;VD=hda-3|R06C1.1.2|r.?|-|-|protein_coding:insertion:5KB_upstream_variant|SO:0000010:SO:0000667:SO:0001635;VW=fdps-1|R06C1.2|r.?|-|-|protein_coding:CDS:intron:insertion:intron_variant|SO:0000010:SO:0000316:SO:0000188:SO:0000667:SO:0001627;VT=Ins;VC=upstream	GT:PP:NP:PB:NB:PD:ND:PR:NR:PU:NU	./.:0:0:0:0:19:26:20:26:0:0	./.:5:7:15:15:29:36:29:36:15:15
I	12170254	2816736067	G	GA	2429	PASS	PC=I;RS=12170254;RE=12170262;LEN=1;S1=460;S2=2814.32;REP=7;PRV=1;F017;VD=R05D7.3|R05D7.3a|r.?|-|-|protein_coding:insertion:2KB_upstream_variant|SO:0000010:SO:0000667:SO:0001636;VW=R05D7.3|R05D7.3b|r.?|-|-|protein_coding:CDS:intron:insertion:intron_variant|SO:0000010:SO:0000316:SO:0000188:SO:0000667:SO:0001627;VT=Ins;VC=upstream	GT:PP:NP:PB:NB:PD:ND:PR:NR:PU:NU	./.:0:0:0:0:19:25:19:25:0:0	./.:19:22:38:41:50:54:51:55:38:41
I	12580653	2816736100	G	GA	2100	PASS	PC=I;RS=12580653;RE=12580663;LEN=1;S1=340;S2=2402.51;REP=9;PRV=1;F017;VD=F33E2.4|F33E2.4.2|r.?|-|-|protein_coding:insertion:2KB_upstream_variant|SO:0000010:SO:0000667:SO:0001636;VW=clec-102|F33E2.3|r.?|-|-|protein_coding:CDS:intron:insertion:intron_variant|SO:0000010:SO:0000316:SO:0000188:SO:0000667:SO:0001627;VT=Ins;VC=upstream	GT:PP:NP:PB:NB:PD:ND:PR:NR:PU:NU	./.:0:0:0:0:20:20:20:20:0:0	./.:16:19:26:37:40:47:40:47:26:37
I	12987167	2816736180	GA	G	1800	PASS	PC=D;RS=12987167;RE=12987177;LEN=1;S1=252;S2=2084.32;REP=9;PRV=1;F017;VD=selb-1|C47B2.7b|r.?|-|-|protein_coding:deletion:5KB_downstream_variant|SO:0000010:SO:0000159:SO:0001633;VW=nlp-15|CC4.2|r.?|-|-|protein_coding:deletion:2KB_upstream_variant|SO:0000010:SO:0000159:SO:0001636;VT=Del;VC=downstream	GT:PP:NP:PB:NB:PD:ND:PR:NR:PU:NU	./.:0:0:0:0:21:27:21:27:0:0	./.:13:17:23:31:28:39:28:39:23:31
I	13263439	2816736206	A	AT	1918	PASS	PC=I;RS=13263439;RE=13263447;LEN=1;S1=294;S2=2266.45;REP=7;PRV=1;F017;VD=F44F1.6|F44F1.6a|r.?|-|-|protein_coding:insertion:2KB_upstream_variant|SO:0000010:SO:0000667:SO:0001636;VW=F44F1.6|F44F1.6a|r.?|-|-|protein_coding:insertion:2KB_upstream_variant|SO:0000010:SO:0000667:SO:0001636;VT=Ins;VC=upstream	GT:PP:NP:PB:NB:PD:ND:PR:NR:PU:NU	./.:0:0:0:0:27:18:27:18:0:0	./.:13:20:18:30:45:52:45:52:18:31
I	13345748	2816736234	T	TA	1260	PASS	PC=I;RS=13345748;RE=13345757;LEN=1;S1=126;S2=1439.82;REP=8;PRV=1;F017;VD=Y40B1A.3|Y40B1A.3c|r.?|-|-|protein_coding:insertion:5KB_upstream_variant|SO:0000010:SO:0000667:SO:0001635;VW=Y40B1A.1|Y40B1A.1a|r.?|-|-|protein_coding:CDS:intron:insertion:intron_variant|SO:0000010:SO:0000316:SO:0000188:SO:0000667:SO:0001627;VT=Ins;VC=upstream	GT:PP:NP:PB:NB:PD:ND:PR:NR:PU:NU	./.:0:0:0:0:27:21:28:21:0:0	./.:8:13:18:16:43:40:43:41:18:17
I	13372444	2816736245	CT	C	2249	F006	PC=D;RS=13372444;RE=13372456;LEN=1;S1=391;S2=2640.02;REP=11;PRV=1;F017;VD=C01A2.9|C01A2.9|r.?|-|-|protein_coding:deletion:5KB_upstream_variant|SO:0000010:SO:0000159:SO:0001635;VW=C01A2.9|C01A2.9|r.?|-|-|protein_coding:deletion:5KB_upstream_variant|SO:0000010:SO:0000159:SO:0001635;VT=Del;VC=upstream	GT:PP:NP:PB:NB:PD:ND:PR:NR:PU:NU	./.:0:0:0:0:23:23:23:23:0:0	./.:22:16:38:27:49:37:49:37:38:27
I	13437828	2816736261	AT	A	600	F006	PC=D;RS=13437828;RE=13437840;LEN=1;S1=20;S2=687.55;REP=11;PRV=1;F017;VD=eif-3.J|Y40B1B.5.1|r.777delU|c.?|p.?|protein_coding:three_prime_UTR:exon:deletion:3_prime_UTR_variant:transcript_variant|SO:0000010:SO:0000205:SO:0000147:SO:0000159:SO:0001624:SO:0001576;VW=eif-3.J|Y40B1B.5.1|r.777delU|c.?|p.?|protein_coding:three_prime_UTR:exon:deletion:3_prime_UTR_variant:transcript_variant|SO:0000010:SO:0000205:SO:0000147:SO:0000159:SO:0001624:SO:0001576;VT=Del;VC=3'UTR variant	GT:PP:NP:PB:NB:PD:ND:PR:NR:PU:NU	./.:0:0:0:0:18:23:18:23:0:0	./.:1:9:20:19:34:30:34:30:20:20
I	13458280	2816736265	AG	A	2223	PASS	PC=D;RS=13458280;RE=13458288;LEN=1;S1=550;S2=3121.97;REP=7;PRV=1;F017;VD=Y48G10A.4|Y48G10A.4a|r.?|-|-|protein_coding:CDS:intron:deletion:intron_variant|SO:0000010:SO:0000316:SO:0000188:SO:0000159:SO:0001627;VW=Y48G10A.4|Y48G10A.4a|r.?|-|-|protein_coding:CDS:intron:deletion:intron_variant|SO:0000010:SO:0000316:SO:0000188:SO:0000159:SO:0001627;VT=Del;VC=intronic	GT:PP:NP:PB:NB:PD:ND:PR:NR:PU:NU	./.:0:0:0:0:27:15:27:15:0:0	./.:21:24:28:28:33:31:33:31:28:28
I	13797631	2816736331	C	CT	1409	PASS	PC=I;RS=13797631;RE=13797641;LEN=1;S1=165;S2=1642.41;REP=9;PRV=1;F017;VD=W09G3.7|W09G3.7a|r.?|-|-|protein_coding:CDS:intron:insertion:intron_variant|SO:0000010:SO:0000316:SO:0000188:SO:0000667:SO:0001627;VW=W09G3.7|W09G3.7a|r.?|-|-|protein_coding:CDS:intron:insertion:intron_variant|SO:0000010:SO:0000316:SO:0000188:SO:0000667:SO:0001627;VT=Ins;VC=intronic	GT:PP:NP:PB:NB:PD:ND:PR:NR:PU:NU	./.:0:0:0:0:33:20:33:20:0:0	./.:10:14:17:28:29:45:30:45:17:29
I	13886766	2816736349	CA	C	3029	F006	PC=D;RS=13886766;RE=13886777;LEN=1;S1=630;S2=3547.02;REP=10;PRV=1;F017;VD=taf-1|W04A8.7|r.?|-|-|protein_coding:CDS:intron:deletion:intron_variant|SO:0000010:SO:0000316:SO:0000188:SO:0000159:SO:0001627;VW=taf-1|W04A8.7|r.?|-|-|protein_coding:CDS:intron:deletion:intron_variant|SO:0000010:SO:0000316:SO:0000188:SO:0000159:SO:0001627;VT=Del;VC=intronic	GT:PP:NP:PB:NB:PD:ND:PR:NR:PU:NU	./.:0:0:0:0:20:16:20:16:0:0	./.:17:34:35:56:40:66:40:66:35:56
I	13928397	2816736354	G	GA	1560	PASS	PC=I;RS=13928397;RE=13928405;LEN=1;S1=187;S2=1791.12;REP=7;PRV=1;F017;VD=Y71A12B.25|Y71A12B.25|r.?|-|-|protein_coding:insertion:5KB_upstream_variant|SO:0000010:SO:0000667:SO:0001635;VW=Y71A12B.23|Y71A12B.23|r.?|-|-|protein_coding:CDS:intron:insertion:intron_variant|SO:0000010:SO:0000316:SO:0000188:SO:0000667:SO:0001627;VT=Ins;VC=upstream	GT:PP:NP:PB:NB:PD:ND:PR:NR:PU:NU	./.:0:0:0:0:26:16:26:16:0:0	./.:16:10:26:14:46:34:46:34:26:15
I	14235972	2816736400	AT	A	1827	F006	PC=D;RS=14235972;RE=14235984;LEN=1;S1=208;S2=2218.58;REP=11;PRV=1;F017;VD=eya-1|C49A1.4a|r.?|-|-|protein_coding:deletion:5KB_upstream_variant|SO:0000010:SO:0000159:SO:0001635;VW=eya-1|C49A1.4a|r.?|-|-|protein_coding:deletion:5KB_upstream_variant|SO:0000010:SO:0000159:SO:0001635;VT=Del;VC=upstream	GT:PP:NP:PB:NB:PD:ND:PR:NR:PU:NU	./.:0:0:0:0:14:28:14:28:0:0	./.:7:25:20:35:22:40:22:40:20:35
I	14429322	2816736442	G	GT	538	PASS	PC=I;RS=14429322;RE=14429332;LEN=1;S1=35;S2=686.346;REP=9;PRV=1;F017;VD=hpo-13|Y105E8A.10a|r.?|-|-|protein_coding:CDS:intron:insertion:intron_variant|SO:0000010:SO:0000316:SO:0000188:SO:0000667:SO:0001627;VW=hpo-13|Y105E8A.10a|r.?|-|-|protein_coding:CDS:intron:insertion:intron_variant|SO:0000010:SO:0000316:SO:0000188:SO:0000667:SO:0001627;VT=Ins;VC=intronic	GT:PP:NP:PB:NB:PD:ND:PR:NR:PU:NU	./.:0:0:0:0:17:19:17:19:0:0	./.:6:4:11:13:38:35:39:35:11:13
I	14560878	2816736470	A	AT	420	F006;F010;F015	PC=I;RS=14560878;RE=14560892;LEN=1;S1=20;S2=453.651;REP=13;PRV=1;F017;VD=Y105E8A.23|Y105E8A.23b|r.?|-|-|protein_coding:CDS:intron:insertion:intron_variant|SO:0000010:SO:0000316:SO:0000188:SO:0000667:SO:0001627;VW=Y105E8A.23|Y105E8A.23b|r.?|-|-|protein_coding:CDS:intron:insertion:intron_variant|SO:0000010:SO:0000316:SO:0000188:SO:0000667:SO:0001627;VT=Ins;VC=intronic	GT:PP:NP:PB:NB:PD:ND:PR:NR:PU:NU	./.:0:1:0:1:16:26:16:26:0:1	./.:3:3:11:13:31:28:32:28:11:13
II	100679	2816736567	G	GT	1306	F006	PC=I;RS=100679;RE=100690;LEN=1;S1=154;S2=1575.32;REP=10;PRV=1;F017;VD=col-68|C50D2.4|r.?|-|-|protein_coding:insertion:5KB_upstream_variant|SO:0000010:SO:0000667:SO:0001635;VW=col-68|C50D2.4|r.?|-|-|protein_coding:insertion:5KB_upstream_variant|SO:0000010:SO:0000667:SO:0001635;VT=Ins;VC=upstream	GT:PP:NP:PB:NB:PD:ND:PR:NR:PU:NU	./.:0:0:0:0:25:22:25:23:0:0	./.:13:10:27:19:38:32:39:32:27:20
II	127886	2816736569	GT	G	1078	PASS	PC=D;RS=127886;RE=127896;LEN=1;S1=108;S2=1312.11;REP=9;PRV=1;F017;VD=cwn-1|K10B4.6a|r.?|-|-|protein_coding:deletion:5KB_downstream_variant|SO:0000010:SO:0000159:SO:0001633;VW=srd-3|K10B4.5|r.?|-|-|protein_coding:CDS:intron:deletion:intron_variant|SO:0000010:SO:0000316:SO:0000188:SO:0000159:SO:0001627;VT=Del;VC=downstream	GT:PP:NP:PB:NB:PD:ND:PR:NR:PU:NU	./.:0:0:0:0:7:22:7:22:0:0	./.:8:11:12:20:27:41:27:41:12:20
II	749665	2816736648	G	GA	1469	F006;F015	PC=I;RS=749665;RE=749677;LEN=1;S1=152;S2=1724.68;REP=11;PRV=1;F017;VD=snt-6|C08G5.4a|r.?|-|-|protein_coding:CDS:intron:insertion:intron_variant|SO:0000010:SO:0000316:SO:0000188:SO:0000667:SO:0001627;VW=snt-6|C08G5.4a|r.?|-|-|protein_coding:CDS:intron:insertion:intron_variant|SO:0000010:SO:0000316:SO:0000188:SO:0000667:SO:0001627;VT=Ins;VC=intronic	GT:PP:NP:PB:NB:PD:ND:PR:NR:PU:NU	./.:0:0:0:1:22:23:22:23:0:1	./.:18:7:29:18:43:34:43:34:29:18
II	1028235	2816736669	CAA	C	780	F006;F015	PC=D;RS=1028235;RE=1028249;LEN=2;S1=54;S2=897.725;REP=13;PRV=1;F017;VD=math-34|M01D1.2b|r.?|-|-|protein_coding:CDS:intron:deletion:intron_variant|SO:0000010:SO:0000316:SO:0000188:SO:0000159:SO:0001627;VW=math-34|M01D1.2b|r.?|-|-|protein_coding:CDS:intron:deletion:intron_variant|SO:0000010:SO:0000316:SO:0000188:SO:0000159:SO:0001627;VT=Del;VC=intronic	GT:PP:NP:PB:NB:PD:ND:PR:NR:PU:NU	./.:0:0:1:0:11:15:11:15:1:0	./.:5:8:11:15:20:31:20:31:11:15
II	1087736	2816736676	C	CA	418	F006	PC=I;RS=1087736;RE=1087747;LEN=1;S1=16;S2=536.654;REP=10;PRV=1;F017;VD=snf-3|T13B5.1.2|r.?|-|-|protein_coding:insertion:5KB_upstream_variant|SO:0000010:SO:0000667:SO:0001635;VW=snf-3|T13B5.1.2|r.?|-|-|protein_coding:insertion:5KB_upstream_variant|SO:0000010:SO:0000667:SO:0001635;VT=Ins;VC=upstream	GT:PP:NP:PB:NB:PD:ND:PR:NR:PU:NU	./.:0:0:0:0:13:27:13:27:0:0	./.:1:7:2:15:5:19:5:19:2:16
II	1420082	2816736738	GT	G	958	F006	PC=D;RS=1420082;RE=1420094;LEN=1;S1=88;S2=1181.4;REP=11;PRV=1;F017;VD=Y51H7C.5|Y51H7C.5.2|r.1217delU|c.?|p.?|protein_coding:three_prime_UTR:exon:deletion:3_prime_UTR_variant:transcript_variant|SO:0000010:SO:0000205:SO:0000147:SO:0000159:SO:0001624:SO:0001576;VW=Y51H7C.5|Y51H7C.5.2|r.1217delU|c.?|p.?|protein_coding:three_prime_UTR:exon:deletion:3_prime_UTR_variant:transcript_variant|SO:0000010:SO:0000205:SO:0000147:SO:0000159:SO:0001624:SO:0001576;VT=Del;VC=3'UTR variant	GT:PP:NP:PB:NB:PD:ND:PR:NR:PU:NU	./.:0:0:0:0:15:29:15:29:0:0	./.:10:7:25:12:30:24:30:24:25:12
II	1520550	2816736757	GA	G	1918	PASS	PC=D;RS=1520550;RE=1520558;LEN=1;S1=306;S2=2301.07;REP=7;PRV=1;F017;VD=math-45|Y51H7BM.1|r.?|-|-|protein_coding:deletion:5KB_upstream_variant|SO:0000010:SO:0000159:SO:0001635;VW=math-45|Y51H7BM.1|r.?|-|-|protein_coding:deletion:5KB_upstream_variant|SO:0000010:SO:0000159:SO:0001635;VT=Del;VC=upstream	GT:PP:NP:PB:NB:PD:ND:PR:NR:PU:NU	./.:0:0:0:0:18:21:18:21:0:0	./.:17:16:27:31:31:34:31:34:27:31
II	1585975	2816736771	TA	T	2038	PASS	PC=D;RS=1585975;RE=1585985;LEN=1;S1=330;S2=2439.6;REP=9;PRV=1;F017;VD=clec-21|T07H3.4|r.?|-|-|protein_coding:deletion:2KB_upstream_variant|SO:0000010:SO:0000159:SO:0001636;VW=clec-21|T07H3.4|r.?|-|-|protein_coding:deletion:2KB_upstream_variant|SO:0000010:SO:0000159:SO:0001636;VT=Del;VC=upstream	GT:PP:NP:PB:NB:PD:ND:PR:NR:PU:NU	./.:0:0:0:0:25:22:25:22:0:0	./.:14:21:36:33:38:37:38:37:36:34
II	1595391	2816736773	C	CA	960	PASS	PC=I;RS=1595391;RE=1595400;LEN=1;S1=81;S2=1107.02;REP=8;PRV=1;F017;VD=clec-20|T07H3.5|r.?|-|-|protein_coding:insertion:2KB_upstream_variant|SO:0000010:SO:0000667:SO:0001636;VW=clec-20|T07H3.5|r.?|-|-|protein_coding:insertion:2KB_upstream_variant|SO:0000010:SO:0000667:SO:0001636;VT=Ins;VC=upstream	GT:PP:NP:PB:NB:PD:ND:PR:NR:PU:NU	./.:0:0:0:0:16:26:16:26:0:0	./.:8:8:14:12:44:34:45:34:14:13
II	1838995	2816736783	T	TC	2489	PASS	PC=I;RS=1838995;RE=1839003;LEN=1;S1=468;S2=2897.66;REP=7;PRV=1;F017;VD=T08E11.1|T08E11.1|r.899+6_899+7insc|c.891+6_891+7insC|p.?|protein_coding:CDS:extended_intronic_splice_region:insertion:extended_intronic_splice_region_variant:transcript_variant|SO:0000010:SO:0000316:SO:CGPX05:SO:0000667:SO:CGPX04:SO:0001576;VW=T08E11.1|T08E11.1|r.899+6_899+7insc|c.891+6_891+7insC|p.?|protein_coding:CDS:extended_intronic_splice_region:insertion:extended_intronic_splice_region_variant:transcript_variant|SO:0000010:SO:0000316:SO:CGPX05:SO:0000667:SO:CGPX04:SO:0001576;VT=Ins;VC=splice region	GT:PP:NP:PB:NB:PD:ND:PR:NR:PU:NU	./.:0:0:0:0:20:24:20:24:0:0	./.:17:25:26:37:34:42:34:42:26:37
II	2411134	2816736835	CT	C	1169	F006	PC=D;RS=2411134;RE=2411145;LEN=1;S1=120;S2=1385.28;REP=10;PRV=1;F017;VD=F16G10.15|F16G10.15|r.?|-|-|protein_coding:deletion:5KB_upstream_variant|SO:0000010:SO:0000159:SO:0001635;VW=fbxa-182|F42G2.4|r.?|-|-|protein_coding:CDS:intron:deletion:intron_variant|SO:0000010:SO:0000316:SO:0000188:SO:0000159:SO:0001627;VT=Del;VC=upstream	GT:PP:NP:PB:NB:PD:ND:PR:NR:PU:NU	./.:0:0:0:0:19:25:19:25:0:0	./.:11:9:15:20:29:53:29:53:15:20
II	2489688	2816736845	CT	C	2789	F006	PC=D;RS=2489688;RE=2489699;LEN=1;S1=598;S2=3268.36;REP=10;PRV=1;F017;VD=F53G2.1|F53G2.1|r.?|-|-|protein_coding:CDS:intron:deletion:intron_variant|SO:0000010:SO:0000316:SO:0000188:SO:0000159:SO:0001627;VW=F53G2.1|F53G2.1|r.?|-|-|protein_coding:CDS:intron:deletion:intron_variant|SO:0000010:SO:0000316:SO:0000188:SO:0000159:SO:0001627;VT=Del;VC=intronic	GT:PP:NP:PB:NB:PD:ND:PR:NR:PU:NU	./.:0:0:0:0:27:20:27:20:0:0	./.:22:25:29:32:37:41:37:41:29:32
II	2515944	2816736848	C	CT	660	F006;F015	PC=I;RS=2515944;RE=2515956;LEN=1;S1=42;S2=741.737;REP=11;PRV=1;F017;VD=F59H5.1|F59H5.1|r.?|-|-|protein_coding:insertion:5KB_downstream_variant|SO:0000010:SO:0000667:SO:0001633;VW=F59H5.1|F59H5.1|r.?|-|-|protein_coding:insertion:5KB_downstream_variant|SO:0000010:SO:0000667:SO:0001633;VT=Ins;VC=downstream	GT:PP:NP:PB:NB:PD:ND:PR:NR:PU:NU	./.:0:0:1:0:27:21:27:21:1:0	./.:6:5:13:7:41:42:42:42:13:7
II	2565159	2816736858	G	GT	600	F006	PC=I;RS=2565159;RE=2565170;LEN=1;S1=27;S2=687.826;REP=10;PRV=1;F017;VD=nep-18|K02F6.9|r.?|-|-|protein_coding:insertion:2KB_upstream_variant|SO:0000010:SO:0000667:SO:0001636;VW=nep-18|K02F6.9|r.?|-|-|protein_coding:insertion:2KB_upstream_variant|SO:0000010:SO:0000667:SO:0001636;VT=Ins;VC=upstream	GT:PP:NP:PB:NB:PD:ND:PR:NR:PU:NU	./.:0:0:0:0:20:19:20:19:0:0	./.:2:8:14:14:31:48:31:49:14:14
II	2644265	2816736879	AT	A	660	PASS	PC=D;RS=2644265;RE=2644271;LEN=1;S1=42;S2=770.034;REP=5;PRV=1;F017;VD=F22E5.11|F22E5.11|r.558delA|c.558delA|p.K186fs*34|protein_coding:CDS:exon:deletion:frameshift_variant|SO:0000010:SO:0000316:SO:0000147:SO:0000159:SO:0001589;VW=F22E5.11|F22E5.11|r.558delA|c.558delA|p.K186fs*34|protein_coding:CDS:exon:deletion:frameshift_variant|SO:0000010:SO:0000316:SO:0000147:SO:0000159:SO:0001589;VT=Del;VC=frameshift	GT:PP:NP:PB:NB:PD:ND:PR:NR:PU:NU	./.:0:0:0:0:25:21:25:21:0:0	./.:5:6:9:9:36:32:36:32:9:9
II	2690595	2816736881	A	AT	2547	PASS	PC=I;RS=2690595;RE=2690602;LEN=1;S1=525;S2=3030.77;REP=6;PRV=1;F017;VD=set-11|F34D6.4|r.?|-|-|protein_coding:CDS:intron:insertion:intron_variant|SO:0000010:SO:0000316:SO:0000188:SO:0000667:SO:0001627;VW=set-11|F34D6.4|r.?|-|-|protein_coding:CDS:intron:insertion:intron_variant|SO:0000010:SO:0000316:SO:0000188:SO:0000667:SO:0001627;VT=Ins;VC=intronic	GT:PP:NP:PB:NB:PD:ND:PR:NR:PU:NU	./.:0:0:0:0:25:20:25:21:0:0	./.:20:24:32:37:42:45:42:45:32:37
II	3329183	2816736966	TA	T	2456	PASS	PC=D;RS=3329183;RE=3329190;LEN=1;S1=500;S2=2985.28;REP=6;PRV=1;F017;VD=irld-27|F14D2.17|r.?|-|-|protein_coding:deletion:5KB_upstream_variant|SO:0000010:SO:0000159:SO:0001635;VW=irld-27|F14D2.17|r.?|-|-|protein_coding:deletion:5KB_upstream_variant|SO:0000010:SO:0000159:SO:0001635;VT=Del;VC=upstream	GT:PP:NP:PB:NB:PD:ND:PR:NR:PU:NU	./.:0:0:0:0:27:20:27:20:0:0	./.:24:19:32:41:36:46:36:46:32:41
II	3936258	2816737050	TA	T	2098	PASS	PC=D;RS=3936258;RE=3936268;LEN=1;S1=360;S2=2486.89;REP=9;PRV=1;F017;VD=Y14H12B.2|Y14H12B.2|r.?|-|-|protein_coding:deletion:5KB_upstream_variant|SO:0000010:SO:0000159:SO:0001635;VW=Y14H12B.2|Y14H12B.2|r.?|-|-|protein_coding:deletion:5KB_upstream_variant|SO:0000010:SO:0000159:SO:0001635;VT=Del;VC=upstream	GT:PP:NP:PB:NB:PD:ND:PR:NR:PU:NU	./.:0:0:0:0:17:11:17:11:0:0	./.:19:17:33:28:35:35:35:35:33:28
II	4007788	2816737059	C	CT	929	PASS	PC=I;RS=4007788;RE=4007798;LEN=1;S1=77;S2=1096.79;REP=9;PRV=1;F017;VD=tag-218|K07D4.7a|r.?|-|-|protein_coding:CDS:intron:insertion:intron_variant|SO:0000010:SO:0000316:SO:0000188:SO:0000667:SO:0001627;VW=tag-218|K07D4.7a|r.?|-|-|protein_coding:CDS:intron:insertion:intron_variant|SO:0000010:SO:0000316:SO:0000188:SO:0000667:SO:0001627;VT=Ins;VC=intronic	GT:PP:NP:PB:NB:PD:ND:PR:NR:PU:NU	./.:0:0:0:0:23:27:23:28:0:0	./.:10:6:15:12:41:38:42:38:15:12
II	4161373	2816737077	C	CA	2698	PASS	PC=I;RS=4161373;RE=4161383;LEN=1;S1=576;S2=3159.66;REP=9;PRV=1;F017;VD=R03H10.2|R03H10.2|r.?|-|-|protein_coding:CDS:intron:insertion:intron_variant|SO:0000010:SO:0000316:SO:0000188:SO:0000667:SO:0001627;VW=R03H10.2|R03H10.2|r.?|-|-|protein_coding:CDS:intron:insertion:intron_variant|SO:0000010:SO:0000316:SO:0000188:SO:0000667:SO:0001627;VT=Ins;VC=intronic	GT:PP:NP:PB:NB:PD:ND:PR:NR:PU:NU	./.:0:0:0:0:21:21:21:21:0:0	./.:23:23:41:37:51:53:51:53:41:37
II	4291639	2816737088	G	GT	1527	F015	PC=I;RS=4291639;RE=4291649;LEN=1;S1=204;S2=1853.58;REP=9;PRV=1;F017;VD=C01F1.3|C01F1.3a|r.?|-|-|protein_coding:insertion:5KB_upstream_variant|SO:0000010:SO:0000667:SO:0001635;VW=C01F1.3|C01F1.3a|r.?|-|-|protein_coding:insertion:5KB_upstream_variant|SO:0000010:SO:0000667:SO:0001635;VT=Ins;VC=upstream	GT:PP:NP:PB:NB:PD:ND:PR:NR:PU:NU	./.:0:0:2:0:20:21:20:21:2:0	./.:16:11:37:27:46:38:46:38:37:28
II	4406667	2816737108	CA	C	1860	F006;F015	PC=D;RS=4406667;RE=4406678;LEN=1;S1=272;S2=2134.85;REP=10;PRV=1;F017;VD=ZK430.5|ZK430.5|r.?|-|-|protein_coding:CDS:intron:deletion:intron_variant|SO:0000010:SO:0000316:SO:0000188:SO:0000159:SO:0001627;VW=ZK430.5|ZK430.5|r.?|-|-|protein_coding:CDS:intron:deletion:intron_variant|SO:0000010:SO:0000316:SO:0000188:SO:0000159:SO:0001627;VT=Del;VC=intronic	GT:PP:NP:PB:NB:PD:ND:PR:NR:PU:NU	./.:1:0:1:0:29:22:29:22:1:0	./.:15:15:36:32:42:43:42:43:36:32
II	4495497	2816737121	C	CT	1080	F015	PC=I;RS=4495497;RE=4495507;LEN=1;S1=91;S2=1223.88;REP=9;PRV=1;F017;VD=camt-1|T05C1.4a|r.?|-|-|protein_coding:CDS:intron:insertion:intron_variant|SO:0000010:SO:0000316:SO:0000188:SO:0000667:SO:0001627;VW=camt-1|T05C1.4a|r.?|-|-|protein_coding:CDS:intron:insertion:intron_variant|SO:0000010:SO:0000316:SO:0000188:SO:0000667:SO:0001627;VT=Ins;VC=intronic	GT:PP:NP:PB:NB:PD:ND:PR:NR:PU:NU	./.:1:0:1:0:24:15:24:15:1:0	./.:11:6:21:16:29:24:29:24:21:16
II	4596870	2816737142	AT	A	2429	F006;F015	PC=D;RS=4596870;RE=4596881;LEN=1;S1=420;S2=2840.13;REP=10;PRV=1;F017;VD=ipla-1|M03A1.6e|r.?|-|-|protein_coding:CDS:intron:deletion:intron_variant|SO:0000010:SO:0000316:SO:0000188:SO:0000159:SO:0001627;VW=ipla-1|M03A1.6e|r.?|-|-|protein_coding:CDS:intron:deletion:intron_variant|SO:0000010:SO:0000316:SO:0000188:SO:0000159:SO:0001627;VT=Del;VC=intronic	GT:PP:NP:PB:NB:PD:ND:PR:NR:PU:NU	./.:1:0:1:0:31:20:31:20:1:0	./.:26:14:38:30:46:37:46:37:38:30
II	4974112	2816737178	GT	G	2698	F006	PC=D;RS=4974112;RE=4974123;LEN=1;S1=540;S2=3156.65;REP=10;PRV=1;F017;VD=shc-2|T27F7.2a|r.?|-|-|protein_coding:CDS:intron:deletion:intron_variant|SO:0000010:SO:0000316:SO:0000188:SO:0000159:SO:0001627;VW=shc-2|T27F7.2a|r.?|-|-|protein_coding:CDS:intron:deletion:intron_variant|SO:0000010:SO:0000316:SO:0000188:SO:0000159:SO:0001627;VT=Del;VC=intronic	GT:PP:NP:PB:NB:PD:ND:PR:NR:PU:NU	./.:0:0:0:0:22:21:22:21:0:0	./.:29:17:47:27:56:40:56:40:47:27
II	5731707	2816737246	CA	C	1289	F006;F015	PC=D;RS=5731707;RE=5731720;LEN=1;S1=140;S2=1527.42;REP=12;PRV=1;F017;VD=C18A3.11|C18A3.11|r.636delA|c.636delA|p.N216fs*>7|protein_coding:CDS:exon:deletion:frameshift_variant|SO:0000010:SO:0000316:SO:0000147:SO:0000159:SO:0001589;VW=C18A3.11|C18A3.11|r.636delA|c.636delA|p.N216fs*>7|protein_coding:CDS:exon:deletion:frameshift_variant|SO:0000010:SO:0000316:SO:0000147:SO:0000159:SO:0001589;VT=Del;VC=frameshift	GT:PP:NP:PB:NB:PD:ND:PR:NR:PU:NU	./.:0:0:0:1:13:18:13:18:0:1	./.:13:9:20:23:30:35:30:35:20:23
II	6010106	2816737272	GA	G	3089	PASS	PC=D;RS=6010106;RE=6010115;LEN=1;S1=713;S2=3622.21;REP=8;PRV=1;F017;VD=ZK84.2|ZK84.2|r.?|-|-|protein_coding:deletion:5KB_upstream_variant|SO:0000010:SO:0000159:SO:0001635;VW=ZK84.2|ZK84.2|r.?|-|-|protein_coding:deletion:5KB_upstream_variant|SO:0000010:SO:0000159:SO:0001635;VT=Del;VC=upstream	GT:PP:NP:PB:NB:PD:ND:PR:NR:PU:NU	./.:0:0:0:0:17:25:17:25:0:0	./.:22:30:31:41:36:46:36:46:32:42
II	6213064	2816737287	G	GA	3420	PASS	PC=I;RS=6213064;RE=6213074;LEN=1;S1=870;S2=3903.81;REP=9;PRV=1;F017;VD=daf-37|C30B5.5|r.?|-|-|protein_coding:insertion:5KB_upstream_variant|SO:0000010:SO:0000667:SO:0001635;VW=daf-37|C30B5.5|r.?|-|-|protein_coding:insertion:5KB_upstream_variant|SO:0000010:SO:0000667:SO:0001635;VT=Ins;VC=upstream	GT:PP:NP:PB:NB:PD:ND:PR:NR:PU:NU	./.:0:0:0:0:24:33:24:33:0:0	./.:29:28:39:33:50:39:51:39:39:33
II	6228504	2816737288	AT	A	3600	PASS	PC=D;RS=6228504;RE=6228514;LEN=1;S1=957;S2=4181.14;REP=9;PRV=1;F017;VD=C30B5.7|C30B5.7|r.?|-|-|protein_coding:deletion:2KB_upstream_variant|SO:0000010:SO:0000159:SO:0001636;VW=C30B5.7|C30B5.7|r.?|-|-|protein_coding:deletion:2KB_upstream_variant|SO:0000010:SO:0000159:SO:0001636;VT=Del;VC=upstream	GT:PP:NP:PB:NB:PD:ND:PR:NR:PU:NU	./.:0:0:0:0:25:22:25:22:0:0	./.:28:32:45:40:50:46:50:46:45:40
II	6561151	2816737323	TA	T	1649	PASS	PC=D;RS=6561151;RE=6561160;LEN=1;S1=225;S2=1952.64;REP=8;PRV=1;F017;VD=wrn-1|F18C5.2|r.?|-|-|protein_coding:deletion:5KB_downstream_variant|SO:0000010:SO:0000159:SO:0001633;VW=F18C5.10|F18C5.10.2|r.?|-|-|protein_coding:CDS:intron:deletion:intron_variant|SO:0000010:SO:0000316:SO:0000188:SO:0000159:SO:0001627;VT=Del;VC=downstream	GT:PP:NP:PB:NB:PD:ND:PR:NR:PU:NU	./.:0:0:0:0:32:27:32:27:0:0	./.:14:14:17:19:35:41:35:41:17:19
II	6894125	2816737363	G	GT	780	PASS	PC=I;RS=6894125;RE=6894135;LEN=1;S1=26;S2=892.909;REP=9;PRV=1;F017;VD=C44B7.11|C44B7.11|r.?|-|-|protein_coding:insertion:500B_downstream_variant|SO:0000010:SO:0000667:SO:0001634;VW=C44B7.2|C44B7.2a.3|r.?|-|-|protein_coding:insertion:5KB_upstream_variant|SO:0000010:SO:0000667:SO:0001635;VT=Ins;VC=downstream	GT:PP:NP:PB:NB:PD:ND:PR:NR:PU:NU	./.:0:0:0:0:26:21:26:21:0:0	./.:1:12:16:31:28:41:30:41:16:31
II	7227772	2816737397	G	GCT	1860	PASS	PC=I;RS=7227772;RE=7227789;LEN=2;S1=270;S2=2109.56;REP=8;PRV=1;F017;VD=clh-3|E04F6.11a|r.?|-|-|protein_coding:insertion:5KB_upstream_variant|SO:0000010:SO:0000667:SO:0001635;VW=clh-3|E04F6.11a|r.?|-|-|protein_coding:insertion:5KB_upstream_variant|SO:0000010:SO:0000667:SO:0001635;VT=Ins;VC=upstream	GT:PP:NP:PB:NB:PD:ND:PR:NR:PU:NU	./.:0:0:0:0:12:26:12:26:0:0	./.:17:14:32:20:54:40:54:40:32:20
II	7758868	2816737443	CA	C	809	F006	PC=D;RS=7758868;RE=7758879;LEN=1;S1=64;S2=971.505;REP=10;PRV=1;F017;VD=B0228.8|B0228.8|r.?|-|-|protein_coding:deletion:5KB_downstream_variant|SO:0000010:SO:0000159:SO:0001633;VW=B0228.7|B0228.7.1|r.?|-|-|protein_coding:deletion:2KB_upstream_variant|SO:0000010:SO:0000159:SO:0001636;VT=Del;VC=downstream	GT:PP:NP:PB:NB:PD:ND:PR:NR:PU:NU	./.:0:0:0:0:21:25:21:25:0:0	./.:7:7:12:12:44:28:44:28:12:12
II	7891052	2816737453	GA	G	3540	PASS	PC=D;RS=7891052;RE=7891062;LEN=1;S1=918;S2=4121.81;REP=9;PRV=1;F017;VD=ptc-1|ZK675.1.1|r.?|-|-|protein_coding:deletion:5KB_upstream_variant|SO:0000010:SO:0000159:SO:0001635;VW=ptc-1|ZK675.1.1|r.?|-|-|protein_coding:deletion:5KB_upstream_variant|SO:0000010:SO:0000159:SO:0001635;VT=Del;VC=upstream	GT:PP:NP:PB:NB:PD:ND:PR:NR:PU:NU	./.:0:0:0:0:23:26:23:26:0:0	./.:33:26:45:36:54:42:54:42:45:36
II	8534821	2816737494	GT	G	300	F006;F015	PC=D;RS=8534821;RE=8534832;LEN=1;S1=12;S2=349.03;REP=10;PRV=1;F017;VD=W01C9.2|W01C9.2|r.?|-|-|protein_coding:deletion:2KB_upstream_variant|SO:0000010:SO:0000159:SO:0001636;VW=W01C9.2|W01C9.2|r.?|-|-|protein_coding:deletion:2KB_upstream_variant|SO:0000010:SO:0000159:SO:0001636;VT=Del;VC=upstream	GT:PP:NP:PB:NB:PD:ND:PR:NR:PU:NU	./.:0:0:0:1:18:21:18:21:0:1	./.:2:3:8:7:18:10:18:10:8:7
II	9922606	2816737600	CT	C	2847	PASS	PC=D;RS=9922606;RE=9922615;LEN=1;S1=644;S2=3413.51;REP=8;PRV=1;F017;VD=C05C10.2|C05C10.2b.1|r.?|-|-|protein_coding:CDS:intron:deletion:intron_variant|SO:0000010:SO:0000316:SO:0000188:SO:0000159:SO:0001627;VW=C05C10.2|C05C10.2b.1|r.?|-|-|protein_coding:CDS:intron:deletion:intron_variant|SO:0000010:SO:0000316:SO:0000188:SO:0000159:SO:0001627;VT=Del;VC=intronic	GT:PP:NP:PB:NB:PD:ND:PR:NR:PU:NU	./.:0:0:0:0:29:29:29:29:0:0	./.:27:22:35:44:42:47:42:47:35:44
II	10075025	2816737618	C	CAT	627	PASS	PC=I;RS=10075025;RE=10075035;LEN=2;S1=40;S2=808.894;REP=4;PRV=1;F017;VD=die-1|C18D1.1.2|r.?|-|-|protein_coding:insertion:2KB_upstream_variant|SO:0000010:SO:0000667:SO:0001636;VW=die-1|C18D1.1.2|r.?|-|-|protein_coding:insertion:2KB_upstream_variant|SO:0000010:SO:0000667:SO:0001636;VT=Ins;VC=upstream	GT:PP:NP:PB:NB:PD:ND:PR:NR:PU:NU	./.:0:0:0:0:25:25:25:25:0:0	./.:3:9:8:12:27:27:27:28:8:12
II	11590981	2816737759	CT	C	1169	F006	PC=D;RS=11590981;RE=11590993;LEN=1;S1=105;S2=1393.11;REP=11;PRV=1;F017;VD=D1043.1|D1043.1|r.?|-|-|protein_coding:deletion:5KB_downstream_variant|SO:0000010:SO:0000159:SO:0001633;VW=F07A11.1|F07A11.1|r.?|-|-|protein_coding:CDS:intron:deletion:intron_variant|SO:0000010:SO:0000316:SO:0000188:SO:0000159:SO:0001627;VT=Del;VC=downstream	GT:PP:NP:PB:NB:PD:ND:PR:NR:PU:NU	./.:0:0:0:0:25:32:25:32:0:0	./.:6:14:11:22:35:58:35:58:11:22
II	11978041	2816737796	TG	T	1140	PASS	PC=D;RS=11978041;RE=11978049;LEN=1;S1=108;S2=1330.17;REP=7;PRV=1;F017;VD=Y17G7B.20|Y17G7B.20a|r.1458delC|c.?|p.?|protein_coding:three_prime_UTR:exon:deletion:3_prime_UTR_variant:transcript_variant|SO:0000010:SO:0000205:SO:0000147:SO:0000159:SO:0001624:SO:0001576;VW=Y17G7B.20|Y17G7B.20a|r.1458delC|c.?|p.?|protein_coding:three_prime_UTR:exon:deletion:3_prime_UTR_variant:transcript_variant|SO:0000010:SO:0000205:SO:0000147:SO:0000159:SO:0001624:SO:0001576;VT=Del;VC=3'UTR variant	GT:PP:NP:PB:NB:PD:ND:PR:NR:PU:NU	./.:0:0:0:0:16:16:16:16:0:0	./.:8:11:10:13:24:30:24:30:10:13
II	12063704	2816737816	G	GT	629	F006	PC=I;RS=12063704;RE=12063715;LEN=1;S1=40;S2=745.35;REP=10;PRV=1;F017;VD=Y17G7B.10|Y17G7B.10b.2|r.?|-|-|protein_coding:insertion:5KB_downstream_variant|SO:0000010:SO:0000667:SO:0001633;VW=arrd-7|Y17G7B.11|r.?|-|-|protein_coding:insertion:2KB_upstream_variant|SO:0000010:SO:0000667:SO:0001636;VT=Ins;VC=downstream	GT:PP:NP:PB:NB:PD:ND:PR:NR:PU:NU	./.:0:0:0:0:35:27:37:27:0:0	./.:4:7:16:15:48:35:50:37:17:15
II	12074861	2816737818	G	GT	1016	PASS	PC=I;RS=12074861;RE=12074871;LEN=1;S1=90;S2=1309.1;REP=9;PRV=1;F017;VD=cnt-1|Y17G7B.15a|r.?|-|-|protein_coding:CDS:intron:insertion:intron_variant|SO:0000010:SO:0000316:SO:0000188:SO:0000667:SO:0001627;VW=cnt-1|Y17G7B.15a|r.?|-|-|protein_coding:CDS:intron:insertion:intron_variant|SO:0000010:SO:0000316:SO:0000188:SO:0000667:SO:0001627;VT=Ins;VC=intronic	GT:PP:NP:PB:NB:PD:ND:PR:NR:PU:NU	./.:0:0:0:0:21:32:21:33:0:0	./.:5:14:24:28:34:49:34:49:24:29
II	12191626	2816737850	GT	G	540	F006	PC=D;RS=12191626;RE=12191637;LEN=1;S1=24;S2=618.26;REP=10;PRV=1;F017;VD=polg-1|Y57A10A.15|r.?|-|-|protein_coding:CDS:intron:deletion:intron_variant|SO:0000010:SO:0000316:SO:0000188:SO:0000159:SO:0001627;VW=polg-1|Y57A10A.15|r.?|-|-|protein_coding:CDS:intron:deletion:intron_variant|SO:0000010:SO:0000316:SO:0000188:SO:0000159:SO:0001627;VT=Del;VC=intronic	GT:PP:NP:PB:NB:PD:ND:PR:NR:PU:NU	./.:0:0:0:0:23:20:23:20:0:0	./.:7:2:12:3:35:25:35:25:12:3
II	12209882	2816737856	G	GT	900	F006	PC=I;RS=12209882;RE=12209894;LEN=1;S1=70;S2=1025.42;REP=11;PRV=1;F017;VD=pqn-87|Y57A10A.18c|r.?|-|-|protein_coding:CDS:intron:insertion:intron_variant|SO:0000010:SO:0000316:SO:0000188:SO:0000667:SO:0001627;VW=pqn-87|Y57A10A.18c|r.?|-|-|protein_coding:CDS:intron:insertion:intron_variant|SO:0000010:SO:0000316:SO:0000188:SO:0000667:SO:0001627;VT=Ins;VC=intronic	GT:PP:NP:PB:NB:PD:ND:PR:NR:PU:NU	./.:0:0:0:0:31:27:31:27:0:0	./.:6:9:14:23:28:45:28:47:14:23
II	12270209	2816737873	AT	A	1653	F006;F015	PC=D;RS=12270209;RE=12270220;LEN=1;S1=256;S2=2082.14;REP=10;PRV=1;F017;VD=Y57A10A.27|Y57A10A.27|r.?|-|-|protein_coding:CDS:intron:deletion:intron_variant|SO:0000010:SO:0000316:SO:0000188:SO:0000159:SO:0001627;VW=Y57A10A.27|Y57A10A.27|r.?|-|-|protein_coding:CDS:intron:deletion:intron_variant|SO:0000010:SO:0000316:SO:0000188:SO:0000159:SO:0001627;VT=Del;VC=intronic	GT:PP:NP:PB:NB:PD:ND:PR:NR:PU:NU	./.:0:0:1:0:28:28:28:28:1:0	./.:15:15:42:29:47:33:47:33:42:29
II	12423480	2816737897	TA	T	1680	PASS	PC=D;RS=12423480;RE=12423488;LEN=1;S1=200;S2=1942.41;REP=7;PRV=1;F017;VD=daf-22|Y57A10C.6.2|r.?|-|-|protein_coding:deletion:500B_downstream_variant|SO:0000010:SO:0000159:SO:0001634;VW=sre-26|Y57A10C.4|r.?|-|-|protein_coding:deletion:5KB_upstream_variant|SO:0000010:SO:0000159:SO:0001635;VT=Del;VC=downstream	GT:PP:NP:PB:NB:PD:ND:PR:NR:PU:NU	./.:0:0:0:0:20:19:20:19:0:0	./.:9:19:27:41:32:53:32:53:27:41
II	12488149	2816737906	C	CA	2280	PASS	PC=I;RS=12488149;RE=12488158;LEN=1;S1=399;S2=2621.2;REP=8;PRV=1;F017;VD=fbxb-102|F15A4.13|r.?|-|-|protein_coding:insertion:5KB_downstream_variant|SO:0000010:SO:0000667:SO:0001633;VW=srz-6|T21B4.1|r.?|-|-|protein_coding:insertion:5KB_upstream_variant|SO:0000010:SO:0000667:SO:0001635;VT=Ins;VC=downstream	GT:PP:NP:PB:NB:PD:ND:PR:NR:PU:NU	./.:0:0:0:0:18:33:18:33:0:0	./.:20:18:44:30:56:34:56:34:44:30
II	12671958	2816737941	GT	G	600	F006	PC=D;RS=12671958;RE=12671969;LEN=1;S1=36;S2=693.846;REP=10;PRV=1;F017;VD=Y38E10A.22|Y38E10A.22a|r.?|-|-|protein_coding:deletion:5KB_downstream_variant|SO:0000010:SO:0000159:SO:0001633;VW=Y38E10A.22|Y38E10A.22a|r.?|-|-|protein_coding:deletion:5KB_downstream_variant|SO:0000010:SO:0000159:SO:0001633;VT=Del;VC=downstream	GT:PP:NP:PB:NB:PD:ND:PR:NR:PU:NU	./.:0:0:0:0:30:14:30:14:0:0	./.:5:5:7:10:30:25:30:25:7:10
II	12683431	2816737947	CA	C	480	F006	PC=D;RS=12683431;RE=12683444;LEN=1;S1=24;S2=549.899;REP=12;PRV=1;F017;VD=Y46G5A.2|Y46G5A.2|r.?|-|-|protein_coding:CDS:intron:deletion:intron_variant|SO:0000010:SO:0000316:SO:0000188:SO:0000159:SO:0001627;VW=Y46G5A.2|Y46G5A.2|r.?|-|-|protein_coding:CDS:intron:deletion:intron_variant|SO:0000010:SO:0000316:SO:0000188:SO:0000159:SO:0001627;VT=Del;VC=intronic	GT:PP:NP:PB:NB:PD:ND:PR:NR:PU:NU	./.:0:0:0:0:20:21:20:21:0:0	./.:5:3:22:15:30:23:30:23:22:15
II	12728672	2816737960	G	GA	2547	PASS	PC=I;RS=12728672;RE=12728682;LEN=1;S1=465;S2=2985.01;REP=9;PRV=1;F017;VD=snrp-200|Y46G5A.4|r.5257-4_5257-3insu|c.5257-4_5257-3insT|p.?|protein_coding:CDS:extended_intronic_splice_region:insertion:extended_intronic_splice_region_variant:transcript_variant|SO:0000010:SO:0000316:SO:CGPX05:SO:0000667:SO:CGPX04:SO:0001576;VW=snrp-200|Y46G5A.4|r.5257-4_5257-3insu|c.5257-4_5257-3insT|p.?|protein_coding:CDS:extended_intronic_splice_region:insertion:extended_intronic_splice_region_variant:transcript_variant|SO:0000010:SO:0000316:SO:CGPX05:SO:0000667:SO:CGPX04:SO:0001576;VT=Ins;VC=splice region	GT:PP:NP:PB:NB:PD:ND:PR:NR:PU:NU	./.:0:0:0:0:26:31:26:32:0:0	./.:14:30:25:39:40:55:40:55:25:39
II	13391618	2816738092	AT	A	1649	F006	PC=D;RS=13391618;RE=13391629;LEN=1;S1=224;S2=1940;REP=10;PRV=1;F017;VD=Y48C3A.14|Y48C3A.14a|r.?|-|-|protein_coding:CDS:intron:deletion:intron_variant|SO:0000010:SO:0000316:SO:0000188:SO:0000159:SO:0001627;VW=Y48C3A.14|Y48C3A.14a|r.?|-|-|protein_coding:CDS:intron:deletion:intron_variant|SO:0000010:SO:0000316:SO:0000188:SO:0000159:SO:0001627;VT=Del;VC=intronic	GT:PP:NP:PB:NB:PD:ND:PR:NR:PU:NU	./.:0:0:0:0:25:24:25:24:0:0	./.:15:13:17:17:38:35:38:35:18:17
II	13397403	2816738093	G	GGT	1618	F006;F010	PC=I;RS=13397403;RE=13397426;LEN=2;S1=221;S2=1897.25;REP=11;PRV=1;F017;VD=Y48C3A.14|Y48C3A.14a|r.2046_2046+1insgu|c.2046_2046+1insGT|p.G683fs*59|protein_coding:CDS:exon:insertion:frameshift_variant|SO:0000010:SO:0000316:SO:0000147:SO:0000667:SO:0001589;VW=Y48C3A.14|Y48C3A.14a|r.2046_2046+1insgu|c.2046_2046+1insGT|p.G683fs*59|protein_coding:CDS:exon:insertion:frameshift_variant|SO:0000010:SO:0000316:SO:0000147:SO:0000667:SO:0001589;VT=Ins;VC=frameshift	GT:PP:NP:PB:NB:PD:ND:PR:NR:PU:NU	./.:0:0:0:0:39:18:39:19:0:0	./.:16:12:23:22:40:35:40:36:23:22
II	13454729	2816738119	AT	A	1169	PASS	PC=D;RS=13454729;RE=13454736;LEN=1;S1=120;S2=1388.29;REP=6;PRV=1;F017;VD=pqn-27|E01G4.4a|r.?|-|-|protein_coding:CDS:intron:deletion:intron_variant|SO:0000010:SO:0000316:SO:0000188:SO:0000159:SO:0001627;VW=pqn-27|E01G4.4a|r.?|-|-|protein_coding:CDS:intron:deletion:intron_variant|SO:0000010:SO:0000316:SO:0000188:SO:0000159:SO:0001627;VT=Del;VC=intronic	GT:PP:NP:PB:NB:PD:ND:PR:NR:PU:NU	./.:0:0:0:0:19:23:19:23:0:0	./.:9:11:15:19:31:39:31:39:15:19
II	13495791	2816738125	A	AT	660	PASS	PC=I;RS=13495791;RE=13495801;LEN=1;S1=42;S2=754.983;REP=9;PRV=1;F017;VD=drr-1|F45H10.4|r.105_106insa|c.1_2insA|p.?|protein_coding:CDS:exon:insertion:frameshift_variant:initiator_codon_change:transcript_variant|SO:0000010:SO:0000316:SO:0000147:SO:0000667:SO:0001589:SO:0001582:SO:0001576;VW=drr-1|F45H10.4|r.105_106insa|c.1_2insA|p.?|protein_coding:CDS:exon:insertion:frameshift_variant:initiator_codon_change:transcript_variant|SO:0000010:SO:0000316:SO:0000147:SO:0000667:SO:0001589:SO:0001582:SO:0001576;VT=Ins;VC=start-lost	GT:PP:NP:PB:NB:PD:ND:PR:NR:PU:NU	./.:0:0:0:0:32:28:32:28:0:0	./.:6:5:9:9:36:23:36:23:9:9
II	13496111	2816738126	G	GT	900	PASS	PC=I;RS=13496111;RE=13496120;LEN=1;S1=66;S2=1039.26;REP=8;PRV=1;F017;VD=alh-7|F45H10.1a.3|r.?|-|-|protein_coding:insertion:5KB_upstream_variant|SO:0000010:SO:0000667:SO:0001635;VW=alh-7|F45H10.1a.3|r.?|-|-|protein_coding:insertion:5KB_upstream_variant|SO:0000010:SO:0000667:SO:0001635;VT=Ins;VC=upstream	GT:PP:NP:PB:NB:PD:ND:PR:NR:PU:NU	./.:0:0:0:0:18:27:18:27:0:0	./.:10:5:17:19:34:41:34:41:17:19
II	13531877	2816738140	AT	A	1649	PASS	PC=D;RS=13531877;RE=13531887;LEN=1;S1=225;S2=1935.18;REP=9;PRV=1;F017;VD=snx-14|Y48E1B.14a.2|r.?|-|-|protein_coding:deletion:2KB_upstream_variant|SO:0000010:SO:0000159:SO:0001636;VW=snx-14|Y48E1B.14a.2|r.?|-|-|protein_coding:deletion:2KB_upstream_variant|SO:0000010:SO:0000159:SO:0001636;VT=Del;VC=upstream	GT:PP:NP:PB:NB:PD:ND:PR:NR:PU:NU	./.:0:0:0:0:31:24:31:24:0:0	./.:14:14:28:30:33:39:33:39:29:30
II	13566803	2816738155	AT	A	1169	PASS	PC=D;RS=13566803;RE=13566813;LEN=1;S1=112;S2=1395.52;REP=9;PRV=1;F017;VD=Y48E1B.3|Y48E1B.3c.1|r.?|-|-|protein_coding:five_prime_UTR:intron:deletion:intron_variant|SO:0000010:SO:0000204:SO:0000188:SO:0000159:SO:0001627;VW=Y48E1B.3|Y48E1B.3c.1|r.?|-|-|protein_coding:five_prime_UTR:intron:deletion:intron_variant|SO:0000010:SO:0000204:SO:0000188:SO:0000159:SO:0001627;VT=Del;VC=intronic	GT:PP:NP:PB:NB:PD:ND:PR:NR:PU:NU	./.:0:0:0:0:35:22:35:22:0:0	./.:13:7:18:14:41:34:41:34:18:14
II	14015560	2816738290	AG	A	1589	PASS	PC=D;RS=14015560;RE=14015570;LEN=1;S1=210;S2=1857.19;REP=9;PRV=1;F017;VD=cyp-37A1|F01D5.9|r.?|-|-|protein_coding:CDS:intron:deletion:intron_variant|SO:0000010:SO:0000316:SO:0000188:SO:0000159:SO:0001627;VW=cyp-37A1|F01D5.9|r.?|-|-|protein_coding:CDS:intron:deletion:intron_variant|SO:0000010:SO:0000316:SO:0000188:SO:0000159:SO:0001627;VT=Del;VC=intronic	GT:PP:NP:PB:NB:PD:ND:PR:NR:PU:NU	./.:0:0:0:0:25:19:25:19:0:0	./.:14:13:21:19:24:26:24:26:21:19
II	14096806	2816738307	TA	T	720	PASS	PC=D;RS=14096806;RE=14096816;LEN=1;S1=48;S2=832.977;REP=9;PRV=1;F017;VD=Y39G8C.2|Y39G8C.2|r.40-3delu|c.40-3delt|p.?|protein_coding:CDS:extended_intronic_splice_region:deletion:extended_intronic_splice_region_variant:transcript_variant|SO:0000010:SO:0000316:SO:CGPX05:SO:0000159:SO:CGPX04:SO:0001576;VW=Y39G8C.2|Y39G8C.2|r.40-3delu|c.40-3delt|p.?|protein_coding:CDS:extended_intronic_splice_region:deletion:extended_intronic_splice_region_variant:transcript_variant|SO:0000010:SO:0000316:SO:CGPX05:SO:0000159:SO:CGPX04:SO:0001576;VT=Del;VC=splice region	GT:PP:NP:PB:NB:PD:ND:PR:NR:PU:NU	./.:0:0:0:0:5:10:5:10:0:0	./.:5:7:10:9:15:23:15:23:10:9
II	14165271	2816738322	CT	C	1049	F006	PC=D;RS=14165271;RE=14165282;LEN=1;S1=75;S2=1252.17;REP=10;PRV=1;F017;VD=xrn-2|Y48B6A.3.2|r.?|-|-|protein_coding:CDS:intron:deletion:intron_variant|SO:0000010:SO:0000316:SO:0000188:SO:0000159:SO:0001627;VW=xrn-2|Y48B6A.3.2|r.?|-|-|protein_coding:CDS:intron:deletion:intron_variant|SO:0000010:SO:0000316:SO:0000188:SO:0000159:SO:0001627;VT=Del;VC=intronic	GT:PP:NP:PB:NB:PD:ND:PR:NR:PU:NU	./.:0:0:0:0:13:23:13:23:0:0	./.:4:14:6:21:20:47:20:47:6:21
II	14265898	2816738351	AT	A	2069	PASS	PC=D;RS=14265898;RE=14265907;LEN=1;S1=336;S2=2442.01;REP=8;PRV=1;F017;VD=Y54G11A.1|Y54G11A.1|r.?|-|-|protein_coding:CDS:intron:deletion:intron_variant|SO:0000010:SO:0000316:SO:0000188:SO:0000159:SO:0001627;VW=Y54G11A.1|Y54G11A.1|r.?|-|-|protein_coding:CDS:intron:deletion:intron_variant|SO:0000010:SO:0000316:SO:0000188:SO:0000159:SO:0001627;VT=Del;VC=intronic	GT:PP:NP:PB:NB:PD:ND:PR:NR:PU:NU	./.:0:0:0:0:21:25:21:25:0:0	./.:15:20:28:31:31:42:31:42:28:31
II	14455189	2816738388	T	TA	660	F006;F010	PC=I;RS=14455189;RE=14455202;LEN=1;S1=42;S2=751.37;REP=12;PRV=1;F017;VD=dmsr-6|Y54G11B.1|r.?|-|-|protein_coding:insertion:2KB_upstream_variant|SO:0000010:SO:0000667:SO:0001636;VW=dmsr-6|Y54G11B.1|r.?|-|-|protein_coding:insertion:2KB_upstream_variant|SO:0000010:SO:0000667:SO:0001636;VT=Ins;VC=upstream	GT:PP:NP:PB:NB:PD:ND:PR:NR:PU:NU	./.:0:0:0:0:42:29:42:29:0:0	./.:6:5:23:9:56:41:56:41:23:10
II	14558544	2816738413	GA	G	1469	PASS	PC=D;RS=14558544;RE=14558554;LEN=1;S1=176;S2=1745.75;REP=9;PRV=1;F017;VD=mog-4|C04H5.6|r.?|-|-|protein_coding:CDS:intron:deletion:intron_variant|SO:0000010:SO:0000316:SO:0000188:SO:0000159:SO:0001627;VW=mog-4|C04H5.6|r.?|-|-|protein_coding:CDS:intron:deletion:intron_variant|SO:0000010:SO:0000316:SO:0000188:SO:0000159:SO:0001627;VT=Del;VC=intronic	GT:PP:NP:PB:NB:PD:ND:PR:NR:PU:NU	./.:0:0:0:0:28:26:28:26:0:0	./.:10:15:14:20:34:46:34:46:14:20
II	14891388	2816738448	GTT	G	718	F006;F010	PC=D;RS=14891388;RE=14891402;LEN=2;S1=56;S2=886.888;REP=13;PRV=1;F017;VT=Del	GT:PP:NP:PB:NB:PD:ND:PR:NR:PU:NU	./.:0:0:0:0:15:19:15:19:0:0	./.:6:7:23:24:33:33:33:33:23:24
II	14930866	2816738453	T	TA	1436	PASS	PC=I;RS=14930866;RE=14930875;LEN=1;S1=192;S2=1782.81;REP=8;PRV=1;F017;VD=pde-3|E01F3.1e|r.?|-|-|protein_coding:CDS:intron:insertion:intron_variant|SO:0000010:SO:0000316:SO:0000188:SO:0000667:SO:0001627;VW=pde-3|E01F3.1e|r.?|-|-|protein_coding:CDS:intron:insertion:intron_variant|SO:0000010:SO:0000316:SO:0000188:SO:0000667:SO:0001627;VT=Ins;VC=intronic	GT:PP:NP:PB:NB:PD:ND:PR:NR:PU:NU	./.:0:0:0:0:33:16:33:17:0:0	./.:11:15:20:22:26:35:26:35:20:22
II	14954797	2816738459	GT	G	1049	PASS	PC=D;RS=14954797;RE=14954807;LEN=1;S1=99;S2=1252.78;REP=9;PRV=1;F017;VD=pde-3|E01F3.1e|r.?|-|-|protein_coding:deletion:5KB_downstream_variant|SO:0000010:SO:0000159:SO:0001633;VW=Y53F4B.1|Y53F4B.1|r.?|-|-|protein_coding:CDS:intron:deletion:intron_variant|SO:0000010:SO:0000316:SO:0000188:SO:0000159:SO:0001627;VT=Del;VC=downstream	GT:PP:NP:PB:NB:PD:ND:PR:NR:PU:NU	./.:0:0:0:0:19:21:19:21:0:0	./.:10:8:16:11:32:27:32:27:16:11
II	15031826	2816738467	AT	A	2096	PASS	PC=D;RS=15031826;RE=15031836;LEN=1;S1=350;S2=2584.15;REP=9;PRV=1;F017;VD=Y53F4B.13|Y53F4B.13a|r.?|-|-|protein_coding:CDS:intron:deletion:intron_variant|SO:0000010:SO:0000316:SO:0000188:SO:0000159:SO:0001627;VW=Y53F4B.13|Y53F4B.13a|r.?|-|-|protein_coding:CDS:intron:deletion:intron_variant|SO:0000010:SO:0000316:SO:0000188:SO:0000159:SO:0001627;VT=Del;VC=intronic	GT:PP:NP:PB:NB:PD:ND:PR:NR:PU:NU	./.:0:0:0:0:22:17:22:17:0:0	./.:13:24:25:34:29:43:29:43:25:34
II	15032053	2816738468	GA	G	687	F006	PC=D;RS=15032053;RE=15032065;LEN=1;S1=56;S2=871.235;REP=11;PRV=1;F017;VD=Y53F4B.13|Y53F4B.13a|r.?|-|-|protein_coding:CDS:intron:deletion:intron_variant|SO:0000010:SO:0000316:SO:0000188:SO:0000159:SO:0001627;VW=Y53F4B.13|Y53F4B.13a|r.?|-|-|protein_coding:CDS:intron:deletion:intron_variant|SO:0000010:SO:0000316:SO:0000188:SO:0000159:SO:0001627;VT=Del;VC=intronic	GT:PP:NP:PB:NB:PD:ND:PR:NR:PU:NU	./.:0:0:0:0:19:29:19:29:0:0	./.:6:7:25:21:39:28:39:28:25:21
II	15109897	2816738499	A	AT	660	PASS	PC=I;RS=15109897;RE=15109905;LEN=1;S1=30;S2=751.972;REP=7;PRV=1;F017;VD=Y53F4B.21|Y53F4B.21|r.?|-|-|protein_coding:insertion:5KB_downstream_variant|SO:0000010:SO:0000667:SO:0001633;VW=Y53F4B.39|Y53F4B.39b|r.?|-|-|protein_coding:insertion:2KB_upstream_variant|SO:0000010:SO:0000667:SO:0001636;VT=Ins;VC=downstream	GT:PP:NP:PB:NB:PD:ND:PR:NR:PU:NU	./.:0:0:0:0:14:24:14:24:0:0	./.:2:9:9:15:32:39:32:39:9:15
III	128934	2816738566	C	CT	1461	PASS	PC=I;RS=128934;RE=128943;LEN=1;S1=288;S2=2207.66;REP=8;PRV=1;F017;VD=C29F9.4|C29F9.4|r.?|-|-|protein_coding:insertion:5KB_downstream_variant|SO:0000010:SO:0000667:SO:0001633;VW=C29F9.1|C29F9.1|r.?|-|-|protein_coding:insertion:5KB_upstream_variant|SO:0000010:SO:0000667:SO:0001635;VT=Ins;VC=downstream	GT:PP:NP:PB:NB:PD:ND:PR:NR:PU:NU	./.:0:0:0:0:30:24:30:24:0:0	./.:17:15:28:25:38:33:38:34:28:26
III	313311	2816738598	G	GA	689	PASS	PC=I;RS=313311;RE=313320;LEN=1;S1=24;S2=819.821;REP=8;PRV=1;F017;VD=Y50D7A.1|Y50D7A.1|r.?|-|-|protein_coding:CDS:intron:insertion:intron_variant|SO:0000010:SO:0000316:SO:0000188:SO:0000667:SO:0001627;VW=Y50D7A.1|Y50D7A.1|r.?|-|-|protein_coding:CDS:intron:insertion:intron_variant|SO:0000010:SO:0000316:SO:0000188:SO:0000667:SO:0001627;VT=Ins;VC=intronic	GT:PP:NP:PB:NB:PD:ND:PR:NR:PU:NU	./.:0:0:0:0:22:21:23:21:0:0	./.:11:1:29:9:41:29:41:29:30:9
III	640007	2816738671	A	AT	1345	PASS	PC=I;RS=640007;RE=640016;LEN=1;S1=162;S2=1725.47;REP=8;PRV=1;F017;VD=W06E11.1|W06E11.1|r.?|-|-|protein_coding:insertion:5KB_upstream_variant|SO:0000010:SO:0000667:SO:0001635;VW=tag-266|W06E11.5a|r.?|-|-|protein_coding:CDS:intron:insertion:intron_variant|SO:0000010:SO:0000316:SO:0000188:SO:0000667:SO:0001627;VT=Ins;VC=upstream	GT:PP:NP:PB:NB:PD:ND:PR:NR:PU:NU	./.:0:0:0:0:23:24:23:24:0:0	./.:8:17:22:37:30:45:31:46:22:37
III	910303	2816738712	TA	T	1798	PASS	PC=D;RS=910303;RE=910311;LEN=1;S1=266;S2=2133.27;REP=7;PRV=1;F017;VD=F23H11.4|F23H11.4a.2|r.?|-|-|protein_coding:deletion:5KB_upstream_variant|SO:0000010:SO:0000159:SO:0001635;VW=F23H11.5|F23H11.5.2|r.?|-|-|protein_coding:CDS:intron:deletion:intron_variant|SO:0000010:SO:0000316:SO:0000188:SO:0000159:SO:0001627;VT=Del;VC=upstream	GT:PP:NP:PB:NB:PD:ND:PR:NR:PU:NU	./.:0:0:0:0:22:14:22:14:0:0	./.:18:13:33:22:37:24:37:24:33:22
III	1098818	2816738759	CA	C	1200	F015	PC=D;RS=1098818;RE=1098828;LEN=1;S1=105;S2=1385.43;REP=9;PRV=1;F017;VD=inft-1|F58B6.2|r.?|-|-|protein_coding:deletion:5KB_upstream_variant|SO:0000010:SO:0000159:SO:0001635;VW=inft-1|F58B6.2|r.?|-|-|protein_coding:deletion:5KB_upstream_variant|SO:0000010:SO:0000159:SO:0001635;VT=Del;VC=upstream	GT:PP:NP:PB:NB:PD:ND:PR:NR:PU:NU	./.:0:1:0:1:26:25:26:25:0:1	./.:6:13:14:25:30:50:30:50:14:25
III	1115168	2816738762	GA	G	2158	PASS	PC=D;RS=1115168;RE=1115178;LEN=1;S1=378;S2=2574.79;REP=9;PRV=1;F017;VD=F58B6.1|F58B6.1|r.149-4delu|c.83-4delt|p.?|protein_coding:CDS:extended_intronic_splice_region:deletion:extended_intronic_splice_region_variant:transcript_variant|SO:0000010:SO:0000316:SO:CGPX05:SO:0000159:SO:CGPX04:SO:0001576;VW=F58B6.1|F58B6.1|r.149-4delu|c.83-4delt|p.?|protein_coding:CDS:extended_intronic_splice_region:deletion:extended_intronic_splice_region_variant:transcript_variant|SO:0000010:SO:0000316:SO:CGPX05:SO:0000159:SO:CGPX04:SO:0001576;VT=Del;VC=splice region	GT:PP:NP:PB:NB:PD:ND:PR:NR:PU:NU	./.:0:0:0:0:26:22:26:22:0:0	./.:17:20:27:31:33:39:33:39:27:31
III	1186968	2816738775	CA	C	480	F006;F015	PC=D;RS=1186968;RE=1186979;LEN=1;S1=25;S2=536.112;REP=10;PRV=1;F017;VD=Y119D3B.14|Y119D3B.14|r.?|-|-|protein_coding:CDS:intron:deletion:intron_variant|SO:0000010:SO:0000316:SO:0000188:SO:0000159:SO:0001627;VW=Y119D3B.14|Y119D3B.14|r.?|-|-|protein_coding:CDS:intron:deletion:intron_variant|SO:0000010:SO:0000316:SO:0000188:SO:0000159:SO:0001627;VT=Del;VC=intronic	GT:PP:NP:PB:NB:PD:ND:PR:NR:PU:NU	./.:1:0:2:1:23:23:23:23:2:1	./.:3:4:15:8:43:34:43:34:15:9
III	1519669	2816738824	GA	G	1676	PASS	PC=D;RS=1519669;RE=1519679;LEN=1;S1=255;S2=2088.39;REP=9;PRV=1;F017;VD=snf-6|M01G5.5|r.?|-|-|protein_coding:deletion:5KB_downstream_variant|SO:0000010:SO:0000159:SO:0001633;VW=M01G5.3|M01G5.3|r.?|-|-|protein_coding:deletion:2KB_upstream_variant|SO:0000010:SO:0000159:SO:0001636;VT=Del;VC=downstream	GT:PP:NP:PB:NB:PD:ND:PR:NR:PU:NU	./.:0:0:0:0:23:20:23:20:0:0	./.:16:14:33:22:46:30:46:30:33:22
III	1674462	2816738857	A	AT	1860	F006	PC=I;RS=1674462;RE=1674473;LEN=1;S1=270;S2=2132.07;REP=10;PRV=1;F017;VD=Y22D7AR.6|Y22D7AR.6.1|r.?|-|-|protein_coding:CDS:intron:insertion:intron_variant|SO:0000010:SO:0000316:SO:0000188:SO:0000667:SO:0001627;VW=Y22D7AR.6|Y22D7AR.6.1|r.?|-|-|protein_coding:CDS:intron:insertion:intron_variant|SO:0000010:SO:0000316:SO:0000188:SO:0000667:SO:0001627;VT=Ins;VC=intronic	GT:PP:NP:PB:NB:PD:ND:PR:NR:PU:NU	./.:0:0:0:0:35:15:35:15:0:0	./.:17:14:18:9:39:42:41:42:25:18
III	1696611	2816738859	GT	G	1587	F006	PC=D;RS=1696611;RE=1696622;LEN=1;S1=225;S2=1941.41;REP=10;PRV=1;F017;VD=fbxa-74|Y22D7AR.9|r.?|-|-|protein_coding:deletion:5KB_downstream_variant|SO:0000010:SO:0000159:SO:0001633;VW=srd-64|Y22D7AR.8|r.?|-|-|protein_coding:deletion:2KB_upstream_variant|SO:0000010:SO:0000159:SO:0001636;VT=Del;VC=downstream	GT:PP:NP:PB:NB:PD:ND:PR:NR:PU:NU	./.:0:0:0:0:23:24:23:24:0:0	./.:14:14:33:27:39:37:39:37:33:27
III	1735787	2816738865	GA	G	1080	F006;F015	PC=D;RS=1735787;RE=1735798;LEN=1;S1=99;S2=1240.27;REP=10;PRV=1;F017;VD=ser-4|Y22D7AR.13.2|r.?|-|-|protein_coding:deletion:5KB_upstream_variant|SO:0000010:SO:0000159:SO:0001635;VW=ser-4|Y22D7AR.13.2|r.?|-|-|protein_coding:deletion:5KB_upstream_variant|SO:0000010:SO:0000159:SO:0001635;VT=Del;VC=upstream	GT:PP:NP:PB:NB:PD:ND:PR:NR:PU:NU	./.:0:1:0:1:14:27:14:27:0:1	./.:10:7:19:17:48:41:48:41:19:17
III	1795629	2816738885	TA	T	1769	F015	PC=D;RS=1795629;RE=1795639;LEN=1;S1=252;S2=2086.58;REP=9;PRV=1;F017;VD=tag-168|Y39A3CL.2|r.?|-|-|protein_coding:CDS:intron:deletion:intron_variant|SO:0000010:SO:0000316:SO:0000188:SO:0000159:SO:0001627;VW=tag-168|Y39A3CL.2|r.?|-|-|protein_coding:CDS:intron:deletion:intron_variant|SO:0000010:SO:0000316:SO:0000188:SO:0000159:SO:0001627;VT=Del;VC=intronic	GT:PP:NP:PB:NB:PD:ND:PR:NR:PU:NU	./.:0:0:1:1:25:19:25:19:1:1	./.:17:13:29:30:43:43:43:43:29:30
III	1834355	2816738888	CT	C	1978	PASS	PC=D;RS=1834355;RE=1834364;LEN=1;S1=320;S2=2374.5;REP=8;PRV=1;F017;VD=Y39A3CL.1|Y39A3CL.1|r.?|-|-|protein_coding:deletion:2KB_upstream_variant|SO:0000010:SO:0000159:SO:0001636;VW=Y39A3CL.1|Y39A3CL.1|r.?|-|-|protein_coding:deletion:2KB_upstream_variant|SO:0000010:SO:0000159:SO:0001636;VT=Del;VC=upstream	GT:PP:NP:PB:NB:PD:ND:PR:NR:PU:NU	./.:0:0:0:0:26:25:26:25:0:0	./.:15:19:31:33:39:36:39:36:31:33
III	1861106	2816738894	A	AT	1080	PASS	PC=I;RS=1861106;RE=1861116;LEN=1;S1=99;S2=1248.7;REP=9;PRV=1;F017;VD=Y39A3CR.3|Y39A3CR.3a|r.?|-|-|protein_coding:CDS:intron:insertion:intron_variant|SO:0000010:SO:0000316:SO:0000188:SO:0000667:SO:0001627;VW=Y39A3CR.3|Y39A3CR.3a|r.?|-|-|protein_coding:CDS:intron:insertion:intron_variant|SO:0000010:SO:0000316:SO:0000188:SO:0000667:SO:0001627;VT=Ins;VC=intronic	GT:PP:NP:PB:NB:PD:ND:PR:NR:PU:NU	./.:0:0:0:0:22:18:22:19:0:0	./.:10:8:21:18:37:46:38:46:21:18
III	2104345	2816738930	AT	A	269	F006	PC=D;RS=2104345;RE=2104358;LEN=1;S1=12;S2=340.639;REP=12;PRV=1;F017;VD=ppk-2|Y48G9A.8|r.?|-|-|protein_coding:CDS:intron:deletion:intron_variant|SO:0000010:SO:0000316:SO:0000188:SO:0000159:SO:0001627;VW=ppk-2|Y48G9A.8|r.?|-|-|protein_coding:CDS:intron:deletion:intron_variant|SO:0000010:SO:0000316:SO:0000188:SO:0000159:SO:0001627;VT=Del;VC=intronic	GT:PP:NP:PB:NB:PD:ND:PR:NR:PU:NU	./.:0:0:0:0:23:22:23:22:0:0	./.:3:2:15:12:49:48:49:48:15:12
III	2123346	2816738940	A	AT	269	F006	PC=I;RS=2123346;RE=2123358;LEN=1;S1=10;S2=344.251;REP=11;PRV=1;F017;VD=Y48G9A.6|Y48G9A.6|r.?|-|-|protein_coding:insertion:5KB_downstream_variant|SO:0000010:SO:0000667:SO:0001633;VW=Y48G9A.6|Y48G9A.6|r.?|-|-|protein_coding:insertion:5KB_downstream_variant|SO:0000010:SO:0000667:SO:0001633;VT=Ins;VC=downstream	GT:PP:NP:PB:NB:PD:ND:PR:NR:PU:NU	./.:0:0:0:0:25:26:25:26:0:0	./.:1:4:5:17:32:48:33:48:5:17
III	2277432	2816738966	A	AT	960	PASS	PC=I;RS=2277432;RE=2277442;LEN=1;S1=72;S2=1100.52;REP=9;PRV=1;F017;VD=Y54F10BM.3|Y54F10BM.3|r.?|-|-|protein_coding:CDS:intron:insertion:intron_variant|SO:0000010:SO:0000316:SO:0000188:SO:0000667:SO:0001627;VW=Y54F10BM.3|Y54F10BM.3|r.?|-|-|protein_coding:CDS:intron:insertion:intron_variant|SO:0000010:SO:0000316:SO:0000188:SO:0000667:SO:0001627;VT=Ins;VC=intronic	GT:PP:NP:PB:NB:PD:ND:PR:NR:PU:NU	./.:0:0:0:0:34:23:34:24:0:0	./.:5:11:12:16:33:39:33:40:12:16
III	2288747	2816738972	CT	C	2100	F015	PC=D;RS=2288747;RE=2288756;LEN=1;S1=340;S2=2423.61;REP=8;PRV=1;F017;VD=Y54F10BM.3|Y54F10BM.3|r.?|-|-|protein_coding:CDS:intron:deletion:intron_variant|SO:0000010:SO:0000316:SO:0000188:SO:0000159:SO:0001627;VW=Y54F10BM.3|Y54F10BM.3|r.?|-|-|protein_coding:CDS:intron:deletion:intron_variant|SO:0000010:SO:0000316:SO:0000188:SO:0000159:SO:0001627;VT=Del;VC=intronic	GT:PP:NP:PB:NB:PD:ND:PR:NR:PU:NU	./.:1:0:1:0:18:25:18:25:1:0	./.:15:19:28:34:36:38:36:38:28:34
III	2482428	2816739013	GA	G	1320	PASS	PC=D;RS=2482428;RE=2482436;LEN=1;S1=143;S2=1537.82;REP=7;PRV=1;F017;VD=smg-6|Y54F10AL.2a|r.?|-|-|protein_coding:CDS:intron:deletion:intron_variant|SO:0000010:SO:0000316:SO:0000188:SO:0000159:SO:0001627;VW=smg-6|Y54F10AL.2a|r.?|-|-|protein_coding:CDS:intron:deletion:intron_variant|SO:0000010:SO:0000316:SO:0000188:SO:0000159:SO:0001627;VT=Del;VC=intronic	GT:PP:NP:PB:NB:PD:ND:PR:NR:PU:NU	./.:0:0:0:0:27:19:27:19:0:0	./.:12:10:15:12:27:25:27:25:16:12
III	2525294	2816739029	AT	A	2129	F006	PC=D;RS=2525294;RE=2525305;LEN=1;S1=345;S2=2498;REP=10;PRV=1;F017;VD=rbc-2|Y54F10AM.10|r.?|-|-|protein_coding:CDS:intron:deletion:intron_variant|SO:0000010:SO:0000316:SO:0000188:SO:0000159:SO:0001627;VW=rbc-2|Y54F10AM.10|r.?|-|-|protein_coding:CDS:intron:deletion:intron_variant|SO:0000010:SO:0000316:SO:0000188:SO:0000159:SO:0001627;VT=Del;VC=intronic	GT:PP:NP:PB:NB:PD:ND:PR:NR:PU:NU	./.:0:0:0:0:22:24:22:24:0:0	./.:14:22:33:25:36:29:36:29:33:25
III	2533607	2816739030	GA	G	1080	F006	PC=D;RS=2533607;RE=2533618;LEN=1;S1=96;S2=1251.11;REP=10;PRV=1;F017;VD=ceh-44|Y54F10AM.4a.2|r.?|-|-|protein_coding:CDS:intron:deletion:intron_variant|SO:0000010:SO:0000316:SO:0000188:SO:0000159:SO:0001627;VW=ceh-44|Y54F10AM.4a.2|r.?|-|-|protein_coding:CDS:intron:deletion:intron_variant|SO:0000010:SO:0000316:SO:0000188:SO:0000159:SO:0001627;VT=Del;VC=intronic	GT:PP:NP:PB:NB:PD:ND:PR:NR:PU:NU	./.:0:0:0:0:20:20:20:20:0:0	./.:11:7:16:14:38:27:38:27:16:14
III	2697660	2816739072	CTT	C	600	F006;F010;F015	PC=D;RS=2697660;RE=2697675;LEN=2;S1=32;S2=691.513;REP=14;PRV=1;F017;VD=Y71H2AM.9|Y71H2AM.9|r.?|-|-|protein_coding:CDS:intron:deletion:intron_variant|SO:0000010:SO:0000316:SO:0000188:SO:0000159:SO:0001627;VW=Y71H2AM.9|Y71H2AM.9|r.?|-|-|protein_coding:CDS:intron:deletion:intron_variant|SO:0000010:SO:0000316:SO:0000188:SO:0000159:SO:0001627;VT=Del;VC=intronic	GT:PP:NP:PB:NB:PD:ND:PR:NR:PU:NU	./.:0:0:2:0:20:21:20:21:2:0	./.:3:7:14:20:19:31:19:31:14:20
III	2727443	2816739081	GT	G	929	PASS	PC=D;RS=2727443;RE=2727453;LEN=1;S1=72;S2=1101.72;REP=9;PRV=1;F017;VD=Y71H2AM.11|Y71H2AM.11|r.?|-|-|protein_coding:deletion:5KB_upstream_variant|SO:0000010:SO:0000159:SO:0001635;VW=cosa-1|Y71H2AM.7|r.?|-|-|protein_coding:CDS:intron:deletion:intron_variant|SO:0000010:SO:0000316:SO:0000188:SO:0000159:SO:0001627;VT=Del;VC=upstream	GT:PP:NP:PB:NB:PD:ND:PR:NR:PU:NU	./.:0:0:0:0:26:19:26:19:0:0	./.:11:5:21:11:38:38:38:38:21:11
III	2811663	2816739097	C	CT	538	PASS	PC=I;RS=2811663;RE=2811673;LEN=1;S1=32;S2=685.492;REP=9;PRV=1;F017;VD=tufm-1|Y71H2AM.23.2|r.?|-|-|protein_coding:insertion:500B_downstream_variant|SO:0000010:SO:0000667:SO:0001634;VW=tufm-1|Y71H2AM.23.2|r.?|-|-|protein_coding:insertion:500B_downstream_variant|SO:0000010:SO:0000667:SO:0001634;VT=Ins;VC=downstream	GT:PP:NP:PB:NB:PD:ND:PR:NR:PU:NU	./.:0:0:0:0:19:15:19:15:0:0	./.:7:3:16:8:38:32:38:32:16:8
III	2993937	2816739128	T	TA	3029	PASS	PC=I;RS=2993937;RE=2993945;LEN=1;S1=672;S2=3533.16;REP=7;PRV=1;F017;VD=daf-2|Y55D5A.5a|r.?|-|-|protein_coding:insertion:5KB_downstream_variant|SO:0000010:SO:0000667:SO:0001633;VW=Y55D5A.4|Y55D5A.4|r.?|-|-|protein_coding:insertion:5KB_upstream_variant|SO:0000010:SO:0000667:SO:0001635;VT=Ins;VC=downstream	GT:PP:NP:PB:NB:PD:ND:PR:NR:PU:NU	./.:0:0:0:0:24:21:24:23:0:0	./.:20:31:39:46:47:56:47:56:39:46
III	3111789	2816739151	AT	A	1080	F006	PC=D;RS=3111789;RE=3111800;LEN=1;S1=100;S2=1255.92;REP=10;PRV=1;F017;VD=Y53G8B.3|Y53G8B.3|r.?|-|-|protein_coding:deletion:2KB_upstream_variant|SO:0000010:SO:0000159:SO:0001636;VW=Y53G8B.3|Y53G8B.3|r.?|-|-|protein_coding:deletion:2KB_upstream_variant|SO:0000010:SO:0000159:SO:0001636;VT=Del;VC=upstream	GT:PP:NP:PB:NB:PD:ND:PR:NR:PU:NU	./.:0:0:0:0:18:18:18:18:0:0	./.:9:9:15:12:35:34:35:34:15:12
III	3120288	2816739157	AT	A	1796	PASS	PC=D;RS=3120288;RE=3120298;LEN=1;S1=288;S2=2235.96;REP=9;PRV=1;F017;VD=nipa-1|Y53G8B.4a|r.?|-|-|protein_coding:CDS:intron:deletion:intron_variant|SO:0000010:SO:0000316:SO:0000188:SO:0000159:SO:0001627;VW=nipa-1|Y53G8B.4a|r.?|-|-|protein_coding:CDS:intron:deletion:intron_variant|SO:0000010:SO:0000316:SO:0000188:SO:0000159:SO:0001627;VT=Del;VC=intronic	GT:PP:NP:PB:NB:PD:ND:PR:NR:PU:NU	./.:0:0:0:0:20:27:20:27:0:0	./.:17:15:29:20:34:25:34:25:30:20
III	3181196	2816739167	A	AT	614	F006	PC=I;RS=3181196;RE=3181207;LEN=1;S1=91;S2=1242.07;REP=10;PRV=1;F017;VD=R148.3|R148.3b|r.?|-|-|protein_coding:CDS:intron:insertion:intron_variant|SO:0000010:SO:0000316:SO:0000188:SO:0000667:SO:0001627;VW=R148.3|R148.3b|r.?|-|-|protein_coding:CDS:intron:insertion:intron_variant|SO:0000010:SO:0000316:SO:0000188:SO:0000667:SO:0001627;VT=Ins;VC=intronic	GT:PP:NP:PB:NB:PD:ND:PR:NR:PU:NU	./.:0:0:0:0:23:26:23:26:0:0	./.:6:12:11:15:34:48:35:48:11:16
III	3304286	2816739198	C	CA	2127	F006	PC=I;RS=3304286;RE=3304297;LEN=1;S1=378;S2=2545.29;REP=10;PRV=1;F017;VD=Y53G8AR.5|Y53G8AR.5|r.?|-|-|protein_coding:insertion:5KB_downstream_variant|SO:0000010:SO:0000667:SO:0001633;VW=Y53G8AR.5|Y53G8AR.5|r.?|-|-|protein_coding:insertion:5KB_downstream_variant|SO:0000010:SO:0000667:SO:0001633;VT=Ins;VC=downstream	GT:PP:NP:PB:NB:PD:ND:PR:NR:PU:NU	./.:0:0:0:0:15:30:15:30:0:0	./.:17:20:37:37:50:52:51:53:37:37
III	3456354	2816739233	G	GT	2760	F006	PC=I;RS=3456354;RE=3456365;LEN=1;S1=575;S2=3135.93;REP=10;PRV=1;F017;VD=C34C12.2|C34C12.2|r.?|-|-|protein_coding:insertion:2KB_upstream_variant|SO:0000010:SO:0000667:SO:0001636;VW=C34C12.2|C34C12.2|r.?|-|-|protein_coding:insertion:2KB_upstream_variant|SO:0000010:SO:0000667:SO:0001636;VT=Ins;VC=upstream	GT:PP:NP:PB:NB:PD:ND:PR:NR:PU:NU	./.:0:0:0:0:21:19:21:19:0:0	./.:22:24:37:32:47:52:48:52:37:34
III	3567044	2816739256	A	AC	600	PASS	PC=I;RS=3567044;RE=3567051;LEN=1;S1=32;S2=684.89;REP=6;PRV=1;F017;VT=Ins	GT:PP:NP:PB:NB:PD:ND:PR:NR:PU:NU	./.:0:0:0:0:20:8:20:8:0:0	./.:7:3:8:3:17:10:17:11:8:3
III	3582741	2816739261	CT	C	1320	PASS	PC=D;RS=3582741;RE=3582750;LEN=1;S1=144;S2=1531.2;REP=8;PRV=1;F017;VD=nhr-6|C48D5.1a|r.?|-|-|protein_coding:deletion:5KB_downstream_variant|SO:0000010:SO:0000159:SO:0001633;VW=C48D5.3|C48D5.3|r.?|-|-|protein_coding:deletion:2KB_upstream_variant|SO:0000010:SO:0000159:SO:0001636;VT=Del;VC=downstream	GT:PP:NP:PB:NB:PD:ND:PR:NR:PU:NU	./.:0:0:0:0:20:13:20:13:0:0	./.:11:11:18:13:48:34:48:34:18:13
III	3999215	2816739337	GT	G	2880	F006;F015	PC=D;RS=3999215;RE=3999227;LEN=1;S1=624;S2=3314.81;REP=11;PRV=1;F017;VD=C36E8.1|C36E8.1.2|r.?|-|-|protein_coding:deletion:500B_downstream_variant|SO:0000010:SO:0000159:SO:0001634;VW=C36E8.1|C36E8.1.2|r.?|-|-|protein_coding:deletion:500B_downstream_variant|SO:0000010:SO:0000159:SO:0001634;VT=Del;VC=downstream	GT:PP:NP:PB:NB:PD:ND:PR:NR:PU:NU	./.:1:0:1:0:35:16:35:16:1:0	./.:22:25:33:34:41:51:41:51:33:34
III	4259421	2816739379	G	GA	3207	PASS	PC=I;RS=4259421;RE=4259429;LEN=1;S1=770;S2=3786.16;REP=7;PRV=1;F017;VD=T08A11.1|T08A11.1|r.?|-|-|protein_coding:CDS:intron:insertion:intron_variant|SO:0000010:SO:0000316:SO:0000188:SO:0000667:SO:0001627;VW=T08A11.1|T08A11.1|r.?|-|-|protein_coding:CDS:intron:insertion:intron_variant|SO:0000010:SO:0000316:SO:0000188:SO:0000667:SO:0001627;VT=Ins;VC=intronic	GT:PP:NP:PB:NB:PD:ND:PR:NR:PU:NU	./.:0:0:0:0:27:28:28:28:0:0	./.:21:34:30:44:43:54:43:55:30:44
III	4386815	2816739394	AT	A	2609	PASS	PC=D;RS=4386815;RE=4386823;LEN=1;S1=465;S2=3071.44;REP=7;PRV=1;F017;VD=B0284.2|B0284.2|r.?|-|-|protein_coding:deletion:5KB_downstream_variant|SO:0000010:SO:0000159:SO:0001633;VW=B0284.4|B0284.4|r.?|-|-|protein_coding:CDS:intron:deletion:intron_variant|SO:0000010:SO:0000316:SO:0000188:SO:0000159:SO:0001627;VT=Del;VC=downstream	GT:PP:NP:PB:NB:PD:ND:PR:NR:PU:NU	./.:0:0:0:0:26:22:26:22:0:0	./.:30:14:40:24:48:33:48:33:40:24
III	5036424	2816739456	CT	C	2100	PASS	PC=D;RS=5036424;RE=5036432;LEN=1;S1=340;S2=2438.06;REP=7;PRV=1;F017;VD=klp-6|R144.1|r.2887delU|c.?|p.?|protein_coding:three_prime_UTR:exon:deletion:3_prime_UTR_variant:transcript_variant|SO:0000010:SO:0000205:SO:0000147:SO:0000159:SO:0001624:SO:0001576;VW=klp-6|R144.1|r.2887delU|c.?|p.?|protein_coding:three_prime_UTR:exon:deletion:3_prime_UTR_variant:transcript_variant|SO:0000010:SO:0000205:SO:0000147:SO:0000159:SO:0001624:SO:0001576;VT=Del;VC=3'UTR variant	GT:PP:NP:PB:NB:PD:ND:PR:NR:PU:NU	./.:0:0:0:0:28:13:28:13:0:0	./.:16:19:23:22:47:43:47:43:23:22
III	5038041	2816739457	TA	T	1709	PASS	PC=D;RS=5038041;RE=5038049;LEN=1;S1=234;S2=2025.44;REP=7;PRV=1;F017;VD=klp-6|R144.1|r.?|-|-|protein_coding:deletion:5KB_downstream_variant|SO:0000010:SO:0000159:SO:0001633;VW=C45G9.6|C45G9.6a|r.?|-|-|protein_coding:CDS:intron:deletion:intron_variant|SO:0000010:SO:0000316:SO:0000188:SO:0000159:SO:0001627;VT=Del;VC=downstream	GT:PP:NP:PB:NB:PD:ND:PR:NR:PU:NU	./.:0:0:0:0:24:33:24:33:0:0	./.:12:17:18:25:36:45:36:45:18:25
III	5425899	2816739488	CA	C	840	PASS	PC=D;RS=5425899;RE=5425907;LEN=1;S1=48;S2=975.825;REP=7;PRV=1;F017;VT=Del	GT:PP:NP:PB:NB:PD:ND:PR:NR:PU:NU	./.:0:0:0:0:20:19:20:19:0:0	./.:11:3:22:13:42:39:42:39:22:13
III	5856823	2816739535	AT	A	3120	F006;F015	PC=D;RS=5856823;RE=5856834;LEN=1;S1=720;S2=3611.16;REP=10;PRV=1;F017;VD=ddx-23|F01F1.7|r.?|-|-|protein_coding:deletion:5KB_upstream_variant|SO:0000010:SO:0000159:SO:0001635;VW=alh-9|F01F1.6.2|r.?|-|-|protein_coding:CDS:intron:deletion:intron_variant|SO:0000010:SO:0000316:SO:0000188:SO:0000159:SO:0001627;VT=Del;VC=upstream	GT:PP:NP:PB:NB:PD:ND:PR:NR:PU:NU	./.:0:0:1:0:22:22:22:22:1:0	./.:23:29:34:33:39:38:39:38:34:33
III	6148451	2816739555	G	GT	1080	F006;F015	PC=I;RS=6148451;RE=6148462;LEN=1;S1=99;S2=1224.61;REP=10;PRV=1;F017;VD=wht-7|Y42G9A.6a|r.?|-|-|protein_coding:CDS:intron:insertion:intron_variant|SO:0000010:SO:0000316:SO:0000188:SO:0000667:SO:0001627;VW=wht-7|Y42G9A.6a|r.?|-|-|protein_coding:CDS:intron:insertion:intron_variant|SO:0000010:SO:0000316:SO:0000188:SO:0000667:SO:0001627;VT=Ins;VC=intronic	GT:PP:NP:PB:NB:PD:ND:PR:NR:PU:NU	./.:0:0:0:1:25:26:25:26:0:1	./.:10:8:28:20:42:34:42:35:28:20
III	7352229	2816739638	C	CA	2309	PASS	PC=I;RS=7352229;RE=7352237;LEN=1;S1=414;S2=2694.67;REP=7;PRV=1;F017;VD=F08F8.9|F08F8.9a.1|r.?|-|-|protein_coding:CDS:intron:insertion:intron_variant|SO:0000010:SO:0000316:SO:0000188:SO:0000667:SO:0001627;VW=F08F8.9|F08F8.9a.1|r.?|-|-|protein_coding:CDS:intron:insertion:intron_variant|SO:0000010:SO:0000316:SO:0000188:SO:0000667:SO:0001627;VT=Ins;VC=intronic	GT:PP:NP:PB:NB:PD:ND:PR:NR:PU:NU	./.:0:0:0:0:24:12:24:13:0:0	./.:22:17:40:29:49:39:49:39:40:29
III	7539268	2816739657	TA	T	660	F006;F015	PC=D;RS=7539268;RE=7539279;LEN=1;S1=42;S2=743.024;REP=10;PRV=1;F017;VD=lin-39|C07H6.7.2|r.?|-|-|protein_coding:deletion:5KB_upstream_variant|SO:0000010:SO:0000159:SO:0001635;VW=lin-39|C07H6.7.2|r.?|-|-|protein_coding:deletion:5KB_upstream_variant|SO:0000010:SO:0000159:SO:0001635;VT=Del;VC=upstream	GT:PP:NP:PB:NB:PD:ND:PR:NR:PU:NU	./.:1:0:1:0:26:21:26:21:1:0	./.:5:5:14:13:41:27:41:27:14:13
III	8513665	2816739736	GT	G	720	F006	PC=D;RS=8513665;RE=8513676;LEN=1;S1=49;S2=833.669;REP=10;PRV=1;F017;VD=pac-1|C04D8.1c|r.?|-|-|protein_coding:CDS:intron:deletion:intron_variant|SO:0000010:SO:0000316:SO:0000188:SO:0000159:SO:0001627;VW=pac-1|C04D8.1c|r.?|-|-|protein_coding:CDS:intron:deletion:intron_variant|SO:0000010:SO:0000316:SO:0000188:SO:0000159:SO:0001627;VT=Del;VC=intronic	GT:PP:NP:PB:NB:PD:ND:PR:NR:PU:NU	./.:0:0:0:0:26:14:26:14:0:0	./.:6:6:8:11:41:37:41:37:8:11
III	9212921	2816739816	CA	C	2249	F006	PC=D;RS=9212921;RE=9212932;LEN=1;S1=396;S2=2656.41;REP=10;PRV=1;F017;VD=npr-29|ZC84.4|r.?|-|-|protein_coding:CDS:intron:deletion:intron_variant|SO:0000010:SO:0000316:SO:0000188:SO:0000159:SO:0001627;VW=npr-29|ZC84.4|r.?|-|-|protein_coding:CDS:intron:deletion:intron_variant|SO:0000010:SO:0000316:SO:0000188:SO:0000159:SO:0001627;VT=Del;VC=intronic	GT:PP:NP:PB:NB:PD:ND:PR:NR:PU:NU	./.:0:0:0:0:32:25:32:25:0:0	./.:17:21:28:33:38:41:38:41:28:33
III	9298680	2816739832	G	GT	2578	F006;F015	PC=I;RS=9298680;RE=9298691;LEN=1;S1=513;S2=3016.05;REP=10;PRV=1;F017;VD=fozi-1|K01B6.1|r.?|-|-|protein_coding:insertion:5KB_downstream_variant|SO:0000010:SO:0000667:SO:0001633;VW=K01B6.3|K01B6.3|r.?|-|-|protein_coding:insertion:2KB_upstream_variant|SO:0000010:SO:0000667:SO:0001636;VT=Ins;VC=downstream	GT:PP:NP:PB:NB:PD:ND:PR:NR:PU:NU	./.:0:0:1:0:36:21:36:21:1:0	./.:18:26:31:47:47:62:47:63:31:47
III	9482036	2816739854	G	GA	2609	PASS	PC=I;RS=9482036;RE=9482046;LEN=1;S1=513;S2=3020.86;REP=9;PRV=1;F017;VD=bre-3|B0464.4.2|r.?|-|-|protein_coding:five_prime_UTR:intron:insertion:intron_variant|SO:0000010:SO:0000204:SO:0000188:SO:0000667:SO:0001627;VW=bre-3|B0464.4.2|r.?|-|-|protein_coding:five_prime_UTR:intron:insertion:intron_variant|SO:0000010:SO:0000204:SO:0000188:SO:0000667:SO:0001627;VT=Ins;VC=intronic	GT:PP:NP:PB:NB:PD:ND:PR:NR:PU:NU	./.:0:0:0:0:31:25:31:26:0:0	./.:26:18:41:31:57:50:57:51:41:31
III	10010548	2816739919	C	CT	1049	F006	PC=I;RS=10010548;RE=10010560;LEN=1;S1=99;S2=1233.04;REP=11;PRV=1;F017;VD=fbxa-155|C05B5.6|r.?|-|-|protein_coding:insertion:2KB_upstream_variant|SO:0000010:SO:0000667:SO:0001636;VW=fbxa-155|C05B5.6|r.?|-|-|protein_coding:insertion:2KB_upstream_variant|SO:0000010:SO:0000667:SO:0001636;VT=Ins;VC=upstream	GT:PP:NP:PB:NB:PD:ND:PR:NR:PU:NU	./.:0:0:0:0:20:21:20:21:0:0	./.:8:10:26:24:43:51:44:51:26:25
III	10617158	2816740041	CA	C	2127	F006	PC=D;RS=10617158;RE=10617169;LEN=1;S1=374;S2=2571.18;REP=10;PRV=1;F017;VD=rabx-5|Y39A1A.5|r.?|-|-|protein_coding:deletion:5KB_downstream_variant|SO:0000010:SO:0000159:SO:0001633;VW=mrpl-22|Y39A1A.6.2|r.?|-|-|protein_coding:CDS:intron:deletion:intron_variant|SO:0000010:SO:0000316:SO:0000188:SO:0000159:SO:0001627;VT=Del;VC=downstream	GT:PP:NP:PB:NB:PD:ND:PR:NR:PU:NU	./.:0:0:0:0:31:16:31:16:0:0	./.:16:21:33:38:39:42:39:42:33:38
III	11073198	2816740126	GT	G	2158	F006	PC=D;RS=11073198;RE=11073209;LEN=1;S1=368;S2=2568.17;REP=10;PRV=1;F017;VD=rsa-2|Y48A6B.11a|r.?|-|-|protein_coding:deletion:5KB_downstream_variant|SO:0000010:SO:0000159:SO:0001633;VW=str-261|W09D6.2|r.?|-|-|protein_coding:deletion:2KB_upstream_variant|SO:0000010:SO:0000159:SO:0001636;VT=Del;VC=downstream	GT:PP:NP:PB:NB:PD:ND:PR:NR:PU:NU	./.:0:0:0:0:30:23:30:23:0:0	./.:22:15:33:22:38:27:38:27:33:22
III	11101606	2816740132	CTT	C	300	F006;F015	PC=D;RS=11101606;RE=11101622;LEN=2;S1=10;S2=350.874;REP=15;PRV=1;F017;VD=hmt-1|W09D6.6|r.?|-|-|protein_coding:deletion:2KB_upstream_variant|SO:0000010:SO:0000159:SO:0001636;VW=hmt-1|W09D6.6|r.?|-|-|protein_coding:deletion:2KB_upstream_variant|SO:0000010:SO:0000159:SO:0001636;VT=Del;VC=upstream	GT:PP:NP:PB:NB:PD:ND:PR:NR:PU:NU	./.:0:0:3:0:25:18:25:18:3:0	./.:4:1:19:6:29:23:29:23:19:6
III	11276211	2816740174	CA	C	1467	PASS	PC=D;RS=11276211;RE=11276220;LEN=1;S1=187;S2=1809.49;REP=8;PRV=1;F017;VD=gly-9|Y47D3A.23a|r.?|-|-|protein_coding:deletion:5KB_downstream_variant|SO:0000010:SO:0000159:SO:0001633;VW=gly-9|Y47D3A.23a|r.?|-|-|protein_coding:deletion:5KB_downstream_variant|SO:0000010:SO:0000159:SO:0001633;VT=Del;VC=downstream	GT:PP:NP:PB:NB:PD:ND:PR:NR:PU:NU	./.:0:0:0:0:30:17:30:17:0:0	./.:16:10:22:15:43:44:43:44:22:15
III	11492310	2816740214	AT	A	807	F006	PC=D;RS=11492310;RE=11492321;LEN=1;S1=72;S2=1046.6;REP=10;PRV=1;F017;VD=nars-2|Y66D12A.23.2|r.?|-|-|protein_coding:CDS:intron:deletion:intron_variant|SO:0000010:SO:0000316:SO:0000188:SO:0000159:SO:0001627;VW=nars-2|Y66D12A.23.2|r.?|-|-|protein_coding:CDS:intron:deletion:intron_variant|SO:0000010:SO:0000316:SO:0000188:SO:0000159:SO:0001627;VT=Del;VC=intronic	GT:PP:NP:PB:NB:PD:ND:PR:NR:PU:NU	./.:0:0:0:0:20:18:20:18:0:0	./.:8:7:13:13:31:33:31:33:13:13
III	11844769	2816740292	CA	C	2518	F006	PC=D;RS=11844769;RE=11844780;LEN=1;S1=464;S2=2988.62;REP=10;PRV=1;F017;VD=ntl-3|Y56A3A.1a.2|r.?|-|-|protein_coding:CDS:intron:deletion:intron_variant|SO:0000010:SO:0000316:SO:0000188:SO:0000159:SO:0001627;VW=ntl-3|Y56A3A.1a.2|r.?|-|-|protein_coding:CDS:intron:deletion:intron_variant|SO:0000010:SO:0000316:SO:0000188:SO:0000159:SO:0001627;VT=Del;VC=intronic	GT:PP:NP:PB:NB:PD:ND:PR:NR:PU:NU	./.:0:0:0:0:17:24:17:24:0:0	./.:15:28:31:42:38:49:38:49:31:42
III	12008990	2816740357	T	TC	1077	PASS	PC=I;RS=12008990;RE=12008995;LEN=1;S1=96;S2=1237.26;REP=4;PRV=1;F017;VT=Ins	GT:PP:NP:PB:NB:PD:ND:PR:NR:PU:NU	./.:0:0:0:0:21:24:21:24:0:0	./.:11:7:18:13:54:47:56:48:18:13
III	12036372	2816740366	TA	T	869	F006	PC=D;RS=12036372;RE=12036383;LEN=1;S1=66;S2=1019.51;REP=10;PRV=1;F017;VD=Y79H2A.3|Y79H2A.3a.1|r.?|-|-|protein_coding:CDS:intron:deletion:intron_variant|SO:0000010:SO:0000316:SO:0000188:SO:0000159:SO:0001627;VW=Y79H2A.3|Y79H2A.3a.1|r.?|-|-|protein_coding:CDS:intron:deletion:intron_variant|SO:0000010:SO:0000316:SO:0000188:SO:0000159:SO:0001627;VT=Del;VC=intronic	GT:PP:NP:PB:NB:PD:ND:PR:NR:PU:NU	./.:0:0:0:0:25:22:25:22:0:0	./.:10:5:30:13:35:21:35:21:30:13
III	12067773	2816740376	GA	G	509	F006;F015	PC=D;RS=12067773;RE=12067785;LEN=1;S1=24;S2=628.563;REP=11;PRV=1;F017;VD=zyg-8|Y79H2A.11|r.?|-|-|protein_coding:CDS:intron:deletion:intron_variant|SO:0000010:SO:0000316:SO:0000188:SO:0000159:SO:0001627;VW=zyg-8|Y79H2A.11|r.?|-|-|protein_coding:CDS:intron:deletion:intron_variant|SO:0000010:SO:0000316:SO:0000188:SO:0000159:SO:0001627;VT=Del;VC=intronic	GT:PP:NP:PB:NB:PD:ND:PR:NR:PU:NU	./.:0:0:1:0:23:20:23:20:1:0	./.:7:2:12:10:41:35:41:35:12:10
III	12126879	2816740387	GT	G	1140	F006	PC=D;RS=12126879;RE=12126891;LEN=1;S1=104;S2=1312.25;REP=11;PRV=1;F017;VD=Y75B8A.6|Y75B8A.6|r.?|-|-|protein_coding:CDS:intron:deletion:intron_variant|SO:0000010:SO:0000316:SO:0000188:SO:0000159:SO:0001627;VW=Y75B8A.6|Y75B8A.6|r.?|-|-|protein_coding:CDS:intron:deletion:intron_variant|SO:0000010:SO:0000316:SO:0000188:SO:0000159:SO:0001627;VT=Del;VC=intronic	GT:PP:NP:PB:NB:PD:ND:PR:NR:PU:NU	./.:0:0:0:0:13:20:13:20:0:0	./.:7:12:14:21:42:41:42:41:14:21
III	12154059	2816740391	CT	C	809	PASS	PC=D;RS=12154059;RE=12154069;LEN=1;S1=60;S2=975.222;REP=9;PRV=1;F017;VD=Y75B8A.7|Y75B8A.7|r.?|-|-|protein_coding:CDS:intron:deletion:intron_variant|SO:0000010:SO:0000316:SO:0000188:SO:0000159:SO:0001627;VW=Y75B8A.7|Y75B8A.7|r.?|-|-|protein_coding:CDS:intron:deletion:intron_variant|SO:0000010:SO:0000316:SO:0000188:SO:0000159:SO:0001627;VT=Del;VC=intronic	GT:PP:NP:PB:NB:PD:ND:PR:NR:PU:NU	./.:0:0:0:0:31:26:31:26:0:0	./.:5:9:12:18:29:40:29:40:12:18
III	12251467	2816740416	AT	A	2009	PASS	PC=D;RS=12251467;RE=12251476;LEN=1;S1=324;S2=2358.25;REP=8;PRV=1;F017;VD=Y75B8A.24|Y75B8A.24|r.?|-|-|protein_coding:deletion:500B_downstream_variant|SO:0000010:SO:0000159:SO:0001634;VW=tim-1|Y75B8A.22.1|r.?|-|-|protein_coding:deletion:2KB_upstream_variant|SO:0000010:SO:0000159:SO:0001636;VT=Del;VC=downstream	GT:PP:NP:PB:NB:PD:ND:PR:NR:PU:NU	./.:0:0:0:0:20:21:20:21:0:0	./.:17:17:32:32:35:38:35:38:32:32
III	12302821	2816740430	GTT	G	1229	F006	PC=D;RS=12302821;RE=12302833;LEN=2;S1=120;S2=1454.41;REP=11;PRV=1;F017;VD=mrp-8|Y75B8A.26|r.?|-|-|protein_coding:CDS:intron:deletion:intron_variant|SO:0000010:SO:0000316:SO:0000188:SO:0000159:SO:0001627;VW=mrp-8|Y75B8A.26|r.?|-|-|protein_coding:CDS:intron:deletion:intron_variant|SO:0000010:SO:0000316:SO:0000188:SO:0000159:SO:0001627;VT=Del;VC=intronic	GT:PP:NP:PB:NB:PD:ND:PR:NR:PU:NU	./.:0:0:0:0:22:22:22:22:0:0	./.:14:7:36:25:44:33:44:33:36:25
III	12352456	2816740441	CT	C	780	PASS	PC=D;RS=12352456;RE=12352466;LEN=1;S1=56;S2=908.058;REP=9;PRV=1;F017;VD=pph-4.1|Y75B8A.30|r.?|-|-|protein_coding:deletion:2KB_upstream_variant|SO:0000010:SO:0000159:SO:0001636;VW=Y75B8A.31|Y75B8A.31|r.?|-|-|protein_coding:CDS:intron:deletion:intron_variant|SO:0000010:SO:0000316:SO:0000188:SO:0000159:SO:0001627;VT=Del;VC=upstream	GT:PP:NP:PB:NB:PD:ND:PR:NR:PU:NU	./.:0:0:0:0:30:24:30:24:0:0	./.:7:6:8:13:30:27:30:27:8:13
III	12585659	2816740484	GA	G	1769	F006	PC=D;RS=12585659;RE=12585670;LEN=1;S1=247;S2=2069.12;REP=10;PRV=1;F017;VT=Del	GT:PP:NP:PB:NB:PD:ND:PR:NR:PU:NU	./.:0:0:0:0:19:31:19:31:0:0	./.:12:18:23:34:28:42:28:42:23:34
III	12616314	2816740501	AAG	A	749	PASS	PC=D;RS=12616314;RE=12616327;LEN=2;S1=56;S2=903.242;REP=6;PRV=1;F017;VD=Y111B2A.12|Y111B2A.12a.2|r.?|-|-|protein_coding:CDS:intron:deletion:intron_variant|SO:0000010:SO:0000316:SO:0000188:SO:0000159:SO:0001627;VW=Y111B2A.12|Y111B2A.12a.2|r.?|-|-|protein_coding:CDS:intron:deletion:intron_variant|SO:0000010:SO:0000316:SO:0000188:SO:0000159:SO:0001627;VT=Del;VC=intronic	GT:PP:NP:PB:NB:PD:ND:PR:NR:PU:NU	./.:0:0:0:0:26:21:26:21:0:0	./.:6:7:21:16:44:32:44:32:21:16
III	13109535	2816740606	CA	C	1200	F006	PC=D;RS=13109535;RE=13109546;LEN=1;S1=96;S2=1384.83;REP=10;PRV=1;F017;VD=dhhc-8|Y39E4B.7|r.?|-|-|protein_coding:CDS:intron:deletion:intron_variant|SO:0000010:SO:0000316:SO:0000188:SO:0000159:SO:0001627;VW=dhhc-8|Y39E4B.7|r.?|-|-|protein_coding:CDS:intron:deletion:intron_variant|SO:0000010:SO:0000316:SO:0000188:SO:0000159:SO:0001627;VT=Del;VC=intronic	GT:PP:NP:PB:NB:PD:ND:PR:NR:PU:NU	./.:0:0:0:0:12:27:12:27:0:0	./.:15:5:37:20:42:30:42:30:37:20
III	13122553	2816740611	TCCCC	T	1153	F006;F015	PC=D;RS=13122553;RE=13122568;LEN=4;S1=128;S2=1520.97;REP=14;PRV=1;F017;VD=dhhc-8|Y39E4B.7|r.?|-|-|protein_coding:deletion:5KB_downstream_variant|SO:0000010:SO:0000159:SO:0001633;VW=zig-8|Y39E4B.8|r.?|-|-|protein_coding:CDS:intron:deletion:intron_variant|SO:0000010:SO:0000316:SO:0000188:SO:0000159:SO:0001627;VT=Del;VC=downstream	GT:PP:NP:PB:NB:PD:ND:PR:NR:PU:NU	./.:0:0:0:2:13:18:13:18:0:2	./.:7:15:19:18:23:26:23:26:19:20
III	13193287	2816740626	TA	T	598	PASS	PC=D;RS=13193287;RE=13193294;LEN=1;S1=42;S2=768.31;REP=6;PRV=1;F017;VD=gly-5|Y39E4B.12a.2|r.?|-|-|protein_coding:CDS:intron:deletion:intron_variant|SO:0000010:SO:0000316:SO:0000188:SO:0000159:SO:0001627;VW=gly-5|Y39E4B.12a.2|r.?|-|-|protein_coding:CDS:intron:deletion:intron_variant|SO:0000010:SO:0000316:SO:0000188:SO:0000159:SO:0001627;VT=Del;VC=intronic	GT:PP:NP:PB:NB:PD:ND:PR:NR:PU:NU	./.:0:0:0:0:23:27:23:27:0:0	./.:6:5:18:18:43:37:43:37:18:18
III	13350590	2816740662	G	GA	449	PASS	PC=I;RS=13350590;RE=13350600;LEN=1;S1=25;S2=540.928;REP=9;PRV=1;F017;VD=mtm-6|F53A2.8b.2|r.?|-|-|protein_coding:insertion:2KB_upstream_variant|SO:0000010:SO:0000667:SO:0001636;VW=mtm-6|F53A2.8a|r.?|-|-|protein_coding:CDS:intron:insertion:intron_variant|SO:0000010:SO:0000316:SO:0000188:SO:0000667:SO:0001627;VT=Ins;VC=upstream	GT:PP:NP:PB:NB:PD:ND:PR:NR:PU:NU	./.:0:0:0:0:26:23:26:24:0:0	./.:4:4:18:12:42:40:42:41:18:12
III	13410063	2816740671	A	AT	2460	PASS	PC=I;RS=13410063;RE=13410071;LEN=1;S1=450;S2=2813.35;REP=7;PRV=1;F017;VD=myo-6|F45G2.2a|r.?|-|-|protein_coding:CDS:intron:insertion:intron_variant|SO:0000010:SO:0000316:SO:0000188:SO:0000667:SO:0001627;VW=myo-6|F45G2.2a|r.?|-|-|protein_coding:CDS:intron:insertion:intron_variant|SO:0000010:SO:0000316:SO:0000188:SO:0000667:SO:0001627;VT=Ins;VC=intronic	GT:PP:NP:PB:NB:PD:ND:PR:NR:PU:NU	./.:0:0:0:0:28:25:29:25:0:0	./.:24:17:35:27:42:37:42:37:35:27
III	13550210	2816740694	GT	G	1978	PASS	PC=D;RS=13550210;RE=13550218;LEN=1;S1=315;S2=2369.09;REP=7;PRV=1;F017;VD=scav-2|Y76A2B.6|r.?|-|-|protein_coding:deletion:5KB_downstream_variant|SO:0000010:SO:0000159:SO:0001633;VW=Y76A2B.5|Y76A2B.5.1|r.?|-|-|protein_coding:deletion:2KB_upstream_variant|SO:0000010:SO:0000159:SO:0001636;VT=Del;VC=downstream	GT:PP:NP:PB:NB:PD:ND:PR:NR:PU:NU	./.:0:0:0:0:24:27:24:27:0:0	./.:14:20:25:24:45:51:45:51:25:24
III	13647006	2816740707	C	CA	1438	F006;F010;F015	PC=I;RS=13647006;RE=13647017;LEN=1;S1=182;S2=1693.56;REP=10;PRV=1;F017;VD=set-16|T12D8.1|r.?|-|-|protein_coding:CDS:intron:insertion:intron_variant|SO:0000010:SO:0000316:SO:0000188:SO:0000667:SO:0001627;VW=set-16|T12D8.1|r.?|-|-|protein_coding:CDS:intron:insertion:intron_variant|SO:0000010:SO:0000316:SO:0000188:SO:0000667:SO:0001627;VT=Ins;VC=intronic	GT:PP:NP:PB:NB:PD:ND:PR:NR:PU:NU	./.:0:1:0:1:10:21:10:21:0:1	./.:12:12:23:19:36:34:36:34:23:21
IV	56656	2816740728	GT	G	660	F006;F015	PC=D;RS=56656;RE=56668;LEN=1;S1=30;S2=766.887;REP=11;PRV=1;F017;VT=Del	GT:PP:NP:PB:NB:PD:ND:PR:NR:PU:NU	./.:0:0:0:1:17:25:17:25:0:1	./.:9:2:13:9:31:31:31:31:13:9
IV	64726	2816740731	G	GT	385	PASS	PC=I;RS=64726;RE=64735;LEN=1;S1=78;S2=1177.85;REP=8;PRV=1;F017;VT=Ins	GT:PP:NP:PB:NB:PD:ND:PR:NR:PU:NU	./.:0:0:0:0:12:4:12:4:0:0	./.:12:5:18:8:23:10:23:10:18:8
IV	134977	2816740742	CA	C	960	PASS	PC=D;RS=134977;RE=134984;LEN=1;S1=81;S2=1116.79;REP=6;PRV=1;F017;VD=daf-1|F29C4.1a|r.?|-|-|protein_coding:CDS:intron:deletion:intron_variant|SO:0000010:SO:0000316:SO:0000188:SO:0000159:SO:0001627;VW=daf-1|F29C4.1a|r.?|-|-|protein_coding:CDS:intron:deletion:intron_variant|SO:0000010:SO:0000316:SO:0000188:SO:0000159:SO:0001627;VT=Del;VC=intronic	GT:PP:NP:PB:NB:PD:ND:PR:NR:PU:NU	./.:0:0:0:0:12:16:12:16:0:0	./.:8:8:14:13:44:37:44:37:14:13
IV	288117	2816740768	G	GA	2189	PASS	PC=I;RS=288117;RE=288125;LEN=1;S1=374;S2=2544.94;REP=7;PRV=1;F017;VD=T21D12.7|T21D12.7|r.?|-|-|protein_coding:insertion:5KB_downstream_variant|SO:0000010:SO:0000667:SO:0001633;VW=T21D12.14|T21D12.14|r.?|-|-|protein_coding:insertion:2KB_upstream_variant|SO:0000010:SO:0000667:SO:0001636;VT=Ins;VC=downstream	GT:PP:NP:PB:NB:PD:ND:PR:NR:PU:NU	./.:0:0:0:0:18:28:20:28:0:0	./.:16:21:25:33:38:43:39:43:25:33
IV	714146	2816740837	ATT	A	1200	PASS	PC=D;RS=714146;RE=714155;LEN=2;S1=120;S2=1388.76;REP=8;PRV=1;F017;VD=Y55F3C.10|Y55F3C.10|r.?|-|-|protein_coding:deletion:5KB_downstream_variant|SO:0000010:SO:0000159:SO:0001633;VW=clec-164|Y55F3C.5|r.?|-|-|protein_coding:deletion:5KB_upstream_variant|SO:0000010:SO:0000159:SO:0001635;VT=Del;VC=downstream	GT:PP:NP:PB:NB:PD:ND:PR:NR:PU:NU	./.:0:0:0:0:18:19:18:19:0:0	./.:9:11:14:17:43:34:43:34:14:17
IV	803837	2816740846	GT	G	2040	F006;F015	PC=D;RS=803837;RE=803849;LEN=1;S1=320;S2=2355.71;REP=11;PRV=1;F017;VD=Y55F3BL.2|Y55F3BL.2|r.?|-|-|protein_coding:deletion:5KB_downstream_variant|SO:0000010:SO:0000159:SO:0001633;VW=mrpl-46|Y55F3BL.1|r.?|-|-|protein_coding:CDS:intron:deletion:intron_variant|SO:0000010:SO:0000316:SO:0000188:SO:0000159:SO:0001627;VT=Del;VC=downstream	GT:PP:NP:PB:NB:PD:ND:PR:NR:PU:NU	./.:0:0:0:1:21:25:21:25:0:1	./.:15:19:25:36:35:43:35:43:25:36
IV	805471	2816740847	AT	A	1318	PASS	PC=D;RS=805471;RE=805481;LEN=1;S1=156;S2=1584.01;REP=9;PRV=1;F017;VD=Y55F3BL.2|Y55F3BL.2|r.?|-|-|protein_coding:deletion:5KB_downstream_variant|SO:0000010:SO:0000159:SO:0001633;VW=Y55F3BL.4|Y55F3BL.4|r.?|-|-|protein_coding:CDS:intron:deletion:intron_variant|SO:0000010:SO:0000316:SO:0000188:SO:0000159:SO:0001627;VT=Del;VC=downstream	GT:PP:NP:PB:NB:PD:ND:PR:NR:PU:NU	./.:0:0:0:0:24:27:24:27:0:0	./.:12:11:28:40:35:48:35:48:28:41
IV	999158	2816740877	GT	G	1018	F006	PC=D;RS=999158;RE=999169;LEN=1;S1=100;S2=1244.94;REP=10;PRV=1;F017;VD=Y55F3AM.6|Y55F3AM.6a|r.?|-|-|protein_coding:deletion:5KB_downstream_variant|SO:0000010:SO:0000159:SO:0001633;VW=Y55F3AM.5|Y55F3AM.5|r.?|-|-|protein_coding:deletion:2KB_upstream_variant|SO:0000010:SO:0000159:SO:0001636;VT=Del;VC=downstream	GT:PP:NP:PB:NB:PD:ND:PR:NR:PU:NU	./.:0:0:0:0:16:10:16:10:0:0	./.:9:9:13:16:41:37:41:37:13:16
IV	1000734	2816740879	C	CA	869	PASS	PC=I;RS=1000734;RE=1000741;LEN=1;S1=30;S2=1038.86;REP=6;PRV=1;F017;VD=Y55F3AM.6|Y55F3AM.6a|r.?|-|-|protein_coding:insertion:5KB_downstream_variant|SO:0000010:SO:0000667:SO:0001633;VW=Y55F3AM.5|Y55F3AM.5|r.?|-|-|protein_coding:CDS:intron:insertion:intron_variant|SO:0000010:SO:0000316:SO:0000188:SO:0000667:SO:0001627;VT=Ins;VC=downstream	GT:PP:NP:PB:NB:PD:ND:PR:NR:PU:NU	./.:0:0:0:0:29:16:30:16:0:0	./.:1:14:15:19:30:44:30:44:15:20
IV	1080059	2816740892	GA	G	1769	F015	PC=D;RS=1080059;RE=1080068;LEN=1;S1=252;S2=2074.1;REP=8;PRV=1;F017;VD=csn-4|Y55F3AM.15.2|r.?|-|-|protein_coding:CDS:intron:deletion:intron_variant|SO:0000010:SO:0000316:SO:0000188:SO:0000159:SO:0001627;VW=csn-4|Y55F3AM.15.2|r.?|-|-|protein_coding:CDS:intron:deletion:intron_variant|SO:0000010:SO:0000316:SO:0000188:SO:0000159:SO:0001627;VT=Del;VC=intronic	GT:PP:NP:PB:NB:PD:ND:PR:NR:PU:NU	./.:1:0:1:0:25:30:25:30:1:0	./.:12:17:19:25:50:54:50:54:19:25
IV	1158803	2816740909	CA	C	869	F006	PC=D;RS=1158803;RE=1158814;LEN=1;S1=66;S2=1017.79;REP=10;PRV=1;F017;VD=ets-8|C50A2.4|r.?|-|-|protein_coding:deletion:5KB_downstream_variant|SO:0000010:SO:0000159:SO:0001633;VW=C50A2.7|C50A2.7|r.?|-|-|protein_coding:deletion:5KB_upstream_variant|SO:0000010:SO:0000159:SO:0001635;VT=Del;VC=downstream	GT:PP:NP:PB:NB:PD:ND:PR:NR:PU:NU	./.:0:0:0:0:26:19:26:19:0:0	./.:5:10:8:17:24:33:24:33:8:17
IV	1212441	2816740925	CT	C	1260	PASS	PC=D;RS=1212441;RE=1212449;LEN=1;S1=130;S2=1462.47;REP=7;PRV=1;F017;VD=dsl-1|W09G12.4|r.?|-|-|protein_coding:deletion:5KB_upstream_variant|SO:0000010:SO:0000159:SO:0001635;VW=dsl-1|W09G12.4|r.?|-|-|protein_coding:deletion:5KB_upstream_variant|SO:0000010:SO:0000159:SO:0001635;VT=Del;VC=upstream	GT:PP:NP:PB:NB:PD:ND:PR:NR:PU:NU	./.:0:0:0:0:19:29:19:29:0:0	./.:12:9:18:17:33:35:33:35:18:17
IV	1509838	2816740992	A	AC	1169	PASS	PC=I;RS=1509838;RE=1509846;LEN=1;S1=120;S2=1347.82;REP=7;PRV=1;F017;VD=Y77E11A.1|Y77E11A.1.2|r.1579_1580insc|c.?|p.?|protein_coding:three_prime_UTR:exon:insertion:3_prime_UTR_variant:transcript_variant|SO:0000010:SO:0000205:SO:0000147:SO:0000667:SO:0001624:SO:0001576;VW=Y77E11A.1|Y77E11A.1.2|r.1579_1580insc|c.?|p.?|protein_coding:three_prime_UTR:exon:insertion:3_prime_UTR_variant:transcript_variant|SO:0000010:SO:0000205:SO:0000147:SO:0000667:SO:0001624:SO:0001576;VT=Ins;VC=3'UTR variant	GT:PP:NP:PB:NB:PD:ND:PR:NR:PU:NU	./.:0:0:0:0:20:22:21:22:0:0	./.:11:9:24:20:32:29:33:29:24:22
IV	1660001	2816741026	CA	C	629	F006	PC=D;RS=1660001;RE=1660012;LEN=1;S1=36;S2=761.468;REP=10;PRV=1;F017;VD=rps-28|Y41D4B.5.1|r.257delA|c.?|p.?|protein_coding:three_prime_UTR:exon:deletion:3_prime_UTR_variant:transcript_variant|SO:0000010:SO:0000205:SO:0000147:SO:0000159:SO:0001624:SO:0001576;VW=rps-28|Y41D4B.5.1|r.257delA|c.?|p.?|protein_coding:three_prime_UTR:exon:deletion:3_prime_UTR_variant:transcript_variant|SO:0000010:SO:0000205:SO:0000147:SO:0000159:SO:0001624:SO:0001576;VT=Del;VC=3'UTR variant	GT:PP:NP:PB:NB:PD:ND:PR:NR:PU:NU	./.:0:0:0:0:32:20:32:20:0:0	./.:3:8:10:14:26:35:26:35:10:14
IV	1668300	2816741028	G	GT	748	F006	PC=I;RS=1668300;RE=1668311;LEN=1;S1=63;S2=951.299;REP=10;PRV=1;F017;VD=Y41D4B.4|Y41D4B.4a|r.?|-|-|protein_coding:CDS:intron:insertion:intron_variant|SO:0000010:SO:0000316:SO:0000188:SO:0000667:SO:0001627;VW=Y41D4B.4|Y41D4B.4a|r.?|-|-|protein_coding:CDS:intron:insertion:intron_variant|SO:0000010:SO:0000316:SO:0000188:SO:0000667:SO:0001627;VT=Ins;VC=intronic	GT:PP:NP:PB:NB:PD:ND:PR:NR:PU:NU	./.:0:0:0:0:22:29:22:29:0:0	./.:8:6:19:12:41:42:41:42:19:12
IV	1729010	2816741041	AT	A	989	PASS	PC=D;RS=1729010;RE=1729019;LEN=1;S1=60;S2=1181.47;REP=8;PRV=1;F017;VD=Y41D4A.5|Y41D4A.5|r.?|-|-|protein_coding:three_prime_UTR:intron:deletion:intron_variant|SO:0000010:SO:0000205:SO:0000188:SO:0000159:SO:0001627;VW=Y41D4A.5|Y41D4A.5|r.?|-|-|protein_coding:three_prime_UTR:intron:deletion:intron_variant|SO:0000010:SO:0000205:SO:0000188:SO:0000159:SO:0001627;VT=Del;VC=intronic	GT:PP:NP:PB:NB:PD:ND:PR:NR:PU:NU	./.:0:0:0:0:11:9:11:9:0:0	./.:14:3:30:16:32:21:32:21:30:16
IV	1775638	2816741055	TA	T	2220	PASS	PC=D;RS=1775638;RE=1775648;LEN=1;S1=368;S2=2573.84;REP=9;PRV=1;F017;VD=frpr-19|Y41D4A.8|r.?|-|-|protein_coding:deletion:5KB_downstream_variant|SO:0000010:SO:0000159:SO:0001633;VW=frpr-19|Y41D4A.8|r.?|-|-|protein_coding:deletion:5KB_downstream_variant|SO:0000010:SO:0000159:SO:0001633;VT=Del;VC=downstream	GT:PP:NP:PB:NB:PD:ND:PR:NR:PU:NU	./.:0:0:0:0:23:16:23:16:0:0	./.:22:15:38:33:47:39:47:39:38:33
IV	1973345	2816741100	GA	G	449	PASS	PC=D;RS=1973345;RE=1973354;LEN=1;S1=24;S2=554.178;REP=8;PRV=1;F017;VD=Y48A5A.1|Y48A5A.1.2|r.?|-|-|protein_coding:deletion:5KB_downstream_variant|SO:0000010:SO:0000159:SO:0001633;VW=Y76B12C.4|Y76B12C.4|r.?|-|-|protein_coding:deletion:2KB_upstream_variant|SO:0000010:SO:0000159:SO:0001636;VT=Del;VC=downstream	GT:PP:NP:PB:NB:PD:ND:PR:NR:PU:NU	./.:0:0:0:0:29:22:29:22:0:0	./.:3:5:5:8:31:32:31:32:5:8
IV	1978138	2816741101	AT	A	1078	PASS	PC=D;RS=1978138;RE=1978147;LEN=1;S1=108;S2=1313.24;REP=8;PRV=1;F017;VD=Y76B12C.6|Y76B12C.6|r.?|-|-|protein_coding:deletion:5KB_upstream_variant|SO:0000010:SO:0000159:SO:0001635;VW=Y76B12C.6|Y76B12C.6|r.?|-|-|protein_coding:deletion:5KB_upstream_variant|SO:0000010:SO:0000159:SO:0001635;VT=Del;VC=upstream	GT:PP:NP:PB:NB:PD:ND:PR:NR:PU:NU	./.:0:0:0:0:21:20:21:20:0:0	./.:11:8:16:12:34:36:34:36:16:12
IV	1987726	2816741102	CA	C	2705	F006	PC=D;RS=1987726;RE=1987737;LEN=1;S1=560;S2=3196.91;REP=10;PRV=1;F017;VD=Y76B12C.6|Y76B12C.6|r.?|-|-|protein_coding:CDS:intron:deletion:intron_variant|SO:0000010:SO:0000316:SO:0000188:SO:0000159:SO:0001627;VW=Y76B12C.6|Y76B12C.6|r.?|-|-|protein_coding:CDS:intron:deletion:intron_variant|SO:0000010:SO:0000316:SO:0000188:SO:0000159:SO:0001627;VT=Del;VC=intronic	GT:PP:NP:PB:NB:PD:ND:PR:NR:PU:NU	./.:0:0:0:0:20:23:20:23:0:0	./.:27:19:39:31:48:46:48:46:39:31
IV	2335801	2816741173	C	CA	1349	F006	PC=I;RS=2335801;RE=2335813;LEN=1;S1=154;S2=1573.77;REP=11;PRV=1;F017;VD=ppgn-1|Y38F2AR.7.1|r.?|-|-|protein_coding:CDS:intron:insertion:intron_variant|SO:0000010:SO:0000316:SO:0000188:SO:0000667:SO:0001627;VW=ppgn-1|Y38F2AR.7.1|r.?|-|-|protein_coding:CDS:intron:insertion:intron_variant|SO:0000010:SO:0000316:SO:0000188:SO:0000667:SO:0001627;VT=Ins;VC=intronic	GT:PP:NP:PB:NB:PD:ND:PR:NR:PU:NU	./.:0:0:0:0:22:25:22:25:0:0	./.:13:10:29:27:46:43:46:44:30:27
IV	2387199	2816741185	AT	A	1403	PASS	PC=D;RS=2387199;RE=2387209;LEN=1;S1=204;S2=1861.4;REP=9;PRV=1;F017;VD=eri-5|Y38F2AR.1|r.?|-|-|protein_coding:deletion:5KB_upstream_variant|SO:0000010:SO:0000159:SO:0001635;VW=Y38F2AR.3|Y38F2AR.3b|r.?|-|-|protein_coding:CDS:intron:deletion:intron_variant|SO:0000010:SO:0000316:SO:0000188:SO:0000159:SO:0001627;VT=Del;VC=upstream	GT:PP:NP:PB:NB:PD:ND:PR:NR:PU:NU	./.:0:0:0:0:20:22:20:22:0:0	./.:11:16:30:35:39:39:39:39:30:35
IV	2481409	2816741200	TAA	T	718	F006;F015	PC=D;RS=2481409;RE=2481426;LEN=2;S1=56;S2=894.444;REP=16;PRV=1;F017;VD=grd-16|Y69A2AL.1|r.?|-|-|protein_coding:deletion:5KB_downstream_variant|SO:0000010:SO:0000159:SO:0001633;VW=Y69A2AL.2|Y69A2AL.2|r.?|-|-|protein_coding:deletion:2KB_upstream_variant|SO:0000010:SO:0000159:SO:0001636;VT=Del;VC=downstream	GT:PP:NP:PB:NB:PD:ND:PR:NR:PU:NU	./.:0:0:1:0:19:18:19:18:1:0	./.:7:6:28:27:40:38:40:38:28:27
IV	2528932	2816741209	C	CT	778	F006;F015	PC=I;RS=2528932;RE=2528943;LEN=1;S1=48;S2=963.34;REP=10;PRV=1;F017;VD=Y69A2AR.16|Y69A2AR.16|r.?|-|-|protein_coding:CDS:intron:insertion:intron_variant|SO:0000010:SO:0000316:SO:0000188:SO:0000667:SO:0001627;VW=Y69A2AR.16|Y69A2AR.16|r.?|-|-|protein_coding:CDS:intron:insertion:intron_variant|SO:0000010:SO:0000316:SO:0000188:SO:0000667:SO:0001627;VT=Ins;VC=intronic	GT:PP:NP:PB:NB:PD:ND:PR:NR:PU:NU	./.:0:0:1:0:26:23:27:24:1:0	./.:3:11:39:29:54:50:54:50:39:29
IV	3000546	2816741290	GT	G	1625	F006	PC=D;RS=3000546;RE=3000557;LEN=1;S1=216;S2=1944.14;REP=10;PRV=1;F017;VD=Y54G2A.73|Y54G2A.73|r.1182delA|c.1182delA|p.K394fs*>2|protein_coding:CDS:exon:deletion:frameshift_variant|SO:0000010:SO:0000316:SO:0000147:SO:0000159:SO:0001589;VW=Y54G2A.73|Y54G2A.73|r.1182delA|c.1182delA|p.K394fs*>2|protein_coding:CDS:exon:deletion:frameshift_variant|SO:0000010:SO:0000316:SO:0000147:SO:0000159:SO:0001589;VT=Del;VC=frameshift	GT:PP:NP:PB:NB:PD:ND:PR:NR:PU:NU	./.:0:0:0:0:18:24:18:24:0:0	./.:11:17:26:31:30:42:30:42:26:31
IV	3125441	2816741319	G	GT	1225	PASS	PC=I;RS=3125441;RE=3125449;LEN=1;S1=150;S2=1582.8;REP=7;PRV=1;F017;VD=mca-3|Y67D8C.10b.2|r.?|-|-|protein_coding:CDS:intron:insertion:intron_variant|SO:0000010:SO:0000316:SO:0000188:SO:0000667:SO:0001627;VW=mca-3|Y67D8C.10b.2|r.?|-|-|protein_coding:CDS:intron:insertion:intron_variant|SO:0000010:SO:0000316:SO:0000188:SO:0000667:SO:0001627;VT=Ins;VC=intronic	GT:PP:NP:PB:NB:PD:ND:PR:NR:PU:NU	./.:0:0:0:0:18:29:18:29:0:0	./.:14:9:23:16:39:36:39:36:23:16
IV	3378416	2816741367	G	GA	840	F006	PC=I;RS=3378416;RE=3378427;LEN=1;S1=55;S2=957.319;REP=10;PRV=1;F017;VD=vha-19|Y55H10A.1.2|r.?|-|-|protein_coding:insertion:5KB_downstream_variant|SO:0000010:SO:0000667:SO:0001633;VW=otub-4|B0546.2.2|r.?|-|-|protein_coding:insertion:2KB_upstream_variant|SO:0000010:SO:0000667:SO:0001636;VT=Ins;VC=downstream	GT:PP:NP:PB:NB:PD:ND:PR:NR:PU:NU	./.:0:0:0:0:17:35:17:35:0:0	./.:4:10:15:24:25:57:25:57:15:24
IV	3535332	2816741395	GA	G	2249	PASS	PC=D;RS=3535332;RE=3535342;LEN=1;S1=391;S2=2637.92;REP=9;PRV=1;F017;VD=B0212.3|B0212.3|r.?|-|-|protein_coding:deletion:5KB_upstream_variant|SO:0000010:SO:0000159:SO:0001635;VW=M57.1|M57.1|r.?|-|-|protein_coding:CDS:intron:deletion:intron_variant|SO:0000010:SO:0000316:SO:0000188:SO:0000159:SO:0001627;VT=Del;VC=upstream	GT:PP:NP:PB:NB:PD:ND:PR:NR:PU:NU	./.:0:0:0:0:20:23:20:23:0:0	./.:22:16:41:27:53:35:53:35:41:28
IV	3645255	2816741415	CA	C	1198	F006;F015	PC=D;RS=3645255;RE=3645266;LEN=1;S1=120;S2=1444.41;REP=10;PRV=1;F017;VD=CC8.2|CC8.2b|r.1306delU|c.?|p.?|protein_coding:three_prime_UTR:exon:deletion:3_prime_UTR_variant:transcript_variant|SO:0000010:SO:0000205:SO:0000147:SO:0000159:SO:0001624:SO:0001576;VW=CC8.2|CC8.2b|r.1306delU|c.?|p.?|protein_coding:three_prime_UTR:exon:deletion:3_prime_UTR_variant:transcript_variant|SO:0000010:SO:0000205:SO:0000147:SO:0000159:SO:0001624:SO:0001576;VT=Del;VC=3'UTR variant	GT:PP:NP:PB:NB:PD:ND:PR:NR:PU:NU	./.:0:1:0:1:27:26:27:26:0:1	./.:7:13:10:16:38:46:38:46:10:16
IV	3652415	2816741416	G	GT	869	PASS	PC=I;RS=3652415;RE=3652425;LEN=1;S1=66;S2=1030.43;REP=9;PRV=1;F017;VD=CC8.2|CC8.2a|r.?|-|-|protein_coding:insertion:5KB_upstream_variant|SO:0000010:SO:0000667:SO:0001635;VW=CC8.2|CC8.2a|r.?|-|-|protein_coding:insertion:5KB_upstream_variant|SO:0000010:SO:0000667:SO:0001635;VT=Ins;VC=upstream	GT:PP:NP:PB:NB:PD:ND:PR:NR:PU:NU	./.:0:0:0:0:15:22:16:22:0:0	./.:10:5:19:13:24:19:24:20:19:13
IV	3686653	2816741423	G	GT	809	F006	PC=I;RS=3686653;RE=3686664;LEN=1;S1=64;S2=937.451;REP=10;PRV=1;F017;VD=map-1|Y37E11AL.7|r.119-10_119-9insa|c.109-10_109-9insA|p.?|protein_coding:CDS:extended_intronic_splice_region:insertion:extended_intronic_splice_region_variant:transcript_variant|SO:0000010:SO:0000316:SO:CGPX05:SO:0000667:SO:CGPX04:SO:0001576;VW=map-1|Y37E11AL.7|r.119-10_119-9insa|c.109-10_109-9insA|p.?|protein_coding:CDS:extended_intronic_splice_region:insertion:extended_intronic_splice_region_variant:transcript_variant|SO:0000010:SO:0000316:SO:CGPX05:SO:0000667:SO:CGPX04:SO:0001576;VT=Ins;VC=splice region	GT:PP:NP:PB:NB:PD:ND:PR:NR:PU:NU	./.:0:0:0:0:26:13:26:14:0:0	./.:7:7:17:20:29:30:30:30:17:20
IV	3714645	2816741428	CT	C	1589	PASS	PC=D;RS=3714645;RE=3714655;LEN=1;S1=208;S2=1871.63;REP=9;PRV=1;F017;VD=Y37E11AL.1|Y37E11AL.1|r.?|-|-|protein_coding:CDS:intron:deletion:intron_variant|SO:0000010:SO:0000316:SO:0000188:SO:0000159:SO:0001627;VW=Y37E11AL.1|Y37E11AL.1|r.?|-|-|protein_coding:CDS:intron:deletion:intron_variant|SO:0000010:SO:0000316:SO:0000188:SO:0000159:SO:0001627;VT=Del;VC=intronic	GT:PP:NP:PB:NB:PD:ND:PR:NR:PU:NU	./.:0:0:0:0:24:35:24:35:0:0	./.:12:15:22:42:32:50:32:50:22:42
IV	3727370	2816741431	G	GA	1766	PASS	PC=I;RS=3727370;RE=3727379;LEN=1;S1=342;S2=2398.11;REP=8;PRV=1;F017;VD=smgl-2|Y37E11AM.1|r.?|-|-|protein_coding:CDS:intron:insertion:intron_variant|SO:0000010:SO:0000316:SO:0000188:SO:0000667:SO:0001627;VW=smgl-2|Y37E11AM.1|r.?|-|-|protein_coding:CDS:intron:insertion:intron_variant|SO:0000010:SO:0000316:SO:0000188:SO:0000667:SO:0001627;VT=Ins;VC=intronic	GT:PP:NP:PB:NB:PD:ND:PR:NR:PU:NU	./.:0:0:0:0:28:24:29:24:0:0	./.:17:18:28:28:38:36:38:36:28:28
IV	3990076	2816741467	G	GA	1829	F006	PC=I;RS=3990076;RE=3990087;LEN=1;S1=266;S2=2123.13;REP=10;PRV=1;F017;VD=clec-78|F47C12.2|r.?|-|-|protein_coding:CDS:intron:insertion:intron_variant|SO:0000010:SO:0000316:SO:0000188:SO:0000667:SO:0001627;VW=clec-78|F47C12.2|r.?|-|-|protein_coding:CDS:intron:insertion:intron_variant|SO:0000010:SO:0000316:SO:0000188:SO:0000667:SO:0001627;VT=Ins;VC=intronic	GT:PP:NP:PB:NB:PD:ND:PR:NR:PU:NU	./.:0:0:0:0:15:16:15:16:0:0	./.:18:13:34:20:48:28:48:29:34:21
IV	4025414	2816741468	A	AT	1949	PASS	PC=I;RS=4025414;RE=4025424;LEN=1;S1=306;S2=2229.02;REP=9;PRV=1;F017;VD=hlh-30|W02C12.3d.2|r.?|-|-|protein_coding:CDS:intron:insertion:intron_variant|SO:0000010:SO:0000316:SO:0000188:SO:0000667:SO:0001627;VW=hlh-30|W02C12.3d.2|r.?|-|-|protein_coding:CDS:intron:insertion:intron_variant|SO:0000010:SO:0000316:SO:0000188:SO:0000667:SO:0001627;VT=Ins;VC=intronic	GT:PP:NP:PB:NB:PD:ND:PR:NR:PU:NU	./.:0:0:0:0:18:25:18:25:0:0	./.:17:16:45:28:49:40:49:40:45:28
IV	4198713	2816741490	TA	T	720	PASS	PC=D;RS=4198713;RE=4198722;LEN=1;S1=33;S2=832.773;REP=8;PRV=1;F017;VD=K06B9.2|K06B9.2|r.?|-|-|protein_coding:deletion:5KB_downstream_variant|SO:0000010:SO:0000159:SO:0001633;VW=K06B9.6|K06B9.6|r.?|-|-|protein_coding:deletion:5KB_upstream_variant|SO:0000010:SO:0000159:SO:0001635;VT=Del;VC=downstream	GT:PP:NP:PB:NB:PD:ND:PR:NR:PU:NU	./.:0:0:0:0:25:16:25:16:0:0	./.:10:2:15:3:46:18:46:18:15:3
IV	4242114	2816741494	TA	T	2309	PASS	PC=D;RS=4242114;RE=4242124;LEN=1;S1=414;S2=2715.84;REP=9;PRV=1;F017;VD=col-34|F36A4.10|r.?|-|-|protein_coding:deletion:5KB_downstream_variant|SO:0000010:SO:0000159:SO:0001633;VW=ttr-20|F36A4.8|r.?|-|-|protein_coding:deletion:5KB_upstream_variant|SO:0000010:SO:0000159:SO:0001635;VT=Del;VC=downstream	GT:PP:NP:PB:NB:PD:ND:PR:NR:PU:NU	./.:0:0:0:0:26:16:26:16:0:0	./.:17:22:33:35:39:39:39:39:33:35
IV	4610825	2816741537	TA	T	2218	PASS	PC=D;RS=4610825;RE=4610834;LEN=1;S1=396;S2=2633.1;REP=8;PRV=1;F017;VD=F19C7.8|F19C7.8a|r.1371delU|c.?|p.?|protein_coding:three_prime_UTR:exon:deletion:3_prime_UTR_variant:transcript_variant|SO:0000010:SO:0000205:SO:0000147:SO:0000159:SO:0001624:SO:0001576;VW=F19C7.8|F19C7.8a|r.1371delU|c.?|p.?|protein_coding:three_prime_UTR:exon:deletion:3_prime_UTR_variant:transcript_variant|SO:0000010:SO:0000205:SO:0000147:SO:0000159:SO:0001624:SO:0001576;VT=Del;VC=3'UTR variant	GT:PP:NP:PB:NB:PD:ND:PR:NR:PU:NU	./.:0:0:0:0:17:16:17:16:0:0	./.:17:21:27:33:30:36:30:36:27:33
IV	4816219	2816741555	CA	C	3089	F015	PC=D;RS=4816219;RE=4816229;LEN=1;S1=725;S2=3624.74;REP=9;PRV=1;F017;VD=H06H21.8|H06H21.8b|r.?|-|-|protein_coding:deletion:5KB_downstream_variant|SO:0000010:SO:0000159:SO:0001633;VW=srw-94|H06H21.1|r.?|-|-|protein_coding:CDS:intron:deletion:intron_variant|SO:0000010:SO:0000316:SO:0000188:SO:0000159:SO:0001627;VT=Del;VC=downstream	GT:PP:NP:PB:NB:PD:ND:PR:NR:PU:NU	./.:0:0:1:1:26:29:26:29:1:1	./.:28:24:50:34:70:42:70:42:50:34
IV	5043453	2816741577	T	TA	660	PASS	PC=I;RS=5043453;RE=5043459;LEN=1;S1=42;S2=759.06;REP=5;PRV=1;F017;VD=C09B9.1|C09B9.1|r.?|-|-|protein_coding:insertion:5KB_downstream_variant|SO:0000010:SO:0000667:SO:0001633;VW=hot-9|C09B9.8|r.?|-|-|protein_coding:CDS:intron:insertion:intron_variant|SO:0000010:SO:0000316:SO:0000188:SO:0000667:SO:0001627;VT=Ins;VC=downstream	GT:PP:NP:PB:NB:PD:ND:PR:NR:PU:NU	./.:0:0:0:0:25:29:25:29:0:0	./.:6:5:11:8:47:26:48:27:11:8
IV	5286956	2816741605	G	GT	1889	F015	PC=I;RS=5286956;RE=5286966;LEN=1;S1=289;S2=2163.13;REP=9;PRV=1;F017;VD=nlp-47|F36H12.1|r.?|-|-|protein_coding:insertion:5KB_upstream_variant|SO:0000010:SO:0000667:SO:0001635;VW=nlp-47|F36H12.1|r.?|-|-|protein_coding:insertion:5KB_upstream_variant|SO:0000010:SO:0000667:SO:0001635;VT=Ins;VC=upstream	GT:PP:NP:PB:NB:PD:ND:PR:NR:PU:NU	./.:1:0:1:0:34:29:34:29:1:0	./.:15:16:26:28:41:38:41:38:26:28
IV	5297455	2816741607	CT	C	2429	PASS	PC=D;RS=5297455;RE=5297463;LEN=1;S1=456;S2=2823.53;REP=7;PRV=1;F017;VD=ZK354.6|ZK354.6|r.32delA|c.32delA|p.K11fs*48|protein_coding:CDS:exon:deletion:frameshift_variant|SO:0000010:SO:0000316:SO:0000147:SO:0000159:SO:0001589;VW=ZK354.6|ZK354.6|r.32delA|c.32delA|p.K11fs*48|protein_coding:CDS:exon:deletion:frameshift_variant|SO:0000010:SO:0000316:SO:0000147:SO:0000159:SO:0001589;VT=Del;VC=frameshift	GT:PP:NP:PB:NB:PD:ND:PR:NR:PU:NU	./.:0:0:0:0:21:15:21:15:0:0	./.:18:23:36:29:49:36:49:36:36:29
IV	5876616	2816741685	GA	G	3358	PASS	PC=D;RS=5876616;RE=5876625;LEN=1;S1=870;S2=3944.53;REP=8;PRV=1;F017;VD=srv-19|H04M03.6|r.?|-|-|protein_coding:deletion:5KB_upstream_variant|SO:0000010:SO:0000159:SO:0001635;VW=srv-21|H04M03.8|r.?|-|-|protein_coding:CDS:intron:deletion:intron_variant|SO:0000010:SO:0000316:SO:0000188:SO:0000159:SO:0001627;VT=Del;VC=upstream	GT:PP:NP:PB:NB:PD:ND:PR:NR:PU:NU	./.:0:0:0:0:31:26:31:26:0:0	./.:29:28:41:49:42:55:42:55:41:49
IV	6112762	2816741707	CA	C	1049	PASS	PC=D;RS=6112762;RE=6112770;LEN=1;S1=91;S2=1250.96;REP=7;PRV=1;F017;VD=lag-1|K08B4.1a|r.?|-|-|protein_coding:deletion:5KB_downstream_variant|SO:0000010:SO:0000159:SO:0001633;VW=M03D4.3|M03D4.3|r.?|-|-|protein_coding:deletion:2KB_upstream_variant|SO:0000010:SO:0000159:SO:0001636;VT=Del;VC=downstream	GT:PP:NP:PB:NB:PD:ND:PR:NR:PU:NU	./.:0:0:0:0:28:20:28:20:0:0	./.:12:6:14:9:38:36:38:36:14:9
IV	6514422	2816741759	G	GA	2458	PASS	PC=I;RS=6514422;RE=6514432;LEN=1;S1=483;S2=2909.29;REP=9;PRV=1;F017;VD=pqn-89|Y73B6BR.1a|r.?|-|-|protein_coding:insertion:5KB_downstream_variant|SO:0000010:SO:0000667:SO:0001633;VW=C01G5.7|C01G5.7|r.?|-|-|protein_coding:insertion:5KB_upstream_variant|SO:0000010:SO:0000667:SO:0001635;VT=Ins;VC=downstream	GT:PP:NP:PB:NB:PD:ND:PR:NR:PU:NU	./.:0:0:0:0:33:35:33:35:0:0	./.:22:20:39:32:52:45:52:45:39:33
IV	6526119	2816741761	TA	T	1467	PASS	PC=D;RS=6526119;RE=6526129;LEN=1;S1=187;S2=1791.3;REP=9;PRV=1;F017;VD=prg-2|C01G5.2|r.?|-|-|protein_coding:deletion:5KB_downstream_variant|SO:0000010:SO:0000159:SO:0001633;VW=C01G5.5|C01G5.5|r.?|-|-|protein_coding:CDS:intron:deletion:intron_variant|SO:0000010:SO:0000316:SO:0000188:SO:0000159:SO:0001627;VT=Del;VC=downstream	GT:PP:NP:PB:NB:PD:ND:PR:NR:PU:NU	./.:0:0:0:0:30:28:30:28:0:0	./.:16:10:28:17:38:34:38:34:28:17
IV	6585539	2816741766	G	GA	1678	PASS	PC=I;RS=6585539;RE=6585549;LEN=1;S1=234;S2=1982.93;REP=9;PRV=1;F017;VD=F38A5.2|F38A5.2b.2|r.32_33insu|c.?|p.?|protein_coding:five_prime_UTR:exon:insertion:5_prime_UTR_variant:transcript_variant|SO:0000010:SO:0000204:SO:0000147:SO:0000667:SO:0001623:SO:0001576;VW=F38A5.2|F38A5.2b.2|r.32_33insu|c.?|p.?|protein_coding:five_prime_UTR:exon:insertion:5_prime_UTR_variant:transcript_variant|SO:0000010:SO:0000204:SO:0000147:SO:0000667:SO:0001623:SO:0001576;VT=Ins;VC=5'UTR variant	GT:PP:NP:PB:NB:PD:ND:PR:NR:PU:NU	./.:0:0:0:0:21:34:21:34:0:0	./.:12:17:24:23:31:38:31:39:24:26
IV	7225307	2816741836	CT	C	2460	PASS	PC=D;RS=7225307;RE=7225316;LEN=1;S1=460;S2=2865.07;REP=8;PRV=1;F017;VD=cap-1|D2024.6.2|r.?|-|-|protein_coding:deletion:5KB_downstream_variant|SO:0000010:SO:0000159:SO:0001633;VW=cap-1|D2024.6.2|r.?|-|-|protein_coding:deletion:5KB_downstream_variant|SO:0000010:SO:0000159:SO:0001633;VT=Del;VC=downstream	GT:PP:NP:PB:NB:PD:ND:PR:NR:PU:NU	./.:0:0:0:0:15:22:15:22:0:0	./.:22:19:35:29:39:34:39:34:35:29
IV	7477344	2816741850	TA	T	2309	F006	PC=D;RS=7477344;RE=7477355;LEN=1;S1=418;S2=2720.06;REP=10;PRV=1;F017;VD=rod-1|F55G1.4|r.?|-|-|protein_coding:deletion:2KB_upstream_variant|SO:0000010:SO:0000159:SO:0001636;VW=rod-1|F55G1.4|r.?|-|-|protein_coding:deletion:2KB_upstream_variant|SO:0000010:SO:0000159:SO:0001636;VT=Del;VC=upstream	GT:PP:NP:PB:NB:PD:ND:PR:NR:PU:NU	./.:0:0:0:0:19:17:19:17:0:0	./.:21:18:35:29:41:32:41:32:35:29
IV	7587353	2816741856	CA	C	3058	F015	PC=D;RS=7587353;RE=7587362;LEN=1;S1=713;S2=3621.12;REP=8;PRV=1;F017;VD=tag-80|Y2C2A.1|r.?|-|-|protein_coding:deletion:5KB_upstream_variant|SO:0000010:SO:0000159:SO:0001635;VW=tag-80|Y2C2A.1|r.?|-|-|protein_coding:deletion:5KB_upstream_variant|SO:0000010:SO:0000159:SO:0001635;VT=Del;VC=upstream	GT:PP:NP:PB:NB:PD:ND:PR:NR:PU:NU	./.:0:0:0:1:31:21:31:21:0:1	./.:22:30:41:49:47:57:47:57:41:49
IV	7817327	2816741867	GA	G	2247	F015	PC=D;RS=7817327;RE=7817337;LEN=1;S1=420;S2=2702;REP=9;PRV=1;F017;VD=C33H5.18|C33H5.18b|r.?|-|-|protein_coding:deletion:2KB_upstream_variant|SO:0000010:SO:0000159:SO:0001636;VW=C33H5.18|C33H5.18b|r.?|-|-|protein_coding:deletion:2KB_upstream_variant|SO:0000010:SO:0000159:SO:0001636;VT=Del;VC=upstream	GT:PP:NP:PB:NB:PD:ND:PR:NR:PU:NU	./.:0:0:2:0:26:28:26:28:2:0	./.:19:20:26:33:36:55:36:55:26:33
IV	7839487	2816741870	GT	G	2307	PASS	PC=D;RS=7839487;RE=7839496;LEN=1;S1=437;S2=2785.94;REP=8;PRV=1;F017;VD=C06A6.5|C06A6.5|r.?|-|-|protein_coding:deletion:5KB_upstream_variant|SO:0000010:SO:0000159:SO:0001635;VW=C06A6.5|C06A6.5|r.?|-|-|protein_coding:deletion:5KB_upstream_variant|SO:0000010:SO:0000159:SO:0001635;VT=Del;VC=upstream	GT:PP:NP:PB:NB:PD:ND:PR:NR:PU:NU	./.:0:0:0:0:25:25:25:25:0:0	./.:22:18:31:31:35:36:35:36:31:31
IV	9660781	2816742039	CA	C	2789	PASS	PC=D;RS=9660781;RE=9660787;LEN=1;S1=598;S2=3276.04;REP=5;PRV=1;F017;VD=nhr-34|F58G6.5c|r.?|-|-|protein_coding:deletion:5KB_downstream_variant|SO:0000010:SO:0000159:SO:0001633;VW=acc-1|F58G6.4|r.?|-|-|protein_coding:CDS:intron:deletion:intron_variant|SO:0000010:SO:0000316:SO:0000188:SO:0000159:SO:0001627;VT=Del;VC=downstream	GT:PP:NP:PB:NB:PD:ND:PR:NR:PU:NU	./.:0:0:0:0:42:21:42:21:0:0	./.:22:25:31:38:34:43:34:43:31:38
IV	11626474	2816742204	GT	G	1980	F006	PC=D;RS=11626474;RE=11626487;LEN=1;S1=264;S2=2291.63;REP=12;PRV=1;F017;VD=F58B3.4|F58B3.4|r.?|-|-|protein_coding:deletion:5KB_downstream_variant|SO:0000010:SO:0000159:SO:0001633;VW=lys-4|F58B3.1|r.?|-|-|protein_coding:deletion:5KB_upstream_variant|SO:0000010:SO:0000159:SO:0001635;VT=Del;VC=downstream	GT:PP:NP:PB:NB:PD:ND:PR:NR:PU:NU	./.:0:0:0:0:24:22:24:22:0:0	./.:23:10:37:25:48:33:48:33:37:25
IV	11837297	2816742219	GA	G	135	PASS	PC=D;RS=11837297;RE=11837306;LEN=1;S1=15;S2=416.386;REP=8;PRV=1;F017;VD=M117.4|M117.4|r.?|-|-|protein_coding:deletion:5KB_upstream_variant|SO:0000010:SO:0000159:SO:0001635;VW=M117.4|M117.4|r.?|-|-|protein_coding:deletion:5KB_upstream_variant|SO:0000010:SO:0000159:SO:0001635;VT=Del;VC=upstream	GT:PP:NP:PB:NB:PD:ND:PR:NR:PU:NU	./.:0:0:0:0:26:27:26:27:0:0	./.:2:4:3:6:23:21:23:21:3:6
IV	12159587	2816742243	A	AT	2067	PASS	PC=I;RS=12159587;RE=12159594;LEN=1;S1=312;S2=2474.24;REP=6;PRV=1;F017;VD=B0001.6|B0001.6.1|r.?|-|-|protein_coding:CDS:intron:insertion:intron_variant|SO:0000010:SO:0000316:SO:0000188:SO:0000667:SO:0001627;VW=B0001.6|B0001.6.1|r.?|-|-|protein_coding:CDS:intron:insertion:intron_variant|SO:0000010:SO:0000316:SO:0000188:SO:0000667:SO:0001627;VT=Ins;VC=intronic	GT:PP:NP:PB:NB:PD:ND:PR:NR:PU:NU	./.:0:0:0:0:24:36:24:36:0:0	./.:11:25:29:41:43:49:44:49:29:41
IV	12629901	2816742305	G	GA	1440	F006	PC=I;RS=12629901;RE=12629913;LEN=1;S1=133;S2=1634.84;REP=11;PRV=1;F017;VD=ark-1|C01C7.1b|r.?|-|-|protein_coding:CDS:intron:insertion:intron_variant|SO:0000010:SO:0000316:SO:0000188:SO:0000667:SO:0001627;VW=ark-1|C01C7.1b|r.?|-|-|protein_coding:CDS:intron:insertion:intron_variant|SO:0000010:SO:0000316:SO:0000188:SO:0000667:SO:0001627;VT=Ins;VC=intronic	GT:PP:NP:PB:NB:PD:ND:PR:NR:PU:NU	./.:0:0:0:0:31:32:32:33:0:0	./.:6:18:19:37:35:58:35:58:19:40
IV	12649978	2816742312	GA	G	989	F006;F015	PC=D;RS=12649978;RE=12649989;LEN=1;S1=84;S2=1176.65;REP=10;PRV=1;F017;VD=C26H9A.2|C26H9A.2c.2|r.?|-|-|protein_coding:deletion:5KB_upstream_variant|SO:0000010:SO:0000159:SO:0001635;VW=vha-7|C26H9A.1b|r.?|-|-|protein_coding:CDS:intron:deletion:intron_variant|SO:0000010:SO:0000316:SO:0000188:SO:0000159:SO:0001627;VT=Del;VC=upstream	GT:PP:NP:PB:NB:PD:ND:PR:NR:PU:NU	./.:0:0:0:1:24:18:24:18:0:1	./.:11:6:24:13:36:26:36:26:24:13
IV	12830648	2816742341	C	CA	1738	F006	PC=I;RS=12830648;RE=12830659;LEN=1;S1=255;S2=2041.59;REP=10;PRV=1;F017;VD=F07C6.4|F07C6.4d|r.?|-|-|protein_coding:insertion:5KB_downstream_variant|SO:0000010:SO:0000667:SO:0001633;VW=F07C6.4|F07C6.4d|r.?|-|-|protein_coding:insertion:5KB_downstream_variant|SO:0000010:SO:0000667:SO:0001633;VT=Ins;VC=downstream	GT:PP:NP:PB:NB:PD:ND:PR:NR:PU:NU	./.:0:0:0:0:23:32:23:32:0:0	./.:14:16:24:20:45:30:45:30:24:21
IV	12928288	2816742354	GCC	G	298	F006;F015	PC=D;RS=12928288;RE=12928303;LEN=2;S1=12;S2=408.559;REP=14;PRV=1;F017;VD=C32H11.4|C32H11.4|r.?|-|-|protein_coding:deletion:5KB_downstream_variant|SO:0000010:SO:0000159:SO:0001633;VW=C32H11.5|C32H11.5|r.?|-|-|protein_coding:deletion:5KB_upstream_variant|SO:0000010:SO:0000159:SO:0001635;VT=Del;VC=downstream	GT:PP:NP:PB:NB:PD:ND:PR:NR:PU:NU	./.:0:0:1:1:8:19:8:19:1:1	./.:1:5:9:9:17:22:17:22:9:9
IV	13283470	2816742396	C	CA	1529	F006;F015	PC=I;RS=13283470;RE=13283481;LEN=1;S1=192;S2=1763;REP=10;PRV=1;F017;VD=cpsf-3|Y67H2A.1.2|r.?|-|-|protein_coding:insertion:2KB_upstream_variant|SO:0000010:SO:0000667:SO:0001636;VW=Y67H2A.10|Y67H2A.10a|r.?|-|-|protein_coding:CDS:intron:insertion:intron_variant|SO:0000010:SO:0000316:SO:0000188:SO:0000667:SO:0001627;VT=Ins;VC=upstream	GT:PP:NP:PB:NB:PD:ND:PR:NR:PU:NU	./.:0:0:1:0:28:18:28:18:1:0	./.:15:11:30:20:50:33:51:34:30:22
IV	13454584	2816742436	T	TA	2667	PASS	PC=I;RS=13454584;RE=13454594;LEN=1;S1=512;S2=3149.95;REP=9;PRV=1;F017;VD=uso-1|K09B11.9a|r.?|-|-|protein_coding:CDS:intron:insertion:intron_variant|SO:0000010:SO:0000316:SO:0000188:SO:0000667:SO:0001627;VW=uso-1|K09B11.9a|r.?|-|-|protein_coding:CDS:intron:insertion:intron_variant|SO:0000010:SO:0000316:SO:0000188:SO:0000667:SO:0001627;VT=Ins;VC=intronic	GT:PP:NP:PB:NB:PD:ND:PR:NR:PU:NU	./.:0:0:0:0:27:29:27:29:0:0	./.:31:15:46:20:62:42:63:43:46:23
IV	13719999	2816742481	AT	A	2549	PASS	PC=D;RS=13719999;RE=13720009;LEN=1;S1=506;S2=2996.84;REP=9;PRV=1;F017;VD=C47A4.1|C47A4.1|r.?|-|-|protein_coding:deletion:5KB_upstream_variant|SO:0000010:SO:0000159:SO:0001635;VW=C47A4.1|C47A4.1|r.?|-|-|protein_coding:deletion:5KB_upstream_variant|SO:0000010:SO:0000159:SO:0001635;VT=Del;VC=upstream	GT:PP:NP:PB:NB:PD:ND:PR:NR:PU:NU	./.:0:0:0:0:17:26:17:26:0:0	./.:21:22:37:33:48:38:48:38:37:33
IV	13754333	2816742487	TA	T	1860	F006;F015	PC=D;RS=13754333;RE=13754345;LEN=1;S1=272;S2=2124.94;REP=11;PRV=1;F017;VD=sorb-1|Y45F10D.13a|r.?|-|-|protein_coding:CDS:intron:deletion:intron_variant|SO:0000010:SO:0000316:SO:0000188:SO:0000159:SO:0001627;VW=sorb-1|Y45F10D.13a|r.?|-|-|protein_coding:CDS:intron:deletion:intron_variant|SO:0000010:SO:0000316:SO:0000188:SO:0000159:SO:0001627;VT=Del;VC=intronic	GT:PP:NP:PB:NB:PD:ND:PR:NR:PU:NU	./.:1:0:1:0:21:19:21:19:1:0	./.:14:16:31:29:37:41:37:41:31:29
IV	13793742	2816742501	AT	A	2367	PASS	PC=D;RS=13793742;RE=13793752;LEN=1;S1=420;S2=2845.81;REP=9;PRV=1;F017;VD=Y45F10D.7|Y45F10D.7|r.?|-|-|protein_coding:CDS:intron:deletion:intron_variant|SO:0000010:SO:0000316:SO:0000188:SO:0000159:SO:0001627;VW=Y45F10D.7|Y45F10D.7|r.?|-|-|protein_coding:CDS:intron:deletion:intron_variant|SO:0000010:SO:0000316:SO:0000188:SO:0000159:SO:0001627;VT=Del;VC=intronic	GT:PP:NP:PB:NB:PD:ND:PR:NR:PU:NU	./.:0:0:0:0:25:28:25:28:0:0	./.:14:27:32:42:41:48:41:48:32:42
IV	14556241	2816742607	TA	T	1587	F006	PC=D;RS=14556241;RE=14556252;LEN=1;S1=225;S2=1944.74;REP=10;PRV=1;F017;VD=Y57G11B.1|Y57G11B.1|r.?|-|-|protein_coding:deletion:5KB_upstream_variant|SO:0000010:SO:0000159:SO:0001635;VW=Y57G11B.1|Y57G11B.1|r.?|-|-|protein_coding:deletion:5KB_upstream_variant|SO:0000010:SO:0000159:SO:0001635;VT=Del;VC=upstream	GT:PP:NP:PB:NB:PD:ND:PR:NR:PU:NU	./.:0:0:0:0:25:24:25:24:0:0	./.:14:14:21:18:46:35:46:35:21:18
IV	14594870	2816742616	G	GA	1949	F006	PC=I;RS=14594870;RE=14594881;LEN=1;S1=276;S2=2263.93;REP=10;PRV=1;F017;VT=Ins	GT:PP:NP:PB:NB:PD:ND:PR:NR:PU:NU	./.:0:0:0:0:33:24:33:24:0:0	./.:22:11:34:25:48:41:48:41:34:25
IV	14821713	2816742670	GT	G	2746	F006	PC=D;RS=14821713;RE=14821724;LEN=1;S1=598;S2=3265.81;REP=10;PRV=1;F017;VD=Y57G11C.15|Y57G11C.15a|r.?|-|-|protein_coding:deletion:5KB_downstream_variant|SO:0000010:SO:0000159:SO:0001633;VW=rps-18|Y57G11C.16.2|r.?|-|-|protein_coding:deletion:5KB_upstream_variant|SO:0000010:SO:0000159:SO:0001635;VT=Del;VC=downstream	GT:PP:NP:PB:NB:PD:ND:PR:NR:PU:NU	./.:0:0:0:0:35:22:35:22:0:0	./.:25:22:36:39:41:45:41:45:36:39
IV	14910432	2816742675	CT	C	2216	F006;F010;F015	PC=D;RS=14910432;RE=14910444;LEN=1;S1=420;S2=2669.48;REP=11;PRV=1;F017;VD=pnc-2|Y57G11C.47|r.?|-|-|protein_coding:deletion:2KB_upstream_variant|SO:0000010:SO:0000159:SO:0001636;VW=pnc-2|Y57G11C.47|r.?|-|-|protein_coding:deletion:2KB_upstream_variant|SO:0000010:SO:0000159:SO:0001636;VT=Del;VC=upstream	GT:PP:NP:PB:NB:PD:ND:PR:NR:PU:NU	./.:0:1:1:2:16:17:16:17:1:2	./.:20:18:27:34:37:39:37:39:27:34
IV	14965305	2816742681	AT	A	2007	F006	PC=D;RS=14965305;RE=14965319;LEN=1;S1=312;S2=2422.8;REP=13;PRV=1;F017;VT=Del	GT:PP:NP:PB:NB:PD:ND:PR:NR:PU:NU	./.:0:0:0:0:21:28:21:28:0:0	./.:12:23:24:38:34:51:34:51:24:38
IV	15200004	2816742737	GT	G	660	F006	PC=D;RS=15200004;RE=15200015;LEN=1;S1=36;S2=763.275;REP=10;PRV=1;F017;VD=sra-30|Y40H7A.6|r.?|-|-|protein_coding:CDS:intron:deletion:intron_variant|SO:0000010:SO:0000316:SO:0000188:SO:0000159:SO:0001627;VW=sra-30|Y40H7A.6|r.?|-|-|protein_coding:CDS:intron:deletion:intron_variant|SO:0000010:SO:0000316:SO:0000188:SO:0000159:SO:0001627;VT=Del;VC=intronic	GT:PP:NP:PB:NB:PD:ND:PR:NR:PU:NU	./.:0:0:0:0:9:25:9:25:0:0	./.:8:3:14:4:42:22:42:22:14:4
IV	15507692	2816742815	AT	A	629	PASS	PC=D;RS=15507692;RE=15507695;LEN=1;S1=36;S2=751.233;REP=2;PRV=1;F017;VD=acr-24|Y73F8A.30b|r.?|-|-|protein_coding:CDS:intron:deletion:intron_variant|SO:0000010:SO:0000316:SO:0000188:SO:0000159:SO:0001627;VW=acr-24|Y73F8A.30b|r.?|-|-|protein_coding:CDS:intron:deletion:intron_variant|SO:0000010:SO:0000316:SO:0000188:SO:0000159:SO:0001627;VT=Del;VC=intronic	GT:PP:NP:PB:NB:PD:ND:PR:NR:PU:NU	./.:0:0:0:0:22:22:22:22:0:0	./.:3:8:9:14:30:43:30:43:9:14
IV	15655459	2816742836	AT	A	2216	F006	PC=D;RS=15655459;RE=15655470;LEN=1;S1=418;S2=2705.01;REP=10;PRV=1;F017;VT=Del	GT:PP:NP:PB:NB:PD:ND:PR:NR:PU:NU	./.:0:0:0:0:34:18:34:18:0:0	./.:21:18:37:30:46:46:46:46:37:30
IV	15680367	2816742843	C	CTT	2195	PASS	PC=I;RS=15680367;RE=15680377;LEN=2;S1=399;S2=2582.53;REP=9;PRV=1;F017;VD=Y105C5A.26|Y105C5A.26|r.?|-|-|protein_coding:insertion:5KB_downstream_variant|SO:0000010:SO:0000667:SO:0001633;VW=Y105C5A.26|Y105C5A.26|r.?|-|-|protein_coding:insertion:5KB_downstream_variant|SO:0000010:SO:0000667:SO:0001633;VT=Ins;VC=downstream	GT:PP:NP:PB:NB:PD:ND:PR:NR:PU:NU	./.:0:0:0:0:34:23:34:23:0:0	./.:18:20:33:29:46:41:46:42:33:29
IV	15851860	2816742868	GA	G	2760	F006;F015	PC=D;RS=15851860;RE=15851871;LEN=1;S1=567;S2=3207.75;REP=10;PRV=1;F017;VD=Y105C5A.24|Y105C5A.24|r.?|-|-|protein_coding:CDS:intron:deletion:intron_variant|SO:0000010:SO:0000316:SO:0000188:SO:0000159:SO:0001627;VW=Y105C5A.24|Y105C5A.24|r.?|-|-|protein_coding:CDS:intron:deletion:intron_variant|SO:0000010:SO:0000316:SO:0000188:SO:0000159:SO:0001627;VT=Del;VC=intronic	GT:PP:NP:PB:NB:PD:ND:PR:NR:PU:NU	./.:0:0:0:1:15:28:15:28:0:1	./.:26:20:42:37:46:40:46:40:42:37
IV	15865729	2816742873	C	CA	1620	PASS	PC=I;RS=15865729;RE=15865737;LEN=1;S1=208;S2=1852.97;REP=7;PRV=1;F017;VT=Ins	GT:PP:NP:PB:NB:PD:ND:PR:NR:PU:NU	./.:0:0:0:0:15:23:15:23:0:0	./.:12:15:17:24:39:48:39:48:17:24
IV	15972742	2816742907	TC	T	2007	PASS	PC=D;RS=15972742;RE=15972752;LEN=1;S1=340;S2=2430.63;REP=9;PRV=1;F017;VT=Del	GT:PP:NP:PB:NB:PD:ND:PR:NR:PU:NU	./.:0:0:0:0:25:16:25:16:0:0	./.:19:16:30:23:34:29:34:29:30:23
IV	16026282	2816742922	GT	G	540	PASS	PC=D;RS=16026282;RE=16026292;LEN=1;S1=30;S2=627.891;REP=9;PRV=1;F017;VD=jac-1|Y105C5B.21a|r.?|-|-|protein_coding:CDS:intron:deletion:intron_variant|SO:0000010:SO:0000316:SO:0000188:SO:0000159:SO:0001627;VW=jac-1|Y105C5B.21a|r.?|-|-|protein_coding:CDS:intron:deletion:intron_variant|SO:0000010:SO:0000316:SO:0000188:SO:0000159:SO:0001627;VT=Del;VC=intronic	GT:PP:NP:PB:NB:PD:ND:PR:NR:PU:NU	./.:0:0:0:0:31:30:31:30:0:0	./.:5:4:9:7:39:35:39:35:9:7
IV	16544772	2816743029	C	CA	1798	PASS	PC=I;RS=16544772;RE=16544781;LEN=1;S1=260;S2=2132.77;REP=8;PRV=1;F017;VD=Y51H4A.7|Y51H4A.7.1|r.?|-|-|protein_coding:insertion:2KB_upstream_variant|SO:0000010:SO:0000667:SO:0001636;VW=Y51H4A.7|Y51H4A.7.1|r.?|-|-|protein_coding:insertion:2KB_upstream_variant|SO:0000010:SO:0000667:SO:0001636;VT=Ins;VC=upstream	GT:PP:NP:PB:NB:PD:ND:PR:NR:PU:NU	./.:0:0:0:0:28:37:28:37:0:0	./.:19:12:31:21:42:34:42:34:31:21
IV	16831682	2816743104	C	CT	718	PASS	PC=I;RS=16831682;RE=16831691;LEN=1;S1=50;S2=896.25;REP=8;PRV=1;F017;VD=clec-194|Y116A8A.8|r.17_18insu|c.?|p.?|protein_coding:five_prime_UTR:exon:insertion:5_prime_UTR_variant:transcript_variant|SO:0000010:SO:0000204:SO:0000147:SO:0000667:SO:0001623:SO:0001576;VW=clec-194|Y116A8A.8|r.17_18insu|c.?|p.?|protein_coding:five_prime_UTR:exon:insertion:5_prime_UTR_variant:transcript_variant|SO:0000010:SO:0000204:SO:0000147:SO:0000667:SO:0001623:SO:0001576;VT=Ins;VC=5'UTR variant	GT:PP:NP:PB:NB:PD:ND:PR:NR:PU:NU	./.:0:0:0:0:27:33:27:33:0:0	./.:4:9:12:12:47:47:47:47:12:12
IV	16954355	2816743134	A	AT	1140	PASS	PC=I;RS=16954355;RE=16954364;LEN=1;S1=108;S2=1303.61;REP=8;PRV=1;F017;VD=Y116A8C.13|Y116A8C.13b|r.?|-|-|protein_coding:CDS:intron:insertion:intron_variant|SO:0000010:SO:0000316:SO:0000188:SO:0000667:SO:0001627;VW=Y116A8C.13|Y116A8C.13b|r.?|-|-|protein_coding:CDS:intron:insertion:intron_variant|SO:0000010:SO:0000316:SO:0000188:SO:0000667:SO:0001627;VT=Ins;VC=intronic	GT:PP:NP:PB:NB:PD:ND:PR:NR:PU:NU	./.:0:0:0:0:16:17:16:18:0:0	./.:11:8:17:8:38:20:38:20:17:8
IV	17033138	2816743145	GA	G	3027	PASS	PC=D;RS=17033138;RE=17033148;LEN=1;S1=728;S2=3623.53;REP=9;PRV=1;F017;VD=nhr-229|Y116A8C.18|r.?|-|-|protein_coding:deletion:5KB_upstream_variant|SO:0000010:SO:0000159:SO:0001635;VW=nhr-229|Y116A8C.18|r.?|-|-|protein_coding:deletion:5KB_upstream_variant|SO:0000010:SO:0000159:SO:0001635;VT=Del;VC=upstream	GT:PP:NP:PB:NB:PD:ND:PR:NR:PU:NU	./.:0:0:0:0:19:26:19:26:0:0	./.:27:25:40:35:47:41:47:41:40:35
IV	17323894	2816743185	T	TA	629	PASS	PC=I;RS=17323894;RE=17323904;LEN=1;S1=42;S2=760.264;REP=9;PRV=1;F017;VD=C49C3.4|C49C3.4|r.?|-|-|protein_coding:CDS:intron:insertion:intron_variant|SO:0000010:SO:0000316:SO:0000188:SO:0000667:SO:0001627;VW=C49C3.4|C49C3.4|r.?|-|-|protein_coding:CDS:intron:insertion:intron_variant|SO:0000010:SO:0000316:SO:0000188:SO:0000667:SO:0001627;VT=Ins;VC=intronic	GT:PP:NP:PB:NB:PD:ND:PR:NR:PU:NU	./.:0:0:0:0:34:18:34:18:0:0	./.:6:5:13:8:56:47:56:47:13:9
V	123853	2816743228	TA	T	1020	F006	PC=D;RS=123853;RE=123866;LEN=1;S1=90;S2=1175.94;REP=12;PRV=1;F017;VD=cgp-1|Y38C9A.2.2|r.?|-|-|protein_coding:deletion:2KB_upstream_variant|SO:0000010:SO:0000159:SO:0001636;VW=cgp-1|Y38C9A.2.2|r.?|-|-|protein_coding:deletion:2KB_upstream_variant|SO:0000010:SO:0000159:SO:0001636;VT=Del;VC=upstream	GT:PP:NP:PB:NB:PD:ND:PR:NR:PU:NU	./.:0:0:0:0:16:17:16:17:0:0	./.:8:9:18:20:28:34:28:34:18:20
V	131583	2816743230	C	CT	1620	PASS	PC=I;RS=131583;RE=131593;LEN=1;S1=180;S2=1836.79;REP=9;PRV=1;F017;VD=W03F9.10|W03F9.10.2|r.1847_1848insu|c.?|p.?|protein_coding:three_prime_UTR:exon:insertion:3_prime_UTR_variant:transcript_variant|SO:0000010:SO:0000205:SO:0000147:SO:0000667:SO:0001624:SO:0001576;VW=W03F9.10|W03F9.10.2|r.1847_1848insu|c.?|p.?|protein_coding:three_prime_UTR:exon:insertion:3_prime_UTR_variant:transcript_variant|SO:0000010:SO:0000205:SO:0000147:SO:0000667:SO:0001624:SO:0001576;VT=Ins;VC=3'UTR variant	GT:PP:NP:PB:NB:PD:ND:PR:NR:PU:NU	./.:0:0:0:0:19:27:19:27:0:0	./.:8:19:19:49:30:58:31:58:19:49
V	246862	2816743246	TA	T	2218	F006;F015	PC=D;RS=246862;RE=246873;LEN=1;S1=375;S2=2617.07;REP=10;PRV=1;F017;VD=oac-39|R02C2.3|r.1983-9delu|c.1942-9delt|p.?|protein_coding:CDS:extended_intronic_splice_region:deletion:extended_intronic_splice_region_variant:transcript_variant|SO:0000010:SO:0000316:SO:CGPX05:SO:0000159:SO:CGPX04:SO:0001576;VW=oac-39|R02C2.3|r.1983-9delu|c.1942-9delt|p.?|protein_coding:CDS:extended_intronic_splice_region:deletion:extended_intronic_splice_region_variant:transcript_variant|SO:0000010:SO:0000316:SO:CGPX05:SO:0000159:SO:CGPX04:SO:0001576;VT=Del;VC=splice region	GT:PP:NP:PB:NB:PD:ND:PR:NR:PU:NU	./.:0:1:0:1:17:20:17:20:0:1	./.:14:23:25:27:30:37:30:37:25:28
V	260466	2816743248	AGG	A	747	F006;F015	PC=D;RS=260466;RE=260478;LEN=2;S1=55;S2=957.94;REP=11;PRV=1;F017;VD=nhr-204|R02C2.4|r.?|-|-|protein_coding:deletion:5KB_upstream_variant|SO:0000010:SO:0000159:SO:0001635;VW=nhr-204|R02C2.4|r.?|-|-|protein_coding:deletion:5KB_upstream_variant|SO:0000010:SO:0000159:SO:0001635;VT=Del;VC=upstream	GT:PP:NP:PB:NB:PD:ND:PR:NR:PU:NU	./.:0:0:3:0:21:24:21:24:3:0	./.:10:4:16:16:19:25:19:25:16:16
V	301153	2816743294	A	AT	718	F015	PC=I;RS=301153;RE=301163;LEN=1;S1=56;S2=893.902;REP=9;PRV=1;F017;VD=F33E11.3|F33E11.3.2|r.?|-|-|protein_coding:CDS:intron:insertion:intron_variant|SO:0000010:SO:0000316:SO:0000188:SO:0000667:SO:0001627;VW=F33E11.3|F33E11.3.2|r.?|-|-|protein_coding:CDS:intron:insertion:intron_variant|SO:0000010:SO:0000316:SO:0000188:SO:0000667:SO:0001627;VT=Ins;VC=intronic	GT:PP:NP:PB:NB:PD:ND:PR:NR:PU:NU	./.:0:0:1:0:23:23:23:23:1:0	./.:6:7:12:14:37:35:37:35:13:14
V	341199	2816743301	G	GA	2069	PASS	PC=I;RS=341199;RE=341209;LEN=1;S1=342;S2=2390.03;REP=9;PRV=1;F017;VD=wago-10|T22H9.3|r.?|-|-|protein_coding:insertion:5KB_upstream_variant|SO:0000010:SO:0000667:SO:0001635;VW=wago-10|T22H9.3|r.?|-|-|protein_coding:insertion:5KB_upstream_variant|SO:0000010:SO:0000667:SO:0001635;VT=Ins;VC=upstream	GT:PP:NP:PB:NB:PD:ND:PR:NR:PU:NU	./.:0:0:0:0:34:26:34:26:0:0	./.:17:18:30:29:42:41:43:42:30:29
V	947892	2816743366	C	CTA	358	F006;F015	PC=I;RS=947892;RE=947915;LEN=2;S1=14;S2=460.306;REP=11;PRV=1;F017;VD=sqv-6|Y50D4C.4|r.?|-|-|protein_coding:insertion:5KB_downstream_variant|SO:0000010:SO:0000667:SO:0001633;VW=Y50D4C.6|Y50D4C.6|r.?|-|-|protein_coding:CDS:intron:insertion:intron_variant|SO:0000010:SO:0000316:SO:0000188:SO:0000667:SO:0001627;VT=Ins;VC=downstream	GT:PP:NP:PB:NB:PD:ND:PR:NR:PU:NU	./.:1:0:1:0:21:36:21:36:1:0	./.:5:1:15:7:38:23:38:23:15:7
V	953846	2816743370	CA	C	2040	PASS	PC=D;RS=953846;RE=953856;LEN=1;S1=324;S2=2562.06;REP=9;PRV=1;F017;VD=sqv-6|Y50D4C.4|r.?|-|-|protein_coding:CDS:intron:deletion:intron_variant|SO:0000010:SO:0000316:SO:0000188:SO:0000159:SO:0001627;VW=sqv-6|Y50D4C.4|r.?|-|-|protein_coding:CDS:intron:deletion:intron_variant|SO:0000010:SO:0000316:SO:0000188:SO:0000159:SO:0001627;VT=Del;VC=intronic	GT:PP:NP:PB:NB:PD:ND:PR:NR:PU:NU	./.:0:0:0:0:27:18:27:18:0:0	./.:26:11:33:17:40:26:40:26:33:17
V	1139757	2816743404	G	GA	1529	PASS	PC=I;RS=1139757;RE=1139764;LEN=1;S1=195;S2=1799.24;REP=6;PRV=1;F017;VD=cutl-22|T21H3.4|r.?|-|-|protein_coding:insertion:5KB_upstream_variant|SO:0000010:SO:0000667:SO:0001635;VW=cutl-22|T21H3.4|r.?|-|-|protein_coding:insertion:5KB_upstream_variant|SO:0000010:SO:0000667:SO:0001635;VT=Ins;VC=upstream	GT:PP:NP:PB:NB:PD:ND:PR:NR:PU:NU	./.:0:0:0:0:28:21:29:21:0:0	./.:12:14:18:22:46:49:46:50:18:22
V	1346486	2816743451	G	GT	1647	F006	PC=I;RS=1346486;RE=1346497;LEN=1;S1=240;S2=1974.5;REP=10;PRV=1;F017;VT=Ins	GT:PP:NP:PB:NB:PD:ND:PR:NR:PU:NU	./.:0:0:0:0:20:26:21:27:0:0	./.:14:15:25:26:34:45:34:45:26:26
V	1359555	2816743452	AT	A	2667	F006;F015	PC=D;RS=1359555;RE=1359566;LEN=1;S1=567;S2=3170.91;REP=10;PRV=1;F017;VD=glb-33|Y75B7AL.1|r.?|-|-|protein_coding:deletion:5KB_downstream_variant|SO:0000010:SO:0000159:SO:0001633;VW=snt-3|Y75B7AL.3|r.?|-|-|protein_coding:CDS:intron:deletion:intron_variant|SO:0000010:SO:0000316:SO:0000188:SO:0000159:SO:0001627;VT=Del;VC=downstream	GT:PP:NP:PB:NB:PD:ND:PR:NR:PU:NU	./.:0:1:0:1:19:20:19:20:0:1	./.:20:25:33:29:42:39:42:39:33:29
V	1428309	2816743464	A	AT	2100	PASS	PC=I;RS=1428309;RE=1428319;LEN=1;S1=322;S2=2410.5;REP=9;PRV=1;F017;VD=ges-1|R12A1.4.2|r.?|-|-|protein_coding:CDS:intron:insertion:intron_variant|SO:0000010:SO:0000316:SO:0000188:SO:0000667:SO:0001627;VW=ges-1|R12A1.4.2|r.?|-|-|protein_coding:CDS:intron:insertion:intron_variant|SO:0000010:SO:0000316:SO:0000188:SO:0000667:SO:0001627;VT=Ins;VC=intronic	GT:PP:NP:PB:NB:PD:ND:PR:NR:PU:NU	./.:0:0:0:0:24:35:25:36:0:0	./.:13:22:23:38:30:49:30:49:23:38
V	2169969	2816743558	GT	G	2549	PASS	PC=D;RS=2169969;RE=2169979;LEN=1;S1=504;S2=2996.86;REP=9;PRV=1;F017;VD=srbc-19|C45H4.16|r.?|-|-|protein_coding:deletion:5KB_upstream_variant|SO:0000010:SO:0000159:SO:0001635;VW=srbc-18|C45H4.6|r.?|-|-|protein_coding:CDS:intron:deletion:intron_variant|SO:0000010:SO:0000316:SO:0000188:SO:0000159:SO:0001627;VT=Del;VC=upstream	GT:PP:NP:PB:NB:PD:ND:PR:NR:PU:NU	./.:0:0:0:0:19:20:19:20:0:0	./.:23:20:38:31:45:38:45:38:38:31
V	2260134	2816743563	AT	A	1018	PASS	PC=D;RS=2260134;RE=2260143;LEN=1;S1=99;S2=1259.25;REP=8;PRV=1;F017;VD=nhr-275|Y5H2A.2.1|r.?|-|-|protein_coding:deletion:5KB_downstream_variant|SO:0000010:SO:0000159:SO:0001633;VW=nhr-182|F41B5.9|r.?|-|-|protein_coding:deletion:2KB_upstream_variant|SO:0000010:SO:0000159:SO:0001636;VT=Del;VC=downstream	GT:PP:NP:PB:NB:PD:ND:PR:NR:PU:NU	./.:0:0:0:0:18:24:18:24:0:0	./.:8:10:13:14:31:40:31:40:13:14
V	2645404	2816743583	CA	C	809	F006;F015	PC=D;RS=2645404;RE=2645416;LEN=1;S1=64;S2=966.369;REP=11;PRV=1;F017;VD=W02H5.8|W02H5.8|r.?|-|-|protein_coding:deletion:5KB_downstream_variant|SO:0000010:SO:0000159:SO:0001633;VW=W02H5.1|W02H5.1|r.?|-|-|protein_coding:deletion:2KB_upstream_variant|SO:0000010:SO:0000159:SO:0001636;VT=Del;VC=downstream	GT:PP:NP:PB:NB:PD:ND:PR:NR:PU:NU	./.:0:0:1:0:21:18:21:18:1:0	./.:7:7:21:14:30:38:30:38:21:14
V	2828420	2816743612	GAA	G	1196	F006	PC=D;RS=2828420;RE=2828434;LEN=2;S1=119;S2=1527.44;REP=13;PRV=1;F017;VD=T03D3.5|T03D3.5|r.?|-|-|protein_coding:deletion:2KB_upstream_variant|SO:0000010:SO:0000159:SO:0001636;VW=T03D3.5|T03D3.5|r.?|-|-|protein_coding:deletion:2KB_upstream_variant|SO:0000010:SO:0000159:SO:0001636;VT=Del;VC=upstream	GT:PP:NP:PB:NB:PD:ND:PR:NR:PU:NU	./.:0:0:0:0:13:23:13:23:0:0	./.:16:6:32:24:41:42:41:42:33:24
V	2946122	2816743631	TA	T	749	PASS	PC=D;RS=2946122;RE=2946132;LEN=1;S1=50;S2=890.892;REP=9;PRV=1;F017;VD=srw-122|H27D07.5|r.?|-|-|protein_coding:deletion:5KB_downstream_variant|SO:0000010:SO:0000159:SO:0001633;VW=srw-137|H27D07.4|r.?|-|-|protein_coding:deletion:5KB_upstream_variant|SO:0000010:SO:0000159:SO:0001635;VT=Del;VC=downstream	GT:PP:NP:PB:NB:PD:ND:PR:NR:PU:NU	./.:0:0:0:0:12:14:12:14:0:0	./.:4:9:6:14:20:44:20:44:6:14
V	3061914	2816743646	CA	C	600	F006	PC=D;RS=3061914;RE=3061927;LEN=1;S1=35;S2=687.339;REP=12;PRV=1;F017;VD=srh-185|C50H11.7|r.?|-|-|protein_coding:deletion:5KB_upstream_variant|SO:0000010:SO:0000159:SO:0001635;VW=srt-15|C50H11.10|r.?|-|-|protein_coding:CDS:intron:deletion:intron_variant|SO:0000010:SO:0000316:SO:0000188:SO:0000159:SO:0001627;VT=Del;VC=upstream	GT:PP:NP:PB:NB:PD:ND:PR:NR:PU:NU	./.:0:0:0:0:15:16:15:16:0:0	./.:6:4:18:12:30:32:30:32:18:12
V	3192969	2816743670	CA	C	1500	F006	PC=D;RS=3192969;RE=3192982;LEN=1;S1=170;S2=1737.01;REP=12;PRV=1;F017;VD=Y73C8B.3|Y73C8B.3|r.?|-|-|protein_coding:CDS:intron:deletion:intron_variant|SO:0000010:SO:0000316:SO:0000188:SO:0000159:SO:0001627;VW=Y73C8B.3|Y73C8B.3|r.?|-|-|protein_coding:CDS:intron:deletion:intron_variant|SO:0000010:SO:0000316:SO:0000188:SO:0000159:SO:0001627;VT=Del;VC=intronic	GT:PP:NP:PB:NB:PD:ND:PR:NR:PU:NU	./.:0:0:0:0:8:20:8:20:0:0	./.:9:16:23:24:34:35:34:35:23:25
V	3356133	2816743685	G	GTT	1138	F006	PC=I;RS=3356133;RE=3356144;LEN=2;S1=120;S2=1336.75;REP=10;PRV=1;F017;VD=C04E12.5|C04E12.5|r.?|-|-|protein_coding:insertion:5KB_upstream_variant|SO:0000010:SO:0000667:SO:0001635;VW=scrm-3|C04E12.7|r.?|-|-|protein_coding:CDS:intron:insertion:intron_variant|SO:0000010:SO:0000316:SO:0000188:SO:0000667:SO:0001627;VT=Ins;VC=upstream	GT:PP:NP:PB:NB:PD:ND:PR:NR:PU:NU	./.:0:0:0:0:14:23:14:23:0:0	./.:9:11:16:26:31:40:31:41:16:26
V	3652366	2816743719	A	AT	540	F006;F010;F015	PC=I;RS=3652366;RE=3652379;LEN=1;S1=30;S2=619.087;REP=12;PRV=1;F017;VD=acr-23|F59B1.9|r.?|-|-|protein_coding:CDS:intron:insertion:intron_variant|SO:0000010:SO:0000316:SO:0000188:SO:0000667:SO:0001627;VW=acr-23|F59B1.9|r.?|-|-|protein_coding:CDS:intron:insertion:intron_variant|SO:0000010:SO:0000316:SO:0000188:SO:0000667:SO:0001627;VT=Ins;VC=intronic	GT:PP:NP:PB:NB:PD:ND:PR:NR:PU:NU	./.:0:0:0:1:26:28:26:28:0:1	./.:5:4:7:11:35:33:35:34:7:11
V	3742422	2816743730	A	AT	1769	PASS	PC=I;RS=3742422;RE=3742432;LEN=1;S1=231;S2=2074.66;REP=9;PRV=1;F017;VD=mtm-9|Y39H10A.3a|r.?|-|-|protein_coding:insertion:2KB_upstream_variant|SO:0000010:SO:0000667:SO:0001636;VW=mtm-9|Y39H10A.3a|r.?|-|-|protein_coding:insertion:2KB_upstream_variant|SO:0000010:SO:0000667:SO:0001636;VT=Ins;VC=upstream	GT:PP:NP:PB:NB:PD:ND:PR:NR:PU:NU	./.:0:0:0:0:27:20:28:20:0:0	./.:10:20:18:32:25:40:26:40:18:32
V	3789339	2816743736	T	TA	1589	PASS	PC=I;RS=3789339;RE=3789349;LEN=1;S1=190;S2=1862.08;REP=9;PRV=1;F017;VD=R08F11.7|R08F11.7|r.?|-|-|protein_coding:insertion:2KB_upstream_variant|SO:0000010:SO:0000667:SO:0001636;VW=R08F11.7|R08F11.7|r.?|-|-|protein_coding:insertion:2KB_upstream_variant|SO:0000010:SO:0000667:SO:0001636;VT=Ins;VC=upstream	GT:PP:NP:PB:NB:PD:ND:PR:NR:PU:NU	./.:0:0:0:0:18:25:18:26:0:0	./.:18:9:36:21:47:30:47:31:36:21
V	3857030	2816743746	GT	G	2549	F015	PC=D;RS=3857030;RE=3857040;LEN=1;S1=476;S2=2972.78;REP=9;PRV=1;F017;VD=nhr-189|F47C10.8|r.?|-|-|protein_coding:deletion:5KB_downstream_variant|SO:0000010:SO:0000159:SO:0001633;VW=nhr-188|F47C10.7|r.?|-|-|protein_coding:CDS:intron:deletion:intron_variant|SO:0000010:SO:0000316:SO:0000188:SO:0000159:SO:0001627;VT=Del;VC=downstream	GT:PP:NP:PB:NB:PD:ND:PR:NR:PU:NU	./.:0:0:0:1:21:22:21:22:0:1	./.:27:16:42:32:44:40:44:40:42:32
V	4192765	2816743778	GA	G	1529	PASS	PC=D;RS=4192765;RE=4192775;LEN=1;S1=196;S2=1801.65;REP=9;PRV=1;F017;VD=Y45G5AM.9|Y45G5AM.9a|r.?|-|-|protein_coding:deletion:2KB_upstream_variant|SO:0000010:SO:0000159:SO:0001636;VW=Y45G5AM.9|Y45G5AM.9a|r.?|-|-|protein_coding:deletion:2KB_upstream_variant|SO:0000010:SO:0000159:SO:0001636;VT=Del;VC=upstream	GT:PP:NP:PB:NB:PD:ND:PR:NR:PU:NU	./.:0:0:0:0:21:32:21:32:0:0	./.:13:13:30:22:34:29:34:29:30:22
V	4344912	2816743795	G	GT	780	F015	PC=I;RS=4344912;RE=4344922;LEN=1;S1=54;S2=897.514;REP=9;PRV=1;F017;VD=mcm-7|F32D1.10.2|r.?|-|-|protein_coding:insertion:5KB_upstream_variant|SO:0000010:SO:0000667:SO:0001635;VW=figl-1|F32D1.1|r.?|-|-|protein_coding:CDS:intron:insertion:intron_variant|SO:0000010:SO:0000316:SO:0000188:SO:0000667:SO:0001627;VT=Ins;VC=upstream	GT:PP:NP:PB:NB:PD:ND:PR:NR:PU:NU	./.:0:0:0:1:24:14:24:14:0:1	./.:8:5:16:6:42:28:42:28:16:7
V	4470589	2816743820	G	GT	474	PASS	PC=I;RS=4470589;RE=4470599;LEN=1;S1=24;S2=548.426;REP=9;PRV=1;F017;VD=T08H10.3|T08H10.3|r.?|-|-|protein_coding:insertion:2KB_upstream_variant|SO:0000010:SO:0000667:SO:0001636;VW=T08H10.3|T08H10.3|r.?|-|-|protein_coding:insertion:2KB_upstream_variant|SO:0000010:SO:0000667:SO:0001636;VT=Ins;VC=upstream	GT:PP:NP:PB:NB:PD:ND:PR:NR:PU:NU	./.:0:0:0:0:19:24:20:24:0:0	./.:3:5:24:20:29:25:29:25:24:20
V	4532735	2816743831	CAA	C	1860	F006;F015	PC=D;RS=4532735;RE=4532748;LEN=2;S1=270;S2=2112.81;REP=12;PRV=1;F017;VD=sos-1|T28F12.3|r.?|-|-|protein_coding:CDS:intron:deletion:intron_variant|SO:0000010:SO:0000316:SO:0000188:SO:0000159:SO:0001627;VW=sos-1|T28F12.3|r.?|-|-|protein_coding:CDS:intron:deletion:intron_variant|SO:0000010:SO:0000316:SO:0000188:SO:0000159:SO:0001627;VT=Del;VC=intronic	GT:PP:NP:PB:NB:PD:ND:PR:NR:PU:NU	./.:0:0:1:0:23:22:23:22:1:0	./.:14:17:24:35:32:45:32:45:24:35
V	4571691	2816743845	G	GA	1256	F015	PC=I;RS=4571691;RE=4571701;LEN=1;S1=156;S2=1573.41;REP=9;PRV=1;F017;VD=Y61A9LA.3|Y61A9LA.3a|r.?|-|-|protein_coding:CDS:intron:insertion:intron_variant|SO:0000010:SO:0000316:SO:0000188:SO:0000667:SO:0001627;VW=Y61A9LA.3|Y61A9LA.3a|r.?|-|-|protein_coding:CDS:intron:insertion:intron_variant|SO:0000010:SO:0000316:SO:0000188:SO:0000667:SO:0001627;VT=Ins;VC=intronic	GT:PP:NP:PB:NB:PD:ND:PR:NR:PU:NU	./.:0:0:0:1:20:27:20:27:0:1	./.:12:11:22:24:36:39:36:39:22:24
V	4597502	2816743847	AGGGG	A	447	F006;F015	PC=D;RS=4597502;RE=4597518;LEN=4;S1=30;S2=622.699;REP=15;PRV=1;F017;VD=Y61A9LA.1|Y61A9LA.1|r.?|-|-|protein_coding:CDS:intron:deletion:intron_variant|SO:0000010:SO:0000316:SO:0000188:SO:0000159:SO:0001627;VW=Y61A9LA.1|Y61A9LA.1|r.?|-|-|protein_coding:CDS:intron:deletion:intron_variant|SO:0000010:SO:0000316:SO:0000188:SO:0000159:SO:0001627;VT=Del;VC=intronic	GT:PP:NP:PB:NB:PD:ND:PR:NR:PU:NU	./.:0:0:2:0:18:11:18:11:2:0	./.:5:4:13:8:16:22:16:22:13:8
V	4775558	2816743880	GT	G	1978	PASS	PC=D;RS=4775558;RE=4775567;LEN=1;S1=320;S2=2360.31;REP=8;PRV=1;F017;VD=elt-7|C18G1.2a|r.?|-|-|protein_coding:deletion:5KB_downstream_variant|SO:0000010:SO:0000159:SO:0001633;VW=C18G1.1|C18G1.1|r.?|-|-|protein_coding:deletion:5KB_upstream_variant|SO:0000010:SO:0000159:SO:0001635;VT=Del;VC=downstream	GT:PP:NP:PB:NB:PD:ND:PR:NR:PU:NU	./.:0:0:0:0:21:30:21:30:0:0	./.:19:15:38:27:43:30:43:30:39:27
V	4878839	2816743895	GA	G	927	PASS	PC=D;RS=4878839;RE=4878849;LEN=1;S1=88;S2=1181.96;REP=9;PRV=1;F017;VD=T19H12.6|T19H12.6|r.?|-|-|protein_coding:CDS:intron:deletion:intron_variant|SO:0000010:SO:0000316:SO:0000188:SO:0000159:SO:0001627;VW=T19H12.6|T19H12.6|r.?|-|-|protein_coding:CDS:intron:deletion:intron_variant|SO:0000010:SO:0000316:SO:0000188:SO:0000159:SO:0001627;VT=Del;VC=intronic	GT:PP:NP:PB:NB:PD:ND:PR:NR:PU:NU	./.:0:0:0:0:20:23:20:23:0:0	./.:7:10:13:26:25:43:25:43:13:26
V	5046297	2816743908	CA	C	2758	PASS	PC=D;RS=5046297;RE=5046307;LEN=1;S1=598;S2=3239.77;REP=9;PRV=1;F017;VD=pqn-51|K11D12.2.3|r.?|-|-|protein_coding:deletion:5KB_upstream_variant|SO:0000010:SO:0000159:SO:0001635;VW=pqn-51|K11D12.2.3|r.?|-|-|protein_coding:deletion:5KB_upstream_variant|SO:0000010:SO:0000159:SO:0001635;VT=Del;VC=upstream	GT:PP:NP:PB:NB:PD:ND:PR:NR:PU:NU	./.:0:0:0:0:28:23:28:23:0:0	./.:22:25:35:34:35:36:35:36:35:34
V	5405017	2816743957	G	GT	780	PASS	PC=I;RS=5405017;RE=5405026;LEN=1;S1=56;S2=899.32;REP=8;PRV=1;F017;VD=dmsr-7|C35A11.1|r.?|-|-|protein_coding:insertion:2KB_upstream_variant|SO:0000010:SO:0000667:SO:0001636;VW=dmsr-7|C35A11.1|r.?|-|-|protein_coding:insertion:2KB_upstream_variant|SO:0000010:SO:0000667:SO:0001636;VT=Ins;VC=upstream	GT:PP:NP:PB:NB:PD:ND:PR:NR:PU:NU	./.:0:0:0:0:24:31:26:31:0:0	./.:7:6:16:17:38:49:38:49:16:17
V	5874168	2816744018	G	GT	1049	PASS	PC=I;RS=5874168;RE=5874177;LEN=1;S1=91;S2=1237.57;REP=8;PRV=1;F017;VD=C02G6.2|C02G6.2|r.1836+5_1836+6insu|c.1836+5_1836+6insT|p.?|protein_coding:CDS:extended_intronic_splice_region:insertion:extended_intronic_splice_region_variant:transcript_variant|SO:0000010:SO:0000316:SO:CGPX05:SO:0000667:SO:CGPX04:SO:0001576;VW=C02G6.2|C02G6.2|r.1836+5_1836+6insu|c.1836+5_1836+6insT|p.?|protein_coding:CDS:extended_intronic_splice_region:insertion:extended_intronic_splice_region_variant:transcript_variant|SO:0000010:SO:0000316:SO:CGPX05:SO:0000667:SO:CGPX04:SO:0001576;VT=Ins;VC=splice region	GT:PP:NP:PB:NB:PD:ND:PR:NR:PU:NU	./.:0:0:0:0:22:18:22:18:0:0	./.:6:12:9:15:31:34:31:34:9:15
V	5948434	2816744026	TA	T	1827	PASS	PC=D;RS=5948434;RE=5948444;LEN=1;S1=288;S2=2217.79;REP=9;PRV=1;F017;VD=pst-1|M03F8.2b|r.?|-|-|protein_coding:CDS:intron:deletion:intron_variant|SO:0000010:SO:0000316:SO:0000188:SO:0000159:SO:0001627;VW=pst-1|M03F8.2b|r.?|-|-|protein_coding:CDS:intron:deletion:intron_variant|SO:0000010:SO:0000316:SO:0000188:SO:0000159:SO:0001627;VT=Del;VC=intronic	GT:PP:NP:PB:NB:PD:ND:PR:NR:PU:NU	./.:0:0:0:0:26:25:26:25:0:0	./.:15:17:24:24:55:44:55:44:24:24
V	6625170	2816744082	C	CA	1740	F015	PC=I;RS=6625170;RE=6625179;LEN=1;S1=234;S2=2005.2;REP=8;PRV=1;F017;VD=nhr-37|F44C4.2|r.?|-|-|protein_coding:insertion:500B_downstream_variant|SO:0000010:SO:0000667:SO:0001634;VW=ppt-1|F44C4.5|r.?|-|-|protein_coding:CDS:intron:insertion:intron_variant|SO:0000010:SO:0000316:SO:0000188:SO:0000667:SO:0001627;VT=Ins;VC=downstream	GT:PP:NP:PB:NB:PD:ND:PR:NR:PU:NU	./.:0:0:1:0:25:25:25:25:1:0	./.:17:12:27:13:46:48:47:49:27:13
V	6676606	2816744086	TA	T	1558	PASS	PC=D;RS=6676606;RE=6676616;LEN=1;S1=204;S2=1888.57;REP=9;PRV=1;F017;VD=K11G9.2|K11G9.2|r.?|-|-|protein_coding:deletion:500B_downstream_variant|SO:0000010:SO:0000159:SO:0001634;VW=K11G9.1|K11G9.1|r.?|-|-|protein_coding:deletion:2KB_upstream_variant|SO:0000010:SO:0000159:SO:0001636;VT=Del;VC=downstream	GT:PP:NP:PB:NB:PD:ND:PR:NR:PU:NU	./.:0:0:0:0:28:20:28:20:0:0	./.:16:11:21:13:50:26:50:26:21:13
V	6854947	2816744106	GAA	G	989	F006;F015	PC=D;RS=6854947;RE=6854959;LEN=2;S1=88;S2=1172.33;REP=11;PRV=1;F017;VD=gpa-10|C55H1.2|r.?|-|-|protein_coding:deletion:2KB_upstream_variant|SO:0000010:SO:0000159:SO:0001636;VW=gpa-10|C55H1.2|r.?|-|-|protein_coding:deletion:2KB_upstream_variant|SO:0000010:SO:0000159:SO:0001636;VT=Del;VC=upstream	GT:PP:NP:PB:NB:PD:ND:PR:NR:PU:NU	./.:0:0:0:1:29:21:29:21:0:1	./.:7:10:25:20:30:34:30:34:25:20
V	6990148	2816744137	CA	C	3149	PASS	PC=D;RS=6990148;RE=6990156;LEN=1;S1=744;S2=3675.17;REP=7;PRV=1;F017;VD=nhr-162|C33G8.10|r.1153delU|c.?|p.?|protein_coding:three_prime_UTR:exon:deletion:3_prime_UTR_variant:transcript_variant|SO:0000010:SO:0000205:SO:0000147:SO:0000159:SO:0001624:SO:0001576;VW=nhr-162|C33G8.10|r.1153delU|c.?|p.?|protein_coding:three_prime_UTR:exon:deletion:3_prime_UTR_variant:transcript_variant|SO:0000010:SO:0000205:SO:0000147:SO:0000159:SO:0001624:SO:0001576;VT=Del;VC=3'UTR variant	GT:PP:NP:PB:NB:PD:ND:PR:NR:PU:NU	./.:0:0:0:0:26:34:26:34:0:0	./.:30:23:46:32:53:38:53:38:46:32
V	7774398	2816744198	AAGAG	A	1136	F006;F010	PC=D;RS=7774398;RE=7774429;LEN=4;S1=130;S2=1451.36;REP=15;PRV=1;F017;VD=frpr-3|C26F1.6|r.?|-|-|protein_coding:deletion:5KB_downstream_variant|SO:0000010:SO:0000159:SO:0001633;VW=grl-10|C26F1.5|r.?|-|-|protein_coding:deletion:2KB_upstream_variant|SO:0000010:SO:0000159:SO:0001636;VT=Del;VC=downstream	GT:PP:NP:PB:NB:PD:ND:PR:NR:PU:NU	./.:0:0:0:0:19:25:19:25:0:0	./.:9:12:18:17:36:33:36:33:18:17
V	8406281	2816744262	G	GT	1500	PASS	PC=I;RS=8406281;RE=8406290;LEN=1;S1=176;S2=1718.95;REP=8;PRV=1;F017;VD=F52E1.2|F52E1.2|r.?|-|-|protein_coding:insertion:5KB_upstream_variant|SO:0000010:SO:0000667:SO:0001635;VW=F52E1.2|F52E1.2|r.?|-|-|protein_coding:insertion:5KB_upstream_variant|SO:0000010:SO:0000667:SO:0001635;VT=Ins;VC=upstream	GT:PP:NP:PB:NB:PD:ND:PR:NR:PU:NU	./.:0:0:0:0:32:34:32:35:0:0	./.:10:15:14:23:38:50:39:51:14:23
V	8553448	2816744274	GTT	G	2578	F006	PC=D;RS=8553448;RE=8553459;LEN=2;S1=528;S2=3054.27;REP=10;PRV=1;F017;VD=acr-15|F25G6.4|r.514+9_514+10deluu|c.489+9_489+10deltt|p.?|protein_coding:CDS:extended_intronic_splice_region:deletion:extended_intronic_splice_region_variant:transcript_variant|SO:0000010:SO:0000316:SO:CGPX05:SO:0000159:SO:CGPX04:SO:0001576;VW=acr-15|F25G6.4|r.514+9_514+10deluu|c.489+9_489+10deltt|p.?|protein_coding:CDS:extended_intronic_splice_region:deletion:extended_intronic_splice_region_variant:transcript_variant|SO:0000010:SO:0000316:SO:CGPX05:SO:0000159:SO:CGPX04:SO:0001576;VT=Del;VC=splice region	GT:PP:NP:PB:NB:PD:ND:PR:NR:PU:NU	./.:0:0:0:0:30:16:30:16:0:0	./.:23:21:33:30:38:40:38:40:33:30
V	9061024	2816744314	T	TA	2038	F006;F015	PC=I;RS=9061024;RE=9061035;LEN=1;S1=336;S2=2394.85;REP=10;PRV=1;F017;VD=C25E10.12|C25E10.12|r.?|-|-|protein_coding:CDS:intron:insertion:intron_variant|SO:0000010:SO:0000316:SO:0000188:SO:0000667:SO:0001627;VW=C25E10.12|C25E10.12|r.?|-|-|protein_coding:CDS:intron:insertion:intron_variant|SO:0000010:SO:0000316:SO:0000188:SO:0000667:SO:0001627;VT=Ins;VC=intronic	GT:PP:NP:PB:NB:PD:ND:PR:NR:PU:NU	./.:0:0:0:1:23:34:23:34:0:1	./.:20:15:31:29:39:42:39:43:32:30
V	9416771	2816744347	GT	G	2454	PASS	PC=D;RS=9416771;RE=9416781;LEN=1;S1=513;S2=3064.51;REP=9;PRV=1;F017;VD=F36D4.5|F36D4.5b.2|r.?|-|-|protein_coding:deletion:5KB_downstream_variant|SO:0000010:SO:0000159:SO:0001633;VW=F36D4.1|F36D4.1|r.?|-|-|protein_coding:deletion:2KB_upstream_variant|SO:0000010:SO:0000159:SO:0001636;VT=Del;VC=downstream	GT:PP:NP:PB:NB:PD:ND:PR:NR:PU:NU	./.:0:0:0:0:27:27:27:27:0:0	./.:18:26:26:37:31:38:31:38:26:37
V	9758162	2816744366	CT	C	1769	PASS	PC=D;RS=9758162;RE=9758172;LEN=1;S1=256;S2=2090.92;REP=9;PRV=1;F017;VD=F58E6.5|F58E6.5|r.?|-|-|protein_coding:deletion:5KB_upstream_variant|SO:0000010:SO:0000159:SO:0001635;VW=F58E6.5|F58E6.5|r.?|-|-|protein_coding:deletion:5KB_upstream_variant|SO:0000010:SO:0000159:SO:0001635;VT=Del;VC=upstream	GT:PP:NP:PB:NB:PD:ND:PR:NR:PU:NU	./.:0:0:0:0:32:24:32:24:0:0	./.:15:15:23:25:62:52:62:52:23:25
V	9931659	2816744374	C	CA	869	PASS	PC=I;RS=9931659;RE=9931668;LEN=1;S1=70;S2=1021.38;REP=8;PRV=1;F017;VD=T07C12.12|T07C12.12|r.?|-|-|protein_coding:insertion:2KB_upstream_variant|SO:0000010:SO:0000667:SO:0001636;VW=suds-3|T07C12.14|r.?|-|-|protein_coding:CDS:intron:insertion:intron_variant|SO:0000010:SO:0000316:SO:0000188:SO:0000667:SO:0001627;VT=Ins;VC=upstream	GT:PP:NP:PB:NB:PD:ND:PR:NR:PU:NU	./.:0:0:0:0:20:26:20:26:0:0	./.:6:9:10:14:38:39:38:39:10:14
V	10063458	2816744383	CT	C	1529	PASS	PC=D;RS=10063458;RE=10063466;LEN=1;S1=187;S2=1814.9;REP=7;PRV=1;F017;VD=F57A8.4|F57A8.4|r.?|-|-|protein_coding:deletion:5KB_upstream_variant|SO:0000010:SO:0000159:SO:0001635;VW=F57A8.4|F57A8.4|r.?|-|-|protein_coding:deletion:5KB_upstream_variant|SO:0000010:SO:0000159:SO:0001635;VT=Del;VC=upstream	GT:PP:NP:PB:NB:PD:ND:PR:NR:PU:NU	./.:0:0:0:0:27:19:27:19:0:0	./.:10:16:20:21:38:48:38:48:20:21
V	11004750	2816744441	G	GT	2847	PASS	PC=I;RS=11004750;RE=11004760;LEN=1;S1=578;S2=3322.08;REP=9;PRV=1;F017;VD=F53B7.3|F53B7.3.1|r.?|-|-|protein_coding:insertion:5KB_upstream_variant|SO:0000010:SO:0000667:SO:0001635;VW=F53B7.3|F53B7.3.1|r.?|-|-|protein_coding:insertion:5KB_upstream_variant|SO:0000010:SO:0000667:SO:0001635;VT=Ins;VC=upstream	GT:PP:NP:PB:NB:PD:ND:PR:NR:PU:NU	./.:0:0:0:0:33:23:33:23:0:0	./.:33:16:51:29:61:46:62:47:51:31
V	11432391	2816744480	C	CA	2187	F006;F015	PC=I;RS=11432391;RE=11432402;LEN=1;S1=396;S2=2583.95;REP=10;PRV=1;F017;VD=T26H10.10|T26H10.10|r.?|-|-|non_protein_coding:insertion:2KB_upstream_variant|SO:0000011:SO:0000667:SO:0001636;VW=T26H10.10|T26H10.10|r.?|-|-|non_protein_coding:insertion:2KB_upstream_variant|SO:0000011:SO:0000667:SO:0001636;VT=Ins;VC=upstream	GT:PP:NP:PB:NB:PD:ND:PR:NR:PU:NU	./.:0:0:0:1:21:21:21:21:0:1	./.:21:17:40:31:52:49:52:49:40:32
V	12079138	2816744519	G	GA	1080	PASS	PC=I;RS=12079138;RE=12079148;LEN=1;S1=99;S2=1238.17;REP=9;PRV=1;F017;VD=R07B7.8|R07B7.8|r.?|-|-|protein_coding:insertion:5KB_downstream_variant|SO:0000010:SO:0000667:SO:0001633;VW=R07B7.9|R07B7.9b|r.?|-|-|protein_coding:CDS:intron:insertion:intron_variant|SO:0000010:SO:0000316:SO:0000188:SO:0000667:SO:0001627;VT=Ins;VC=downstream	GT:PP:NP:PB:NB:PD:ND:PR:NR:PU:NU	./.:0:0:0:0:34:23:34:23:0:0	./.:8:10:12:19:36:47:36:47:12:19
V	12522840	2816744549	GA	G	960	PASS	PC=D;RS=12522840;RE=12522850;LEN=1;S1=72;S2=1116.72;REP=9;PRV=1;F017;VD=C13C12.2|C13C12.2|r.?|-|-|protein_coding:deletion:5KB_downstream_variant|SO:0000010:SO:0000159:SO:0001633;VW=F45D3.1|F45D3.1|r.?|-|-|protein_coding:deletion:5KB_upstream_variant|SO:0000010:SO:0000159:SO:0001635;VT=Del;VC=downstream	GT:PP:NP:PB:NB:PD:ND:PR:NR:PU:NU	./.:0:0:0:0:22:28:22:28:0:0	./.:5:11:10:13:23:33:23:33:10:13
V	12612820	2816744555	A	AT	1138	PASS	PC=I;RS=12612820;RE=12612827;LEN=1;S1=85;S2=1361.43;REP=6;PRV=1;F017;VD=ZC116.3|ZC116.3|r.?|-|-|protein_coding:CDS:intron:insertion:intron_variant|SO:0000010:SO:0000316:SO:0000188:SO:0000667:SO:0001627;VW=ZC116.3|ZC116.3|r.?|-|-|protein_coding:CDS:intron:insertion:intron_variant|SO:0000010:SO:0000316:SO:0000188:SO:0000667:SO:0001627;VT=Ins;VC=intronic	GT:PP:NP:PB:NB:PD:ND:PR:NR:PU:NU	./.:0:0:0:0:20:26:20:26:0:0	./.:4:16:10:22:41:45:41:46:10:22
V	12983083	2816744580	CA	C	1020	F006;F015	PC=D;RS=12983083;RE=12983094;LEN=1;S1=70;S2=1180.76;REP=10;PRV=1;F017;VT=Del	GT:PP:NP:PB:NB:PD:ND:PR:NR:PU:NU	./.:0:0:1:0:21:33:21:33:1:0	./.:13:4:23:11:52:43:52:43:23:11
V	13713610	2816744638	TA	T	2849	PASS	PC=D;RS=13713610;RE=13713620;LEN=1;S1=624;S2=3316.45;REP=9;PRV=1;F017;VD=T01D3.3|T01D3.3b.1|r.?|-|-|protein_coding:deletion:5KB_downstream_variant|SO:0000010:SO:0000159:SO:0001633;VW=T01D3.5|T01D3.5|r.?|-|-|protein_coding:CDS:intron:deletion:intron_variant|SO:0000010:SO:0000316:SO:0000188:SO:0000159:SO:0001627;VT=Del;VC=downstream	GT:PP:NP:PB:NB:PD:ND:PR:NR:PU:NU	./.:0:0:0:0:26:23:26:23:0:0	./.:25:23:38:36:44:41:44:41:38:36
V	13714501	2816744640	TA	T	2218	PASS	PC=D;RS=13714501;RE=13714511;LEN=1;S1=384;S2=2648.37;REP=9;PRV=1;F017;VD=T01D3.3|T01D3.3b.1|r.?|-|-|protein_coding:deletion:5KB_downstream_variant|SO:0000010:SO:0000159:SO:0001633;VW=T01D3.5|T01D3.5|r.?|-|-|protein_coding:CDS:intron:deletion:intron_variant|SO:0000010:SO:0000316:SO:0000188:SO:0000159:SO:0001627;VT=Del;VC=downstream	GT:PP:NP:PB:NB:PD:ND:PR:NR:PU:NU	./.:0:0:0:0:16:18:16:18:0:0	./.:15:23:28:28:34:37:34:37:28:28
V	14220714	2816744678	GA	G	786	PASS	PC=D;RS=14220714;RE=14220722;LEN=1;S1=63;S2=977.808;REP=7;PRV=1;F017;VD=nep-21|T16A9.4b.2|r.16delU|c.?|p.?|protein_coding:five_prime_UTR:exon:deletion:5_prime_UTR_variant:transcript_variant|SO:0000010:SO:0000204:SO:0000147:SO:0000159:SO:0001623:SO:0001576;VW=nep-21|T16A9.4b.2|r.16delU|c.?|p.?|protein_coding:five_prime_UTR:exon:deletion:5_prime_UTR_variant:transcript_variant|SO:0000010:SO:0000204:SO:0000147:SO:0000159:SO:0001623:SO:0001576;VT=Del;VC=5'UTR variant	GT:PP:NP:PB:NB:PD:ND:PR:NR:PU:NU	./.:0:0:0:0:23:22:23:22:0:0	./.:6:8:12:17:35:34:35:34:12:17
V	14440155	2816744700	G	GT	1080	PASS	PC=I;RS=14440155;RE=14440165;LEN=1;S1=84;S2=1244.8;REP=9;PRV=1;F017;VD=F23B12.4|F23B12.4a.2|r.?|-|-|protein_coding:insertion:2KB_upstream_variant|SO:0000010:SO:0000667:SO:0001636;VW=F23B12.4|F23B12.4a.2|r.?|-|-|protein_coding:insertion:2KB_upstream_variant|SO:0000010:SO:0000667:SO:0001636;VT=Ins;VC=upstream	GT:PP:NP:PB:NB:PD:ND:PR:NR:PU:NU	./.:0:0:0:0:23:19:24:20:0:0	./.:13:5:17:8:43:34:43:34:17:9
V	14701104	2816744722	GT	G	1200	F006	PC=D;RS=14701104;RE=14701116;LEN=1;S1=120;S2=1386.12;REP=11;PRV=1;F017;VD=set-5|C47E8.8a|r.?|-|-|protein_coding:CDS:intron:deletion:intron_variant|SO:0000010:SO:0000316:SO:0000188:SO:0000159:SO:0001627;VW=set-5|C47E8.8a|r.?|-|-|protein_coding:CDS:intron:deletion:intron_variant|SO:0000010:SO:0000316:SO:0000188:SO:0000159:SO:0001627;VT=Del;VC=intronic	GT:PP:NP:PB:NB:PD:ND:PR:NR:PU:NU	./.:0:0:0:0:23:25:23:25:0:0	./.:9:11:13:17:18:23:18:23:13:17
V	15111300	2816744771	AT	A	1420	F006	PC=D;RS=15111300;RE=15111314;LEN=1;S1=255;S2=2069.84;REP=13;PRV=1;F017;VD=T01G5.7|T01G5.7|r.?|-|-|protein_coding:deletion:2KB_upstream_variant|SO:0000010:SO:0000159:SO:0001636;VW=T01G5.7|T01G5.7|r.?|-|-|protein_coding:deletion:2KB_upstream_variant|SO:0000010:SO:0000159:SO:0001636;VT=Del;VC=upstream	GT:PP:NP:PB:NB:PD:ND:PR:NR:PU:NU	./.:0:0:0:0:23:27:23:27:0:0	./.:14:16:33:25:42:33:42:33:33:26
V	15271281	2816744786	C	CA	1709	F006	PC=I;RS=15271281;RE=15271292;LEN=1;S1=198;S2=1966.67;REP=10;PRV=1;F017;VD=T10H4.4|T10H4.4|r.764-5_764-4insu|c.764-5_764-4insT|p.?|protein_coding:CDS:extended_intronic_splice_region:insertion:extended_intronic_splice_region_variant:transcript_variant|SO:0000010:SO:0000316:SO:CGPX05:SO:0000667:SO:CGPX04:SO:0001576;VW=T10H4.4|T10H4.4|r.764-5_764-4insu|c.764-5_764-4insT|p.?|protein_coding:CDS:extended_intronic_splice_region:insertion:extended_intronic_splice_region_variant:transcript_variant|SO:0000010:SO:0000316:SO:CGPX05:SO:0000667:SO:CGPX04:SO:0001576;VT=Ins;VC=splice region	GT:PP:NP:PB:NB:PD:ND:PR:NR:PU:NU	./.:0:0:0:0:28:21:29:22:0:0	./.:8:21:22:30:39:53:39:53:22:31
V	15571631	2816744820	CT	C	2458	F006	PC=D;RS=15571631;RE=15571642;LEN=1;S1=480;S2=2920.78;REP=10;PRV=1;F017;VD=acs-2|F28F8.2.2|r.?|-|-|protein_coding:deletion:5KB_downstream_variant|SO:0000010:SO:0000159:SO:0001633;VW=fbxa-94|F28F8.8a|r.?|-|-|protein_coding:five_prime_UTR:intron:deletion:intron_variant|SO:0000010:SO:0000204:SO:0000188:SO:0000159:SO:0001627;VT=Del;VC=downstream	GT:PP:NP:PB:NB:PD:ND:PR:NR:PU:NU	./.:0:0:0:0:28:21:28:21:0:0	./.:19:23:29:37:33:44:33:44:29:37
V	15911749	2816744859	AT	A	396	PASS	PC=D;RS=15911749;RE=15911751;LEN=1;S1=54;S2=904.739;REP=1;PRV=1;F017;VD=F35E8.2|F35E8.2.1|r.?|-|-|protein_coding:deletion:5KB_downstream_variant|SO:0000010:SO:0000159:SO:0001633;VW=F35E8.7|F35E8.7|r.?|-|-|protein_coding:deletion:5KB_upstream_variant|SO:0000010:SO:0000159:SO:0001635;VT=Del;VC=downstream	GT:PP:NP:PB:NB:PD:ND:PR:NR:PU:NU	./.:0:0:0:0:19:12:19:12:0:0	./.:8:5:13:7:36:20:36:20:13:7
V	16082262	2816744867	CA	C	1829	PASS	PC=D;RS=16082262;RE=16082271;LEN=1;S1=200;S2=2152.55;REP=8;PRV=1;F017;VD=srj-29|F22B8.1|r.?|-|-|protein_coding:deletion:5KB_downstream_variant|SO:0000010:SO:0000159:SO:0001633;VW=srj-29|F22B8.1|r.?|-|-|protein_coding:deletion:5KB_downstream_variant|SO:0000010:SO:0000159:SO:0001633;VT=Del;VC=downstream	GT:PP:NP:PB:NB:PD:ND:PR:NR:PU:NU	./.:0:0:0:0:13:23:13:23:0:0	./.:7:24:17:36:18:46:18:46:17:37
V	16310439	2816744892	A	AT	1920	PASS	PC=I;RS=16310439;RE=16310449;LEN=1;S1=273;S2=2200.33;REP=9;PRV=1;F017;VD=oac-7|C31A11.7|r.?|-|-|protein_coding:CDS:intron:insertion:intron_variant|SO:0000010:SO:0000316:SO:0000188:SO:0000667:SO:0001627;VW=oac-7|C31A11.7|r.?|-|-|protein_coding:CDS:intron:insertion:intron_variant|SO:0000010:SO:0000316:SO:0000188:SO:0000667:SO:0001627;VT=Ins;VC=intronic	GT:PP:NP:PB:NB:PD:ND:PR:NR:PU:NU	./.:0:0:0:0:31:29:31:29:0:0	./.:12:20:25:28:33:42:34:42:25:28
V	16542012	2816744926	AT	A	2220	PASS	PC=D;RS=16542012;RE=16542020;LEN=1;S1=378;S2=2567.48;REP=7;PRV=1;F017;VD=Y32B12B.2|Y32B12B.2a|r.?|-|-|protein_coding:CDS:intron:deletion:intron_variant|SO:0000010:SO:0000316:SO:0000188:SO:0000159:SO:0001627;VW=Y32B12B.2|Y32B12B.2a|r.?|-|-|protein_coding:CDS:intron:deletion:intron_variant|SO:0000010:SO:0000316:SO:0000188:SO:0000159:SO:0001627;VT=Del;VC=intronic	GT:PP:NP:PB:NB:PD:ND:PR:NR:PU:NU	./.:0:0:0:0:19:18:19:18:0:0	./.:17:20:29:35:32:41:32:41:29:35
V	17226934	2816745023	CA	C	2878	F015	PC=D;RS=17226934;RE=17226943;LEN=1;S1=638;S2=3399.15;REP=8;PRV=1;F017;VD=srh-112|T19C9.2|r.?|-|-|protein_coding:deletion:2KB_upstream_variant|SO:0000010:SO:0000159:SO:0001636;VW=Y61B8A.6|Y61B8A.6|r.?|-|-|protein_coding:five_prime_UTR:intron:deletion:intron_variant|SO:0000010:SO:0000204:SO:0000188:SO:0000159:SO:0001627;VT=Del;VC=upstream	GT:PP:NP:PB:NB:PD:ND:PR:NR:PU:NU	./.:0:0:1:0:24:25:24:25:1:0	./.:28:21:40:38:41:46:41:46:40:38
V	17250786	2816745025	CT	C	840	F006;F015	PC=D;RS=17250786;RE=17250797;LEN=1;S1=60;S2=956.134;REP=10;PRV=1;F017;VD=srh-115|Y61B8A.2|r.?|-|-|protein_coding:deletion:5KB_upstream_variant|SO:0000010:SO:0000159:SO:0001635;VW=Y61B8A.6|Y61B8A.6|r.?|-|-|protein_coding:five_prime_UTR:intron:deletion:intron_variant|SO:0000010:SO:0000204:SO:0000188:SO:0000159:SO:0001627;VT=Del;VC=upstream	GT:PP:NP:PB:NB:PD:ND:PR:NR:PU:NU	./.:0:1:0:1:18:28:18:28:0:1	./.:5:8:14:21:32:41:32:41:14:21
V	17487558	2816745041	TA	T	1289	PASS	PC=D;RS=17487558;RE=17487568;LEN=1;S1=143;S2=1528.64;REP=9;PRV=1;F017;VD=K03D7.9|K03D7.9|r.433-10delu|c.433-10delt|p.?|protein_coding:CDS:extended_intronic_splice_region:deletion:extended_intronic_splice_region_variant:transcript_variant|SO:0000010:SO:0000316:SO:CGPX05:SO:0000159:SO:CGPX04:SO:0001576;VW=K03D7.9|K03D7.9|r.433-10delu|c.433-10delt|p.?|protein_coding:CDS:extended_intronic_splice_region:deletion:extended_intronic_splice_region_variant:transcript_variant|SO:0000010:SO:0000316:SO:CGPX05:SO:0000159:SO:CGPX04:SO:0001576;VT=Del;VC=splice region	GT:PP:NP:PB:NB:PD:ND:PR:NR:PU:NU	./.:0:0:0:0:25:32:25:32:0:0	./.:12:10:19:15:37:37:37:37:19:15
V	17815636	2816745068	AT	A	1500	F006;F015	PC=D;RS=17815636;RE=17815648;LEN=1;S1=180;S2=1724.97;REP=11;PRV=1;F017;VD=srh-296|Y94A7B.4|r.?|-|-|protein_coding:deletion:5KB_downstream_variant|SO:0000010:SO:0000159:SO:0001633;VW=srh-298|Y94A7B.5|r.?|-|-|protein_coding:deletion:5KB_upstream_variant|SO:0000010:SO:0000159:SO:0001635;VT=Del;VC=downstream	GT:PP:NP:PB:NB:PD:ND:PR:NR:PU:NU	./.:0:0:1:0:23:13:23:13:1:0	./.:14:11:23:17:31:22:31:22:23:17
V	17847833	2816745069	GA	G	2069	F006;F015	PC=D;RS=17847833;RE=17847845;LEN=1;S1=322;S2=2416.52;REP=11;PRV=1;F017;VD=tcc-1|Y59A8A.3.2|r.?|-|-|protein_coding:CDS:intron:deletion:intron_variant|SO:0000010:SO:0000316:SO:0000188:SO:0000159:SO:0001627;VW=tcc-1|Y59A8A.3.2|r.?|-|-|protein_coding:CDS:intron:deletion:intron_variant|SO:0000010:SO:0000316:SO:0000188:SO:0000159:SO:0001627;VT=Del;VC=intronic	GT:PP:NP:PB:NB:PD:ND:PR:NR:PU:NU	./.:0:1:0:1:17:36:17:36:0:1	./.:13:21:29:38:33:43:33:43:29:38
V	17925580	2816745084	G	GA	1858	PASS	PC=I;RS=17925580;RE=17925590;LEN=1;S1=288;S2=2193.1;REP=9;PRV=1;F017;VD=E01B7.1|E01B7.1|r.?|-|-|protein_coding:CDS:intron:insertion:intron_variant|SO:0000010:SO:0000316:SO:0000188:SO:0000667:SO:0001627;VW=E01B7.1|E01B7.1|r.?|-|-|protein_coding:CDS:intron:insertion:intron_variant|SO:0000010:SO:0000316:SO:0000188:SO:0000667:SO:0001627;VT=Ins;VC=intronic	GT:PP:NP:PB:NB:PD:ND:PR:NR:PU:NU	./.:0:0:0:0:24:30:24:30:0:0	./.:17:15:30:23:38:37:38:37:30:23
V	18424331	2816745173	AT	A	1680	F006;F015	PC=D;RS=18424331;RE=18424342;LEN=1;S1=221;S2=1945.38;REP=10;PRV=1;F017;VD=srw-83|ZK262.6|r.?|-|-|protein_coding:deletion:5KB_upstream_variant|SO:0000010:SO:0000159:SO:0001635;VW=srw-83|ZK262.6|r.?|-|-|protein_coding:deletion:5KB_upstream_variant|SO:0000010:SO:0000159:SO:0001635;VT=Del;VC=upstream	GT:PP:NP:PB:NB:PD:ND:PR:NR:PU:NU	./.:0:0:1:0:17:18:17:18:1:0	./.:12:16:15:23:40:53:40:53:15:23
V	18586421	2816745206	C	CA	2218	F015	PC=I;RS=18586421;RE=18586430;LEN=1;S1=399;S2=2609.24;REP=8;PRV=1;F017;VD=Y51A2D.14|Y51A2D.14.2|r.?|-|-|protein_coding:insertion:5KB_downstream_variant|SO:0000010:SO:0000667:SO:0001633;VW=Y51A2D.14|Y51A2D.14.2|r.?|-|-|protein_coding:insertion:5KB_downstream_variant|SO:0000010:SO:0000667:SO:0001633;VT=Ins;VC=downstream	GT:PP:NP:PB:NB:PD:ND:PR:NR:PU:NU	./.:1:0:1:0:31:18:31:18:1:0	./.:19:18:23:25:61:51:62:51:24:25
V	18782830	2816745264	CT	C	1952	F015	PC=D;RS=18782830;RE=18782840;LEN=1;S1=342;S2=2432.18;REP=9;PRV=1;F017;VD=Y17D7B.3|Y17D7B.3|r.?|-|-|protein_coding:deletion:5KB_downstream_variant|SO:0000010:SO:0000159:SO:0001633;VW=Y17D7B.2|Y17D7B.2|r.?|-|-|protein_coding:deletion:5KB_upstream_variant|SO:0000010:SO:0000159:SO:0001635;VT=Del;VC=downstream	GT:PP:NP:PB:NB:PD:ND:PR:NR:PU:NU	./.:0:0:0:1:23:17:23:17:0:1	./.:18:17:28:27:30:28:30:28:28:27
V	18861628	2816745280	CAA	C	598	F006;F010;F015	PC=D;RS=18861628;RE=18861642;LEN=2;S1=36;S2=755.591;REP=13;PRV=1;F017;VD=emb-4|Y80D3A.2a.1|r.?|-|-|protein_coding:CDS:intron:deletion:intron_variant|SO:0000010:SO:0000316:SO:0000188:SO:0000159:SO:0001627;VW=emb-4|Y80D3A.2a.1|r.?|-|-|protein_coding:CDS:intron:deletion:intron_variant|SO:0000010:SO:0000316:SO:0000188:SO:0000159:SO:0001627;VT=Del;VC=intronic	GT:PP:NP:PB:NB:PD:ND:PR:NR:PU:NU	./.:0:0:2:1:28:23:28:23:2:1	./.:8:3:24:16:29:20:29:20:24:16
V	19059804	2816745316	C	CT	1380	PASS	PC=I;RS=19059804;RE=19059814;LEN=1;S1=126;S2=1586.66;REP=9;PRV=1;F017;VD=twk-46|Y39B6A.19a|r.?|-|-|protein_coding:insertion:2KB_upstream_variant|SO:0000010:SO:0000667:SO:0001636;VW=twk-46|Y39B6A.19a|r.?|-|-|protein_coding:insertion:2KB_upstream_variant|SO:0000010:SO:0000667:SO:0001636;VT=Ins;VC=upstream	GT:PP:NP:PB:NB:PD:ND:PR:NR:PU:NU	./.:0:0:0:0:23:18:23:18:0:0	./.:6:17:21:28:28:40:29:40:21:28
V	19142137	2816745338	TA	T	1649	PASS	PC=D;RS=19142137;RE=19142146;LEN=1;S1=216;S2=1934.54;REP=8;PRV=1;F017;VD=Y39B6A.8|Y39B6A.8|r.?|-|-|protein_coding:CDS:intron:deletion:intron_variant|SO:0000010:SO:0000316:SO:0000188:SO:0000159:SO:0001627;VW=Y39B6A.8|Y39B6A.8|r.?|-|-|protein_coding:CDS:intron:deletion:intron_variant|SO:0000010:SO:0000316:SO:0000188:SO:0000159:SO:0001627;VT=Del;VC=intronic	GT:PP:NP:PB:NB:PD:ND:PR:NR:PU:NU	./.:0:0:0:0:21:26:21:26:0:0	./.:17:11:29:25:38:28:38:28:29:25
V	19184579	2816745353	GA	G	360	F006	PC=D;RS=19184579;RE=19184592;LEN=1;S1=15;S2=416.136;REP=12;PRV=1;F017;VD=hot-2|Y39B6A.48a|r.?|-|-|protein_coding:CDS:intron:deletion:intron_variant|SO:0000010:SO:0000316:SO:0000188:SO:0000159:SO:0001627;VW=hot-2|Y39B6A.48a|r.?|-|-|protein_coding:CDS:intron:deletion:intron_variant|SO:0000010:SO:0000316:SO:0000188:SO:0000159:SO:0001627;VT=Del;VC=intronic	GT:PP:NP:PB:NB:PD:ND:PR:NR:PU:NU	./.:0:0:0:0:20:14:20:14:0:0	./.:4:2:11:4:35:17:35:17:11:4
V	19465552	2816745388	T	TA	1438	PASS	PC=I;RS=19465552;RE=19465560;LEN=1;S1=110;S2=1726.78;REP=7;PRV=1;F017;VD=Y43F8B.15|Y43F8B.15|r.?|-|-|protein_coding:insertion:5KB_upstream_variant|SO:0000010:SO:0000667:SO:0001635;VW=Y43F8B.15|Y43F8B.15|r.?|-|-|protein_coding:insertion:5KB_upstream_variant|SO:0000010:SO:0000667:SO:0001635;VT=Ins;VC=upstream	GT:PP:NP:PB:NB:PD:ND:PR:NR:PU:NU	./.:0:0:0:0:18:24:18:24:0:0	./.:4:21:38:34:50:40:50:41:38:34
V	19561296	2816745402	GA	G	1049	F006;F015	PC=D;RS=19561296;RE=19561308;LEN=1;S1=84;S2=1227.94;REP=11;PRV=1;F017;VD=kcnl-1|B0399.1a|r.?|-|-|protein_coding:deletion:5KB_upstream_variant|SO:0000010:SO:0000159:SO:0001635;VW=kcnl-1|B0399.1a|r.?|-|-|protein_coding:deletion:5KB_upstream_variant|SO:0000010:SO:0000159:SO:0001635;VT=Del;VC=upstream	GT:PP:NP:PB:NB:PD:ND:PR:NR:PU:NU	./.:0:1:0:1:26:23:26:23:0:1	./.:5:12:12:17:28:35:28:35:12:17
V	19685581	2816745435	CA	C	869	F006	PC=D;RS=19685581;RE=19685593;LEN=1;S1=60;S2=1037.03;REP=11;PRV=1;F017;VD=mrp-7|Y43F8C.12|r.?|-|-|protein_coding:CDS:intron:deletion:intron_variant|SO:0000010:SO:0000316:SO:0000188:SO:0000159:SO:0001627;VW=mrp-7|Y43F8C.12|r.?|-|-|protein_coding:CDS:intron:deletion:intron_variant|SO:0000010:SO:0000316:SO:0000188:SO:0000159:SO:0001627;VT=Del;VC=intronic	GT:PP:NP:PB:NB:PD:ND:PR:NR:PU:NU	./.:0:0:0:0:20:22:20:22:0:0	./.:4:11:8:18:36:40:36:40:8:18
V	19927029	2816745481	CA	C	1169	PASS	PC=D;RS=19927029;RE=19927038;LEN=1;S1=121;S2=1372.27;REP=8;PRV=1;F017;VD=Y60A3A.14|Y60A3A.14|r.?|-|-|protein_coding:deletion:5KB_downstream_variant|SO:0000010:SO:0000159:SO:0001633;VW=Y60A3A.16|Y60A3A.16|r.?|-|-|protein_coding:deletion:5KB_upstream_variant|SO:0000010:SO:0000159:SO:0001635;VT=Del;VC=downstream	GT:PP:NP:PB:NB:PD:ND:PR:NR:PU:NU	./.:0:0:0:0:18:25:18:25:0:0	./.:10:10:16:15:31:40:31:40:16:15
V	20013423	2816745494	CT	C	2069	F006	PC=D;RS=20013423;RE=20013434;LEN=1;S1=342;S2=2419.53;REP=10;PRV=1;F017;VD=Y60A3A.21|Y60A3A.21a|r.320delU|c.?|p.?|protein_coding:three_prime_UTR:exon:deletion:3_prime_UTR_variant:transcript_variant|SO:0000010:SO:0000205:SO:0000147:SO:0000159:SO:0001624:SO:0001576;VW=Y60A3A.21|Y60A3A.21a|r.320delU|c.?|p.?|protein_coding:three_prime_UTR:exon:deletion:3_prime_UTR_variant:transcript_variant|SO:0000010:SO:0000205:SO:0000147:SO:0000159:SO:0001624:SO:0001576;VT=Del;VC=3'UTR variant	GT:PP:NP:PB:NB:PD:ND:PR:NR:PU:NU	./.:0:0:0:0:26:24:26:24:0:0	./.:17:18:28:28:34:32:34:32:28:28
V	20033020	2816745499	GA	G	480	F006;F015	PC=D;RS=20033020;RE=20033032;LEN=1;S1=25;S2=553.845;REP=11;PRV=1;F017;VD=lgc-55|Y113G7A.5|r.?|-|-|protein_coding:CDS:intron:deletion:intron_variant|SO:0000010:SO:0000316:SO:0000188:SO:0000159:SO:0001627;VW=lgc-55|Y113G7A.5|r.?|-|-|protein_coding:CDS:intron:deletion:intron_variant|SO:0000010:SO:0000316:SO:0000188:SO:0000159:SO:0001627;VT=Del;VC=intronic	GT:PP:NP:PB:NB:PD:ND:PR:NR:PU:NU	./.:0:0:0:1:18:32:18:32:0:1	./.:4:4:15:14:35:39:35:39:15:14
V	20038821	2816745501	TA	T	2096	PASS	PC=D;RS=20038821;RE=20038831;LEN=1;S1=374;S2=2557.84;REP=9;PRV=1;F017;VD=lgc-55|Y113G7A.5|r.?|-|-|protein_coding:deletion:5KB_downstream_variant|SO:0000010:SO:0000159:SO:0001633;VW=Y113G7A.16|Y113G7A.16|r.?|-|-|protein_coding:CDS:intron:deletion:intron_variant|SO:0000010:SO:0000316:SO:0000188:SO:0000159:SO:0001627;VT=Del;VC=downstream	GT:PP:NP:PB:NB:PD:ND:PR:NR:PU:NU	./.:0:0:0:0:29:22:29:22:0:0	./.:16:21:27:41:28:45:28:45:27:41
V	20255825	2816745551	TA	T	1589	PASS	PC=D;RS=20255825;RE=20255832;LEN=1;S1=210;S2=1875.92;REP=6;PRV=1;F017;VD=mdt-17|Y113G7B.18b.2|r.?|-|-|protein_coding:CDS:intron:deletion:intron_variant|SO:0000010:SO:0000316:SO:0000188:SO:0000159:SO:0001627;VW=mdt-17|Y113G7B.18b.2|r.?|-|-|protein_coding:CDS:intron:deletion:intron_variant|SO:0000010:SO:0000316:SO:0000188:SO:0000159:SO:0001627;VT=Del;VC=intronic	GT:PP:NP:PB:NB:PD:ND:PR:NR:PU:NU	./.:0:0:0:0:16:19:16:19:0:0	./.:13:14:27:26:51:36:51:36:27:26
V	20349434	2816745569	C	CT	2429	PASS	PC=I;RS=20349434;RE=20349443;LEN=1;S1=420;S2=2819.41;REP=8;PRV=1;F017;VD=K02E2.1|K02E2.1|r.?|-|-|protein_coding:insertion:5KB_upstream_variant|SO:0000010:SO:0000667:SO:0001635;VW=K02E2.1|K02E2.1|r.?|-|-|protein_coding:insertion:5KB_upstream_variant|SO:0000010:SO:0000667:SO:0001635;VT=Ins;VC=upstream	GT:PP:NP:PB:NB:PD:ND:PR:NR:PU:NU	./.:0:0:0:0:32:24:32:24:0:0	./.:14:27:29:42:43:54:45:54:29:42
V	20487452	2816745591	TA	T	1021	PASS	PC=D;RS=20487452;RE=20487461;LEN=1;S1=117;S2=1396.35;REP=8;PRV=1;F017;VD=dhcr-7|B0250.9|r.?|-|-|protein_coding:deletion:5KB_upstream_variant|SO:0000010:SO:0000159:SO:0001635;VW=dhcr-7|B0250.9|r.?|-|-|protein_coding:deletion:5KB_upstream_variant|SO:0000010:SO:0000159:SO:0001635;VT=Del;VC=upstream	GT:PP:NP:PB:NB:PD:ND:PR:NR:PU:NU	./.:0:0:0:0:22:25:22:25:0:0	./.:8:12:11:15:34:36:34:36:11:15
V	20701449	2816745604	G	GA	1320	F015	PC=I;RS=20701449;RE=20701457;LEN=1;S1=143;S2=1499.14;REP=7;PRV=1;F017;VD=F53F8.5|F53F8.5|r.?|-|-|protein_coding:CDS:intron:insertion:intron_variant|SO:0000010:SO:0000316:SO:0000188:SO:0000667:SO:0001627;VW=F53F8.5|F53F8.5|r.?|-|-|protein_coding:CDS:intron:insertion:intron_variant|SO:0000010:SO:0000316:SO:0000188:SO:0000667:SO:0001627;VT=Ins;VC=intronic	GT:PP:NP:PB:NB:PD:ND:PR:NR:PU:NU	./.:0:1:0:1:14:23:14:24:0:1	./.:10:11:15:15:29:33:29:33:15:16
X	304534	2816745682	CA	C	2220	PASS	PC=D;RS=304534;RE=304543;LEN=1;S1=378;S2=2555.07;REP=8;PRV=1;F017;VD=R57.1|R57.1a|r.778delA|c.759delA|p.I256fs*63|protein_coding:CDS:exon:deletion:frameshift_variant|SO:0000010:SO:0000316:SO:0000147:SO:0000159:SO:0001589;VW=R57.1|R57.1a|r.778delA|c.759delA|p.I256fs*63|protein_coding:CDS:exon:deletion:frameshift_variant|SO:0000010:SO:0000316:SO:0000147:SO:0000159:SO:0001589;VT=Del;VC=frameshift	GT:PP:NP:PB:NB:PD:ND:PR:NR:PU:NU	./.:0:0:0:0:24:27:24:27:0:0	./.:17:20:31:31:39:34:39:34:31:31
X	400443	2816745703	CT	C	3087	F006;F015	PC=D;RS=400443;RE=400454;LEN=1;S1=756;S2=3667.26;REP=10;PRV=1;F017;VD=R04A9.6|R04A9.6|r.1159delU|c.?|p.?|protein_coding:three_prime_UTR:exon:deletion:3_prime_UTR_variant:transcript_variant|SO:0000010:SO:0000205:SO:0000147:SO:0000159:SO:0001624:SO:0001576;VW=R04A9.6|R04A9.6|r.1159delU|c.?|p.?|protein_coding:three_prime_UTR:exon:deletion:3_prime_UTR_variant:transcript_variant|SO:0000010:SO:0000205:SO:0000147:SO:0000159:SO:0001624:SO:0001576;VT=Del;VC=3'UTR variant	GT:PP:NP:PB:NB:PD:ND:PR:NR:PU:NU	./.:1:0:1:0:19:26:19:26:1:0	./.:25:27:40:37:49:49:49:49:40:37
X	476303	2816745719	GA	G	418	F006	PC=D;RS=476303;RE=476315;LEN=1;S1=16;S2=553.082;REP=11;PRV=1;F017;VD=F38G1.3|F38G1.3|r.?|-|-|protein_coding:deletion:2KB_upstream_variant|SO:0000010:SO:0000159:SO:0001636;VW=F38G1.3|F38G1.3|r.?|-|-|protein_coding:deletion:2KB_upstream_variant|SO:0000010:SO:0000159:SO:0001636;VT=Del;VC=upstream	GT:PP:NP:PB:NB:PD:ND:PR:NR:PU:NU	./.:0:0:0:0:22:14:22:14:0:0	./.:7:1:19:3:22:3:22:3:19:3
X	764438	2816745752	T	TA	1558	F006	PC=I;RS=764438;RE=764449;LEN=1;S1=204;S2=1838.88;REP=10;PRV=1;F017;VD=aex-3|C02H7.3a|r.?|-|-|protein_coding:insertion:5KB_upstream_variant|SO:0000010:SO:0000667:SO:0001635;VW=dyf-11|C02H7.1|r.?|-|-|protein_coding:CDS:intron:insertion:intron_variant|SO:0000010:SO:0000316:SO:0000188:SO:0000667:SO:0001627;VT=Ins;VC=upstream	GT:PP:NP:PB:NB:PD:ND:PR:NR:PU:NU	./.:0:0:0:0:22:31:22:31:0:0	./.:11:16:26:34:38:49:39:49:26:34
X	814984	2816745765	C	CA	2489	PASS	PC=I;RS=814984;RE=814992;LEN=1;S1=480;S2=2893.6;REP=7;PRV=1;F017;VD=daf-3|F25E2.5a|r.?|-|-|protein_coding:insertion:5KB_downstream_variant|SO:0000010:SO:0000667:SO:0001633;VW=ifd-2|F25E2.4|r.?|-|-|protein_coding:CDS:intron:insertion:intron_variant|SO:0000010:SO:0000316:SO:0000188:SO:0000667:SO:0001627;VT=Ins;VC=downstream	GT:PP:NP:PB:NB:PD:ND:PR:NR:PU:NU	./.:0:0:0:0:25:38:25:39:0:0	./.:19:23:32:39:34:46:34:46:32:39
X	911543	2816745780	GT	G	2607	F006;F015	PC=D;RS=911543;RE=911554;LEN=1;S1=496;S2=3113.57;REP=10;PRV=1;F017;VD=sel-12|F35H12.3|r.?|-|-|protein_coding:deletion:5KB_upstream_variant|SO:0000010:SO:0000159:SO:0001635;VW=sel-12|F35H12.3|r.?|-|-|protein_coding:deletion:5KB_upstream_variant|SO:0000010:SO:0000159:SO:0001635;VT=Del;VC=upstream	GT:PP:NP:PB:NB:PD:ND:PR:NR:PU:NU	./.:0:1:0:1:23:25:23:25:0:1	./.:30:14:45:27:53:34:53:34:45:27
X	1107209	2816745801	CA	C	869	F006	PC=D;RS=1107209;RE=1107220;LEN=1;S1=72;S2=1030.03;REP=10;PRV=1;F017;VD=rme-6|F49E7.1a|r.?|-|-|protein_coding:deletion:5KB_downstream_variant|SO:0000010:SO:0000159:SO:0001633;VW=C05D9.3|C05D9.3|r.?|-|-|protein_coding:deletion:5KB_upstream_variant|SO:0000010:SO:0000159:SO:0001635;VT=Del;VC=downstream	GT:PP:NP:PB:NB:PD:ND:PR:NR:PU:NU	./.:0:0:0:0:12:16:12:16:0:0	./.:8:7:12:14:28:31:28:31:12:14
X	1155874	2816745805	GT	G	2220	F006	PC=D;RS=1155874;RE=1155885;LEN=1;S1=360;S2=2559.89;REP=10;PRV=1;F017;VD=R193.3|R193.3|r.?|-|-|protein_coding:deletion:5KB_upstream_variant|SO:0000010:SO:0000159:SO:0001635;VW=R193.3|R193.3|r.?|-|-|protein_coding:deletion:5KB_upstream_variant|SO:0000010:SO:0000159:SO:0001635;VT=Del;VC=upstream	GT:PP:NP:PB:NB:PD:ND:PR:NR:PU:NU	./.:0:0:0:0:24:23:24:23:0:0	./.:23:14:32:26:38:31:38:31:32:26
X	1243511	2816745822	CT	C	1349	PASS	PC=D;RS=1243511;RE=1243521;LEN=1;S1=150;S2=1607.19;REP=9;PRV=1;F017;VD=C25G6.3|C25G6.3|r.?|-|-|protein_coding:deletion:5KB_upstream_variant|SO:0000010:SO:0000159:SO:0001635;VW=C25G6.3|C25G6.3|r.?|-|-|protein_coding:deletion:5KB_upstream_variant|SO:0000010:SO:0000159:SO:0001635;VT=Del;VC=upstream	GT:PP:NP:PB:NB:PD:ND:PR:NR:PU:NU	./.:0:0:0:0:25:26:25:26:0:0	./.:9:14:18:17:40:44:40:44:18:17
X	2124479	2816745979	TA	T	2427	F015	PC=D;RS=2124479;RE=2124489;LEN=1;S1=480;S2=2918.88;REP=9;PRV=1;F017;VD=F53B1.8|F53B1.8|r.?|-|-|protein_coding:CDS:intron:deletion:intron_variant|SO:0000010:SO:0000316:SO:0000188:SO:0000159:SO:0001627;VW=F53B1.8|F53B1.8|r.?|-|-|protein_coding:CDS:intron:deletion:intron_variant|SO:0000010:SO:0000316:SO:0000188:SO:0000159:SO:0001627;VT=Del;VC=intronic	GT:PP:NP:PB:NB:PD:ND:PR:NR:PU:NU	./.:0:0:1:0:19:14:19:14:1:0	./.:19:23:29:33:31:39:31:39:29:33
X	2132177	2816745982	G	GT	480	PASS	PC=I;RS=2132177;RE=2132187;LEN=1;S1=24;S2=547.062;REP=9;PRV=1;F017;VD=F53B1.8|F53B1.8|r.?|-|-|protein_coding:insertion:2KB_upstream_variant|SO:0000010:SO:0000667:SO:0001636;VW=F53B1.8|F53B1.8|r.?|-|-|protein_coding:insertion:2KB_upstream_variant|SO:0000010:SO:0000667:SO:0001636;VT=Ins;VC=upstream	GT:PP:NP:PB:NB:PD:ND:PR:NR:PU:NU	./.:0:0:0:0:28:21:28:21:0:0	./.:5:3:9:9:48:36:48:36:9:9
X	2367075	2816746022	G	GTA	1049	F006;F010	PC=I;RS=2367075;RE=2367099;LEN=2;S1=91;S2=1210.87;REP=11;PRV=1;F017;VD=lgc-40|T24D8.1|r.?|-|-|protein_coding:insertion:5KB_downstream_variant|SO:0000010:SO:0000667:SO:0001633;VW=T24D8.6|T24D8.6|r.?|-|-|protein_coding:insertion:2KB_upstream_variant|SO:0000010:SO:0000667:SO:0001636;VT=Ins;VC=downstream	GT:PP:NP:PB:NB:PD:ND:PR:NR:PU:NU	./.:0:0:0:0:28:40:32:40:0:0	./.:12:6:19:12:32:29:32:29:19:12
X	2427203	2816746033	TGGG	T	536	F006;F015	PC=D;RS=2427203;RE=2427218;LEN=3;S1=30;S2=745.963;REP=14;PRV=1;F017;VD=gcy-31|T07D1.1b|r.?|-|-|protein_coding:CDS:intron:deletion:intron_variant|SO:0000010:SO:0000316:SO:0000188:SO:0000159:SO:0001627;VW=gcy-31|T07D1.1b|r.?|-|-|protein_coding:CDS:intron:deletion:intron_variant|SO:0000010:SO:0000316:SO:0000188:SO:0000159:SO:0001627;VT=Del;VC=intronic	GT:PP:NP:PB:NB:PD:ND:PR:NR:PU:NU	./.:0:0:2:1:18:8:18:8:2:1	./.:9:2:15:10:20:22:20:22:15:10
X	2668597	2816746079	TA	T	2338	PASS	PC=D;RS=2668597;RE=2668606;LEN=1;S1=440;S2=2791.3;REP=8;PRV=1;F017;VD=F54G2.1|F54G2.1a|r.?|-|-|protein_coding:deletion:5KB_upstream_variant|SO:0000010:SO:0000159:SO:0001635;VW=C09B7.2|C09B7.2.2|r.?|-|-|protein_coding:CDS:intron:deletion:intron_variant|SO:0000010:SO:0000316:SO:0000188:SO:0000159:SO:0001627;VT=Del;VC=upstream	GT:PP:NP:PB:NB:PD:ND:PR:NR:PU:NU	./.:0:0:0:0:30:21:30:21:0:0	./.:19:21:27:26:44:38:44:38:27:26
X	2937824	2816746130	GA	G	2576	F006	PC=D;RS=2937824;RE=2937835;LEN=1;S1=532;S2=3112.37;REP=10;PRV=1;F017;VD=pfk-1|Y71H10A.1a.2|r.?|-|-|protein_coding:deletion:5KB_upstream_variant|SO:0000010:SO:0000159:SO:0001635;VW=pfk-1|Y71H10A.1a.2|r.?|-|-|protein_coding:deletion:5KB_upstream_variant|SO:0000010:SO:0000159:SO:0001635;VT=Del;VC=upstream	GT:PP:NP:PB:NB:PD:ND:PR:NR:PU:NU	./.:0:0:0:0:24:23:24:23:0:0	./.:18:27:30:40:39:44:39:44:30:40
X	3329610	2816746225	GT	G	2098	PASS	PC=D;RS=3329610;RE=3329618;LEN=1;S1=360;S2=2480.14;REP=7;PRV=1;F017;VD=F11D5.1|F11D5.1a|r.?|-|-|protein_coding:deletion:5KB_upstream_variant|SO:0000010:SO:0000159:SO:0001635;VW=F11D5.1|F11D5.1a|r.?|-|-|protein_coding:deletion:5KB_upstream_variant|SO:0000010:SO:0000159:SO:0001635;VT=Del;VC=upstream	GT:PP:NP:PB:NB:PD:ND:PR:NR:PU:NU	./.:0:0:0:0:20:28:20:28:0:0	./.:19:17:34:24:36:29:36:29:34:24
X	3509951	2816746251	CA	C	3087	PASS	PC=D;RS=3509951;RE=3509959;LEN=1;S1=750;S2=3693.14;REP=7;PRV=1;F017;VD=C12D12.1|C12D12.1c|r.?|-|-|protein_coding:deletion:5KB_downstream_variant|SO:0000010:SO:0000159:SO:0001633;VW=sox-4|C12D12.5|r.?|-|-|protein_coding:deletion:5KB_upstream_variant|SO:0000010:SO:0000159:SO:0001635;VT=Del;VC=downstream	GT:PP:NP:PB:NB:PD:ND:PR:NR:PU:NU	./.:0:0:0:0:26:21:26:21:0:0	./.:24:29:39:43:45:46:45:46:39:43
X	3786368	2816746283	AT	A	1678	PASS	PC=D;RS=3786368;RE=3786377;LEN=1;S1=184;S2=2026.67;REP=8;PRV=1;F017;VD=F35A5.4|F35A5.4|r.?|-|-|protein_coding:deletion:5KB_downstream_variant|SO:0000010:SO:0000159:SO:0001633;VW=F47B7.1|F47B7.1|r.?|-|-|protein_coding:deletion:2KB_upstream_variant|SO:0000010:SO:0000159:SO:0001636;VT=Del;VC=downstream	GT:PP:NP:PB:NB:PD:ND:PR:NR:PU:NU	./.:0:0:0:0:20:26:20:26:0:0	./.:7:22:15:28:34:46:34:46:15:28
X	3944784	2816746311	TA	T	2189	PASS	PC=D;RS=3944784;RE=3944792;LEN=1;S1=374;S2=2571.93;REP=7;PRV=1;F017;VD=prl-1|T19D2.2.3|r.?|-|-|protein_coding:deletion:2KB_upstream_variant|SO:0000010:SO:0000159:SO:0001636;VW=prl-1|T19D2.2.3|r.?|-|-|protein_coding:deletion:2KB_upstream_variant|SO:0000010:SO:0000159:SO:0001636;VT=Del;VC=upstream	GT:PP:NP:PB:NB:PD:ND:PR:NR:PU:NU	./.:0:0:0:0:26:30:26:30:0:0	./.:16:21:30:34:34:42:34:42:30:34
X	3945524	2816746312	GT	G	958	F006	PC=D;RS=3945524;RE=3945535;LEN=1;S1=78;S2=1189.52;REP=10;PRV=1;F017;VD=prl-1|T19D2.2.3|r.?|-|-|protein_coding:deletion:5KB_upstream_variant|SO:0000010:SO:0000159:SO:0001635;VW=prl-1|T19D2.2.3|r.?|-|-|protein_coding:deletion:5KB_upstream_variant|SO:0000010:SO:0000159:SO:0001635;VT=Del;VC=upstream	GT:PP:NP:PB:NB:PD:ND:PR:NR:PU:NU	./.:0:0:0:0:14:25:14:25:0:0	./.:12:5:18:9:43:34:43:34:18:9
X	4018226	2816746326	G	GT	838	F006	PC=I;RS=4018226;RE=4018237;LEN=1;S1=72;S2=1021.6;REP=10;PRV=1;F017;VD=mop-25.1|R02E12.2a|r.?|-|-|protein_coding:CDS:intron:insertion:intron_variant|SO:0000010:SO:0000316:SO:0000188:SO:0000667:SO:0001627;VW=mop-25.1|R02E12.2a|r.?|-|-|protein_coding:CDS:intron:insertion:intron_variant|SO:0000010:SO:0000316:SO:0000188:SO:0000667:SO:0001627;VT=Ins;VC=intronic	GT:PP:NP:PB:NB:PD:ND:PR:NR:PU:NU	./.:0:0:0:0:23:22:23:22:0:0	./.:7:8:13:16:47:34:47:34:13:16
X	4104930	2816746333	C	CA	2040	PASS	PC=I;RS=4104930;RE=4104940;LEN=1;S1=308;S2=2329.68;REP=9;PRV=1;F017;VD=clh-4|T06F4.2b|r.?|-|-|protein_coding:insertion:5KB_upstream_variant|SO:0000010:SO:0000667:SO:0001635;VW=clh-4|T06F4.2b|r.?|-|-|protein_coding:insertion:5KB_upstream_variant|SO:0000010:SO:0000667:SO:0001635;VT=Ins;VC=upstream	GT:PP:NP:PB:NB:PD:ND:PR:NR:PU:NU	./.:0:0:0:0:30:28:30:28:0:0	./.:13:21:22:29:31:47:31:47:22:31
X	4425153	2816746384	GAA	G	1320	F006;F015	PC=D;RS=4425153;RE=4425166;LEN=2;S1=119;S2=1523.84;REP=12;PRV=1;F017;VT=Del	GT:PP:NP:PB:NB:PD:ND:PR:NR:PU:NU	./.:0:0:1:0:15:24:15:24:1:0	./.:16:6:29:19:40:28:40:28:29:19
X	4596676	2816746400	GA	G	480	F006	PC=D;RS=4596676;RE=4596687;LEN=1;S1=25;S2=557.297;REP=10;PRV=1;F017;VD=spat-3|T13H2.5a|r.7097-4delu|c.7063-4delt|p.?|protein_coding:CDS:extended_intronic_splice_region:deletion:extended_intronic_splice_region_variant:transcript_variant|SO:0000010:SO:0000316:SO:CGPX05:SO:0000159:SO:CGPX04:SO:0001576;VW=spat-3|T13H2.5a|r.7097-4delu|c.7063-4delt|p.?|protein_coding:CDS:extended_intronic_splice_region:deletion:extended_intronic_splice_region_variant:transcript_variant|SO:0000010:SO:0000316:SO:CGPX05:SO:0000159:SO:CGPX04:SO:0001576;VT=Del;VC=splice region	GT:PP:NP:PB:NB:PD:ND:PR:NR:PU:NU	./.:0:0:0:0:13:19:13:19:0:0	./.:4:4:5:7:28:30:28:30:5:7
X	5768581	2816746540	C	CA	2309	PASS	PC=I;RS=5768581;RE=5768591;LEN=1;S1=414;S2=2683.86;REP=9;PRV=1;F017;VD=C54H2.4|C54H2.4|r.?|-|-|protein_coding:CDS:intron:insertion:intron_variant|SO:0000010:SO:0000316:SO:0000188:SO:0000667:SO:0001627;VW=C54H2.4|C54H2.4|r.?|-|-|protein_coding:CDS:intron:insertion:intron_variant|SO:0000010:SO:0000316:SO:0000188:SO:0000667:SO:0001627;VT=Ins;VC=intronic	GT:PP:NP:PB:NB:PD:ND:PR:NR:PU:NU	./.:0:0:0:0:25:27:25:28:0:0	./.:22:17:38:31:46:49:47:50:38:31
X	5944538	2816746558	C	CA	1469	F006	PC=I;RS=5944538;RE=5944549;LEN=1;S1=170;S2=1709.49;REP=10;PRV=1;F017;VD=acs-17|C46F4.2.1|r.?|-|-|protein_coding:insertion:5KB_upstream_variant|SO:0000010:SO:0000667:SO:0001635;VW=acs-17|C46F4.2.1|r.?|-|-|protein_coding:insertion:5KB_upstream_variant|SO:0000010:SO:0000667:SO:0001635;VT=Ins;VC=upstream	GT:PP:NP:PB:NB:PD:ND:PR:NR:PU:NU	./.:0:0:0:0:22:26:22:26:0:0	./.:9:16:27:26:42:38:42:38:27:27
X	5990017	2816746563	GA	G	838	F006	PC=D;RS=5990017;RE=5990028;LEN=1;S1=72;S2=1046.29;REP=10;PRV=1;F017;VD=klp-13|F22F4.3c|r.1242+9dela|c.1242+9dela|p.?|protein_coding:CDS:extended_intronic_splice_region:deletion:extended_intronic_splice_region_variant:transcript_variant|SO:0000010:SO:0000316:SO:CGPX05:SO:0000159:SO:CGPX04:SO:0001576;VW=klp-13|F22F4.3c|r.1242+9dela|c.1242+9dela|p.?|protein_coding:CDS:extended_intronic_splice_region:deletion:extended_intronic_splice_region_variant:transcript_variant|SO:0000010:SO:0000316:SO:CGPX05:SO:0000159:SO:CGPX04:SO:0001576;VT=Del;VC=splice region	GT:PP:NP:PB:NB:PD:ND:PR:NR:PU:NU	./.:0:0:0:0:25:24:25:24:0:0	./.:8:7:12:8:29:23:29:23:12:8
X	6128048	2816746577	GT	G	2100	F015	PC=D;RS=6128048;RE=6128058;LEN=1;S1=342;S2=2428.69;REP=9;PRV=1;F017;VD=nnt-1|C15H9.1|r.?|-|-|protein_coding:deletion:5KB_downstream_variant|SO:0000010:SO:0000159:SO:0001633;VW=C15H9.9|C15H9.9.2|r.?|-|-|protein_coding:CDS:intron:deletion:intron_variant|SO:0000010:SO:0000316:SO:0000188:SO:0000159:SO:0001627;VT=Del;VC=downstream	GT:PP:NP:PB:NB:PD:ND:PR:NR:PU:NU	./.:0:0:0:1:29:27:29:27:0:1	./.:18:17:28:25:33:31:33:31:28:25
X	6204314	2816746585	TA	T	1380	PASS	PC=D;RS=6204314;RE=6204324;LEN=1;S1=144;S2=1604.79;REP=9;PRV=1;F017;VD=C14F11.2|C14F11.2|r.?|-|-|protein_coding:deletion:5KB_downstream_variant|SO:0000010:SO:0000159:SO:0001633;VW=bca-1|T13C5.5|r.?|-|-|protein_coding:CDS:intron:deletion:intron_variant|SO:0000010:SO:0000316:SO:0000188:SO:0000159:SO:0001627;VT=Del;VC=downstream	GT:PP:NP:PB:NB:PD:ND:PR:NR:PU:NU	./.:0:0:0:0:23:27:23:27:0:0	./.:8:15:12:21:36:44:36:44:12:21
X	6506577	2816746613	GT	G	2938	PASS	PC=D;RS=6506577;RE=6506586;LEN=1;S1=667;S2=3487.62;REP=8;PRV=1;F017;VD=cdf-1|C15B12.7b|r.?|-|-|protein_coding:deletion:2KB_upstream_variant|SO:0000010:SO:0000159:SO:0001636;VW=cdf-1|C15B12.7b|r.?|-|-|protein_coding:deletion:2KB_upstream_variant|SO:0000010:SO:0000159:SO:0001636;VT=Del;VC=upstream	GT:PP:NP:PB:NB:PD:ND:PR:NR:PU:NU	./.:0:0:0:0:22:24:22:24:0:0	./.:22:28:35:41:41:47:41:47:35:41
X	6679454	2816746633	GT	G	2698	F006	PC=D;RS=6679454;RE=6679465;LEN=1;S1=575;S2=3189.71;REP=10;PRV=1;F017;VD=F38B6.4|F38B6.4|r.2709+2delu|c.2701+2delt|p.?|protein_coding:CDS:extended_cis_splice_site:deletion:extended_cis_splice_site_variant:transcript_variant|SO:0000010:SO:0000316:SO:CGPX06:SO:0000159:SO:CGPX03:SO:0001576;VW=F38B6.4|F38B6.4|r.2709+2delu|c.2701+2delt|p.?|protein_coding:CDS:extended_cis_splice_site:deletion:extended_cis_splice_site_variant:transcript_variant|SO:0000010:SO:0000316:SO:CGPX06:SO:0000159:SO:CGPX03:SO:0001576;VT=Del;VC=ess splice	GT:PP:NP:PB:NB:PD:ND:PR:NR:PU:NU	./.:0:0:0:0:22:32:22:32:0:0	./.:22:24:30:33:38:46:38:46:30:33
X	7829419	2816746754	GT	G	2369	F006	PC=D;RS=7829419;RE=7829430;LEN=1;S1=405;S2=2781.06;REP=10;PRV=1;F017;VD=sul-3|C54D2.4a|r.?|-|-|protein_coding:CDS:intron:deletion:intron_variant|SO:0000010:SO:0000316:SO:0000188:SO:0000159:SO:0001627;VW=sul-3|C54D2.4a|r.?|-|-|protein_coding:CDS:intron:deletion:intron_variant|SO:0000010:SO:0000316:SO:0000188:SO:0000159:SO:0001627;VT=Del;VC=intronic	GT:PP:NP:PB:NB:PD:ND:PR:NR:PU:NU	./.:0:0:0:0:27:18:27:18:0:0	./.:14:26:28:37:30:44:30:44:28:37
X	8058935	2816746777	T	TA	1829	PASS	PC=I;RS=8058935;RE=8058945;LEN=1;S1=266;S2=2133.18;REP=9;PRV=1;F017;VD=dim-1|C18A11.7a|r.?|-|-|protein_coding:insertion:2KB_upstream_variant|SO:0000010:SO:0000667:SO:0001636;VW=dim-1|C18A11.7a|r.?|-|-|protein_coding:insertion:2KB_upstream_variant|SO:0000010:SO:0000667:SO:0001636;VT=Ins;VC=upstream	GT:PP:NP:PB:NB:PD:ND:PR:NR:PU:NU	./.:0:0:0:0:20:22:21:22:0:0	./.:18:13:30:24:38:33:41:33:30:24
X	8191752	2816746791	TA	T	2967	PASS	PC=D;RS=8191752;RE=8191760;LEN=1;S1=672;S2=3549.91;REP=7;PRV=1;F017;VD=C17H11.6|C17H11.6c.2|r.?|-|-|protein_coding:CDS:intron:deletion:intron_variant|SO:0000010:SO:0000316:SO:0000188:SO:0000159:SO:0001627;VW=C17H11.6|C17H11.6c.2|r.?|-|-|protein_coding:CDS:intron:deletion:intron_variant|SO:0000010:SO:0000316:SO:0000188:SO:0000159:SO:0001627;VT=Del;VC=intronic	GT:PP:NP:PB:NB:PD:ND:PR:NR:PU:NU	./.:0:0:0:0:22:19:22:19:0:0	./.:20:31:26:42:29:48:29:48:26:42
X	8286815	2816746800	TA	T	960	PASS	PC=D;RS=8286815;RE=8286825;LEN=1;S1=80;S2=1115.8;REP=9;PRV=1;F017;VD=F13B9.1|F13B9.1a|r.?|-|-|protein_coding:deletion:2KB_upstream_variant|SO:0000010:SO:0000159:SO:0001636;VW=F13B9.1|F13B9.1a|r.?|-|-|protein_coding:deletion:2KB_upstream_variant|SO:0000010:SO:0000159:SO:0001636;VT=Del;VC=upstream	GT:PP:NP:PB:NB:PD:ND:PR:NR:PU:NU	./.:0:0:0:0:17:26:17:26:0:0	./.:9:7:11:15:26:33:26:33:11:16
X	8799872	2816746853	CA	C	1349	PASS	PC=D;RS=8799872;RE=8799880;LEN=1;S1=156;S2=1607.8;REP=7;PRV=1;F017;VD=R04E5.8|R04E5.8a|r.?|-|-|protein_coding:deletion:5KB_downstream_variant|SO:0000010:SO:0000159:SO:0001633;VW=R04E5.7|R04E5.7|r.?|-|-|protein_coding:deletion:5KB_upstream_variant|SO:0000010:SO:0000159:SO:0001635;VT=Del;VC=downstream	GT:PP:NP:PB:NB:PD:ND:PR:NR:PU:NU	./.:0:0:0:0:23:24:23:24:0:0	./.:12:11:21:25:37:46:37:46:21:25
X	9130605	2816746892	C	CT	2609	PASS	PC=I;RS=9130605;RE=9130613;LEN=1;S1=504;S2=3035.63;REP=7;PRV=1;F017;VT=Ins	GT:PP:NP:PB:NB:PD:ND:PR:NR:PU:NU	./.:0:0:0:0:32:29:32:29:0:0	./.:27:17:41:25:56:37:57:37:41:25
X	10145988	2816746998	GT	G	1649	PASS	PC=D;RS=10145988;RE=10145998;LEN=1;S1=224;S2=1953.55;REP=9;PRV=1;F017;VD=unc-115|F09B9.2a|r.?|-|-|protein_coding:deletion:2KB_upstream_variant|SO:0000010:SO:0000159:SO:0001636;VW=unc-115|F09B9.2a|r.?|-|-|protein_coding:deletion:2KB_upstream_variant|SO:0000010:SO:0000159:SO:0001636;VT=Del;VC=upstream	GT:PP:NP:PB:NB:PD:ND:PR:NR:PU:NU	./.:0:0:0:0:29:18:29:18:0:0	./.:15:13:19:20:40:42:40:42:19:20
X	10159356	2816747000	G	GA	1889	PASS	PC=I;RS=10159356;RE=10159366;LEN=1;S1=273;S2=2203.3;REP=9;PRV=1;F017;VD=erd-2|F09B9.3|r.?|-|-|protein_coding:five_prime_UTR:intron:insertion:intron_variant|SO:0000010:SO:0000204:SO:0000188:SO:0000667:SO:0001627;VW=erd-2|F09B9.3|r.?|-|-|protein_coding:five_prime_UTR:intron:insertion:intron_variant|SO:0000010:SO:0000204:SO:0000188:SO:0000667:SO:0001627;VT=Ins;VC=intronic	GT:PP:NP:PB:NB:PD:ND:PR:NR:PU:NU	./.:0:0:0:0:28:24:28:24:0:0	./.:20:12:39:30:49:37:49:37:39:30
X	10249578	2816747007	CA	C	3118	PASS	PC=D;RS=10249578;RE=10249586;LEN=1;S1=756;S2=3662.44;REP=7;PRV=1;F017;VD=C14H10.2|C14H10.2a|r.?|-|-|protein_coding:CDS:intron:deletion:intron_variant|SO:0000010:SO:0000316:SO:0000188:SO:0000159:SO:0001627;VW=C14H10.2|C14H10.2a|r.?|-|-|protein_coding:CDS:intron:deletion:intron_variant|SO:0000010:SO:0000316:SO:0000188:SO:0000159:SO:0001627;VT=Del;VC=intronic	GT:PP:NP:PB:NB:PD:ND:PR:NR:PU:NU	./.:0:0:0:0:29:25:29:25:0:0	./.:27:26:43:39:43:41:43:41:43:39
X	11778182	2816747133	AT	A	989	F006;F015	PC=D;RS=11778182;RE=11778193;LEN=1;S1=90;S2=1174.47;REP=10;PRV=1;F017;VD=Y102F5A.1|Y102F5A.1|r.?|-|-|protein_coding:deletion:5KB_downstream_variant|SO:0000010:SO:0000159:SO:0001633;VW=Y102F5A.1|Y102F5A.1|r.?|-|-|protein_coding:deletion:5KB_downstream_variant|SO:0000010:SO:0000159:SO:0001633;VT=Del;VC=downstream	GT:PP:NP:PB:NB:PD:ND:PR:NR:PU:NU	./.:0:0:0:1:25:23:25:23:0:1	./.:8:9:11:15:32:41:32:41:11:15
X	12209974	2816747179	CA	C	1889	F006	PC=D;RS=12209974;RE=12209986;LEN=1;S1=285;S2=2207.51;REP=11;PRV=1;F017;VD=cab-1|C23H4.1.5|r.?|-|-|protein_coding:five_prime_UTR:intron:deletion:intron_variant|SO:0000010:SO:0000204:SO:0000188:SO:0000159:SO:0001627;VW=cab-1|C23H4.1.5|r.?|-|-|protein_coding:five_prime_UTR:intron:deletion:intron_variant|SO:0000010:SO:0000204:SO:0000188:SO:0000159:SO:0001627;VT=Del;VC=intronic	GT:PP:NP:PB:NB:PD:ND:PR:NR:PU:NU	./.:0:0:0:0:32:23:32:23:0:0	./.:18:14:33:28:41:42:41:42:33:28
X	12356576	2816747202	GT	G	1976	PASS	PC=D;RS=12356576;RE=12356585;LEN=1;S1=494;S2=2983.58;REP=8;PRV=1;F017;VD=F42F12.3|F42F12.3|r.?|-|-|protein_coding:deletion:5KB_downstream_variant|SO:0000010:SO:0000159:SO:0001633;VW=nspc-12|F42F12.10|r.?|-|-|protein_coding:CDS:intron:deletion:intron_variant|SO:0000010:SO:0000316:SO:0000188:SO:0000159:SO:0001627;VT=Del;VC=downstream	GT:PP:NP:PB:NB:PD:ND:PR:NR:PU:NU	./.:0:0:0:0:20:9:20:9:0:0	./.:25:18:39:20:41:20:41:20:39:20
X	12566152	2816747232	C	CA	420	F006;F010;F015	PC=I;RS=12566152;RE=12566166;LEN=1;S1=20;S2=454.672;REP=13;PRV=1;F017;VT=Ins	GT:PP:NP:PB:NB:PD:ND:PR:NR:PU:NU	./.:0:0:1:0:28:23:29:24:1:0	./.:3:4:9:7:33:25:33:26:9:9
X	13025404	2816747281	G	GT	1289	PASS	PC=I;RS=13025404;RE=13025414;LEN=1;S1=128;S2=1495.54;REP=9;PRV=1;F017;VD=npr-10|C53C7.1a|r.?|-|-|protein_coding:insertion:5KB_upstream_variant|SO:0000010:SO:0000667:SO:0001635;VW=npr-10|C53C7.1a|r.?|-|-|protein_coding:insertion:5KB_upstream_variant|SO:0000010:SO:0000667:SO:0001635;VT=Ins;VC=upstream	GT:PP:NP:PB:NB:PD:ND:PR:NR:PU:NU	./.:0:0:0:0:17:31:17:31:0:0	./.:7:15:16:25:26:36:26:36:17:25
X	13734223	2816747396	G	GT	449	F006	PC=I;RS=13734223;RE=13734234;LEN=1;S1=24;S2=545.857;REP=10;PRV=1;F017;VD=pix-1|K11E4.4a|r.?|-|-|protein_coding:insertion:5KB_downstream_variant|SO:0000010:SO:0000667:SO:0001633;VW=pix-1|K11E4.4a|r.?|-|-|protein_coding:insertion:5KB_downstream_variant|SO:0000010:SO:0000667:SO:0001633;VT=Ins;VC=downstream	GT:PP:NP:PB:NB:PD:ND:PR:NR:PU:NU	./.:0:0:0:0:17:22:18:22:0:0	./.:5:3:16:11:43:45:43:45:16:12
X	14002992	2816747447	AT	A	1920	PASS	PC=D;RS=14002992;RE=14003002;LEN=1;S1=273;S2=2231.59;REP=9;PRV=1;F017;VD=cytb-5.1|C31E10.7.1|r.498delU|c.?|p.?|protein_coding:three_prime_UTR:exon:deletion:3_prime_UTR_variant:transcript_variant|SO:0000010:SO:0000205:SO:0000147:SO:0000159:SO:0001624:SO:0001576;VW=cytb-5.1|C31E10.7.1|r.498delU|c.?|p.?|protein_coding:three_prime_UTR:exon:deletion:3_prime_UTR_variant:transcript_variant|SO:0000010:SO:0000205:SO:0000147:SO:0000159:SO:0001624:SO:0001576;VT=Del;VC=3'UTR variant	GT:PP:NP:PB:NB:PD:ND:PR:NR:PU:NU	./.:0:0:0:0:27:26:27:26:0:0	./.:12:20:21:24:37:57:37:57:21:25
X	14410602	2816747489	G	GT	689	F006	PC=I;RS=14410602;RE=14410613;LEN=1;S1=45;S2=814.873;REP=10;PRV=1;F017;VD=F23D12.10|F23D12.10|r.?|-|-|protein_coding:insertion:5KB_downstream_variant|SO:0000010:SO:0000667:SO:0001633;VW=frpr-17|T14C1.1|r.?|-|-|protein_coding:three_prime_UTR:intron:insertion:intron_variant|SO:0000010:SO:0000205:SO:0000188:SO:0000667:SO:0001627;VT=Ins;VC=downstream	GT:PP:NP:PB:NB:PD:ND:PR:NR:PU:NU	./.:0:0:0:0:24:21:25:21:0:0	./.:8:4:13:9:26:32:27:32:13:11
X	14506762	2816747504	AT	A	509	F006	PC=D;RS=14506762;RE=14506776;LEN=1;S1=24;S2=609.95;REP=13;PRV=1;F017;VD=fbxa-141|D1025.3|r.?|-|-|protein_coding:deletion:5KB_downstream_variant|SO:0000010:SO:0000159:SO:0001633;VW=M163.1|M163.1|r.?|-|-|protein_coding:deletion:5KB_upstream_variant|SO:0000010:SO:0000159:SO:0001635;VT=Del;VC=downstream	GT:PP:NP:PB:NB:PD:ND:PR:NR:PU:NU	./.:0:0:0:0:32:28:32:28:0:0	./.:2:7:15:13:33:38:33:38:15:13
X	14592621	2816747517	AT	A	2220	F006	PC=D;RS=14592621;RE=14592633;LEN=1;S1=360;S2=2549.65;REP=11;PRV=1;F017;VD=C44H4.4|C44H4.4|r.?|-|-|protein_coding:deletion:5KB_upstream_variant|SO:0000010:SO:0000159:SO:0001635;VW=C44H4.4|C44H4.4|r.?|-|-|protein_coding:deletion:5KB_upstream_variant|SO:0000010:SO:0000159:SO:0001635;VT=Del;VC=upstream	GT:PP:NP:PB:NB:PD:ND:PR:NR:PU:NU	./.:0:0:0:0:28:24:28:24:0:0	./.:23:14:32:24:46:34:46:34:32:24
X	14793341	2816747540	CT	C	1438	F006;F015	PC=D;RS=14793341;RE=14793352;LEN=1;S1=176;S2=1704.68;REP=10;PRV=1;F017;VD=tatn-1|F42D1.2.2|r.?|-|-|protein_coding:deletion:500B_downstream_variant|SO:0000010:SO:0000159:SO:0001634;VW=tatn-1|F42D1.2.2|r.?|-|-|protein_coding:deletion:500B_downstream_variant|SO:0000010:SO:0000159:SO:0001634;VT=Del;VC=downstream	GT:PP:NP:PB:NB:PD:ND:PR:NR:PU:NU	./.:0:1:0:1:23:25:23:25:0:1	./.:10:14:24:29:28:37:28:37:24:29
X	15324745	2816747622	G	GT	900	F015	PC=I;RS=15324745;RE=15324755;LEN=1;S1=72;S2=1027.02;REP=9;PRV=1;F017;VD=Y15E3A.3|Y15E3A.3|r.436-10_436-9insa|c.436-10_436-9insA|p.?|protein_coding:CDS:extended_intronic_splice_region:insertion:extended_intronic_splice_region_variant:transcript_variant|SO:0000010:SO:0000316:SO:CGPX05:SO:0000667:SO:CGPX04:SO:0001576;VW=Y15E3A.3|Y15E3A.3|r.436-10_436-9insa|c.436-10_436-9insA|p.?|protein_coding:CDS:extended_intronic_splice_region:insertion:extended_intronic_splice_region_variant:transcript_variant|SO:0000010:SO:0000316:SO:CGPX05:SO:0000667:SO:CGPX04:SO:0001576;VT=Ins;VC=splice region	GT:PP:NP:PB:NB:PD:ND:PR:NR:PU:NU	./.:0:0:1:0:33:31:33:31:1:0	./.:8:7:15:12:36:32:36:32:15:12
X	15369926	2816747636	GT	G	2518	PASS	PC=D;RS=15369926;RE=15369934;LEN=1;S1=500;S2=2993.81;REP=7;PRV=1;F017;VD=C33A11.2|C33A11.2|r.990delU|c.?|p.?|protein_coding:three_prime_UTR:exon:deletion:3_prime_UTR_variant:transcript_variant|SO:0000010:SO:0000205:SO:0000147:SO:0000159:SO:0001624:SO:0001576;VW=C33A11.2|C33A11.2|r.990delU|c.?|p.?|protein_coding:three_prime_UTR:exon:deletion:3_prime_UTR_variant:transcript_variant|SO:0000010:SO:0000205:SO:0000147:SO:0000159:SO:0001624:SO:0001576;VT=Del;VC=3'UTR variant	GT:PP:NP:PB:NB:PD:ND:PR:NR:PU:NU	./.:0:0:0:0:28:22:28:22:0:0	./.:24:19:32:32:35:36:36:36:33:32
X	15440947	2816747642	CT	C	1196	PASS	PC=D;RS=15440947;RE=15440954;LEN=1;S1=119;S2=1524.44;REP=6;PRV=1;F017;VD=mocs-1|R03A10.3|r.138delA|c.?|p.?|protein_coding:five_prime_UTR:exon:deletion:5_prime_UTR_variant:transcript_variant|SO:0000010:SO:0000204:SO:0000147:SO:0000159:SO:0001623:SO:0001576;VW=mocs-1|R03A10.3|r.138delA|c.?|p.?|protein_coding:five_prime_UTR:exon:deletion:5_prime_UTR_variant:transcript_variant|SO:0000010:SO:0000204:SO:0000147:SO:0000159:SO:0001623:SO:0001576;VT=Del;VC=5'UTR variant	GT:PP:NP:PB:NB:PD:ND:PR:NR:PU:NU	./.:0:0:0:0:19:22:19:22:0:0	./.:6:16:32:44:38:51:38:51:32:44
X	15741958	2816747684	TCA	T	1138	F006;F010;F015	PC=D;RS=15741958;RE=15741984;LEN=2;S1=120;S2=1373.37;REP=12;PRV=1;F017;VD=nhr-255|ZK678.2|r.?|-|-|protein_coding:deletion:2KB_upstream_variant|SO:0000010:SO:0000159:SO:0001636;VW=nhr-255|ZK678.2|r.?|-|-|protein_coding:deletion:2KB_upstream_variant|SO:0000010:SO:0000159:SO:0001636;VT=Del;VC=upstream	GT:PP:NP:PB:NB:PD:ND:PR:NR:PU:NU	./.:0:1:0:2:11:25:11:25:0:2	./.:9:10:19:17:27:32:27:32:19:19
X	15756454	2816747685	TA	T	2576	PASS	PC=D;RS=15756454;RE=15756463;LEN=1;S1=522;S2=3129.83;REP=8;PRV=1;F017;VD=wrt-4|ZK678.5|r.?|-|-|protein_coding:CDS:intron:deletion:intron_variant|SO:0000010:SO:0000316:SO:0000188:SO:0000159:SO:0001627;VW=wrt-4|ZK678.5|r.?|-|-|protein_coding:CDS:intron:deletion:intron_variant|SO:0000010:SO:0000316:SO:0000188:SO:0000159:SO:0001627;VT=Del;VC=intronic	GT:PP:NP:PB:NB:PD:ND:PR:NR:PU:NU	./.:0:0:0:0:18:19:18:19:0:0	./.:28:17:44:29:47:32:48:32:45:30
X	15837524	2816747693	CT	C	1500	F006;F010;F015	PC=D;RS=15837524;RE=15837535;LEN=1;S1=176;S2=1718.52;REP=10;PRV=1;F017;VD=F59F4.1|F59F4.1|r.?|-|-|protein_coding:CDS:intron:deletion:intron_variant|SO:0000010:SO:0000316:SO:0000188:SO:0000159:SO:0001627;VW=F59F4.1|F59F4.1|r.?|-|-|protein_coding:CDS:intron:deletion:intron_variant|SO:0000010:SO:0000316:SO:0000188:SO:0000159:SO:0001627;VT=Del;VC=intronic	GT:PP:NP:PB:NB:PD:ND:PR:NR:PU:NU	./.:1:0:1:0:23:26:23:26:1:0	./.:14:10:22:17:37:31:37:31:22:17
X	16079574	2816747739	TAA	T	2038	F006;F010;F015	PC=D;RS=16079574;RE=16079587;LEN=2;S1=336;S2=2423.27;REP=12;PRV=1;F017;VD=C30F2.3|C30F2.3|r.?|-|-|protein_coding:deletion:5KB_upstream_variant|SO:0000010:SO:0000159:SO:0001635;VW=C30F2.2|C30F2.2|r.?|-|-|protein_coding:CDS:intron:deletion:intron_variant|SO:0000010:SO:0000316:SO:0000188:SO:0000159:SO:0001627;VT=Del;VC=upstream	GT:PP:NP:PB:NB:PD:ND:PR:NR:PU:NU	./.:0:0:1:1:19:11:19:11:1:1	./.:20:15:34:15:41:20:41:20:34:16
X	16106881	2816747747	CT	C	2665	F015	PC=D;RS=16106881;RE=16106891;LEN=1;S1=600;S2=3242.96;REP=9;PRV=1;F017;VD=ZK1073.2|ZK1073.2|r.?|-|-|protein_coding:CDS:intron:deletion:intron_variant|SO:0000010:SO:0000316:SO:0000188:SO:0000159:SO:0001627;VW=ZK1073.2|ZK1073.2|r.?|-|-|protein_coding:CDS:intron:deletion:intron_variant|SO:0000010:SO:0000316:SO:0000188:SO:0000159:SO:0001627;VT=Del;VC=intronic	GT:PP:NP:PB:NB:PD:ND:PR:NR:PU:NU	./.:1:0:1:0:23:20:23:20:1:0	./.:23:23:39:36:43:41:43:41:39:36
X	16181189	2816747758	GT	G	2009	F006	PC=D;RS=16181189;RE=16181200;LEN=1;S1=308;S2=2369.41;REP=10;PRV=1;F017;VD=R11.2|R11.2|r.?|-|-|protein_coding:deletion:5KB_upstream_variant|SO:0000010:SO:0000159:SO:0001635;VW=R11.2|R11.2|r.?|-|-|protein_coding:deletion:5KB_upstream_variant|SO:0000010:SO:0000159:SO:0001635;VT=Del;VC=upstream	GT:PP:NP:PB:NB:PD:ND:PR:NR:PU:NU	./.:0:0:0:0:19:23:19:23:0:0	./.:21:13:41:23:45:33:45:33:41:23
X	16477984	2816747805	A	AT	1140	PASS	PC=I;RS=16477984;RE=16477993;LEN=1;S1=108;S2=1304.46;REP=8;PRV=1;F017;VD=F38E9.1|F38E9.1|r.?|-|-|protein_coding:insertion:5KB_downstream_variant|SO:0000010:SO:0000667:SO:0001633;VW=F38E9.1|F38E9.1|r.?|-|-|protein_coding:insertion:5KB_downstream_variant|SO:0000010:SO:0000667:SO:0001633;VT=Ins;VC=downstream	GT:PP:NP:PB:NB:PD:ND:PR:NR:PU:NU	./.:0:0:0:0:26:25:26:26:0:0	./.:11:8:16:13:34:38:35:41:16:13
X	16478362	2816747807	CT	C	2063	F015	PC=D;RS=16478362;RE=16478372;LEN=1;S1=375;S2=2607.12;REP=9;PRV=1;F017;VD=F38E9.1|F38E9.1|r.?|-|-|protein_coding:deletion:5KB_downstream_variant|SO:0000010:SO:0000159:SO:0001633;VW=F38E9.1|F38E9.1|r.?|-|-|protein_coding:deletion:5KB_downstream_variant|SO:0000010:SO:0000159:SO:0001633;VT=Del;VC=downstream	GT:PP:NP:PB:NB:PD:ND:PR:NR:PU:NU	./.:1:0:1:0:24:20:24:20:1:0	./.:23:14:33:21:38:29:38:29:33:21
X	16773394	2816747845	TA	T	2280	F006;F015	PC=D;RS=16773394;RE=16773405;LEN=1;S1=391;S2=2644.45;REP=10;PRV=1;F017;VD=C10E2.6|C10E2.6.2|r.?|-|-|protein_coding:deletion:5KB_upstream_variant|SO:0000010:SO:0000159:SO:0001635;VW=C10E2.6|C10E2.6.2|r.?|-|-|protein_coding:deletion:5KB_upstream_variant|SO:0000010:SO:0000159:SO:0001635;VT=Del;VC=upstream	GT:PP:NP:PB:NB:PD:ND:PR:NR:PU:NU	./.:0:0:0:1:20:15:20:15:0:1	./.:16:22:31:36:34:45:34:45:31:36
X	16898939	2816747866	AT	A	2820	PASS	PC=D;RS=16898939;RE=16898949;LEN=1;S1=600;S2=3264.64;REP=9;PRV=1;F017;VD=F39F10.2|F39F10.2|r.?|-|-|protein_coding:deletion:5KB_downstream_variant|SO:0000010:SO:0000159:SO:0001633;VW=F39F10.2|F39F10.2|r.?|-|-|protein_coding:deletion:5KB_downstream_variant|SO:0000010:SO:0000159:SO:0001633;VT=Del;VC=downstream	GT:PP:NP:PB:NB:PD:ND:PR:NR:PU:NU	./.:0:0:0:0:18:26:18:26:0:0	./.:23:24:36:34:40:41:40:41:36:34
X	17172207	2816747915	CA	C	1529	PASS	PC=D;RS=17172207;RE=17172216;LEN=1;S1=196;S2=1780.81;REP=8;PRV=1;F017;VD=B0302.4|B0302.4|r.?|-|-|protein_coding:deletion:5KB_downstream_variant|SO:0000010:SO:0000159:SO:0001633;VW=B0302.4|B0302.4|r.?|-|-|protein_coding:deletion:5KB_downstream_variant|SO:0000010:SO:0000159:SO:0001633;VT=Del;VC=downstream	GT:PP:NP:PB:NB:PD:ND:PR:NR:PU:NU	./.:0:0:0:0:17:20:17:20:0:0	./.:13:13:17:25:34:55:34:55:17:25
