# Supplementary material for: Mutational signatures are jointly shaped by DNA damage and repair
Source: Nat Commun. 2020 May 1;11:2169. doi: 10.1038/s41467-020-15912-7 (PMC7195458; doi:10.1038/s41467-020-15912-7)
Supplement: Supplementary file 9 — Supplementary Data 6 [file 41467_2020_15912_MOESM9_ESM.zip › Filtered_VCFS_recovered/IND/CD0853f.filtered.indels.vcf]

##fileformat=VCFv4.1
##fileDate=20190627
##reference=/lustre/scratch112/sanger/cgppipe/canpipe/live/ref/Caenorhabditis_elegans/WBcel235/genome.fa
##FILTER=<ID=F004,Description="Tum medium read depth strand bias check: Calls In 8% Reads Bt Depth 10 And 200 (inclusive)">
##FILTER=<ID=F005,Description="Tum high read depth strand bias check: Calls In 4% Reads > Depth 200">
##FILTER=<ID=F006,Description="Small call excessive repeat check: Fail if Length <= 4 and Repeats > 9">
##FILTER=<ID=F010,Description="Variant must not exist within the Unmatched Normal Panel">
##FILTER=<ID=F012,Description="Germline: When length < 11 and depth > 9, fail if the variant is seen in both 20% of normal reads AND 20% of tumour reads in either pindel or bwa">
##FILTER=<ID=F018,Description="Sufficient Depth: Pass if depth > 10">
##FILTER=<ID=F015,Description="No normal calls">
##FILTER=<ID=F016,Description="Verify indel condition">
##FORMAT=<ID=GT,Number=1,Type=String,Description="Genotype">
##FORMAT=<ID=NB,Number=1,Type=Integer,Description="BWA calls on the negative strand">
##FORMAT=<ID=ND,Number=1,Type=Integer,Description="BWA mapped reads on the negative strand">
##FORMAT=<ID=NP,Number=1,Type=Integer,Description="Pindel calls on the negative strand">
##FORMAT=<ID=NR,Number=1,Type=Integer,Description="Total mapped reads on the negative strand">
##FORMAT=<ID=NU,Number=1,Type=Integer,Description="Unique calls on the negative strand">
##FORMAT=<ID=PB,Number=1,Type=Integer,Description="BWA calls on the positive strand">
##FORMAT=<ID=PD,Number=1,Type=Integer,Description="BWA mapped reads on the positive strand">
##FORMAT=<ID=PP,Number=1,Type=Integer,Description="Pindel calls on the positive strand">
##FORMAT=<ID=PR,Number=1,Type=Integer,Description="Total mapped reads on the positive strand">
##FORMAT=<ID=PU,Number=1,Type=Integer,Description="Unique calls on the positive strand">
##FORMAT=<ID=TG,Number=1,Type=Integer,Description="Total distinct contributing read groups">
##FORMAT=<ID=VG,Number=1,Type=Integer,Description="Variant distinct contributing read groups">
##FORMAT=<ID=MTR,Number=1,Type=Integer,Description="Reads reporting the variant allele">
##FORMAT=<ID=WTR,Number=1,Type=Integer,Description="Reads reporting the reference allele">
##FORMAT=<ID=AMB,Number=1,Type=Integer,Description="Reads mapping on both the alleles with same specificity">
##FORMAT=<ID=UNK,Number=1,Type=Integer,Description="Reads containing mismatch in the variant position and don't align to ref as first hit">
##FORMAT=<ID=VAF,Number=1,Type=Float,Description="Variant Allele Fraction (excludes ambiguous:AMB and unknown:UNK reads if any)">
##INFO=<ID=PC,Number=1,Type=String,Description="Pindel call">
##INFO=<ID=RS,Number=1,Type=Integer,Description="Range start">
##INFO=<ID=RE,Number=1,Type=Integer,Description="Range end">
##INFO=<ID=LEN,Number=1,Type=Integer,Description="Length">
##INFO=<ID=REP,Number=1,Type=Integer,Description="Change repeat count within range">
##INFO=<ID=S1,Number=1,Type=Integer,Description="S1">
##INFO=<ID=S2,Number=1,Type=Float,Description="S2">
##INFO=<ID=F017,Number=0,Type=Flag,Description="Variant must not overlap with a simple repeat">
##INFO=<ID=VD,Number=1,Type=String,Description="Vagrent Default Annotation">
##INFO=<ID=VW,Number=1,Type=String,Description="Vagrent Most Deleterious Annotation">
##INFO=<ID=VT,Number=1,Type=String,Description="Variant type based on the Vagrent Default Annotation">
##INFO=<ID=VC,Number=.,Type=String,Description="Variant consequence based on the Vagrent Default Annotation">
##SAMPLE=<ID=NORMAL,Description="Wild type",Platform=ILLUMINA,Protocol=WGS,SampleName=CD0850b>
##SAMPLE=<ID=TUMOUR,Description="Mutant",Platform=ILLUMINA,Protocol=WGS,SampleName=CD0853f>
##contig=<ID=MtDNA,assembly=WBcel235,length=13794,species=Worm>
##contig=<ID=IV,assembly=WBcel235,length=17493829,species=Worm>
##contig=<ID=III,assembly=WBcel235,length=13783801,species=Worm>
##contig=<ID=X,assembly=WBcel235,length=17718942,species=Worm>
##contig=<ID=I,assembly=WBcel235,length=15072434,species=Worm>
##contig=<ID=V,assembly=WBcel235,length=20924180,species=Worm>
##contig=<ID=II,assembly=WBcel235,length=15279421,species=Worm>
#CHROM	POS	ID	REF	ALT	QUAL	FILTER	INFO	FORMAT	NORMAL	TUMOUR
I	303035	92eeea80-3095-11e7-bb8f-791fb85804bd	C	CA	420	PASS	PC=I;RS=303035;RE=303046;LEN=1;REP=9;S1=18;S2=592.345;F017;VD=C53D5.5|C53D5.5.1|r.?|-|-|protein_coding:insertion:5KB_downstream_variant|SO:0000010:SO:0000667:SO:0001633;VW=C53D5.1|C53D5.1a|r.?|-|-|protein_coding:CDS:intron:insertion:intron_variant|SO:0000010:SO:0000316:SO:0000188:SO:0000667:SO:0001627;VT=Ins;VC=downstream	GT:NB:ND:NP:NR:NU:PB:PD:PP:PR:PU:TG:VG:MTR:WTR:AMB:UNK:VAF	./.:0:24:0:24:0:0:12:0:12:0:1:0:0:33:0:0:0	./.:8:19:5:19:8:3:19:2:19:3:1:2:13:16:0:0:0.45
I	516283	0e29b4fc-3094-11e7-bb8f-791fb85804bd	GA	G	660	PASS	PC=D;RS=516283;RE=516293;LEN=1;REP=9;S1=42;S2=942.61;F017;VD=acs-13|Y65B4BL.5|r.?|-|-|protein_coding:CDS:intron:deletion:intron_variant|SO:0000010:SO:0000316:SO:0000188:SO:0000159:SO:0001627;VW=acs-13|Y65B4BL.5|r.?|-|-|protein_coding:CDS:intron:deletion:intron_variant|SO:0000010:SO:0000316:SO:0000188:SO:0000159:SO:0001627;VT=Del;VC=intronic	GT:NB:ND:NP:NR:NU:PB:PD:PP:PR:PU:TG:VG:MTR:WTR:AMB:UNK:VAF	./.:0:24:0:24:0:0:23:0:23:0:1:0:0:51:2:0:0	./.:8:23:5:23:8:8:23:6:23:8:1:2:17:31:1:0:0.35
I	938740	1961c49a-3094-11e7-bb8f-791fb85804bd	ATT	A	480	F006	PC=D;RS=938740;RE=938753;LEN=2;REP=12;S1=25;S2=686.082;F017;VD=nas-30|Y95B8A.1|r.?|-|-|protein_coding:deletion:5KB_upstream_variant|SO:0000010:SO:0000159:SO:0001635;VW=Y95B8A.2|Y95B8A.2|r.?|-|-|protein_coding:CDS:intron:deletion:intron_variant|SO:0000010:SO:0000316:SO:0000188:SO:0000159:SO:0001627;VT=Del;VC=upstream	GT:NB:ND:NP:NR:NU:PB:PD:PP:PR:PU:TG:VG	./.:0:13:0:13:0:0:20:0:20:0:1:0	./.:15:16:4:16:15:13:16:4:16:13:1:2
I	1206102	1b0f05b4-3094-11e7-bb8f-791fb85804bd	AT	A	480	PASS	PC=D;RS=1206102;RE=1206112;LEN=1;REP=9;S1=24;S2=682.47;F017;VD=Y48G8AL.5|Y48G8AL.5|r.?|-|-|protein_coding:CDS:intron:deletion:intron_variant|SO:0000010:SO:0000316:SO:0000188:SO:0000159:SO:0001627;VW=Y48G8AL.5|Y48G8AL.5|r.?|-|-|protein_coding:CDS:intron:deletion:intron_variant|SO:0000010:SO:0000316:SO:0000188:SO:0000159:SO:0001627;VT=Del;VC=intronic	GT:NB:ND:NP:NR:NU:PB:PD:PP:PR:PU:TG:VG:MTR:WTR:AMB:UNK:VAF	./.:0:19:0:19:0:0:18:0:18:0:1:0:0:40:2:0:0	./.:6:21:5:21:6:4:23:3:23:4:1:2:11:33:3:0:0.25
I	1484555	98917020-3095-11e7-bb8f-791fb85804bd	G	GT	900	F015	PC=I;RS=1484555;RE=1484565;LEN=1;REP=8;S1=70;S2=1271.2;F017;VD=dyb-1|F47G6.1|r.?|-|-|protein_coding:CDS:intron:insertion:intron_variant|SO:0000010:SO:0000316:SO:0000188:SO:0000667:SO:0001627;VW=dyb-1|F47G6.1|r.?|-|-|protein_coding:CDS:intron:insertion:intron_variant|SO:0000010:SO:0000316:SO:0000188:SO:0000667:SO:0001627;VT=Ins;VC=intronic	GT:NB:ND:NP:NR:NU:PB:PD:PP:PR:PU:TG:VG	./.:1:25:1:25:1:0:14:0:14:0:1:1	./.:12:26:8:26:12:15:25:6:25:15:1:2
I	1521219	1cddc628-3094-11e7-bb8f-791fb85804bd	TA	T	259	PASS	PC=D;RS=1521219;RE=1521229;LEN=1;REP=9;S1=12;S2=426.544;F017;VD=Y92H12A.4|Y92H12A.4|r.?|-|-|protein_coding:CDS:intron:deletion:intron_variant|SO:0000010:SO:0000316:SO:0000188:SO:0000159:SO:0001627;VW=Y92H12A.4|Y92H12A.4|r.?|-|-|protein_coding:CDS:intron:deletion:intron_variant|SO:0000010:SO:0000316:SO:0000188:SO:0000159:SO:0001627;VT=Del;VC=intronic	GT:NB:ND:NP:NR:NU:PB:PD:PP:PR:PU:TG:VG:MTR:WTR:AMB:UNK:VAF	./.:0:24:0:24:0:0:18:0:18:0:1:0:0:40:3:0:0	./.:7:23:2:23:7:3:17:3:17:3:1:2:10:29:4:0:0.26
I	1604417	9961ea5c-3095-11e7-bb8f-791fb85804bd	C	CT	300	PASS	PC=I;RS=1604417;RE=1604427;LEN=1;REP=8;S1=10;S2=411.492;F017;VD=Y73E7A.2|Y73E7A.2|r.?|-|-|protein_coding:CDS:intron:insertion:intron_variant|SO:0000010:SO:0000316:SO:0000188:SO:0000667:SO:0001627;VW=Y73E7A.2|Y73E7A.2|r.?|-|-|protein_coding:CDS:intron:insertion:intron_variant|SO:0000010:SO:0000316:SO:0000188:SO:0000667:SO:0001627;VT=Ins;VC=intronic	GT:NB:ND:NP:NR:NU:PB:PD:PP:PR:PU:TG:VG:MTR:WTR:AMB:UNK:VAF	./.:0:22:0:22:0:0:20:0:20:0:1:0:0:33:0:0:0	./.:6:16:4:16:6:7:16:1:16:7:1:2:9:12:0:0:0.43
I	2884537	221efd50-3094-11e7-bb8f-791fb85804bd	AT	A	840	F006	PC=D;RS=2884537;RE=2884548;LEN=1;REP=10;S1=55;S2=1191.91;F017;VD=arx-1|Y71F9AL.16|r.?|-|-|protein_coding:CDS:intron:deletion:intron_variant|SO:0000010:SO:0000316:SO:0000188:SO:0000159:SO:0001627;VW=arx-1|Y71F9AL.16|r.?|-|-|protein_coding:CDS:intron:deletion:intron_variant|SO:0000010:SO:0000316:SO:0000188:SO:0000159:SO:0001627;VT=Del;VC=intronic	GT:NB:ND:NP:NR:NU:PB:PD:PP:PR:PU:TG:VG	./.:0:14:0:14:0:0:27:0:27:0:1:0	./.:22:30:10:30:22:11:20:4:20:11:1:2
I	3022343	22a6d978-3094-11e7-bb8f-791fb85804bd	CA	C	360	PASS	PC=D;RS=3022343;RE=3022353;LEN=1;REP=9;S1=16;S2=514.26;F017;VD=Y54E10BR.4|Y54E10BR.4|r.?|-|-|protein_coding:deletion:5KB_downstream_variant|SO:0000010:SO:0000159:SO:0001633;VW=Y54E10BR.3|Y54E10BR.3|r.?|-|-|protein_coding:CDS:intron:deletion:intron_variant|SO:0000010:SO:0000316:SO:0000188:SO:0000159:SO:0001627;VT=Del;VC=downstream	GT:NB:ND:NP:NR:NU:PB:PD:PP:PR:PU:TG:VG:MTR:WTR:AMB:UNK:VAF	./.:0:17:0:17:0:0:20:0:20:0:1:0:1:42:3:0:0.02	./.:8:22:3:22:8:3:12:3:12:3:1:2:14:20:3:0:0.41
I	3575606	a2d7f6c6-3095-11e7-bb8f-791fb85804bd	A	AT	1080	PASS	PC=I;RS=3575606;RE=3575615;LEN=1;REP=7;S1=96;S2=1525.32;F017;VD=Y47G6A.29|Y47G6A.29|r.?|-|-|protein_coding:insertion:5KB_downstream_variant|SO:0000010:SO:0000667:SO:0001633;VW=lpd-3|Y47G6A.23|r.?|-|-|protein_coding:CDS:intron:insertion:intron_variant|SO:0000010:SO:0000316:SO:0000188:SO:0000667:SO:0001627;VT=Ins;VC=downstream	GT:NB:ND:NP:NR:NU:PB:PD:PP:PR:PU:TG:VG:MTR:WTR:AMB:UNK:VAF	./.:0:17:0:17:0:0:16:0:16:0:1:0:0:37:0:0:0	./.:16:27:11:27:16:10:15:7:15:10:1:2:30:8:0:0:0.79
I	4954930	34c56728-3094-11e7-bb8f-791fb85804bd	AT	A	600	F006;F015	PC=D;RS=4954930;RE=4954941;LEN=1;REP=10;S1=35;S2=856.7;F017;VD=him-1|F28B3.7a.2|r.?|-|-|protein_coding:CDS:intron:deletion:intron_variant|SO:0000010:SO:0000316:SO:0000188:SO:0000159:SO:0001627;VW=him-1|F28B3.7a.2|r.?|-|-|protein_coding:CDS:intron:deletion:intron_variant|SO:0000010:SO:0000316:SO:0000188:SO:0000159:SO:0001627;VT=Del;VC=intronic	GT:NB:ND:NP:NR:NU:PB:PD:PP:PR:PU:TG:VG	./.:1:24:1:24:1:0:11:0:11:0:1:1	./.:7:17:5:17:7:8:18:4:18:8:1:2
I	6253234	ad1523fc-3095-11e7-bb8f-791fb85804bd	C	CA	300	PASS	PC=I;RS=6253234;RE=6253243;LEN=1;REP=7;S1=10;S2=425.942;F017;VD=cebp-2|C48E7.11|r.171_172insa|c.106_107insA|p.R39fs*6|protein_coding:CDS:exon:insertion:frameshift_variant|SO:0000010:SO:0000316:SO:0000147:SO:0000667:SO:0001589;VW=cebp-2|C48E7.11|r.171_172insa|c.106_107insA|p.R39fs*6|protein_coding:CDS:exon:insertion:frameshift_variant|SO:0000010:SO:0000316:SO:0000147:SO:0000667:SO:0001589;VT=Ins;VC=frameshift	GT:NB:ND:NP:NR:NU:PB:PD:PP:PR:PU:TG:VG:MTR:WTR:AMB:UNK:VAF	./.:0:18:0:18:0:0:19:0:19:0:1:0:0:38:0:0:0	./.:4:25:1:25:4:6:17:4:17:6:1:2:11:37:0:0:0.23
I	8797615	39ea5f60-3094-11e7-bb8f-791fb85804bd	CA	C	1500	F006;F015	PC=D;RS=8797615;RE=8797626;LEN=1;REP=10;S1=182;S2=2139.94;F017;VD=sup-17|DY3.7|r.?|-|-|protein_coding:deletion:500B_downstream_variant|SO:0000010:SO:0000159:SO:0001634;VW=F36A2.3|F36A2.3.2|r.?|-|-|protein_coding:deletion:2KB_upstream_variant|SO:0000010:SO:0000159:SO:0001636;VT=Del;VC=downstream	GT:NB:ND:NP:NR:NU:PB:PD:PP:PR:PU:TG:VG	./.:1:24:0:24:1:0:12:0:12:0:1:1	./.:17:17:12:17:17:22:25:13:25:22:1:2
I	9352137	3b23a7ec-3094-11e7-bb8f-791fb85804bd	AT	A	540	F006	PC=D;RS=9352137;RE=9352149;LEN=1;REP=11;S1=28;S2=771.391;F017;VD=M04C9.4|M04C9.4|r.?|-|-|protein_coding:deletion:5KB_downstream_variant|SO:0000010:SO:0000159:SO:0001633;VW=M04C9.1|M04C9.1a|r.?|-|-|protein_coding:CDS:intron:deletion:intron_variant|SO:0000010:SO:0000316:SO:0000188:SO:0000159:SO:0001627;VT=Del;VC=downstream	GT:NB:ND:NP:NR:NU:PB:PD:PP:PR:PU:TG:VG	./.:0:28:0:28:0:0:20:0:20:0:1:0	./.:18:19:6:19:18:11:13:3:13:11:1:2
I	9798054	3bea5964-3094-11e7-bb8f-791fb85804bd	TA	T	600	PASS	PC=D;RS=9798054;RE=9798064;LEN=1;REP=9;S1=35;S2=859.108;F017;VD=hrdl-1|F26E4.11|r.?|-|-|protein_coding:deletion:5KB_downstream_variant|SO:0000010:SO:0000159:SO:0001633;VW=hrdl-1|F26E4.11|r.?|-|-|protein_coding:deletion:5KB_downstream_variant|SO:0000010:SO:0000159:SO:0001633;VT=Del;VC=downstream	GT:NB:ND:NP:NR:NU:PB:PD:PP:PR:PU:TG:VG:MTR:WTR:AMB:UNK:VAF	./.:0:27:0:27:0:0:18:0:18:0:1:0:0:44:2:0:0	./.:9:25:6:25:9:8:8:4:8:8:1:2:18:13:2:0:0.58
I	10646066	b6973c80-3095-11e7-bb8f-791fb85804bd	T	TA	840	PASS	PC=I;RS=10646066;RE=10646072;LEN=1;REP=4;S1=55;S2=1189.51;F017;VD=B0511.11|B0511.11|r.?|-|-|protein_coding:insertion:5KB_downstream_variant|SO:0000010:SO:0000667:SO:0001633;VW=eif-3.E|B0511.10.2|r.?|-|-|protein_coding:insertion:5KB_upstream_variant|SO:0000010:SO:0000667:SO:0001635;VT=Ins;VC=downstream	GT:NB:ND:NP:NR:NU:PB:PD:PP:PR:PU:TG:VG:MTR:WTR:AMB:UNK:VAF	./.:0:21:0:21:0:0:18:0:18:0:1:0:0:52:0:0:0	./.:9:18:4:18:9:15:22:10:22:15:1:2:33:14:0:0:0.7
I	10775879	43b06814-3094-11e7-bb8f-791fb85804bd	GT	G	1140	F006	PC=D;RS=10775879;RE=10775890;LEN=1;REP=10;S1=110;S2=1621.47;F017;VD=daf-16|R13H8.1h|r.1975delU|c.?|p.?|protein_coding:three_prime_UTR:exon:deletion:3_prime_UTR_variant:transcript_variant|SO:0000010:SO:0000205:SO:0000147:SO:0000159:SO:0001624:SO:0001576;VW=daf-16|R13H8.1h|r.1975delU|c.?|p.?|protein_coding:three_prime_UTR:exon:deletion:3_prime_UTR_variant:transcript_variant|SO:0000010:SO:0000205:SO:0000147:SO:0000159:SO:0001624:SO:0001576;VT=Del;VC=3prime_UTR_variant	GT:NB:ND:NP:NR:NU:PB:PD:PP:PR:PU:TG:VG	./.:0:19:0:19:0:0:18:0:18:0:1:0	./.:13:27:10:27:13:11:19:9:19:11:1:2
I	11002546	a4e9a686-3094-11e7-bb8f-791fb85804bd	CA	C	420	F006	PC=D;RS=11002546;RE=11002557;LEN=1;REP=10;S1=20;S2=597.161;F017;VD=Y52B11A.4|Y52B11A.4.2|r.?|-|-|protein_coding:CDS:intron:deletion:intron_variant|SO:0000010:SO:0000316:SO:0000188:SO:0000159:SO:0001627;VW=Y52B11A.4|Y52B11A.4.2|r.?|-|-|protein_coding:CDS:intron:deletion:intron_variant|SO:0000010:SO:0000316:SO:0000188:SO:0000159:SO:0001627;VT=Del;VC=intronic	GT:NB:ND:NP:NR:NU:PB:PD:PP:PR:PU:TG:VG	./.:0:21:0:21:0:0:19:0:19:0:1:0	./.:8:17:3:17:8:8:19:4:19:8:1:2
I	11134769	a560146a-3094-11e7-bb8f-791fb85804bd	AT	A	300	F006	PC=D;RS=11134769;RE=11134781;LEN=1;REP=11;S1=12;S2=425.339;F017;VD=hmr-1|W02B9.1b|r.?|-|-|protein_coding:deletion:2KB_upstream_variant|SO:0000010:SO:0000159:SO:0001636;VW=hmr-1|W02B9.1b|r.?|-|-|protein_coding:deletion:2KB_upstream_variant|SO:0000010:SO:0000159:SO:0001636;VT=Del;VC=upstream	GT:NB:ND:NP:NR:NU:PB:PD:PP:PR:PU:TG:VG	./.:0:32:0:32:0:0:18:0:18:0:1:0	./.:10:18:3:18:10:8:21:2:21:8:1:2
I	11229816	bba2bcd6-3095-11e7-bb8f-791fb85804bd	T	TA	409	F015	PC=I;RS=11229816;RE=11229827;LEN=1;REP=9;S1=30;S2=754.533;F017;VD=nfya-2|Y53H1A.5a|r.?|-|-|protein_coding:CDS:intron:insertion:intron_variant|SO:0000010:SO:0000316:SO:0000188:SO:0000667:SO:0001627;VW=nfya-2|Y53H1A.5a|r.?|-|-|protein_coding:CDS:intron:insertion:intron_variant|SO:0000010:SO:0000316:SO:0000188:SO:0000667:SO:0001627;VT=Ins;VC=intronic	GT:NB:ND:NP:NR:NU:PB:PD:PP:PR:PU:TG:VG	./.:1:24:0:24:1:0:30:0:30:0:1:1	./.:10:19:5:19:10:4:15:4:15:4:1:2
I	11779337	bd4b5c28-3095-11e7-bb8f-791fb85804bd	C	CA	480	PASS	PC=I;RS=11779337;RE=11779348;LEN=1;REP=9;S1=21;S2=678.857;F017;VD=vab-10|ZK1151.1c|r.?|-|-|protein_coding:CDS:intron:insertion:intron_variant|SO:0000010:SO:0000316:SO:0000188:SO:0000667:SO:0001627;VW=vab-10|ZK1151.1c|r.?|-|-|protein_coding:CDS:intron:insertion:intron_variant|SO:0000010:SO:0000316:SO:0000188:SO:0000667:SO:0001627;VT=Ins;VC=intronic	GT:NB:ND:NP:NR:NU:PB:PD:PP:PR:PU:TG:VG:MTR:WTR:AMB:UNK:VAF	./.:0:8:0:8:0:0:12:0:12:0:1:0:0:26:0:0:0	./.:3:16:2:16:3:6:13:6:13:6:1:2:11:17:0:0:0.39
I	12076284	a806c196-3094-11e7-bb8f-791fb85804bd	TA	T	693	F006	PC=D;RS=12076284;RE=12076295;LEN=1;REP=10;S1=48;S2=1029.73;F017;VD=clp-3|Y47H10A.1|r.?|-|-|protein_coding:CDS:intron:deletion:intron_variant|SO:0000010:SO:0000316:SO:0000188:SO:0000159:SO:0001627;VW=clp-3|Y47H10A.1|r.?|-|-|protein_coding:CDS:intron:deletion:intron_variant|SO:0000010:SO:0000316:SO:0000188:SO:0000159:SO:0001627;VT=Del;VC=intronic	GT:NB:ND:NP:NR:NU:PB:PD:PP:PR:PU:TG:VG	./.:0:13:0:13:0:0:24:0:24:0:1:0	./.:15:18:7:18:15:16:21:5:21:16:1:2
I	12177330	bf026a20-3095-11e7-bb8f-791fb85804bd	A	AT	780	PASS	PC=I;RS=12177330;RE=12177341;LEN=1;REP=9;S1=56;S2=1102.39;F017;VD=R05D7.3|R05D7.3b|r.?|-|-|protein_coding:CDS:intron:insertion:intron_variant|SO:0000010:SO:0000316:SO:0000188:SO:0000667:SO:0001627;VW=R05D7.3|R05D7.3b|r.?|-|-|protein_coding:CDS:intron:insertion:intron_variant|SO:0000010:SO:0000316:SO:0000188:SO:0000667:SO:0001627;VT=Ins;VC=intronic	GT:NB:ND:NP:NR:NU:PB:PD:PP:PR:PU:TG:VG:MTR:WTR:AMB:UNK:VAF	./.:0:22:0:22:0:0:14:0:14:0:1:0:0:38:1:0:0	./.:15:21:6:21:15:18:23:7:23:18:1:2:42:0:0:0:1
I	12441011	bf8f7640-3095-11e7-bb8f-791fb85804bd	G	GA	1380	F015	PC=I;RS=12441011;RE=12441021;LEN=1;REP=8;S1=154;S2=1953.07;F017;VD=C54C8.2|C54C8.2|r.?|-|-|protein_coding:insertion:5KB_upstream_variant|SO:0000010:SO:0000667:SO:0001635;VW=nhr-89|E03H4.13|r.?|-|-|protein_coding:CDS:intron:insertion:intron_variant|SO:0000010:SO:0000316:SO:0000188:SO:0000667:SO:0001627;VT=Ins;VC=upstream	GT:NB:ND:NP:NR:NU:PB:PD:PP:PR:PU:TG:VG	./.:1:18:1:18:1:0:18:0:18:0:1:1	./.:20:22:12:22:20:17:25:10:25:17:1:2
I	12775322	aa51e89a-3094-11e7-bb8f-791fb85804bd	TA	T	900	F006;F015	PC=D;RS=12775322;RE=12775335;LEN=1;REP=12;S1=70;S2=1279.03;F017;VD=B0019.2|B0019.2.2|r.?|-|-|protein_coding:CDS:intron:deletion:intron_variant|SO:0000010:SO:0000316:SO:0000188:SO:0000159:SO:0001627;VW=B0019.2|B0019.2.2|r.?|-|-|protein_coding:CDS:intron:deletion:intron_variant|SO:0000010:SO:0000316:SO:0000188:SO:0000159:SO:0001627;VT=Del;VC=intronic	GT:NB:ND:NP:NR:NU:PB:PD:PP:PR:PU:TG:VG	./.:1:17:1:17:1:0:27:0:27:0:1:1	./.:14:19:8:19:14:13:16:6:16:13:1:2
I	12891582	c1280d0a-3095-11e7-bb8f-791fb85804bd	T	TA	300	PASS	PC=I;RS=12891582;RE=12891592;LEN=1;REP=8;S1=12;S2=419.319;F017;VD=pad-1|Y18D10A.13|r.?|-|-|protein_coding:CDS:intron:insertion:intron_variant|SO:0000010:SO:0000316:SO:0000188:SO:0000667:SO:0001627;VW=pad-1|Y18D10A.13|r.?|-|-|protein_coding:CDS:intron:insertion:intron_variant|SO:0000010:SO:0000316:SO:0000188:SO:0000667:SO:0001627;VT=Ins;VC=intronic	GT:NB:ND:NP:NR:NU:PB:PD:PP:PR:PU:TG:VG:MTR:WTR:AMB:UNK:VAF	./.:0:26:0:26:0:0:22:0:22:0:1:0:0:45:0:0:0	./.:4:18:3:18:4:3:17:2:17:3:1:2:7:22:0:0:0.24
I	12976302	aad05388-3094-11e7-bb8f-791fb85804bd	GA	G	720	PASS	PC=D;RS=12976302;RE=12976312;LEN=1;REP=9;S1=40;S2=1023.7;F017;VD=selb-1|C47B2.7b|r.?|-|-|protein_coding:deletion:5KB_upstream_variant|SO:0000010:SO:0000159:SO:0001635;VW=gale-1|C47B2.6b|r.?|-|-|protein_coding:CDS:intron:deletion:intron_variant|SO:0000010:SO:0000316:SO:0000188:SO:0000159:SO:0001627;VT=Del;VC=upstream	GT:NB:ND:NP:NR:NU:PB:PD:PP:PR:PU:TG:VG:MTR:WTR:AMB:UNK:VAF	./.:0:26:0:26:0:0:17:0:17:0:1:0:0:42:2:0:0	./.:16:19:9:19:16:10:12:3:12:10:1:2:32:1:1:0:0.97
I	13370506	c2bb13e2-3095-11e7-bb8f-791fb85804bd	G	GT	360	PASS	PC=I;RS=13370506;RE=13370515;LEN=1;REP=7;S1=15;S2=510.046;F017;VD=sptf-3|Y40B1A.4|r.?|-|-|protein_coding:insertion:5KB_upstream_variant|SO:0000010:SO:0000667:SO:0001635;VW=sptf-3|Y40B1A.4|r.?|-|-|protein_coding:insertion:5KB_upstream_variant|SO:0000010:SO:0000667:SO:0001635;VT=Ins;VC=upstream	GT:NB:ND:NP:NR:NU:PB:PD:PP:PR:PU:TG:VG:MTR:WTR:AMB:UNK:VAF	./.:0:16:0:16:0:0:18:0:18:0:1:0:0:33:0:0:0	./.:3:15:2:15:3:5:14:4:14:5:1:2:7:19:0:0:0.27
I	13919096	c42151b0-3095-11e7-bb8f-791fb85804bd	C	CAT	300	F006	PC=I;RS=13919096;RE=13919132;LEN=2;REP=16;S1=12;S2=412.094;VD=clec-112|Y71A12B.6|r.?|-|-|protein_coding:insertion:2KB_upstream_variant|SO:0000010:SO:0000667:SO:0001636;VW=clec-112|Y71A12B.6|r.?|-|-|protein_coding:insertion:2KB_upstream_variant|SO:0000010:SO:0000667:SO:0001636;VT=Ins;VC=upstream	GT:NB:ND:NP:NR:NU:PB:PD:PP:PR:PU:TG:VG	./.:0:8:0:8:0:0:8:0:8:0:1:0	./.:3:8:2:8:3:6:16:3:16:6:1:2
I	14181496	c4c50c38-3095-11e7-bb8f-791fb85804bd	C	CA	360	PASS	PC=I;RS=14181496;RE=14181503;LEN=1;REP=5;S1=16;S2=510.648;F017;VD=pry-1|C37A5.9|r.?|-|-|protein_coding:insertion:5KB_upstream_variant|SO:0000010:SO:0000667:SO:0001635;VW=pry-1|C37A5.9|r.?|-|-|protein_coding:insertion:5KB_upstream_variant|SO:0000010:SO:0000667:SO:0001635;VT=Ins;VC=upstream	GT:NB:ND:NP:NR:NU:PB:PD:PP:PR:PU:TG:VG:MTR:WTR:AMB:UNK:VAF	./.:0:22:0:22:0:0:18:0:18:0:1:0:0:40:0:0:0	./.:12:16:3:16:12:14:17:3:17:14:1:2:13:6:0:0:0.68
I	14391670	c541f7f2-3095-11e7-bb8f-791fb85804bd	C	CT	300	PASS	PC=I;RS=14391670;RE=14391677;LEN=1;REP=5;S1=10;S2=425.339;F017;VD=eat-18|Y105E8A.7b|r.?|-|-|protein_coding:CDS:intron:insertion:intron_variant|SO:0000010:SO:0000316:SO:0000188:SO:0000667:SO:0001627;VW=eat-18|Y105E8A.7b|r.?|-|-|protein_coding:CDS:intron:insertion:intron_variant|SO:0000010:SO:0000316:SO:0000188:SO:0000667:SO:0001627;VT=Ins;VC=intronic	GT:NB:ND:NP:NR:NU:PB:PD:PP:PR:PU:TG:VG:MTR:WTR:AMB:UNK:VAF	./.:0:19:0:19:0:0:17:0:17:0:1:0:0:35:0:0:0	./.:5:17:4:17:5:3:8:1:8:3:1:2:10:16:0:1:0.38
I	14404855	c551696c-3095-11e7-bb8f-791fb85804bd	C	CA	600	F006;F015	PC=I;RS=14404855;RE=14404867;LEN=1;REP=10;S1=35;S2=836.832;F017;VD=apg-1|Y105E8A.9|r.?|-|-|protein_coding:insertion:2KB_upstream_variant|SO:0000010:SO:0000667:SO:0001636;VW=Y105E8A.8|Y105E8A.8|r.?|-|-|protein_coding:CDS:intron:insertion:intron_variant|SO:0000010:SO:0000316:SO:0000188:SO:0000667:SO:0001627;VT=Ins;VC=upstream	GT:NB:ND:NP:NR:NU:PB:PD:PP:PR:PU:TG:VG	./.:0:16:0:16:0:2:22:1:22:2:1:2	./.:17:22:6:22:17:11:19:3:19:11:1:2
I	14601575	b8d361b4-3094-11e7-bb8f-791fb85804bd	AT	A	1020	F006	PC=D;RS=14601575;RE=14601586;LEN=1;REP=10;S1=90;S2=1453.26;F017;VD=Y105E8A.25|Y105E8A.25|r.?|-|-|protein_coding:CDS:intron:deletion:intron_variant|SO:0000010:SO:0000316:SO:0000188:SO:0000159:SO:0001627;VW=Y105E8A.25|Y105E8A.25|r.?|-|-|protein_coding:CDS:intron:deletion:intron_variant|SO:0000010:SO:0000316:SO:0000188:SO:0000159:SO:0001627;VT=Del;VC=intronic	GT:NB:ND:NP:NR:NU:PB:PD:PP:PR:PU:TG:VG	./.:0:18:0:18:0:0:17:0:17:0:1:0	./.:14:19:9:19:14:16:25:8:25:16:1:2
II	749047	0f0209ec-3094-11e7-aba8-2c1b7d8ee618	GA	G	1020	PASS	PC=D;RS=749047;RE=749057;LEN=1;REP=9;S1=88;S2=1459.67;F017;VD=snt-6|C08G5.4a|r.?|-|-|protein_coding:CDS:intron:deletion:intron_variant|SO:0000010:SO:0000316:SO:0000188:SO:0000159:SO:0001627;VW=snt-6|C08G5.4a|r.?|-|-|protein_coding:CDS:intron:deletion:intron_variant|SO:0000010:SO:0000316:SO:0000188:SO:0000159:SO:0001627;VT=Del;VC=intronic	GT:NB:ND:NP:NR:NU:PB:PD:PP:PR:PU:TG:VG:MTR:WTR:AMB:UNK:VAF	./.:0:14:0:14:0:0:17:0:17:0:1:0:0:31:1:0:0	./.:16:18:7:18:16:14:15:10:15:14:1:2:33:2:2:0:0.94
II	1139699	ed1dd35a-3094-11e7-aba8-2c1b7d8ee618	A	AT	540	PASS	PC=I;RS=1139699;RE=1139709;LEN=1;REP=8;S1=28;S2=765.578;F017;VD=W09B6.5|W09B6.5|r.653_654insa|c.653_654insA|p.N218fs*27|protein_coding:CDS:exon:insertion:frameshift_variant|SO:0000010:SO:0000316:SO:0000147:SO:0000667:SO:0001589;VW=W09B6.5|W09B6.5|r.653_654insa|c.653_654insA|p.N218fs*27|protein_coding:CDS:exon:insertion:frameshift_variant|SO:0000010:SO:0000316:SO:0000147:SO:0000667:SO:0001589;VT=Ins;VC=frameshift	GT:NB:ND:NP:NR:NU:PB:PD:PP:PR:PU:TG:VG:MTR:WTR:AMB:UNK:VAF	./.:0:33:0:33:0:0:24:0:24:0:1:0:0:53:0:0:0	./.:15:17:3:17:15:13:19:6:19:13:1:2:29:0:0:0:1
II	1206350	ed73a74e-3094-11e7-aba8-2c1b7d8ee618	C	CA	960	F006;F015	PC=I;RS=1206350;RE=1206362;LEN=1;REP=10;S1=77;S2=1344.84;F017;VD=F53A10.2|F53A10.2a|r.?|-|-|protein_coding:CDS:intron:insertion:intron_variant|SO:0000010:SO:0000316:SO:0000188:SO:0000667:SO:0001627;VW=F53A10.2|F53A10.2a|r.?|-|-|protein_coding:CDS:intron:insertion:intron_variant|SO:0000010:SO:0000316:SO:0000188:SO:0000667:SO:0001627;VT=Ins;VC=intronic	GT:NB:ND:NP:NR:NU:PB:PD:PP:PR:PU:TG:VG	./.:0:26:0:26:0:1:16:0:16:1:1:1	./.:26:32:10:32:26:12:20:6:20:12:1:2
II	1274915	1018bdee-3094-11e7-aba8-2c1b7d8ee618	ATT	A	780	F006	PC=D;RS=1274915;RE=1274931;LEN=2;REP=15;S1=56;S2=1106.3;F017;VD=srw-66|Y57G7A.4|r.?|-|-|protein_coding:deletion:5KB_upstream_variant|SO:0000010:SO:0000159:SO:0001635;VW=Y57G7A.5|Y57G7A.5|r.?|-|-|protein_coding:CDS:intron:deletion:intron_variant|SO:0000010:SO:0000316:SO:0000188:SO:0000159:SO:0001627;VT=Del;VC=upstream	GT:NB:ND:NP:NR:NU:PB:PD:PP:PR:PU:TG:VG	./.:0:26:0:26:0:0:16:0:16:0:1:0	./.:9:11:6:11:9:13:15:7:15:13:1:2
II	1306275	ede6337c-3094-11e7-aba8-2c1b7d8ee618	G	GA	480	PASS	PC=I;RS=1306275;RE=1306284;LEN=1;REP=7;S1=25;S2=679.042;F017;VD=alh-6|F56D12.1a.3|r.1900_1901insu|c.?|p.?|protein_coding:three_prime_UTR:exon:insertion:3_prime_UTR_variant:transcript_variant|SO:0000010:SO:0000205:SO:0000147:SO:0000667:SO:0001624:SO:0001576;VW=alh-6|F56D12.1a.3|r.1900_1901insu|c.?|p.?|protein_coding:three_prime_UTR:exon:insertion:3_prime_UTR_variant:transcript_variant|SO:0000010:SO:0000205:SO:0000147:SO:0000667:SO:0001624:SO:0001576;VT=Ins;VC=3prime_UTR_variant	GT:NB:ND:NP:NR:NU:PB:PD:PP:PR:PU:TG:VG:MTR:WTR:AMB:UNK:VAF	./.:0:20:0:20:0:0:27:0:27:0:1:0:0:57:0:0:0	./.:15:19:4:19:15:9:11:4:11:9:1:2:25:0:0:0:1
II	3315095	f3d4d266-3094-11e7-aba8-2c1b7d8ee618	T	TA	900	PASS	PC=I;RS=3315095;RE=3315103;LEN=1;REP=6;S1=70;S2=1272.75;F017;VD=F39E9.22|F39E9.22|r.?|-|-|protein_coding:insertion:5KB_upstream_variant|SO:0000010:SO:0000667:SO:0001635;VW=F39E9.22|F39E9.22|r.?|-|-|protein_coding:insertion:5KB_upstream_variant|SO:0000010:SO:0000667:SO:0001635;VT=Ins;VC=upstream	GT:NB:ND:NP:NR:NU:PB:PD:PP:PR:PU:TG:VG:MTR:WTR:AMB:UNK:VAF	./.:0:18:0:18:0:0:23:0:23:0:1:0:0:44:0:0:0	./.:12:21:6:21:12:13:20:9:20:13:1:2:25:17:0:0:0.6
II	5688049	30cd4276-3094-11e7-aba8-2c1b7d8ee618	CT	C	420	F006;F015	PC=D;RS=5688049;RE=5688060;LEN=1;REP=10;S1=20;S2=601.537;F017;VD=C25H3.11|C25H3.11|r.?|-|-|protein_coding:CDS:intron:deletion:intron_variant|SO:0000010:SO:0000316:SO:0000188:SO:0000159:SO:0001627;VW=C25H3.11|C25H3.11|r.?|-|-|protein_coding:CDS:intron:deletion:intron_variant|SO:0000010:SO:0000316:SO:0000188:SO:0000159:SO:0001627;VT=Del;VC=intronic	GT:NB:ND:NP:NR:NU:PB:PD:PP:PR:PU:TG:VG	./.:0:20:0:20:0:1:20:0:20:1:1:1	./.:6:22:4:22:6:4:17:3:17:4:1:2
II	6535889	33789336-3094-11e7-aba8-2c1b7d8ee618	CA	C	720	F006	PC=D;RS=6535889;RE=6535900;LEN=1;REP=10;S1=48;S2=1030.6;F017;VD=lron-15|C56E6.6|r.?|-|-|protein_coding:deletion:5KB_downstream_variant|SO:0000010:SO:0000159:SO:0001633;VW=C56E6.9|C56E6.9|r.?|-|-|protein_coding:deletion:2KB_upstream_variant|SO:0000010:SO:0000159:SO:0001636;VT=Del;VC=downstream	GT:NB:ND:NP:NR:NU:PB:PD:PP:PR:PU:TG:VG	./.:0:9:0:9:0:0:24:0:24:0:1:0	./.:9:20:7:20:9:7:18:5:18:7:1:2
II	6611945	3429188c-3094-11e7-aba8-2c1b7d8ee618	GT	G	420	PASS	PC=D;RS=6611945;RE=6611953;LEN=1;REP=7;S1=20;S2=596.72;F017;VD=epg-5|C56C10.12|r.?|-|-|protein_coding:deletion:5KB_upstream_variant|SO:0000010:SO:0000159:SO:0001635;VW=epg-5|C56C10.12|r.?|-|-|protein_coding:deletion:5KB_upstream_variant|SO:0000010:SO:0000159:SO:0001635;VT=Del;VC=upstream	GT:NB:ND:NP:NR:NU:PB:PD:PP:PR:PU:TG:VG:MTR:WTR:AMB:UNK:VAF	./.:0:21:0:21:0:0:21:0:21:0:1:0:0:48:1:0:0	./.:8:17:4:17:8:5:10:3:10:5:1:2:16:11:2:0:0.59
II	6767897	fdf2ea9e-3094-11e7-aba8-2c1b7d8ee618	T	TA	1320	PASS	PC=I;RS=6767897;RE=6767905;LEN=1;REP=6;S1=119;S2=1864.66;F017;VD=agr-1|F41G3.12|r.3430-3_3430-2insu|c.3218-3_3218-2insT|p.?|protein_coding:CDS:extended_intronic_splice_region:insertion:extended_intronic_splice_region_variant:transcript_variant|SO:0000010:SO:0000316:SO:0001996:SO:0000667:SO:0001995:SO:0001576;VW=agr-1|F41G3.12|r.3430-3_3430-2insu|c.3218-3_3218-2insT|p.?|protein_coding:CDS:extended_intronic_splice_region:insertion:extended_intronic_splice_region_variant:transcript_variant|SO:0000010:SO:0000316:SO:0001996:SO:0000667:SO:0001995:SO:0001576;VT=Ins;VC=splice_region	GT:NB:ND:NP:NR:NU:PB:PD:PP:PR:PU:TG:VG:MTR:WTR:AMB:UNK:VAF	./.:0:26:0:26:0:0:17:0:17:0:1:0:0:40:0:0:0	./.:10:13:6:13:10:26:30:16:30:26:1:2:38:1:0:0:0.97
II	7111876	34d8da42-3094-11e7-aba8-2c1b7d8ee618	GT	G	1200	PASS	PC=D;RS=7111876;RE=7111886;LEN=1;REP=9;S1=120;S2=1711.45;F017;VD=spon-1|F10E7.4|r.?|-|-|protein_coding:deletion:5KB_upstream_variant|SO:0000010:SO:0000159:SO:0001635;VW=spon-1|F10E7.4|r.?|-|-|protein_coding:deletion:5KB_upstream_variant|SO:0000010:SO:0000159:SO:0001635;VT=Del;VC=upstream	GT:NB:ND:NP:NR:NU:PB:PD:PP:PR:PU:TG:VG:MTR:WTR:AMB:UNK:VAF	./.:0:21:0:21:0:0:24:0:24:0:1:0:0:46:2:0:0	./.:14:15:9:15:14:17:17:11:17:17:1:2:33:0:0:0:1
II	9364183	033a08b6-3095-11e7-aba8-2c1b7d8ee618	G	GT	1320	PASS	PC=I;RS=9364183;RE=9364193;LEN=1;REP=8;S1=135;S2=1869.47;F017;VD=mel-11|C06C3.1c|r.?|-|-|protein_coding:CDS:intron:insertion:intron_variant|SO:0000010:SO:0000316:SO:0000188:SO:0000667:SO:0001627;VW=mel-11|C06C3.1c|r.?|-|-|protein_coding:CDS:intron:insertion:intron_variant|SO:0000010:SO:0000316:SO:0000188:SO:0000667:SO:0001627;VT=Ins;VC=intronic	GT:NB:ND:NP:NR:NU:PB:PD:PP:PR:PU:TG:VG:MTR:WTR:AMB:UNK:VAF	./.:0:26:0:26:0:0:17:0:17:0:1:0:0:40:1:0:0	./.:18:19:14:19:18:17:20:8:20:17:1:2:39:0:0:0:1
II	10021042	3a0db668-3094-11e7-aba8-2c1b7d8ee618	GTT	G	1067	F006	PC=D;RS=10021042;RE=10021054;LEN=2;REP=11;S1=99;S2=1543.8;F017;VD=lec-2|F52H3.7a.1|r.?|-|-|protein_coding:deletion:5KB_upstream_variant|SO:0000010:SO:0000159:SO:0001635;VW=lec-2|F52H3.7a.1|r.?|-|-|protein_coding:deletion:5KB_upstream_variant|SO:0000010:SO:0000159:SO:0001635;VT=Del;VC=upstream	GT:NB:ND:NP:NR:NU:PB:PD:PP:PR:PU:TG:VG	./.:0:17:0:17:0:0:17:0:17:0:1:0	./.:13:15:8:15:13:15:16:10:16:15:1:2
II	10341470	05e471be-3095-11e7-aba8-2c1b7d8ee618	G	GT	660	F015	PC=I;RS=10341470;RE=10341480;LEN=1;REP=8;S1=42;S2=912.761;F017;VD=pro-2|C07E3.2.2|r.?|-|-|protein_coding:CDS:intron:insertion:intron_variant|SO:0000010:SO:0000316:SO:0000188:SO:0000667:SO:0001627;VW=pro-2|C07E3.2.2|r.?|-|-|protein_coding:CDS:intron:insertion:intron_variant|SO:0000010:SO:0000316:SO:0000188:SO:0000667:SO:0001627;VT=Ins;VC=intronic	GT:NB:ND:NP:NR:NU:PB:PD:PP:PR:PU:TG:VG	./.:0:17:0:17:0:1:24:1:24:1:1:1	./.:10:25:5:25:11:10:23:5:23:10:1:2
II	11207211	3cc1e17c-3094-11e7-aba8-2c1b7d8ee618	GT	G	1020	PASS	PC=D;RS=11207211;RE=11207221;LEN=1;REP=9;S1=90;S2=1455.46;F017;VD=srap-1|T06D8.1a|r.?|-|-|protein_coding:CDS:intron:deletion:intron_variant|SO:0000010:SO:0000316:SO:0000188:SO:0000159:SO:0001627;VW=srap-1|T06D8.1a|r.?|-|-|protein_coding:CDS:intron:deletion:intron_variant|SO:0000010:SO:0000316:SO:0000188:SO:0000159:SO:0001627;VT=Del;VC=intronic	GT:NB:ND:NP:NR:NU:PB:PD:PP:PR:PU:TG:VG:MTR:WTR:AMB:UNK:VAF	./.:0:17:0:17:0:0:17:0:17:0:1:0:0:31:5:0:0	./.:16:18:9:18:16:12:12:8:12:12:1:2:35:0:1:0:1
II	11611503	3dcfb742-3094-11e7-aba8-2c1b7d8ee618	GT	G	1260	F006	PC=D;RS=11611503;RE=11611514;LEN=1;REP=10;S1=132;S2=1801;F017;VD=F07A11.4|F07A11.4a|r.3487delU|c.?|p.?|protein_coding:three_prime_UTR:exon:deletion:3_prime_UTR_variant:transcript_variant|SO:0000010:SO:0000205:SO:0000147:SO:0000159:SO:0001624:SO:0001576;VW=F07A11.4|F07A11.4a|r.3487delU|c.?|p.?|protein_coding:three_prime_UTR:exon:deletion:3_prime_UTR_variant:transcript_variant|SO:0000010:SO:0000205:SO:0000147:SO:0000159:SO:0001624:SO:0001576;VT=Del;VC=3prime_UTR_variant	GT:NB:ND:NP:NR:NU:PB:PD:PP:PR:PU:TG:VG	./.:0:20:0:20:0:0:24:0:24:0:1:0	./.:20:22:10:22:20:16:17:11:17:16:1:2
II	11690018	3de83312-3094-11e7-aba8-2c1b7d8ee618	CA	C	420	F006;F015	PC=D;RS=11690018;RE=11690029;LEN=1;REP=10;S1=18;S2=596.72;F017;VD=tars-1|C47D12.6a|r.?|-|-|protein_coding:deletion:5KB_downstream_variant|SO:0000010:SO:0000159:SO:0001633;VW=kel-1|C47D12.7a|r.?|-|-|protein_coding:CDS:intron:deletion:intron_variant|SO:0000010:SO:0000316:SO:0000188:SO:0000159:SO:0001627;VT=Del;VC=downstream	GT:NB:ND:NP:NR:NU:PB:PD:PP:PR:PU:TG:VG	./.:1:23:1:23:1:0:11:0:11:0:1:1	./.:7:12:4:12:7:4:19:2:19:4:1:2
II	11946186	3e90e9f8-3094-11e7-aba8-2c1b7d8ee618	CA	C	360	F006	PC=D;RS=11946186;RE=11946198;LEN=1;REP=11;S1=16;S2=513.195;F017;VD=W03C9.8|W03C9.8|r.?|-|-|protein_coding:deletion:5KB_upstream_variant|SO:0000010:SO:0000159:SO:0001635;VW=W03C9.8|W03C9.8|r.?|-|-|protein_coding:deletion:5KB_upstream_variant|SO:0000010:SO:0000159:SO:0001635;VT=Del;VC=upstream	GT:NB:ND:NP:NR:NU:PB:PD:PP:PR:PU:TG:VG	./.:0:12:0:12:0:0:22:0:22:0:1:0	./.:9:22:3:22:9:9:19:3:19:9:1:2
II	12115510	0a3f84f6-3095-11e7-aba8-2c1b7d8ee618	G	GAA	420	F006;F015	PC=I;RS=12115510;RE=12115523;LEN=2;REP=11;S1=20;S2=579.863;F017;VD=set-24|Y43F11A.5|r.?|-|-|protein_coding:CDS:intron:insertion:intron_variant|SO:0000010:SO:0000316:SO:0000188:SO:0000667:SO:0001627;VW=set-24|Y43F11A.5|r.?|-|-|protein_coding:CDS:intron:insertion:intron_variant|SO:0000010:SO:0000316:SO:0000188:SO:0000667:SO:0001627;VT=Ins;VC=intronic	GT:NB:ND:NP:NR:NU:PB:PD:PP:PR:PU:TG:VG	./.:1:24:0:24:1:3:24:0:24:3:1:1	./.:21:27:4:27:21:12:20:3:20:12:1:2
II	12116160	3f1bb1b4-3094-11e7-aba8-2c1b7d8ee618	TA	T	360	F006;F015	PC=D;RS=12116160;RE=12116172;LEN=1;REP=11;S1=16;S2=515.603;F017;VD=set-24|Y43F11A.5|r.?|-|-|protein_coding:CDS:intron:deletion:intron_variant|SO:0000010:SO:0000316:SO:0000188:SO:0000159:SO:0001627;VW=set-24|Y43F11A.5|r.?|-|-|protein_coding:CDS:intron:deletion:intron_variant|SO:0000010:SO:0000316:SO:0000188:SO:0000159:SO:0001627;VT=Del;VC=intronic	GT:NB:ND:NP:NR:NU:PB:PD:PP:PR:PU:TG:VG	./.:1:22:1:22:1:0:24:0:24:0:1:1	./.:2:9:2:9:2:4:21:3:21:4:1:2
II	12197149	3f3b2738-3094-11e7-aba8-2c1b7d8ee618	AT	A	1020	PASS	PC=D;RS=12197149;RE=12197157;LEN=1;REP=7;S1=88;S2=1456.66;F017;VD=polg-1|Y57A10A.15|r.?|-|-|protein_coding:CDS:intron:deletion:intron_variant|SO:0000010:SO:0000316:SO:0000188:SO:0000159:SO:0001627;VW=polg-1|Y57A10A.15|r.?|-|-|protein_coding:CDS:intron:deletion:intron_variant|SO:0000010:SO:0000316:SO:0000188:SO:0000159:SO:0001627;VT=Del;VC=intronic	GT:NB:ND:NP:NR:NU:PB:PD:PP:PR:PU:TG:VG:MTR:WTR:AMB:UNK:VAF	./.:0:16:0:16:0:0:12:0:12:0:1:0:0:28:1:0:0	./.:19:19:10:19:19:15:15:7:15:15:1:2:40:0:0:1:1
II	12228263	3f7ab1c8-3094-11e7-aba8-2c1b7d8ee618	TCC	T	480	F006;F012;F015	PC=D;RS=12228263;RE=12228278;LEN=2;REP=14;S1=16;S2=675.429;F017;VD=sinh-1|Y57A10A.20|r.?|-|-|protein_coding:deletion:2KB_upstream_variant|SO:0000010:SO:0000159:SO:0001636;VW=sinh-1|Y57A10A.20|r.?|-|-|protein_coding:deletion:2KB_upstream_variant|SO:0000010:SO:0000159:SO:0001636;VT=Del;VC=upstream	GT:NB:ND:NP:NR:NU:PB:PD:PP:PR:PU:TG:VG	./.:8:21:0:21:8:0:14:0:14:0:1:1	./.:8:10:7:10:8:6:11:1:11:6:1:2
II	12953684	43ece618-3094-11e7-aba8-2c1b7d8ee618	CT	C	420	F006	PC=D;RS=12953684;RE=12953695;LEN=1;REP=10;S1=18;S2=600.333;F017;VD=Y38F1A.2|Y38F1A.2|r.?|-|-|protein_coding:deletion:2KB_upstream_variant|SO:0000010:SO:0000159:SO:0001636;VW=Y38F1A.1|Y38F1A.1|r.?|-|-|protein_coding:CDS:intron:deletion:intron_variant|SO:0000010:SO:0000316:SO:0000188:SO:0000159:SO:0001627;VT=Del;VC=upstream	GT:NB:ND:NP:NR:NU:PB:PD:PP:PR:PU:TG:VG	./.:0:15:0:15:0:0:6:0:6:0:1:0	./.:8:12:5:12:8:5:12:2:12:5:1:2
II	13536066	4678e986-3094-11e7-aba8-2c1b7d8ee618	AT	A	480	F006	PC=D;RS=13536066;RE=13536077;LEN=1;REP=10;S1=21;S2=683.256;F017;VD=snx-14|Y48E1B.14a.2|r.?|-|-|protein_coding:deletion:5KB_upstream_variant|SO:0000010:SO:0000159:SO:0001635;VW=Y48E1B.2|Y48E1B.2a|r.?|-|-|protein_coding:CDS:intron:deletion:intron_variant|SO:0000010:SO:0000316:SO:0000188:SO:0000159:SO:0001627;VT=Del;VC=upstream	GT:NB:ND:NP:NR:NU:PB:PD:PP:PR:PU:TG:VG	./.:0:20:0:20:0:0:26:0:26:0:1:0	./.:17:21:6:21:17:18:20:2:20:18:1:2
II	13701020	475196b4-3094-11e7-aba8-2c1b7d8ee618	AT	A	480	PASS	PC=D;RS=13701020;RE=13701030;LEN=1;REP=9;S1=24;S2=673.623;F017;VD=kqt-3|Y54G9A.3a|r.?|-|-|protein_coding:deletion:5KB_upstream_variant|SO:0000010:SO:0000159:SO:0001635;VW=kqt-3|Y54G9A.3a|r.?|-|-|protein_coding:deletion:5KB_upstream_variant|SO:0000010:SO:0000159:SO:0001635;VT=Del;VC=upstream	GT:NB:ND:NP:NR:NU:PB:PD:PP:PR:PU:TG:VG:MTR:WTR:AMB:UNK:VAF	./.:0:23:0:23:0:0:16:0:16:0:1:0:0:55:2:0:0	./.:7:15:5:15:7:8:16:3:16:8:1:2:16:13:1:2:0.55
II	13875239	48314868-3094-11e7-aba8-2c1b7d8ee618	GT	G	720	F006	PC=D;RS=13875239;RE=13875250;LEN=1;REP=10;S1=45;S2=1021.57;F017;VD=Y51H1A.3|Y51H1A.3b.2|r.703delU|c.?|p.?|protein_coding:three_prime_UTR:exon:deletion:3_prime_UTR_variant:transcript_variant|SO:0000010:SO:0000205:SO:0000147:SO:0000159:SO:0001624:SO:0001576;VW=Y51H1A.3|Y51H1A.3b.2|r.703delU|c.?|p.?|protein_coding:three_prime_UTR:exon:deletion:3_prime_UTR_variant:transcript_variant|SO:0000010:SO:0000205:SO:0000147:SO:0000159:SO:0001624:SO:0001576;VT=Del;VC=3prime_UTR_variant	GT:NB:ND:NP:NR:NU:PB:PD:PP:PR:PU:TG:VG	./.:0:17:0:17:0:0:19:0:19:0:1:0	./.:6:12:4:12:6:11:18:8:18:11:1:2
II	14661162	d2ddf826-3094-11e7-aba8-2c1b7d8ee618	CA	C	780	F006	PC=D;RS=14661162;RE=14661173;LEN=1;REP=10;S1=56;S2=1116.54;F017;VD=unc-52|ZC101.2e|r.?|-|-|protein_coding:CDS:intron:deletion:intron_variant|SO:0000010:SO:0000316:SO:0000188:SO:0000159:SO:0001627;VW=unc-52|ZC101.2e|r.?|-|-|protein_coding:CDS:intron:deletion:intron_variant|SO:0000010:SO:0000316:SO:0000188:SO:0000159:SO:0001627;VT=Del;VC=intronic	GT:NB:ND:NP:NR:NU:PB:PD:PP:PR:PU:TG:VG	./.:0:14:0:14:0:0:15:0:15:0:1:0	./.:12:25:7:25:12:9:21:6:21:9:1:2
III	407863	105ecdca-3094-11e7-b5b5-291b7d8ee618	AT	A	600	F006;F015	PC=D;RS=407863;RE=407874;LEN=1;REP=10;S1=36;S2=848.646;F017;VD=stim-1|Y55B1BM.1a|r.?|-|-|protein_coding:deletion:500B_downstream_variant|SO:0000010:SO:0000159:SO:0001634;VW=stim-1|Y55B1BM.1a|r.?|-|-|protein_coding:deletion:500B_downstream_variant|SO:0000010:SO:0000159:SO:0001634;VT=Del;VC=downstream	GT:NB:ND:NP:NR:NU:PB:PD:PP:PR:PU:TG:VG	./.:1:19:1:19:1:0:20:0:20:0:1:1	./.:5:18:4:18:5:10:26:5:26:10:1:2
III	1188034	a520cc60-3094-11e7-b5b5-291b7d8ee618	A	AT	600	F015	PC=I;RS=1188034;RE=1188045;LEN=1;REP=9;S1=35;S2=838.411;F017;VD=Y119D3B.14|Y119D3B.14|r.?|-|-|protein_coding:CDS:intron:insertion:intron_variant|SO:0000010:SO:0000316:SO:0000188:SO:0000667:SO:0001627;VW=Y119D3B.14|Y119D3B.14|r.?|-|-|protein_coding:CDS:intron:insertion:intron_variant|SO:0000010:SO:0000316:SO:0000188:SO:0000667:SO:0001627;VT=Ins;VC=intronic	GT:NB:ND:NP:NR:NU:PB:PD:PP:PR:PU:TG:VG	./.:2:18:1:18:2:0:22:0:22:0:1:2	./.:7:18:3:18:7:10:19:6:19:10:1:2
III	1298306	2d60054c-3094-11e7-b5b5-291b7d8ee618	GT	G	660	PASS	PC=D;RS=1298306;RE=1298315;LEN=1;REP=8;S1=42;S2=932.186;F017;VD=fbxa-35|Y119D3A.3|r.?|-|-|protein_coding:deletion:5KB_downstream_variant|SO:0000010:SO:0000159:SO:0001633;VW=fbxa-28|Y119D3A.2|r.?|-|-|protein_coding:CDS:intron:deletion:intron_variant|SO:0000010:SO:0000316:SO:0000188:SO:0000159:SO:0001627;VT=Del;VC=downstream	GT:NB:ND:NP:NR:NU:PB:PD:PP:PR:PU:TG:VG:MTR:WTR:AMB:UNK:VAF	./.:0:18:0:18:0:0:18:0:18:0:1:0:0:33:4:0:0	./.:9:14:6:14:9:5:11:5:11:5:1:2:22:8:3:0:0.73
III	1705730	a6d473f4-3094-11e7-b5b5-291b7d8ee618	A	AT	780	F015	PC=I;RS=1705730;RE=1705741;LEN=1;REP=9;S1=54;S2=1102.28;F017;VD=Y22D7AR.2|Y22D7AR.2|r.?|-|-|protein_coding:insertion:2KB_upstream_variant|SO:0000010:SO:0000667:SO:0001636;VW=Y22D7AR.2|Y22D7AR.2|r.?|-|-|protein_coding:insertion:2KB_upstream_variant|SO:0000010:SO:0000667:SO:0001636;VT=Ins;VC=upstream	GT:NB:ND:NP:NR:NU:PB:PD:PP:PR:PU:TG:VG	./.:0:17:0:17:0:1:18:1:18:1:1:1	./.:10:21:5:21:10:11:28:7:28:11:1:2
III	1762957	2ed4c48a-3094-11e7-b5b5-291b7d8ee618	GT	G	720	PASS	PC=D;RS=1762957;RE=1762966;LEN=1;REP=8;S1=48;S2=1023.55;F017;VD=tbx-43|Y46E12A.4|r.?|-|-|protein_coding:deletion:5KB_downstream_variant|SO:0000010:SO:0000159:SO:0001633;VW=cnc-6|Y46E12A.1|r.?|-|-|protein_coding:deletion:2KB_upstream_variant|SO:0000010:SO:0000159:SO:0001636;VT=Del;VC=downstream	GT:NB:ND:NP:NR:NU:PB:PD:PP:PR:PU:TG:VG:MTR:WTR:AMB:UNK:VAF	./.:0:16:0:16:0:0:32:0:32:0:1:0:0:56:5:0:0	./.:8:24:5:24:8:10:20:7:20:10:1:2:17:26:2:0:0.4
III	1903958	a7968df4-3094-11e7-b5b5-291b7d8ee618	T	TA	360	PASS	PC=I;RS=1903958;RE=1903967;LEN=1;REP=7;S1=16;S2=510.271;F017;VD=pqn-41|F53A3.4b|r.?|-|-|protein_coding:insertion:5KB_upstream_variant|SO:0000010:SO:0000667:SO:0001635;VW=B0524.6|B0524.6|r.?|-|-|protein_coding:CDS:intron:insertion:intron_variant|SO:0000010:SO:0000316:SO:0000188:SO:0000667:SO:0001627;VT=Ins;VC=upstream	GT:NB:ND:NP:NR:NU:PB:PD:PP:PR:PU:TG:VG:MTR:WTR:AMB:UNK:VAF	./.:0:19:0:19:0:0:22:0:22:0:1:0:0:39:0:0:0	./.:4:21:3:21:4:4:14:3:14:4:1:2:11:26:0:0:0.3
III	2191789	30616614-3094-11e7-b5b5-291b7d8ee618	TA	T	660	F006;F015	PC=D;RS=2191789;RE=2191800;LEN=1;REP=10;S1=42;S2=941.819;F017;VD=gcn-1|Y48G9A.3|r.?|-|-|protein_coding:CDS:intron:deletion:intron_variant|SO:0000010:SO:0000316:SO:0000188:SO:0000159:SO:0001627;VW=gcn-1|Y48G9A.3|r.?|-|-|protein_coding:CDS:intron:deletion:intron_variant|SO:0000010:SO:0000316:SO:0000188:SO:0000159:SO:0001627;VT=Del;VC=intronic	GT:NB:ND:NP:NR:NU:PB:PD:PP:PR:PU:TG:VG	./.:2:18:1:18:2:1:20:0:20:1:1:2	./.:11:21:5:21:11:9:18:5:18:9:1:2
III	2321822	a95b00ca-3094-11e7-b5b5-291b7d8ee618	G	GT	360	F015	PC=I;RS=2321822;RE=2321833;LEN=1;REP=9;S1=15;S2=510.873;F017;VD=iffb-1|Y54F10BM.2|r.?|-|-|protein_coding:CDS:intron:insertion:intron_variant|SO:0000010:SO:0000316:SO:0000188:SO:0000667:SO:0001627;VW=iffb-1|Y54F10BM.2|r.?|-|-|protein_coding:CDS:intron:insertion:intron_variant|SO:0000010:SO:0000316:SO:0000188:SO:0000667:SO:0001627;VT=Ins;VC=intronic	GT:NB:ND:NP:NR:NU:PB:PD:PP:PR:PU:TG:VG	./.:0:28:0:28:0:1:32:1:32:1:1:1	./.:9:28:4:28:9:4:14:1:14:4:1:2
III	2348753	a9921c7c-3094-11e7-b5b5-291b7d8ee618	C	CA	720	F015	PC=I;RS=2348753;RE=2348764;LEN=1;REP=9;S1=48;S2=1009.71;F017;VD=gip-1|H04J21.3b|r.?|-|-|protein_coding:CDS:intron:insertion:intron_variant|SO:0000010:SO:0000316:SO:0000188:SO:0000667:SO:0001627;VW=gip-1|H04J21.3b|r.?|-|-|protein_coding:CDS:intron:insertion:intron_variant|SO:0000010:SO:0000316:SO:0000188:SO:0000667:SO:0001627;VT=Ins;VC=intronic	GT:NB:ND:NP:NR:NU:PB:PD:PP:PR:PU:TG:VG	./.:1:19:1:19:1:0:18:0:18:0:1:1	./.:10:16:6:16:10:7:15:5:15:7:1:2
III	2431543	31525e3e-3094-11e7-b5b5-291b7d8ee618	CA	C	600	F006	PC=D;RS=2431543;RE=2431554;LEN=1;REP=10;S1=35;S2=854.064;F017;VD=E02H9.6|E02H9.6|r.?|-|-|protein_coding:deletion:5KB_upstream_variant|SO:0000010:SO:0000159:SO:0001635;VW=E02H9.6|E02H9.6|r.?|-|-|protein_coding:deletion:5KB_upstream_variant|SO:0000010:SO:0000159:SO:0001635;VT=Del;VC=upstream	GT:NB:ND:NP:NR:NU:PB:PD:PP:PR:PU:TG:VG	./.:0:14:0:14:0:0:14:0:14:0:1:0	./.:6:13:6:13:6:8:21:4:21:8:1:2
III	2607955	aab7fa36-3094-11e7-b5b5-291b7d8ee618	C	CA	600	F015	PC=I;RS=2607955;RE=2607965;LEN=1;REP=8;S1=32;S2=849.85;F017;VD=Y71H2B.5|Y71H2B.5|r.?|-|-|protein_coding:insertion:2KB_upstream_variant|SO:0000010:SO:0000667:SO:0001636;VW=Y71H2B.5|Y71H2B.5|r.?|-|-|protein_coding:insertion:2KB_upstream_variant|SO:0000010:SO:0000667:SO:0001636;VT=Ins;VC=upstream	GT:NB:ND:NP:NR:NU:PB:PD:PP:PR:PU:TG:VG	./.:0:18:0:18:0:1:22:0:22:1:1:1	./.:18:23:7:23:18:15:24:3:24:15:1:2
III	2695883	814c0aca-3094-11e7-b5b5-291b7d8ee618	TTCCGCTTATTATACCGTTTCTCAGAGCAT	TCCGCTTATTATACCGTTTCTCAGAGCA	420	F016	PC=DI;RS=2695883;RE=2695913;LEN=29;REP=1;S1=20;F017;VD=Y71H2AM.9|Y71H2AM.9|r.?|-|-|protein_coding:CDS:intron:indel:intron_variant|SO:0000010:SO:0000316:SO:0000188:SO:1000032:SO:0001627;VW=Y71H2AM.9|Y71H2AM.9|r.?|-|-|protein_coding:CDS:intron:indel:intron_variant|SO:0000010:SO:0000316:SO:0000188:SO:1000032:SO:0001627;VT=Complex;VC=intronic	GT:NB:ND:NP:NR:NU:PB:PD:PP:PR:PU:TG:VG	./.:0:12:0:12:0:0:23:0:23:0:1:0	./.:0:13:4:13:4:0:20:3:20:3:1:1
III	2831617	34707b50-3094-11e7-b5b5-291b7d8ee618	GTT	G	1140	F006;F015	PC=D;RS=2831617;RE=2831633;LEN=2;REP=15;S1=108;S2=1608.93;F017;VD=Y71H2AM.1|Y71H2AM.1.2|r.?|-|-|protein_coding:CDS:intron:deletion:intron_variant|SO:0000010:SO:0000316:SO:0000188:SO:0000159:SO:0001627;VW=Y71H2AM.1|Y71H2AM.1.2|r.?|-|-|protein_coding:CDS:intron:deletion:intron_variant|SO:0000010:SO:0000316:SO:0000188:SO:0000159:SO:0001627;VT=Del;VC=intronic	GT:NB:ND:NP:NR:NU:PB:PD:PP:PR:PU:TG:VG	./.:0:19:0:19:0:1:17:0:17:1:1:1	./.:15:18:11:18:15:21:22:8:22:21:1:2
III	3508743	3717acd4-3094-11e7-b5b5-291b7d8ee618	GT	G	660	PASS	PC=D;RS=3508743;RE=3508752;LEN=1;REP=8;S1=40;S2=944.227;F017;VD=M01F1.4|M01F1.4a|r.?|-|-|protein_coding:CDS:intron:deletion:intron_variant|SO:0000010:SO:0000316:SO:0000188:SO:0000159:SO:0001627;VW=M01F1.4|M01F1.4a|r.?|-|-|protein_coding:CDS:intron:deletion:intron_variant|SO:0000010:SO:0000316:SO:0000188:SO:0000159:SO:0001627;VT=Del;VC=intronic	GT:NB:ND:NP:NR:NU:PB:PD:PP:PR:PU:TG:VG:MTR:WTR:AMB:UNK:VAF	./.:0:17:0:17:0:0:18:0:18:0:1:0:0:34:0:0:0	./.:4:16:4:16:4:14:23:7:23:14:1:2:20:20:1:0:0.5
III	4456872	b31b83a0-3094-11e7-b5b5-291b7d8ee618	C	CAG	360	F006	PC=I;RS=4456872;RE=4456896;LEN=2;REP=10;S1=16;S2=504.25;F017;VT=Ins	GT:NB:ND:NP:NR:NU:PB:PD:PP:PR:PU:TG:VG	./.:0:15:0:15:0:0:19:0:19:0:1:0	./.:4:14:3:14:4:6:16:3:16:6:1:2
III	7624007	4ca89d74-3094-11e7-b5b5-291b7d8ee618	CA	C	780	PASS	PC=D;RS=7624007;RE=7624016;LEN=1;REP=8;S1=54;S2=1116.73;F017;VD=fbn-1|ZK783.1k|r.?|-|-|protein_coding:deletion:2KB_upstream_variant|SO:0000010:SO:0000159:SO:0001636;VW=fbn-1|ZK783.1k|r.?|-|-|protein_coding:deletion:2KB_upstream_variant|SO:0000010:SO:0000159:SO:0001636;VT=Del;VC=upstream	GT:NB:ND:NP:NR:NU:PB:PD:PP:PR:PU:TG:VG:MTR:WTR:AMB:UNK:VAF	./.:0:16:0:16:0:0:17:0:17:0:1:0:0:43:0:0:0	./.:10:16:8:16:10:9:17:5:17:9:1:2:21:15:1:0:0.58
III	9247536	4f5679c4-3094-11e7-b5b5-291b7d8ee618	CA	C	660	F006	PC=D;RS=9247536;RE=9247547;LEN=1;REP=10;S1=42;S2=941.819;F017;VD=dat-1|T23G5.5|r.?|-|-|protein_coding:deletion:5KB_downstream_variant|SO:0000010:SO:0000159:SO:0001633;VW=T02C1.2|T02C1.2|r.?|-|-|protein_coding:deletion:5KB_upstream_variant|SO:0000010:SO:0000159:SO:0001635;VT=Del;VC=downstream	GT:NB:ND:NP:NR:NU:PB:PD:PP:PR:PU:TG:VG	./.:0:33:0:33:0:0:25:0:25:0:1:0	./.:8:18:6:18:8:7:18:5:18:7:1:2
III	9560830	be36c880-3094-11e7-b5b5-291b7d8ee618	A	AGG	540	F006;F015	PC=I;RS=9560830;RE=9560842;LEN=2;REP=10;S1=18;S2=752.462;F017;VD=unc-16|ZK1098.10e|r.?|-|-|protein_coding:insertion:5KB_downstream_variant|SO:0000010:SO:0000667:SO:0001633;VW=C48B4.8|C48B4.8a|r.?|-|-|protein_coding:CDS:intron:insertion:intron_variant|SO:0000010:SO:0000316:SO:0000188:SO:0000667:SO:0001627;VT=Ins;VC=downstream	GT:NB:ND:NP:NR:NU:PB:PD:PP:PR:PU:TG:VG	./.:1:18:0:18:1:2:20:0:20:2:1:1	./.:11:28:1:28:12:13:20:8:20:13:1:2
III	9638885	5025d098-3094-11e7-b5b5-291b7d8ee618	ACCCC	A	480	F006;F015	PC=D;RS=9638885;RE=9638901;LEN=4;REP=15;S1=21;S2=681.566;F017;VD=gei-13|F58A4.11|r.?|-|-|protein_coding:deletion:2KB_upstream_variant|SO:0000010:SO:0000159:SO:0001636;VW=gei-13|F58A4.11|r.?|-|-|protein_coding:deletion:2KB_upstream_variant|SO:0000010:SO:0000159:SO:0001636;VT=Del;VC=upstream	GT:NB:ND:NP:NR:NU:PB:PD:PP:PR:PU:TG:VG	./.:1:5:0:5:1:0:15:0:15:0:1:1	./.:8:17:6:17:8:6:18:2:18:6:1:2
III	10380008	c4bf974a-3094-11e7-b5b5-291b7d8ee618	T	TA	780	PASS	PC=I;RS=10380008;RE=10380016;LEN=1;REP=6;S1=54;S2=1107.69;F017;VD=C38H2.2|C38H2.2|r.?|-|-|protein_coding:insertion:2KB_upstream_variant|SO:0000010:SO:0000667:SO:0001636;VW=C38H2.2|C38H2.2|r.?|-|-|protein_coding:insertion:2KB_upstream_variant|SO:0000010:SO:0000667:SO:0001636;VT=Ins;VC=upstream	GT:NB:ND:NP:NR:NU:PB:PD:PP:PR:PU:TG:VG:MTR:WTR:AMB:UNK:VAF	./.:0:20:0:20:0:0:22:0:22:0:1:0:0:45:0:0:0	./.:13:23:5:23:13:10:31:8:31:10:1:2:34:22:0:0:0.61
III	10445656	6ea173d8-3094-11e7-b5b5-291b7d8ee618	CT	C	660	PASS	PC=D;RS=10445656;RE=10445665;LEN=1;REP=8;S1=36;S2=944.829;F017;VD=H04D03.4|H04D03.4|r.2215delA|c.?|p.?|protein_coding:three_prime_UTR:exon:deletion:3_prime_UTR_variant:transcript_variant|SO:0000010:SO:0000205:SO:0000147:SO:0000159:SO:0001624:SO:0001576;VW=H04D03.4|H04D03.4|r.2215delA|c.?|p.?|protein_coding:three_prime_UTR:exon:deletion:3_prime_UTR_variant:transcript_variant|SO:0000010:SO:0000205:SO:0000147:SO:0000159:SO:0001624:SO:0001576;VT=Del;VC=3prime_UTR_variant	GT:NB:ND:NP:NR:NU:PB:PD:PP:PR:PU:TG:VG:MTR:WTR:AMB:UNK:VAF	./.:0:17:0:17:0:0:12:0:12:0:1:0:0:27:2:0:0	./.:5:12:3:12:5:10:18:8:18:10:1:2:15:12:1:0:0.56
III	11275310	c8b7c69c-3094-11e7-b5b5-291b7d8ee618	A	AT	540	F006	PC=I;RS=11275310;RE=11275322;LEN=1;REP=10;S1=24;S2=762.095;F017;VD=obr-1|Y47D3A.17a|r.?|-|-|protein_coding:insertion:5KB_upstream_variant|SO:0000010:SO:0000667:SO:0001635;VW=Y47D3A.20|Y47D3A.20|r.?|-|-|protein_coding:CDS:intron:insertion:intron_variant|SO:0000010:SO:0000316:SO:0000188:SO:0000667:SO:0001627;VT=Ins;VC=upstream	GT:NB:ND:NP:NR:NU:PB:PD:PP:PR:PU:TG:VG	./.:0:19:0:19:0:0:22:0:22:0:1:0	./.:6:19:2:19:6:9:17:7:17:9:1:2
III	11391482	c93badb8-3094-11e7-b5b5-291b7d8ee618	G	GT	720	PASS	PC=I;RS=11391482;RE=11391492;LEN=1;REP=8;S1=49;S2=1019.94;F017;VD=Y47D3B.1|Y47D3B.1|r.?|-|-|protein_coding:insertion:5KB_downstream_variant|SO:0000010:SO:0000667:SO:0001633;VW=nlp-21|Y47D3B.2b|r.?|-|-|protein_coding:CDS:intron:insertion:intron_variant|SO:0000010:SO:0000316:SO:0000188:SO:0000667:SO:0001627;VT=Ins;VC=downstream	GT:NB:ND:NP:NR:NU:PB:PD:PP:PR:PU:TG:VG:MTR:WTR:AMB:UNK:VAF	./.:0:12:0:12:0:0:20:0:20:0:1:0:0:27:0:0:0	./.:7:22:6:22:7:9:16:6:16:9:1:2:17:16:0:0:0.52
III	11486485	9fff5968-3094-11e7-b5b5-291b7d8ee618	TTCCGATTTTTTCAATTAAAAATCCAGAAT	TCCGATTTTTTCAATTAAAAATCCAGAA	1140	F016	PC=DI;RS=11486485;RE=11486515;LEN=29;REP=1;S1=108;F017;VD=nars-2|Y66D12A.23.2|r.?|-|-|protein_coding:indel:5KB_downstream_variant|SO:0000010:SO:1000032:SO:0001633;VW=Y66A7A.2|Y66A7A.2a|r.?|-|-|protein_coding:CDS:intron:indel:intron_variant|SO:0000010:SO:0000316:SO:0000188:SO:1000032:SO:0001627;VT=Complex;VC=downstream	GT:NB:ND:NP:NR:NU:PB:PD:PP:PR:PU:TG:VG	./.:0:23:0:23:0:0:18:0:18:0:1:0	./.:0:21:11:21:11:0:24:8:24:8:1:1
III	11814193	7310f5a6-3094-11e7-b5b5-291b7d8ee618	CA	C	780	F006;F015	PC=D;RS=11814193;RE=11814205;LEN=1;REP=11;S1=54;S2=1114.32;F017;VD=C18D11.1|C18D11.1|r.?|-|-|protein_coding:deletion:5KB_upstream_variant|SO:0000010:SO:0000159:SO:0001635;VW=C18D11.1|C18D11.1|r.?|-|-|protein_coding:deletion:5KB_upstream_variant|SO:0000010:SO:0000159:SO:0001635;VT=Del;VC=upstream	GT:NB:ND:NP:NR:NU:PB:PD:PP:PR:PU:TG:VG	./.:2:14:0:14:2:1:17:0:17:1:1:1	./.:8:19:5:19:8:13:27:8:27:13:1:2
III	11964090	739cfcb8-3094-11e7-b5b5-291b7d8ee618	CT	C	600	F006;F015	PC=D;RS=11964090;RE=11964101;LEN=1;REP=10;S1=35;S2=848.646;F017;VD=top-3|Y56A3A.27.2|r.?|-|-|protein_coding:deletion:5KB_upstream_variant|SO:0000010:SO:0000159:SO:0001635;VW=Y56A3A.28|Y56A3A.28|r.?|-|-|protein_coding:CDS:intron:deletion:intron_variant|SO:0000010:SO:0000316:SO:0000188:SO:0000159:SO:0001627;VT=Del;VC=upstream	GT:NB:ND:NP:NR:NU:PB:PD:PP:PR:PU:TG:VG	./.:0:25:0:25:0:1:15:0:15:1:1:1	./.:13:25:4:25:13:10:23:6:23:11:1:2
III	12334129	7588b594-3094-11e7-b5b5-291b7d8ee618	GT	G	900	F006;F015	PC=D;RS=12334129;RE=12334145;LEN=1;REP=15;S1=70;S2=1283.81;F017;VD=zip-1|Y75B8A.35a.2|r.?|-|-|protein_coding:deletion:2KB_upstream_variant|SO:0000010:SO:0000159:SO:0001636;VW=zip-1|Y75B8A.35a.2|r.?|-|-|protein_coding:deletion:2KB_upstream_variant|SO:0000010:SO:0000159:SO:0001636;VT=Del;VC=upstream	GT:NB:ND:NP:NR:NU:PB:PD:PP:PR:PU:TG:VG	./.:0:15:0:15:0:1:12:0:12:1:1:1	./.:11:14:9:14:11:12:16:6:16:12:1:2
III	12583976	769ae358-3094-11e7-b5b5-291b7d8ee618	CA	C	720	F015	PC=D;RS=12583976;RE=12583985;LEN=1;REP=8;S1=48;S2=1019.94;F017;VT=Del	GT:NB:ND:NP:NR:NU:PB:PD:PP:PR:PU:TG:VG	./.:0:15:0:15:0:1:16:1:16:1:1:1	./.:8:13:7:13:8:15:24:4:24:15:1:2
III	12674813	776b173a-3094-11e7-b5b5-291b7d8ee618	AT	A	480	F006	PC=D;RS=12674813;RE=12674825;LEN=1;REP=11;S1=24;S2=686.984;F017;VD=elpc-2|Y111B2A.17.1|r.?|-|-|protein_coding:CDS:intron:deletion:intron_variant|SO:0000010:SO:0000316:SO:0000188:SO:0000159:SO:0001627;VW=elpc-2|Y111B2A.17.1|r.?|-|-|protein_coding:CDS:intron:deletion:intron_variant|SO:0000010:SO:0000316:SO:0000188:SO:0000159:SO:0001627;VT=Del;VC=intronic	GT:NB:ND:NP:NR:NU:PB:PD:PP:PR:PU:TG:VG	./.:0:18:0:18:0:0:19:0:19:0:1:0	./.:4:16:3:16:4:6:19:5:19:6:1:2
III	13631747	d4469632-3094-11e7-b5b5-291b7d8ee618	T	TA	612	PASS	PC=I;RS=13631747;RE=13631754;LEN=1;REP=5;S1=63;S2=1188.83;F017;VD=arrd-17|T12D8.4|r.?|-|-|protein_coding:insertion:2KB_upstream_variant|SO:0000010:SO:0000667:SO:0001636;VW=arrd-17|T12D8.4|r.?|-|-|protein_coding:insertion:2KB_upstream_variant|SO:0000010:SO:0000667:SO:0001636;VT=Ins;VC=upstream	GT:NB:ND:NP:NR:NU:PB:PD:PP:PR:PU:TG:VG:MTR:WTR:AMB:UNK:VAF	./.:0:14:0:14:0:0:21:0:21:0:1:0:0:35:0:0:0	./.:6:11:6:11:6:17:25:8:25:17:1:2:28:10:0:0:0.74
IV	477046	d1f8c4a8-3095-11e7-9ef8-4325b85804bd	ACCC	A	360	F006	PC=D;RS=477046;RE=477062;LEN=3;REP=15;S1=12;S2=506.13;F017;VD=M04G7.3|M04G7.3a|r.?|-|-|protein_coding:CDS:intron:deletion:intron_variant|SO:0000010:SO:0000316:SO:0000188:SO:0000159:SO:0001627;VW=M04G7.3|M04G7.3a|r.?|-|-|protein_coding:CDS:intron:deletion:intron_variant|SO:0000010:SO:0000316:SO:0000188:SO:0000159:SO:0001627;VT=Del;VC=intronic	GT:NB:ND:NP:NR:NU:PB:PD:PP:PR:PU:TG:VG	./.:0:16:0:16:0:0:22:0:22:0:1:0	./.:6:20:5:20:6:1:13:1:13:1:1:2
IV	495477	d20eba38-3095-11e7-9ef8-4325b85804bd	AT	A	840	F006	PC=D;RS=495477;RE=495488;LEN=1;REP=10;S1=60;S2=1200.84;F017;VT=Del	GT:NB:ND:NP:NR:NU:PB:PD:PP:PR:PU:TG:VG	./.:0:24:0:24:0:0:15:0:15:0:1:0	./.:7:19:5:19:7:10:15:9:15:10:1:2
IV	835397	76340fc8-3096-11e7-9ef8-4325b85804bd	C	CA	360	F015	PC=I;RS=835397;RE=835408;LEN=1;REP=9;S1=16;S2=503.722;F017;VD=Y55F3BR.6|Y55F3BR.6|r.988_989insu|c.?|p.?|protein_coding:three_prime_UTR:exon:insertion:3_prime_UTR_variant:transcript_variant|SO:0000010:SO:0000205:SO:0000147:SO:0000667:SO:0001624:SO:0001576;VW=Y55F3BR.6|Y55F3BR.6|r.988_989insu|c.?|p.?|protein_coding:three_prime_UTR:exon:insertion:3_prime_UTR_variant:transcript_variant|SO:0000010:SO:0000205:SO:0000147:SO:0000667:SO:0001624:SO:0001576;VT=Ins;VC=3prime_UTR_variant	GT:NB:ND:NP:NR:NU:PB:PD:PP:PR:PU:TG:VG	./.:1:24:0:24:1:0:23:0:23:0:1:1	./.:7:23:3:23:7:5:20:3:20:5:1:2
IV	883618	d352aff8-3095-11e7-9ef8-4325b85804bd	GT	G	600	F006	PC=D;RS=883618;RE=883629;LEN=1;REP=10;S1=36;S2=857.397;F017;VD=Y55F3BR.1|Y55F3BR.1|r.?|-|-|protein_coding:deletion:5KB_downstream_variant|SO:0000010:SO:0000159:SO:0001633;VW=mak-2|C44C8.6a|r.?|-|-|protein_coding:deletion:2KB_upstream_variant|SO:0000010:SO:0000159:SO:0001636;VT=Del;VC=downstream	GT:NB:ND:NP:NR:NU:PB:PD:PP:PR:PU:TG:VG	./.:0:16:0:16:0:0:32:0:32:0:1:0	./.:10:21:5:21:10:6:17:5:17:6:1:2
IV	1071927	d3b749e0-3095-11e7-9ef8-4325b85804bd	TC	T	420	PASS	PC=D;RS=1071927;RE=1071934;LEN=1;REP=6;S1=20;S2=600.419;F017;VT=Del	GT:NB:ND:NP:NR:NU:PB:PD:PP:PR:PU:TG:VG:MTR:WTR:AMB:UNK:VAF	./.:0:16:0:16:0:0:14:0:14:0:1:0:0:34:1:0:0	./.:4:19:3:19:4:7:23:4:23:7:1:2:11:36:1:0:0.23
IV	1175985	d41271ee-3095-11e7-9ef8-4325b85804bd	CT	C	1260	F006	PC=D;RS=1175985;RE=1175996;LEN=1;REP=10;S1=130;S2=1793.43;F017;VD=cec-2|C50A2.2|r.?|-|-|protein_coding:CDS:intron:deletion:intron_variant|SO:0000010:SO:0000316:SO:0000188:SO:0000159:SO:0001627;VW=cec-2|C50A2.2|r.?|-|-|protein_coding:CDS:intron:deletion:intron_variant|SO:0000010:SO:0000316:SO:0000188:SO:0000159:SO:0001627;VT=Del;VC=intronic	GT:NB:ND:NP:NR:NU:PB:PD:PP:PR:PU:TG:VG	./.:0:16:0:16:0:0:14:0:14:0:1:0	./.:14:15:9:15:14:16:17:12:17:16:1:2
IV	1227948	d452633a-3095-11e7-9ef8-4325b85804bd	GT	G	480	F006	PC=D;RS=1227948;RE=1227959;LEN=1;REP=10;S1=21;S2=686.881;F017;VD=F38A1.8|F38A1.8|r.?|-|-|protein_coding:deletion:5KB_downstream_variant|SO:0000010:SO:0000159:SO:0001633;VW=W09G12.7|W09G12.7|r.?|-|-|protein_coding:deletion:2KB_upstream_variant|SO:0000010:SO:0000159:SO:0001636;VT=Del;VC=downstream	GT:NB:ND:NP:NR:NU:PB:PD:PP:PR:PU:TG:VG	./.:0:16:0:16:0:0:30:0:30:0:1:0	./.:8:22:6:22:8:3:17:2:17:3:1:2
IV	1606268	d7cfc188-3095-11e7-9ef8-4325b85804bd	GA	G	780	F006	PC=D;RS=1606268;RE=1606279;LEN=1;REP=10;S1=56;S2=1113.77;F017;VD=Y41D4B.11|Y41D4B.11|r.?|-|-|protein_coding:CDS:intron:deletion:intron_variant|SO:0000010:SO:0000316:SO:0000188:SO:0000159:SO:0001627;VW=Y41D4B.11|Y41D4B.11|r.?|-|-|protein_coding:CDS:intron:deletion:intron_variant|SO:0000010:SO:0000316:SO:0000188:SO:0000159:SO:0001627;VT=Del;VC=intronic	GT:NB:ND:NP:NR:NU:PB:PD:PP:PR:PU:TG:VG	./.:0:17:0:17:0:0:19:0:19:0:1:0	./.:9:14:6:14:9:11:18:7:18:11:1:2
IV	2112318	dae6f36e-3095-11e7-9ef8-4325b85804bd	AT	A	300	PASS	PC=D;RS=2112318;RE=2112328;LEN=1;REP=9;S1=10;S2=423.28;F017;VD=C23H5.8|C23H5.8b.1|r.619delA|c.?|p.?|protein_coding:three_prime_UTR:exon:deletion:3_prime_UTR_variant:transcript_variant|SO:0000010:SO:0000205:SO:0000147:SO:0000159:SO:0001624:SO:0001576;VW=C23H5.8|C23H5.8b.1|r.619delA|c.?|p.?|protein_coding:three_prime_UTR:exon:deletion:3_prime_UTR_variant:transcript_variant|SO:0000010:SO:0000205:SO:0000147:SO:0000159:SO:0001624:SO:0001576;VT=Del;VC=3prime_UTR_variant	GT:NB:ND:NP:NR:NU:PB:PD:PP:PR:PU:TG:VG:MTR:WTR:AMB:UNK:VAF	./.:0:12:0:12:0:0:23:0:23:0:1:0:0:26:4:0:0	./.:17:18:4:18:17:20:24:1:24:20:1:2:24:6:0:0:0.8
IV	2535843	7d169d06-3096-11e7-9ef8-4325b85804bd	G	GT	720	PASS	PC=I;RS=2535843;RE=2535850;LEN=1;REP=5;S1=49;S2=1023.1;F017;VT=Ins	GT:NB:ND:NP:NR:NU:PB:PD:PP:PR:PU:TG:VG:MTR:WTR:AMB:UNK:VAF	./.:0:21:0:21:0:0:18:0:18:0:1:0:0:42:0:0:0	./.:8:18:6:18:8:9:25:6:25:9:1:2:18:25:0:0:0.42
IV	2536316	7d1c73ac-3096-11e7-9ef8-4325b85804bd	C	CA	900	F006;F015	PC=I;RS=2536316;RE=2536329;LEN=1;REP=11;S1=70;S2=1273.45;F017;VT=Ins	GT:NB:ND:NP:NR:NU:PB:PD:PP:PR:PU:TG:VG	./.:1:18:1:18:1:0:19:0:19:0:1:1	./.:11:26:8:26:11:7:18:6:18:7:1:2
IV	2820113	7e28101c-3096-11e7-9ef8-4325b85804bd	C	CA	528	PASS	PC=I;RS=2820113;RE=2820124;LEN=1;REP=9;S1=24;S2=765.516;F017;VD=Y54G2A.13|Y54G2A.13|r.?|-|-|protein_coding:insertion:2KB_upstream_variant|SO:0000010:SO:0000667:SO:0001636;VW=Y54G2A.37|Y54G2A.37|r.?|-|-|protein_coding:CDS:intron:insertion:intron_variant|SO:0000010:SO:0000316:SO:0000188:SO:0000667:SO:0001627;VT=Ins;VC=upstream	GT:NB:ND:NP:NR:NU:PB:PD:PP:PR:PU:TG:VG:MTR:WTR:AMB:UNK:VAF	./.:0:24:0:24:0:0:27:0:27:0:1:0:0:48:0:0:0	./.:10:27:7:27:10:3:9:2:9:3:1:2:15:17:0:0:0.47
IV	2869323	e06037c4-3095-11e7-9ef8-4325b85804bd	CT	C	840	PASS	PC=D;RS=2869323;RE=2869333;LEN=1;REP=9;S1=63;S2=1197.23;F017;VD=Y54G2A.17|Y54G2A.17b|r.?|-|-|protein_coding:deletion:5KB_downstream_variant|SO:0000010:SO:0000159:SO:0001633;VW=Y54G2A.17|Y54G2A.17b|r.?|-|-|protein_coding:deletion:5KB_downstream_variant|SO:0000010:SO:0000159:SO:0001633;VT=Del;VC=downstream	GT:NB:ND:NP:NR:NU:PB:PD:PP:PR:PU:TG:VG:MTR:WTR:AMB:UNK:VAF	./.:0:14:0:14:0:0:12:0:12:0:1:0:0:27:4:0:0	./.:10:22:6:22:10:10:21:8:21:10:1:2:21:18:3:0:0.54
IV	3010489	e0f6d9ae-3095-11e7-9ef8-4325b85804bd	GT	G	600	F015	PC=D;RS=3010489;RE=3010499;LEN=1;REP=9;S1=35;S2=855.591;F017;VD=Y54G2A.73|Y54G2A.73|r.?|-|-|protein_coding:deletion:2KB_upstream_variant|SO:0000010:SO:0000159:SO:0001636;VW=Y54G2A.28|Y54G2A.28|r.?|-|-|protein_coding:CDS:intron:deletion:intron_variant|SO:0000010:SO:0000316:SO:0000188:SO:0000159:SO:0001627;VT=Del;VC=upstream	GT:NB:ND:NP:NR:NU:PB:PD:PP:PR:PU:TG:VG	./.:0:12:0:12:0:1:17:0:17:1:1:1	./.:5:10:4:10:5:11:23:6:23:11:1:2
IV	3108161	e141c14e-3095-11e7-9ef8-4325b85804bd	GA	G	960	F006;F015	PC=D;RS=3108161;RE=3108173;LEN=1;REP=11;S1=80;S2=1361.72;F017;VD=mca-3|Y67D8C.10b.2|r.?|-|-|protein_coding:deletion:5KB_downstream_variant|SO:0000010:SO:0000159:SO:0001633;VW=mca-3|Y67D8C.10d.2|r.?|-|-|protein_coding:CDS:intron:deletion:intron_variant|SO:0000010:SO:0000316:SO:0000188:SO:0000159:SO:0001627;VT=Del;VC=downstream	GT:NB:ND:NP:NR:NU:PB:PD:PP:PR:PU:TG:VG	./.:1:18:0:18:1:1:19:0:19:1:1:1	./.:11:13:7:13:11:14:18:9:18:14:1:2
IV	3112756	e152917c-3095-11e7-9ef8-4325b85804bd	GT	G	780	F006	PC=D;RS=3112756;RE=3112770;LEN=1;REP=13;S1=56;S2=1104.74;F017;VD=mca-3|Y67D8C.10b.2|r.?|-|-|protein_coding:CDS:intron:deletion:intron_variant|SO:0000010:SO:0000316:SO:0000188:SO:0000159:SO:0001627;VW=mca-3|Y67D8C.10b.2|r.?|-|-|protein_coding:CDS:intron:deletion:intron_variant|SO:0000010:SO:0000316:SO:0000188:SO:0000159:SO:0001627;VT=Del;VC=intronic	GT:NB:ND:NP:NR:NU:PB:PD:PP:PR:PU:TG:VG	./.:0:18:0:18:0:0:18:0:18:0:1:0	./.:15:21:7:21:15:9:12:6:12:9:1:2
IV	3628404	82c01c5a-3096-11e7-9ef8-4325b85804bd	G	GA	540	PASS	PC=I;RS=3628404;RE=3628413;LEN=1;REP=7;S1=28;S2=762.506;F017;VD=unc-17|ZC416.8b|r.?|-|-|protein_coding:insertion:5KB_upstream_variant|SO:0000010:SO:0000667:SO:0001635;VW=unc-17|ZC416.8b|r.?|-|-|protein_coding:insertion:5KB_upstream_variant|SO:0000010:SO:0000667:SO:0001635;VT=Ins;VC=upstream	GT:NB:ND:NP:NR:NU:PB:PD:PP:PR:PU:TG:VG:MTR:WTR:AMB:UNK:VAF	./.:0:18:0:18:0:0:17:0:17:0:1:0:0:38:0:0:0	./.:5:17:3:17:5:13:25:6:25:13:1:2:20:21:0:0:0.49
IV	4442477	8514ea26-3096-11e7-9ef8-4325b85804bd	C	CA	600	F015	PC=I;RS=4442477;RE=4442488;LEN=1;REP=9;S1=32;S2=848.366;F017;VD=wapl-1|R08C7.10b|r.2476_2477insu|c.?|p.?|protein_coding:three_prime_UTR:exon:insertion:3_prime_UTR_variant:transcript_variant|SO:0000010:SO:0000205:SO:0000147:SO:0000667:SO:0001624:SO:0001576;VW=wapl-1|R08C7.10b|r.2476_2477insu|c.?|p.?|protein_coding:three_prime_UTR:exon:insertion:3_prime_UTR_variant:transcript_variant|SO:0000010:SO:0000205:SO:0000147:SO:0000667:SO:0001624:SO:0001576;VT=Ins;VC=3prime_UTR_variant	GT:NB:ND:NP:NR:NU:PB:PD:PP:PR:PU:TG:VG	./.:0:29:0:29:0:1:23:1:23:1:1:1	./.:7:26:7:26:7:4:17:2:17:4:1:2
IV	5335750	e8fca02a-3095-11e7-9ef8-4325b85804bd	GT	G	840	F006	PC=D;RS=5335750;RE=5335761;LEN=1;REP=10;S1=64;S2=1199.03;F017;VD=Y4C6B.3|Y4C6B.3|r.?|-|-|protein_coding:CDS:intron:deletion:intron_variant|SO:0000010:SO:0000316:SO:0000188:SO:0000159:SO:0001627;VW=Y4C6B.3|Y4C6B.3|r.?|-|-|protein_coding:CDS:intron:deletion:intron_variant|SO:0000010:SO:0000316:SO:0000188:SO:0000159:SO:0001627;VT=Del;VC=intronic	GT:NB:ND:NP:NR:NU:PB:PD:PP:PR:PU:TG:VG	./.:0:24:0:24:0:0:20:0:20:0:1:0	./.:12:22:7:22:12:15:25:7:25:15:1:2
IV	5689854	87f300ac-3096-11e7-9ef8-4325b85804bd	C	CAAA	780	PASS	PC=I;RS=5689854;RE=5689864;LEN=3;REP=8;S1=56;S2=1091.5;F017;VD=C55C3.3|C55C3.3|r.?|-|-|protein_coding:insertion:5KB_downstream_variant|SO:0000010:SO:0000667:SO:0001633;VW=C55C3.8|C55C3.8|r.?|-|-|protein_coding:insertion:2KB_upstream_variant|SO:0000010:SO:0000667:SO:0001636;VT=Ins;VC=downstream	GT:NB:ND:NP:NR:NU:PB:PD:PP:PR:PU:TG:VG:MTR:WTR:AMB:UNK:VAF	./.:0:20:0:20:0:0:19:0:19:0:1:0:0:45:0:0:0	./.:7:16:7:16:7:6:15:6:15:6:1:1:17:0:0:0:1
IV	5697553	e9d563ba-3095-11e7-9ef8-4325b85804bd	CA	C	1200	F006;F015	PC=D;RS=5697553;RE=5697565;LEN=1;REP=11;S1=117;S2=1707.57;F017;VD=perm-5|C55C3.5|r.?|-|-|protein_coding:CDS:intron:deletion:intron_variant|SO:0000010:SO:0000316:SO:0000188:SO:0000159:SO:0001627;VW=perm-5|C55C3.5|r.?|-|-|protein_coding:CDS:intron:deletion:intron_variant|SO:0000010:SO:0000316:SO:0000188:SO:0000159:SO:0001627;VT=Del;VC=intronic	GT:NB:ND:NP:NR:NU:PB:PD:PP:PR:PU:TG:VG	./.:1:31:1:31:1:0:23:0:23:0:1:1	./.:12:15:7:15:12:22:23:12:23:22:1:2
IV	6083642	ea957434-3095-11e7-9ef8-4325b85804bd	TA	T	300	PASS	PC=D;RS=6083642;RE=6083652;LEN=1;REP=9;S1=10;S2=429.301;F017;VD=ugt-19|K08B4.3|r.?|-|-|protein_coding:deletion:5KB_upstream_variant|SO:0000010:SO:0000159:SO:0001635;VW=ugt-19|K08B4.3|r.?|-|-|protein_coding:deletion:5KB_upstream_variant|SO:0000010:SO:0000159:SO:0001635;VT=Del;VC=upstream	GT:NB:ND:NP:NR:NU:PB:PD:PP:PR:PU:TG:VG:MTR:WTR:AMB:UNK:VAF	./.:0:13:0:13:0:0:15:0:15:0:1:0:0:22:4:0:0	./.:10:31:4:31:10:4:22:1:22:4:1:2:16:37:1:0:0.3
IV	6146148	892df7b0-3096-11e7-9ef8-4325b85804bd	A	AT	720	PASS	PC=I;RS=6146148;RE=6146157;LEN=1;REP=7;S1=49;S2=1020.69;F017;VD=M03D4.6|M03D4.6|r.?|-|-|protein_coding:insertion:2KB_upstream_variant|SO:0000010:SO:0000667:SO:0001636;VW=M03D4.6|M03D4.6|r.?|-|-|protein_coding:insertion:2KB_upstream_variant|SO:0000010:SO:0000667:SO:0001636;VT=Ins;VC=upstream	GT:NB:ND:NP:NR:NU:PB:PD:PP:PR:PU:TG:VG:MTR:WTR:AMB:UNK:VAF	./.:0:26:0:26:0:0:15:0:15:0:1:0:0:53:0:0:0	./.:10:21:6:21:10:8:19:6:19:8:1:2:20:22:0:0:0.48
IV	8373687	90432188-3096-11e7-9ef8-4325b85804bd	G	GA	488	PASS	PC=I;RS=8373687;RE=8373698;LEN=1;REP=9;S1=18;S2=766.72;F017;VD=aagr-1|D2096.3.2|r.?|-|-|protein_coding:CDS:intron:insertion:intron_variant|SO:0000010:SO:0000316:SO:0000188:SO:0000667:SO:0001627;VW=aagr-1|D2096.3.2|r.?|-|-|protein_coding:CDS:intron:insertion:intron_variant|SO:0000010:SO:0000316:SO:0000188:SO:0000667:SO:0001627;VT=Ins;VC=intronic	GT:NB:ND:NP:NR:NU:PB:PD:PP:PR:PU:TG:VG:MTR:WTR:AMB:UNK:VAF	./.:0:9:0:9:0:0:26:0:26:0:1:0:0:31:0:0:0	./.:4:15:1:15:4:9:18:8:18:9:1:2:10:18:0:0:0.36
IV	8948897	9256b0ca-3096-11e7-9ef8-4325b85804bd	C	CT	480	PASS	PC=I;RS=8948897;RE=8948905;LEN=1;REP=6;S1=24;S2=679.656;F017;VT=Ins	GT:NB:ND:NP:NR:NU:PB:PD:PP:PR:PU:TG:VG:MTR:WTR:AMB:UNK:VAF	./.:0:15:0:15:0:0:29:0:29:0:1:0:0:45:0:0:0	./.:6:22:5:22:6:6:18:3:18:6:1:2:14:28:0:0:0.33
IV	9842752	337ec8f8-3096-11e7-9ef8-4325b85804bd	GT	G	540	PASS	PC=D;RS=9842752;RE=9842762;LEN=1;REP=9;S1=28;S2=772.139;F017;VD=kin-24|K07F5.4|r.?|-|-|protein_coding:deletion:2KB_upstream_variant|SO:0000010:SO:0000159:SO:0001636;VW=K07F5.17|K07F5.17|r.?|-|-|protein_coding:CDS:intron:deletion:intron_variant|SO:0000010:SO:0000316:SO:0000188:SO:0000159:SO:0001627;VT=Del;VC=upstream	GT:NB:ND:NP:NR:NU:PB:PD:PP:PR:PU:TG:VG:MTR:WTR:AMB:UNK:VAF	./.:0:15:0:15:0:0:22:0:22:0:1:0:0:44:2:0:0	./.:10:22:6:22:10:5:22:3:22:5:1:2:19:26:4:0:0.42
IV	10189071	341d4046-3096-11e7-9ef8-4325b85804bd	CA	C	420	F006	PC=D;RS=10189071;RE=10189082;LEN=1;REP=10;S1=20;S2=599.215;F017;VD=ptp-4|K04D7.4a|r.?|-|-|protein_coding:CDS:intron:deletion:intron_variant|SO:0000010:SO:0000316:SO:0000188:SO:0000159:SO:0001627;VW=ptp-4|K04D7.4a|r.?|-|-|protein_coding:CDS:intron:deletion:intron_variant|SO:0000010:SO:0000316:SO:0000188:SO:0000159:SO:0001627;VT=Del;VC=intronic	GT:NB:ND:NP:NR:NU:PB:PD:PP:PR:PU:TG:VG	./.:0:18:0:18:0:0:24:0:24:0:1:0	./.:4:11:3:11:4:4:16:4:16:4:1:2
IV	11214253	3649e720-3096-11e7-9ef8-4325b85804bd	GA	G	780	F006;F015	PC=D;RS=11214253;RE=11214265;LEN=1;REP=11;S1=44;S2=1113.77;F017;VD=R07H5.8|R07H5.8.2|r.?|-|-|protein_coding:deletion:5KB_upstream_variant|SO:0000010:SO:0000159:SO:0001635;VW=zip-6|R07H5.10b|r.?|-|-|protein_coding:CDS:intron:deletion:intron_variant|SO:0000010:SO:0000316:SO:0000188:SO:0000159:SO:0001627;VT=Del;VC=upstream	GT:NB:ND:NP:NR:NU:PB:PD:PP:PR:PU:TG:VG	./.:1:19:1:19:1:0:26:0:26:0:1:1	./.:11:19:9:19:11:7:24:3:24:7:1:2
IV	11756693	372177a8-3096-11e7-9ef8-4325b85804bd	CAA	C	720	F006;F015	PC=D;RS=11756693;RE=11756706;LEN=2;REP=12;S1=45;S2=1026.11;F017;VD=T12A7.2|T12A7.2.2|r.1226_1227delUU|c.?|p.?|protein_coding:three_prime_UTR:exon:deletion:3_prime_UTR_variant:transcript_variant|SO:0000010:SO:0000205:SO:0000147:SO:0000159:SO:0001624:SO:0001576;VW=T12A7.2|T12A7.2.2|r.1226_1227delUU|c.?|p.?|protein_coding:three_prime_UTR:exon:deletion:3_prime_UTR_variant:transcript_variant|SO:0000010:SO:0000205:SO:0000147:SO:0000159:SO:0001624:SO:0001576;VT=Del;VC=3prime_UTR_variant	GT:NB:ND:NP:NR:NU:PB:PD:PP:PR:PU:TG:VG	./.:1:19:0:19:1:1:16:0:16:1:1:1	./.:11:12:8:12:11:13:16:4:16:13:1:2
IV	12548464	3bb6f11c-3096-11e7-9ef8-4325b85804bd	AAG	A	360	PASS	PC=D;RS=12548464;RE=12548474;LEN=2;REP=4;S1=12;S2=513.957;F017;VD=ham-1|F53B2.6|r.?|-|-|protein_coding:deletion:5KB_downstream_variant|SO:0000010:SO:0000159:SO:0001633;VW=ZK795.1|ZK795.1|r.?|-|-|protein_coding:CDS:intron:deletion:intron_variant|SO:0000010:SO:0000316:SO:0000188:SO:0000159:SO:0001627;VT=Del;VC=downstream	GT:NB:ND:NP:NR:NU:PB:PD:PP:PR:PU:TG:VG:MTR:WTR:AMB:UNK:VAF	./.:0:16:0:16:0:0:20:0:20:0:1:0:0:38:3:0:0	./.:6:12:5:12:6:2:11:1:11:2:1:2:7:12:3:0:0.37
IV	13493828	4b212b04-3096-11e7-9ef8-4325b85804bd	CCT	C	540	PASS	PC=D;RS=13493828;RE=13493841;LEN=2;REP=6;S1=30;S2=772.139;F017;VD=tbc-9|Y45F10A.6a|r.?|-|-|protein_coding:CDS:intron:deletion:intron_variant|SO:0000010:SO:0000316:SO:0000188:SO:0000159:SO:0001627;VW=tbc-9|Y45F10A.6a|r.?|-|-|protein_coding:CDS:intron:deletion:intron_variant|SO:0000010:SO:0000316:SO:0000188:SO:0000159:SO:0001627;VT=Del;VC=intronic	GT:NB:ND:NP:NR:NU:PB:PD:PP:PR:PU:TG:VG:MTR:WTR:AMB:UNK:VAF	./.:0:22:0:22:0:0:10:0:10:0:1:0:0:36:2:0:0	./.:11:14:4:14:11:6:18:5:18:6:1:2:21:10:3:0:0.68
IV	13566304	baea67f2-3096-11e7-9ef8-4325b85804bd	C	CT	1260	PASS	PC=I;RS=13566304;RE=13566313;LEN=1;REP=7;S1=132;S2=1783.8;F017;VD=qui-1|Y45F10B.10a|r.?|-|-|protein_coding:CDS:intron:insertion:intron_variant|SO:0000010:SO:0000316:SO:0000188:SO:0000667:SO:0001627;VW=qui-1|Y45F10B.10a|r.?|-|-|protein_coding:CDS:intron:insertion:intron_variant|SO:0000010:SO:0000316:SO:0000188:SO:0000667:SO:0001627;VT=Ins;VC=intronic	GT:NB:ND:NP:NR:NU:PB:PD:PP:PR:PU:TG:VG:MTR:WTR:AMB:UNK:VAF	./.:0:16:0:16:0:0:17:0:17:0:1:0:0:40:0:0:0	./.:12:13:10:13:12:13:15:11:15:13:1:2:25:1:0:0:0.96
IV	13733203	4bbe3278-3096-11e7-9ef8-4325b85804bd	TA	T	946	PASS	PC=D;RS=13733203;RE=13733212;LEN=1;REP=8;S1=81;S2=1373.16;F017;VD=ent-6|C47A4.2b|r.?|-|-|protein_coding:deletion:500B_downstream_variant|SO:0000010:SO:0000159:SO:0001634;VW=ent-6|C47A4.2b|r.?|-|-|protein_coding:deletion:500B_downstream_variant|SO:0000010:SO:0000159:SO:0001634;VT=Del;VC=downstream	GT:NB:ND:NP:NR:NU:PB:PD:PP:PR:PU:TG:VG:MTR:WTR:AMB:UNK:VAF	./.:0:26:0:26:0:0:15:0:15:0:1:0:0:50:1:0:0	./.:14:26:8:26:14:11:24:8:24:11:1:2:32:20:1:0:0.62
IV	14459173	4f0f9e6c-3096-11e7-9ef8-4325b85804bd	AT	A	600	F006;F015	PC=D;RS=14459173;RE=14459184;LEN=1;REP=10;S1=27;S2=854.989;F017;VD=LLC1.2|LLC1.2a|r.?|-|-|protein_coding:CDS:intron:deletion:intron_variant|SO:0000010:SO:0000316:SO:0000188:SO:0000159:SO:0001627;VW=LLC1.2|LLC1.2a|r.?|-|-|protein_coding:CDS:intron:deletion:intron_variant|SO:0000010:SO:0000316:SO:0000188:SO:0000159:SO:0001627;VT=Del;VC=intronic	GT:NB:ND:NP:NR:NU:PB:PD:PP:PR:PU:TG:VG	./.:0:24:0:24:0:1:20:1:20:1:1:1	./.:4:13:2:13:4:8:16:7:16:8:1:2
IV	14470265	bd9f1344-3096-11e7-9ef8-4325b85804bd	C	CT	720	PASS	PC=I;RS=14470265;RE=14470274;LEN=1;REP=7;S1=49;S2=1015.27;F017;VD=dld-1|LLC1.3a.2|r.?|-|-|protein_coding:insertion:5KB_downstream_variant|SO:0000010:SO:0000667:SO:0001633;VW=dld-1|LLC1.3a.2|r.?|-|-|protein_coding:insertion:5KB_downstream_variant|SO:0000010:SO:0000667:SO:0001633;VT=Ins;VC=downstream	GT:NB:ND:NP:NR:NU:PB:PD:PP:PR:PU:TG:VG:MTR:WTR:AMB:UNK:VAF	./.:0:19:0:19:0:0:28:0:28:0:1:0:0:40:0:0:0	./.:8:19:6:19:8:10:28:6:28:10:1:2:15:21:0:0:0.42
IV	14870228	bf6fd302-3096-11e7-9ef8-4325b85804bd	C	CA	780	F015	PC=I;RS=14870228;RE=14870239;LEN=1;REP=9;S1=56;S2=1093.3;F017;VD=Y57G11C.38|Y57G11C.38|r.?|-|-|protein_coding:insertion:500B_downstream_variant|SO:0000010:SO:0000667:SO:0001634;VW=Y57G11C.38|Y57G11C.38|r.?|-|-|protein_coding:insertion:500B_downstream_variant|SO:0000010:SO:0000667:SO:0001634;VT=Ins;VC=downstream	GT:NB:ND:NP:NR:NU:PB:PD:PP:PR:PU:TG:VG	./.:0:20:0:20:0:2:23:1:23:2:1:2	./.:9:25:7:25:9:7:20:5:20:7:1:2
IV	15271243	c1f11578-3096-11e7-9ef8-4325b85804bd	G	GA	1560	F015	PC=I;RS=15271243;RE=15271252;LEN=1;REP=7;S1=196;S2=2210.09;F017;VD=Y73F8A.5|Y73F8A.5|r.?|-|-|protein_coding:insertion:5KB_downstream_variant|SO:0000010:SO:0000667:SO:0001633;VW=ccg-1|Y73F8A.6|r.?|-|-|protein_coding:CDS:intron:insertion:intron_variant|SO:0000010:SO:0000316:SO:0000188:SO:0000667:SO:0001627;VT=Ins;VC=downstream	GT:NB:ND:NP:NR:NU:PB:PD:PP:PR:PU:TG:VG	./.:0:21:0:21:0:1:17:1:17:1:1:1	./.:18:23:13:23:18:21:28:12:28:21:1:2
IV	15380953	627bb756-3096-11e7-9ef8-4325b85804bd	AT	A	420	F006	PC=D;RS=15380953;RE=15380964;LEN=1;REP=10;S1=18;S2=599.817;F017;VD=Y73F8A.20|Y73F8A.20|r.?|-|-|protein_coding:CDS:intron:deletion:intron_variant|SO:0000010:SO:0000316:SO:0000188:SO:0000159:SO:0001627;VW=Y73F8A.20|Y73F8A.20|r.?|-|-|protein_coding:CDS:intron:deletion:intron_variant|SO:0000010:SO:0000316:SO:0000188:SO:0000159:SO:0001627;VT=Del;VC=intronic	GT:NB:ND:NP:NR:NU:PB:PD:PP:PR:PU:TG:VG	./.:0:24:0:24:0:0:29:0:29:0:1:0	./.:9:24:5:24:9:5:13:2:13:5:1:2
IV	15840349	c4b56c50-3096-11e7-9ef8-4325b85804bd	G	GT	1440	F015	PC=I;RS=15840349;RE=15840360;LEN=1;REP=9;S1=144;S2=2043.79;F017;VT=Ins	GT:NB:ND:NP:NR:NU:PB:PD:PP:PR:PU:TG:VG	./.:0:30:0:30:0:1:26:0:26:1:1:1	./.:22:31:17:31:22:14:18:7:18:14:1:2
IV	16318810	65c8de84-3096-11e7-9ef8-4325b85804bd	GA	G	300	F006	PC=D;RS=16318810;RE=16318821;LEN=1;REP=10;S1=10;S2=429.301;F017;VD=srz-61|K03D3.4|r.?|-|-|protein_coding:deletion:5KB_upstream_variant|SO:0000010:SO:0000159:SO:0001635;VW=srz-61|K03D3.4|r.?|-|-|protein_coding:deletion:5KB_upstream_variant|SO:0000010:SO:0000159:SO:0001635;VT=Del;VC=upstream	GT:NB:ND:NP:NR:NU:PB:PD:PP:PR:PU:TG:VG	./.:0:19:0:19:0:0:22:0:22:0:1:0	./.:3:14:1:14:3:6:15:4:15:6:1:2
IV	16498368	c7bf2706-3096-11e7-9ef8-4325b85804bd	C	CGA	360	F006	PC=I;RS=16498368;RE=16498391;LEN=2;REP=10;S1=15;S2=507.936;F017;VD=zip-7|Y51H4A.4|r.?|-|-|protein_coding:insertion:5KB_downstream_variant|SO:0000010:SO:0000667:SO:0001633;VW=Y51H4A.2|Y51H4A.2|r.?|-|-|protein_coding:insertion:5KB_upstream_variant|SO:0000010:SO:0000667:SO:0001635;VT=Ins;VC=downstream	GT:NB:ND:NP:NR:NU:PB:PD:PP:PR:PU:TG:VG	./.:0:27:0:27:0:0:18:0:18:0:1:0	./.:4:16:2:16:4:6:14:4:14:6:1:2
IV	16952958	c9b86aae-3096-11e7-9ef8-4325b85804bd	C	CAA	420	F006;F015	PC=I;RS=16952958;RE=16952975;LEN=2;REP=15;S1=20;S2=588.378;F017;VD=Y116A8C.13|Y116A8C.13b|r.?|-|-|protein_coding:CDS:intron:insertion:intron_variant|SO:0000010:SO:0000316:SO:0000188:SO:0000667:SO:0001627;VW=Y116A8C.13|Y116A8C.13b|r.?|-|-|protein_coding:CDS:intron:insertion:intron_variant|SO:0000010:SO:0000316:SO:0000188:SO:0000667:SO:0001627;VT=Ins;VC=intronic	GT:NB:ND:NP:NR:NU:PB:PD:PP:PR:PU:TG:VG	./.:2:21:0:21:2:2:18:1:18:2:1:2	./.:11:18:3:18:11:12:19:3:19:12:1:2
V	954432	dd2487f8-3096-11e7-815d-011f7d8ee618	AAAACCTCAAAAATCAATA	ACCTCAAAAATCAATAA	480	PASS	PC=DI;RS=954432;RE=954451;LEN=18;REP=0;S1=25;F017;VD=sqv-6|Y50D4C.4|r.?|-|-|protein_coding:CDS:intron:indel:intron_variant|SO:0000010:SO:0000316:SO:0000188:SO:1000032:SO:0001627;VW=sqv-6|Y50D4C.4|r.?|-|-|protein_coding:CDS:intron:indel:intron_variant|SO:0000010:SO:0000316:SO:0000188:SO:1000032:SO:0001627;VT=Complex;VC=intronic	GT:NB:ND:NP:NR:NU:PB:PD:PP:PR:PU:TG:VG:MTR:WTR:AMB:UNK:VAF	./.:0:27:0:27:0:0:22:0:22:0:1:0:0:46:2:0:0	./.:0:19:4:19:4:0:20:4:20:4:1:1:0:5:0:0:0
V	1790863	fb300920-3096-11e7-815d-011f7d8ee618	T	TA	660	PASS	PC=I;RS=1790863;RE=1790872;LEN=1;REP=7;S1=42;S2=930.93;F017;VD=F36H9.1|F36H9.1|r.?|-|-|protein_coding:insertion:5KB_upstream_variant|SO:0000010:SO:0000667:SO:0001635;VW=F36H9.2|F36H9.2|r.?|-|-|protein_coding:CDS:intron:insertion:intron_variant|SO:0000010:SO:0000316:SO:0000188:SO:0000667:SO:0001627;VT=Ins;VC=upstream	GT:NB:ND:NP:NR:NU:PB:PD:PP:PR:PU:TG:VG:MTR:WTR:AMB:UNK:VAF	./.:0:20:0:20:0:0:22:0:22:0:1:0:1:50:0:0:0.02	./.:8:19:6:19:8:9:20:5:20:9:1:2:17:21:0:0:0.45
V	1802340	fb45a500-3096-11e7-815d-011f7d8ee618	C	CA	780	PASS	PC=I;RS=1802340;RE=1802350;LEN=1;REP=8;S1=50;S2=1105.01;F017;VD=F36H9.1|F36H9.1|r.?|-|-|protein_coding:insertion:5KB_downstream_variant|SO:0000010:SO:0000667:SO:0001633;VW=srt-41|F36H9.6|r.?|-|-|protein_coding:CDS:intron:insertion:intron_variant|SO:0000010:SO:0000316:SO:0000188:SO:0000667:SO:0001627;VT=Ins;VC=downstream	GT:NB:ND:NP:NR:NU:PB:PD:PP:PR:PU:TG:VG:MTR:WTR:AMB:UNK:VAF	./.:0:16:0:16:0:0:29:0:29:0:1:0:1:42:0:0:0.02	./.:9:17:4:17:9:12:20:9:20:12:1:2:26:12:0:0:0.68
V	2298270	fc8d1b8c-3096-11e7-815d-011f7d8ee618	A	AT	600	PASS	PC=I;RS=2298270;RE=2298278;LEN=1;REP=6;S1=35;S2=849.913;F017;VD=irld-54|Y19D10B.2|r.?|-|-|protein_coding:insertion:5KB_downstream_variant|SO:0000010:SO:0000667:SO:0001633;VW=irld-54|Y19D10B.2|r.?|-|-|protein_coding:insertion:5KB_downstream_variant|SO:0000010:SO:0000667:SO:0001633;VT=Ins;VC=downstream	GT:NB:ND:NP:NR:NU:PB:PD:PP:PR:PU:TG:VG:MTR:WTR:AMB:UNK:VAF	./.:0:22:0:22:0:0:21:0:21:0:1:0:0:41:0:0:0	./.:8:23:6:23:8:5:15:4:15:5:1:2:13:19:0:1:0.41
V	2648289	fceedeb2-3096-11e7-815d-011f7d8ee618	G	GT	540	PASS	PC=I;RS=2648289;RE=2648298;LEN=1;REP=7;S1=30;S2=762.874;F017;VD=W02H5.8|W02H5.8|r.?|-|-|protein_coding:CDS:intron:insertion:intron_variant|SO:0000010:SO:0000316:SO:0000188:SO:0000667:SO:0001627;VW=W02H5.8|W02H5.8|r.?|-|-|protein_coding:CDS:intron:insertion:intron_variant|SO:0000010:SO:0000316:SO:0000188:SO:0000667:SO:0001627;VT=Ins;VC=intronic	GT:NB:ND:NP:NR:NU:PB:PD:PP:PR:PU:TG:VG:MTR:WTR:AMB:UNK:VAF	./.:0:19:0:19:0:0:16:0:16:0:1:0:0:30:0:0:0	./.:7:19:4:19:7:12:23:5:23:12:1:2:20:24:0:0:0.45
V	3055674	fe1095e2-3096-11e7-815d-011f7d8ee618	C	CA	540	F015	PC=I;RS=3055674;RE=3055685;LEN=1;REP=9;S1=28;S2=762.874;F017;VD=srt-15|C50H11.10|r.?|-|-|protein_coding:insertion:5KB_downstream_variant|SO:0000010:SO:0000667:SO:0001633;VW=srt-15|C50H11.10|r.?|-|-|protein_coding:insertion:5KB_downstream_variant|SO:0000010:SO:0000667:SO:0001633;VT=Ins;VC=downstream	GT:NB:ND:NP:NR:NU:PB:PD:PP:PR:PU:TG:VG	./.:1:28:0:28:1:1:17:1:17:1:1:2	./.:8:13:3:13:8:14:22:5:22:14:1:2
V	3232304	7cb568ac-3095-11e7-815d-011f7d8ee618	AT	A	660	PASS	PC=D;RS=3232304;RE=3232314;LEN=1;REP=9;S1=42;S2=941.768;F017;VD=K08D9.6|K08D9.6|r.?|-|-|protein_coding:CDS:intron:deletion:intron_variant|SO:0000010:SO:0000316:SO:0000188:SO:0000159:SO:0001627;VW=K08D9.6|K08D9.6|r.?|-|-|protein_coding:CDS:intron:deletion:intron_variant|SO:0000010:SO:0000316:SO:0000188:SO:0000159:SO:0001627;VT=Del;VC=intronic	GT:NB:ND:NP:NR:NU:PB:PD:PP:PR:PU:TG:VG:MTR:WTR:AMB:UNK:VAF	./.:0:19:0:19:0:0:13:0:13:0:1:0:0:32:1:0:0	./.:6:14:5:14:6:9:14:6:14:9:1:2:18:12:3:0:0.6
V	4098689	7e58f7fa-3095-11e7-815d-011f7d8ee618	GT	G	600	F006	PC=D;RS=4098689;RE=4098700;LEN=1;REP=10;S1=35;S2=858.342;F017;VD=nhr-181|F38H12.3|r.?|-|-|protein_coding:CDS:intron:deletion:intron_variant|SO:0000010:SO:0000316:SO:0000188:SO:0000159:SO:0001627;VW=nhr-181|F38H12.3|r.?|-|-|protein_coding:CDS:intron:deletion:intron_variant|SO:0000010:SO:0000316:SO:0000188:SO:0000159:SO:0001627;VT=Del;VC=intronic	GT:NB:ND:NP:NR:NU:PB:PD:PP:PR:PU:TG:VG	./.:0:29:0:29:0:0:13:0:13:0:1:0	./.:8:20:6:20:8:9:24:4:24:9:1:2
V	4433404	7f1646d4-3095-11e7-815d-011f7d8ee618	CT	C	600	F006;F015	PC=D;RS=4433404;RE=4433415;LEN=1;REP=10;S1=36;S2=857.74;F017;VD=Y47D7A.13|Y47D7A.13|r.?|-|-|protein_coding:deletion:5KB_downstream_variant|SO:0000010:SO:0000159:SO:0001633;VW=Y47D7A.12|Y47D7A.12|r.?|-|-|protein_coding:deletion:5KB_upstream_variant|SO:0000010:SO:0000159:SO:0001635;VT=Del;VC=downstream	GT:NB:ND:NP:NR:NU:PB:PD:PP:PR:PU:TG:VG	./.:0:12:0:12:0:1:26:0:26:1:1:1	./.:6:13:5:13:6:6:13:5:13:6:1:2
V	4434956	7f2179f0-3095-11e7-815d-011f7d8ee618	CA	C	420	F006	PC=D;RS=4434956;RE=4434967;LEN=1;REP=10;S1=18;S2=599.033;F017;VD=Y47D7A.13|Y47D7A.13|r.971delU|c.?|p.?|protein_coding:three_prime_UTR:exon:deletion:3_prime_UTR_variant:transcript_variant|SO:0000010:SO:0000205:SO:0000147:SO:0000159:SO:0001624:SO:0001576;VW=Y47D7A.13|Y47D7A.13|r.971delU|c.?|p.?|protein_coding:three_prime_UTR:exon:deletion:3_prime_UTR_variant:transcript_variant|SO:0000010:SO:0000205:SO:0000147:SO:0000159:SO:0001624:SO:0001576;VT=Del;VC=3prime_UTR_variant	GT:NB:ND:NP:NR:NU:PB:PD:PP:PR:PU:TG:VG	./.:0:22:0:22:0:0:20:0:20:0:1:0	./.:8:17:2:17:8:6:13:5:13:6:1:2
V	4857119	803fc260-3095-11e7-815d-011f7d8ee618	CA	C	660	PASS	PC=D;RS=4857119;RE=4857129;LEN=1;REP=9;S1=30;S2=942.972;F017;VD=nex-4|C37H5.1|r.1273delA|c.?|p.?|protein_coding:three_prime_UTR:exon:deletion:3_prime_UTR_variant:transcript_variant|SO:0000010:SO:0000205:SO:0000147:SO:0000159:SO:0001624:SO:0001576;VW=nex-4|C37H5.1|r.1273delA|c.?|p.?|protein_coding:three_prime_UTR:exon:deletion:3_prime_UTR_variant:transcript_variant|SO:0000010:SO:0000205:SO:0000147:SO:0000159:SO:0001624:SO:0001576;VT=Del;VC=3prime_UTR_variant	GT:NB:ND:NP:NR:NU:PB:PD:PP:PR:PU:TG:VG:MTR:WTR:AMB:UNK:VAF	./.:0:24:0:24:0:0:26:0:26:0:1:0:0:50:6:0:0	./.:6:18:2:18:6:16:26:9:26:16:1:2:24:17:3:0:0.59
V	5345907	88b17aba-3095-11e7-815d-011f7d8ee618	CA	C	420	F006;F015	PC=D;RS=5345907;RE=5345918;LEN=1;REP=10;S1=18;S2=598.431;F017;VD=T09D3.3|T09D3.3|r.?|-|-|protein_coding:deletion:5KB_downstream_variant|SO:0000010:SO:0000159:SO:0001633;VW=srg-25|T09D3.5|r.?|-|-|protein_coding:deletion:2KB_upstream_variant|SO:0000010:SO:0000159:SO:0001636;VT=Del;VC=downstream	GT:NB:ND:NP:NR:NU:PB:PD:PP:PR:PU:TG:VG	./.:0:19:0:19:0:2:23:1:23:2:1:2	./.:5:10:2:10:5:8:16:4:16:8:1:2
V	5651943	0768c236-3097-11e7-815d-011f7d8ee618	C	CCACA	420	F006	PC=I;RS=5651943;RE=5651972;LEN=4;REP=13;S1=20;S2=579.767;VD=hex-2|C14C11.3.2|r.?|-|-|protein_coding:insertion:5KB_upstream_variant|SO:0000010:SO:0000667:SO:0001635;VW=hex-2|C14C11.3.2|r.?|-|-|protein_coding:insertion:5KB_upstream_variant|SO:0000010:SO:0000667:SO:0001635;VT=Ins;VC=upstream	GT:NB:ND:NP:NR:NU:PB:PD:PP:PR:PU:TG:VG	./.:0:20:0:20:0:0:28:0:28:0:1:0	./.:12:22:4:22:12:7:20:3:20:7:1:2
V	7760569	0b451864-3097-11e7-815d-011f7d8ee618	A	AT	660	PASS	PC=I;RS=7760569;RE=7760577;LEN=1;REP=6;S1=40;S2=935.145;F017;VD=hint-3|C26F1.7b|r.97+7_97+8insu|c.74+7_74+8insT|p.?|protein_coding:CDS:extended_intronic_splice_region:insertion:extended_intronic_splice_region_variant:transcript_variant|SO:0000010:SO:0000316:SO:0001996:SO:0000667:SO:0001995:SO:0001576;VW=hint-3|C26F1.7a.1|r.86_87insu|c.?|p.?|protein_coding:five_prime_UTR:exon:insertion:5_prime_UTR_variant:transcript_variant|SO:0000010:SO:0000204:SO:0000147:SO:0000667:SO:0001623:SO:0001576;VT=Ins;VC=splice_region	GT:NB:ND:NP:NR:NU:PB:PD:PP:PR:PU:TG:VG:MTR:WTR:AMB:UNK:VAF	./.:0:22:0:22:0:0:18:0:18:0:1:0:0:46:0:0:0	./.:7:15:4:15:7:9:21:7:21:9:1:2:17:22:0:0:0.44
V	8011983	938c0310-3095-11e7-815d-011f7d8ee618	CA	C	600	F006	PC=D;RS=8011983;RE=8011995;LEN=1;REP=11;S1=27;S2=852.321;F017;VD=Y97E10AR.4|Y97E10AR.4|r.?|-|-|protein_coding:deletion:2KB_upstream_variant|SO:0000010:SO:0000159:SO:0001636;VW=rpb-9|Y97E10AR.5|r.?|-|-|protein_coding:CDS:intron:deletion:intron_variant|SO:0000010:SO:0000316:SO:0000188:SO:0000159:SO:0001627;VT=Del;VC=upstream	GT:NB:ND:NP:NR:NU:PB:PD:PP:PR:PU:TG:VG	./.:0:23:0:23:0:0:14:0:14:0:1:0	./.:7:15:2:15:7:9:22:8:22:9:1:2
V	8037971	0bf644e0-3097-11e7-815d-011f7d8ee618	C	CT	360	PASS	PC=I;RS=8037971;RE=8037979;LEN=1;REP=6;S1=16;S2=499.953;F017;VD=vars-1|ZC513.4|r.?|-|-|protein_coding:insertion:5KB_downstream_variant|SO:0000010:SO:0000667:SO:0001633;VW=ZC513.5|ZC513.5|r.?|-|-|protein_coding:CDS:intron:insertion:intron_variant|SO:0000010:SO:0000316:SO:0000188:SO:0000667:SO:0001627;VT=Ins;VC=downstream	GT:NB:ND:NP:NR:NU:PB:PD:PP:PR:PU:TG:VG:MTR:WTR:AMB:UNK:VAF	./.:0:16:0:16:0:0:21:0:21:0:1:0:0:38:0:0:0	./.:8:16:3:16:8:9:21:3:21:9:1:2:10:13:0:0:0.43
V	8041837	0c007668-3097-11e7-815d-011f7d8ee618	G	GA	540	PASS	PC=I;RS=8041837;RE=8041845;LEN=1;REP=6;S1=30;S2=765.283;F017;VD=ZC513.5|ZC513.5|r.?|-|-|protein_coding:insertion:5KB_downstream_variant|SO:0000010:SO:0000667:SO:0001633;VW=ZC513.5|ZC513.5|r.?|-|-|protein_coding:insertion:5KB_downstream_variant|SO:0000010:SO:0000667:SO:0001633;VT=Ins;VC=downstream	GT:NB:ND:NP:NR:NU:PB:PD:PP:PR:PU:TG:VG:MTR:WTR:AMB:UNK:VAF	./.:0:24:0:24:0:0:22:0:22:0:1:0:0:40:0:0:0	./.:7:19:4:19:7:6:16:5:16:6:1:2:16:19:0:0:0.46
V	8380016	9442f0f2-3095-11e7-815d-011f7d8ee618	GA	G	900	PASS	PC=D;RS=8380016;RE=8380024;LEN=1;REP=7;S1=66;S2=1287.51;F017;VD=F38E1.3|F38E1.3|r.?|-|-|protein_coding:deletion:5KB_downstream_variant|SO:0000010:SO:0000159:SO:0001633;VW=F52E1.5|F52E1.5|r.?|-|-|protein_coding:CDS:intron:deletion:intron_variant|SO:0000010:SO:0000316:SO:0000188:SO:0000159:SO:0001627;VT=Del;VC=downstream	GT:NB:ND:NP:NR:NU:PB:PD:PP:PR:PU:TG:VG:MTR:WTR:AMB:UNK:VAF	./.:0:25:0:25:0:0:26:0:26:0:1:0:0:60:4:0:0	./.:16:23:10:23:16:9:18:5:18:9:1:2:29:12:0:0:0.71
V	9869211	0efb5fd6-3097-11e7-815d-011f7d8ee618	T	TA	480	PASS	PC=I;RS=9869211;RE=9869221;LEN=1;REP=8;S1=24;S2=681.857;F017;VD=srab-18|T11A5.3|r.?|-|-|protein_coding:insertion:5KB_downstream_variant|SO:0000010:SO:0000667:SO:0001633;VW=srab-17|T11A5.2|r.?|-|-|protein_coding:insertion:2KB_upstream_variant|SO:0000010:SO:0000667:SO:0001636;VT=Ins;VC=downstream	GT:NB:ND:NP:NR:NU:PB:PD:PP:PR:PU:TG:VG:MTR:WTR:AMB:UNK:VAF	./.:0:29:0:29:0:0:23:0:23:0:1:0:1:52:0:0:0.02	./.:9:19:5:19:9:5:19:3:19:5:1:2:15:18:0:0:0.45
V	12090453	12ba5910-3097-11e7-815d-011f7d8ee618	T	TA	660	PASS	PC=I;RS=12090453;RE=12090462;LEN=1;REP=7;S1=42;S2=936.349;F017;VD=R07B7.12|R07B7.12a|r.803_804insa|c.803_804insA|p.T271fs*13|protein_coding:CDS:exon:insertion:frameshift_variant|SO:0000010:SO:0000316:SO:0000147:SO:0000667:SO:0001589;VW=R07B7.12|R07B7.12a|r.803_804insa|c.803_804insA|p.T271fs*13|protein_coding:CDS:exon:insertion:frameshift_variant|SO:0000010:SO:0000316:SO:0000147:SO:0000667:SO:0001589;VT=Ins;VC=frameshift	GT:NB:ND:NP:NR:NU:PB:PD:PP:PR:PU:TG:VG:MTR:WTR:AMB:UNK:VAF	./.:0:17:0:17:0:0:21:0:21:0:1:0:0:44:0:0:0	./.:11:26:5:26:11:8:20:6:20:8:1:2:23:25:0:0:0.48
V	12376229	9a8b6ed0-3095-11e7-815d-011f7d8ee618	CT	C	266	PASS	PC=D;RS=12376229;RE=12376236;LEN=1;REP=6;S1=16;S2=515.005;F017;VD=K01D12.1|K01D12.1|r.?|-|-|protein_coding:deletion:2KB_upstream_variant|SO:0000010:SO:0000159:SO:0001636;VW=K01D12.1|K01D12.1|r.?|-|-|protein_coding:deletion:2KB_upstream_variant|SO:0000010:SO:0000159:SO:0001636;VT=Del;VC=upstream	GT:NB:ND:NP:NR:NU:PB:PD:PP:PR:PU:TG:VG:MTR:WTR:AMB:UNK:VAF	./.:0:19:0:19:0:0:13:0:13:0:1:0:0:36:2:0:0	./.:10:14:3:14:10:7:21:3:21:7:1:2:16:19:0:0:0.46
V	14244376	9df0ba30-3095-11e7-815d-011f7d8ee618	GT	G	1200	F006;F015	PC=D;RS=14244376;RE=14244387;LEN=1;REP=10;S1=120;S2=1715.48;F017;VD=K02E11.10|K02E11.10|r.?|-|-|protein_coding:deletion:5KB_upstream_variant|SO:0000010:SO:0000159:SO:0001635;VW=sre-7|K02E11.2|r.?|-|-|protein_coding:CDS:intron:deletion:intron_variant|SO:0000010:SO:0000316:SO:0000188:SO:0000159:SO:0001627;VT=Del;VC=upstream	GT:NB:ND:NP:NR:NU:PB:PD:PP:PR:PU:TG:VG	./.:0:15:0:15:0:1:26:1:26:1:1:1	./.:17:17:11:17:17:11:13:8:13:11:1:2
V	14875563	17c1bb88-3097-11e7-815d-011f7d8ee618	A	AT	540	PASS	PC=I;RS=14875563;RE=14875568;LEN=1;REP=3;S1=24;S2=767.089;F017;VD=ZC412.3|ZC412.3.3|r.?|-|-|protein_coding:insertion:5KB_upstream_variant|SO:0000010:SO:0000667:SO:0001635;VW=ZC412.3|ZC412.3.3|r.?|-|-|protein_coding:insertion:5KB_upstream_variant|SO:0000010:SO:0000667:SO:0001635;VT=Ins;VC=upstream	GT:NB:ND:NP:NR:NU:PB:PD:PP:PR:PU:TG:VG:MTR:WTR:AMB:UNK:VAF	./.:0:16:0:16:0:0:20:0:20:0:1:0:0:34:0:0:0	./.:8:25:2:25:8:8:17:7:17:9:1:2:20:20:0:0:0.5
V	15592253	197de488-3097-11e7-815d-011f7d8ee618	C	CT	360	PASS	PC=I;RS=15592253;RE=15592262;LEN=1;REP=7;S1=15;S2=507.178;F017;VD=fbxa-139|B0391.9|r.?|-|-|protein_coding:insertion:5KB_downstream_variant|SO:0000010:SO:0000667:SO:0001633;VW=fbxa-139|B0391.9|r.?|-|-|protein_coding:insertion:5KB_downstream_variant|SO:0000010:SO:0000667:SO:0001633;VT=Ins;VC=downstream	GT:NB:ND:NP:NR:NU:PB:PD:PP:PR:PU:TG:VG:MTR:WTR:AMB:UNK:VAF	./.:0:15:0:15:0:0:23:0:23:0:1:0:0:36:0:0:0	./.:5:14:2:14:5:8:17:4:17:8:1:2:11:15:0:1:0.42
V	17779929	91a6ca48-3096-11e7-815d-011f7d8ee618	TA	T	840	PASS	PC=D;RS=17779929;RE=17779936;LEN=1;REP=6;S1=55;S2=1199.27;F017;VD=srab-12|C47A10.6|r.?|-|-|protein_coding:deletion:5KB_downstream_variant|SO:0000010:SO:0000159:SO:0001633;VW=ddo-1|C47A10.5a|r.?|-|-|protein_coding:deletion:5KB_upstream_variant|SO:0000010:SO:0000159:SO:0001635;VT=Del;VC=downstream	GT:NB:ND:NP:NR:NU:PB:PD:PP:PR:PU:TG:VG:MTR:WTR:AMB:UNK:VAF	./.:0:21:0:21:0:0:18:0:18:0:1:0:0:41:3:0:0	./.:11:26:10:26:11:7:24:4:24:7:1:2:24:29:0:0:0.45
V	18375779	93bb7004-3096-11e7-815d-011f7d8ee618	GA	G	360	PASS	PC=D;RS=18375779;RE=18375789;LEN=1;REP=9;S1=16;S2=511.393;F017;VD=Y51A2B.2|Y51A2B.2|r.?|-|-|protein_coding:CDS:intron:deletion:intron_variant|SO:0000010:SO:0000316:SO:0000188:SO:0000159:SO:0001627;VW=Y51A2B.2|Y51A2B.2|r.?|-|-|protein_coding:CDS:intron:deletion:intron_variant|SO:0000010:SO:0000316:SO:0000188:SO:0000159:SO:0001627;VT=Del;VC=intronic	GT:NB:ND:NP:NR:NU:PB:PD:PP:PR:PU:TG:VG:MTR:WTR:AMB:UNK:VAF	./.:0:28:0:28:0:0:18:0:18:0:1:0:0:55:4:0:0	./.:9:20:3:20:9:8:19:3:19:8:1:2:15:18:2:0:0.45
V	19584911	a5a6f9fa-3096-11e7-815d-011f7d8ee618	ATT	A	660	F006	PC=D;RS=19584911;RE=19584923;LEN=2;REP=11;S1=42;S2=938.757;F017;VD=kcnl-1|B0399.1a|r.?|-|-|protein_coding:CDS:intron:deletion:intron_variant|SO:0000010:SO:0000316:SO:0000188:SO:0000159:SO:0001627;VW=kcnl-1|B0399.1a|r.?|-|-|protein_coding:CDS:intron:deletion:intron_variant|SO:0000010:SO:0000316:SO:0000188:SO:0000159:SO:0001627;VT=Del;VC=intronic	GT:NB:ND:NP:NR:NU:PB:PD:PP:PR:PU:TG:VG	./.:0:16:0:16:0:0:16:0:16:0:1:0	./.:16:21:6:21:16:12:12:5:12:12:1:2
V	20057040	a6fc40bc-3096-11e7-815d-011f7d8ee618	AT	A	660	F006;F015	PC=D;RS=20057040;RE=20057053;LEN=1;REP=12;S1=42;S2=939.359;F017;VD=ttx-1|Y113G7A.6a|r.?|-|-|protein_coding:CDS:intron:deletion:intron_variant|SO:0000010:SO:0000316:SO:0000188:SO:0000159:SO:0001627;VW=ttx-1|Y113G7A.6a|r.?|-|-|protein_coding:CDS:intron:deletion:intron_variant|SO:0000010:SO:0000316:SO:0000188:SO:0000159:SO:0001627;VT=Del;VC=intronic	GT:NB:ND:NP:NR:NU:PB:PD:PP:PR:PU:TG:VG	./.:1:22:0:22:1:2:18:0:18:2:1:1	./.:13:16:6:16:13:11:13:5:13:11:1:2
V	20666051	a8bd7538-3096-11e7-815d-011f7d8ee618	AGG	A	780	F006;F012;F015	PC=D;RS=20666051;RE=20666066;LEN=2;REP=14;S1=44;S2=1097.78;F017;VD=mlt-11|W01F3.3b|r.?|-|-|protein_coding:deletion:2KB_upstream_variant|SO:0000010:SO:0000159:SO:0001636;VW=mlt-11|W01F3.3b|r.?|-|-|protein_coding:deletion:2KB_upstream_variant|SO:0000010:SO:0000159:SO:0001636;VT=Del;VC=upstream	GT:NB:ND:NP:NR:NU:PB:PD:PP:PR:PU:TG:VG	./.:5:10:1:10:5:15:17:0:17:15:1:2	./.:5:9:2:9:5:14:22:10:22:14:1:2
V	20780901	306c5ea4-3097-11e7-815d-011f7d8ee618	T	TA	360	PASS	PC=I;RS=20780901;RE=20780907;LEN=1;REP=4;S1=15;S2=510.188;F017;VD=hif-1|F38A6.3b|r.?|-|-|protein_coding:CDS:intron:insertion:intron_variant|SO:0000010:SO:0000316:SO:0000188:SO:0000667:SO:0001627;VW=hif-1|F38A6.3b|r.?|-|-|protein_coding:CDS:intron:insertion:intron_variant|SO:0000010:SO:0000316:SO:0000188:SO:0000667:SO:0001627;VT=Ins;VC=intronic	GT:NB:ND:NP:NR:NU:PB:PD:PP:PR:PU:TG:VG:MTR:WTR:AMB:UNK:VAF	./.:0:23:0:23:0:0:26:0:26:0:1:0:0:56:0:0:0	./.:4:11:2:11:4:6:13:4:13:6:1:2:10:14:0:0:0.42
X	579119	ec14edb8-3094-11e7-9ba7-041e7d8ee618	CA	C	540	PASS	PC=D;RS=579119;RE=579127;LEN=1;REP=7;S1=30;S2=773.282;F017;VD=mrp-1|F57C12.5b|r.?|-|-|protein_coding:CDS:intron:deletion:intron_variant|SO:0000010:SO:0000316:SO:0000188:SO:0000159:SO:0001627;VW=mrp-1|F57C12.5b|r.?|-|-|protein_coding:CDS:intron:deletion:intron_variant|SO:0000010:SO:0000316:SO:0000188:SO:0000159:SO:0001627;VT=Del;VC=intronic	GT:NB:ND:NP:NR:NU:PB:PD:PP:PR:PU:TG:VG:MTR:WTR:AMB:UNK:VAF	./.:0:24:0:24:0:0:17:0:17:0:1:0:0:44:3:0:0	./.:6:12:5:12:6:7:17:4:17:7:1:2:17:16:0:0:0.52
X	703811	8daf34c6-3095-11e7-9ba7-041e7d8ee618	C	CA	420	PASS	PC=I;RS=703811;RE=703821;LEN=1;REP=8;S1=20;S2=596.023;F017;VD=irk-2|M02A10.2a|r.1433_1434insu|c.?|p.?|protein_coding:three_prime_UTR:exon:insertion:3_prime_UTR_variant:transcript_variant|SO:0000010:SO:0000205:SO:0000147:SO:0000667:SO:0001624:SO:0001576;VW=irk-2|M02A10.2a|r.1433_1434insu|c.?|p.?|protein_coding:three_prime_UTR:exon:insertion:3_prime_UTR_variant:transcript_variant|SO:0000010:SO:0000205:SO:0000147:SO:0000667:SO:0001624:SO:0001576;VT=Ins;VC=3prime_UTR_variant	GT:NB:ND:NP:NR:NU:PB:PD:PP:PR:PU:TG:VG:MTR:WTR:AMB:UNK:VAF	./.:0:22:0:22:0:0:21:0:21:0:1:0:0:40:0:0:0	./.:8:24:3:24:8:5:18:4:18:5:1:2:14:24:0:0:0.37
X	719668	8dbabec2-3095-11e7-9ba7-041e7d8ee618	G	GT	960	PASS	PC=I;RS=719668;RE=719675;LEN=1;REP=5;S1=80;S2=1364.49;F017;VD=sli-1|M02A10.3a|r.?|-|-|protein_coding:insertion:5KB_downstream_variant|SO:0000010:SO:0000667:SO:0001633;VW=sli-1|M02A10.3a|r.?|-|-|protein_coding:insertion:5KB_downstream_variant|SO:0000010:SO:0000667:SO:0001633;VT=Ins;VC=downstream	GT:NB:ND:NP:NR:NU:PB:PD:PP:PR:PU:TG:VG:MTR:WTR:AMB:UNK:VAF	./.:0:21:0:21:0:0:25:0:25:0:1:0:0:52:0:0:0	./.:11:21:7:21:11:12:23:9:23:12:1:2:28:18:0:0:0.61
X	740850	ec6574c2-3094-11e7-9ba7-041e7d8ee618	TA	T	600	PASS	PC=D;RS=740850;RE=740860;LEN=1;REP=9;S1=32;S2=857.998;F017;VT=Del	GT:NB:ND:NP:NR:NU:PB:PD:PP:PR:PU:TG:VG:MTR:WTR:AMB:UNK:VAF	./.:0:20:0:20:0:0:21:0:21:0:1:0:0:45:4:0:0	./.:10:23:7:23:10:5:22:3:22:5:1:2:17:26:5:0:0.4
X	1027212	eec07e6a-3094-11e7-9ba7-041e7d8ee618	CA	C	660	PASS	PC=D;RS=1027212;RE=1027222;LEN=1;REP=9;S1=40;S2=940.306;F017;VD=stau-1|F55A4.5|r.?|-|-|protein_coding:deletion:500B_downstream_variant|SO:0000010:SO:0000159:SO:0001634;VW=F55A4.4|F55A4.4|r.?|-|-|protein_coding:deletion:2KB_upstream_variant|SO:0000010:SO:0000159:SO:0001636;VT=Del;VC=downstream	GT:NB:ND:NP:NR:NU:PB:PD:PP:PR:PU:TG:VG:MTR:WTR:AMB:UNK:VAF	./.:0:16:0:16:0:0:19:0:19:0:1:0:0:46:3:0:0	./.:17:26:7:26:17:8:18:4:18:8:1:2:30:15:2:1:0.67
X	1157684	8ecbf150-3095-11e7-9ba7-041e7d8ee618	A	AT	660	PASS	PC=I;RS=1157684;RE=1157694;LEN=1;REP=8;S1=40;S2=936.694;F017;VD=R193.3|R193.3|r.?|-|-|protein_coding:insertion:5KB_upstream_variant|SO:0000010:SO:0000667:SO:0001635;VW=R193.3|R193.3|r.?|-|-|protein_coding:insertion:5KB_upstream_variant|SO:0000010:SO:0000667:SO:0001635;VT=Ins;VC=upstream	GT:NB:ND:NP:NR:NU:PB:PD:PP:PR:PU:TG:VG:MTR:WTR:AMB:UNK:VAF	./.:0:19:0:19:0:0:20:0:20:0:1:0:0:41:0:0:0	./.:5:17:4:17:5:10:23:7:23:10:1:2:15:28:0:0:0.35
X	1821575	f2aa938a-3094-11e7-9ba7-041e7d8ee618	TA	T	540	PASS	PC=D;RS=1821575;RE=1821583;LEN=1;REP=7;S1=30;S2=757.027;F017;VD=C14E2.4|C14E2.4|r.?|-|-|protein_coding:deletion:2KB_upstream_variant|SO:0000010:SO:0000159:SO:0001636;VW=C14E2.4|C14E2.4|r.?|-|-|protein_coding:deletion:2KB_upstream_variant|SO:0000010:SO:0000159:SO:0001636;VT=Del;VC=upstream	GT:NB:ND:NP:NR:NU:PB:PD:PP:PR:PU:TG:VG:MTR:WTR:AMB:UNK:VAF	./.:0:24:0:24:0:0:20:0:20:0:1:0:0:47:0:0:0	./.:10:17:5:17:10:7:13:4:13:7:1:2:22:12:4:0:0.65
X	2707987	9706b9ea-3095-11e7-9ba7-041e7d8ee618	A	AAC	540	F006	PC=I;RS=2707987;RE=2708013;LEN=2;REP=11;S1=30;S2=757.027;VD=unc-2|T02C5.5b|r.?|-|-|protein_coding:insertion:5KB_downstream_variant|SO:0000010:SO:0000667:SO:0001633;VW=igcm-3|T02C5.3b|r.?|-|-|protein_coding:insertion:5KB_upstream_variant|SO:0000010:SO:0000667:SO:0001635;VT=Ins;VC=downstream	GT:NB:ND:NP:NR:NU:PB:PD:PP:PR:PU:TG:VG	./.:0:22:0:22:0:0:22:0:22:0:1:0	./.:7:24:5:24:7:6:18:4:18:6:1:2
X	3060467	2d66ef28-3095-11e7-9ba7-041e7d8ee618	GAT	G	420	F006;F015	PC=D;RS=3060467;RE=3060499;LEN=2;REP=15;S1=18;S2=597.227;VD=tag-312|C33D12.6|r.?|-|-|protein_coding:deletion:2KB_upstream_variant|SO:0000010:SO:0000159:SO:0001636;VW=tag-312|C33D12.6|r.?|-|-|protein_coding:deletion:2KB_upstream_variant|SO:0000010:SO:0000159:SO:0001636;VT=Del;VC=upstream	GT:NB:ND:NP:NR:NU:PB:PD:PP:PR:PU:TG:VG	./.:1:9:0:9:1:2:11:1:11:2:1:2	./.:3:13:2:13:3:6:12:4:12:6:1:2
X	3994660	a5690a24-3095-11e7-9ba7-041e7d8ee618	T	TC	720	F006;F015	PC=I;RS=3994660;RE=3994672;LEN=1;REP=10;S1=40;S2=1008.16;F017;VD=R02E12.5|R02E12.5|r.?|-|-|protein_coding:insertion:5KB_upstream_variant|SO:0000010:SO:0000667:SO:0001635;VW=R02E12.5|R02E12.5|r.?|-|-|protein_coding:insertion:5KB_upstream_variant|SO:0000010:SO:0000667:SO:0001635;VT=Ins;VC=upstream	GT:NB:ND:NP:NR:NU:PB:PD:PP:PR:PU:TG:VG	./.:2:21:0:21:2:0:14:0:14:0:1:1	./.:11:19:9:19:11:9:23:3:23:9:1:2
X	4220286	30586158-3095-11e7-9ba7-041e7d8ee618	CA	C	300	F006	PC=D;RS=4220286;RE=4220297;LEN=1;REP=10;S1=10;S2=425.989;F017;VD=hpk-1|F20B6.8b|r.?|-|-|protein_coding:deletion:5KB_upstream_variant|SO:0000010:SO:0000159:SO:0001635;VW=hpk-1|F20B6.8b|r.?|-|-|protein_coding:deletion:5KB_upstream_variant|SO:0000010:SO:0000159:SO:0001635;VT=Del;VC=upstream	GT:NB:ND:NP:NR:NU:PB:PD:PP:PR:PU:TG:VG	./.:0:22:0:22:0:0:16:0:16:0:1:0	./.:6:13:4:13:6:3:10:1:10:3:1:2
X	5030273	3211a766-3095-11e7-9ba7-041e7d8ee618	AT	A	660	PASS	PC=D;RS=5030273;RE=5030283;LEN=1;REP=9;S1=42;S2=944.521;F017;VD=ZC449.5|ZC449.5.2|r.?|-|-|protein_coding:deletion:5KB_downstream_variant|SO:0000010:SO:0000159:SO:0001633;VW=ZC449.4|ZC449.4|r.?|-|-|protein_coding:deletion:2KB_upstream_variant|SO:0000010:SO:0000159:SO:0001636;VT=Del;VC=downstream	GT:NB:ND:NP:NR:NU:PB:PD:PP:PR:PU:TG:VG:MTR:WTR:AMB:UNK:VAF	./.:0:16:0:16:0:0:23:0:23:0:1:0:0:43:3:0:0	./.:11:21:6:21:11:9:19:5:19:9:1:2:18:23:3:1:0.44
X	5559095	aa1c0f4e-3095-11e7-9ba7-041e7d8ee618	G	GT	420	PASS	PC=I;RS=5559095;RE=5559104;LEN=1;REP=7;S1=18;S2=590.003;F017;VD=C38C5.1|C38C5.1b|r.69+6_69+7insu|c.69+6_69+7insT|p.?|protein_coding:CDS:extended_intronic_splice_region:insertion:extended_intronic_splice_region_variant:transcript_variant|SO:0000010:SO:0000316:SO:0001996:SO:0000667:SO:0001995:SO:0001576;VW=C38C5.1|C38C5.1b|r.69+6_69+7insu|c.69+6_69+7insT|p.?|protein_coding:CDS:extended_intronic_splice_region:insertion:extended_intronic_splice_region_variant:transcript_variant|SO:0000010:SO:0000316:SO:0001996:SO:0000667:SO:0001995:SO:0001576;VT=Ins;VC=splice_region	GT:NB:ND:NP:NR:NU:PB:PD:PP:PR:PU:TG:VG:MTR:WTR:AMB:UNK:VAF	./.:0:27:0:27:0:0:17:0:17:0:1:0:0:40:0:0:0	./.:5:17:2:17:6:9:11:5:11:9:1:2:17:13:0:0:0.57
X	6357781	ac19edd4-3095-11e7-9ba7-041e7d8ee618	C	CCCATCCAT	720	F012;F015	PC=I;RS=6357781;RE=6357852;LEN=8;REP=16;S1=48;S2=970.837;VD=C03B1.10|C03B1.10|r.124_125insauggaugg|c.124_125insATGGATGG|p.G42fs*>14|protein_coding:CDS:exon:insertion:frameshift_variant|SO:0000010:SO:0000316:SO:0000147:SO:0000667:SO:0001589;VW=C03B1.10|C03B1.10|r.124_125insauggaugg|c.124_125insATGGATGG|p.G42fs*>14|protein_coding:CDS:exon:insertion:frameshift_variant|SO:0000010:SO:0000316:SO:0000147:SO:0000667:SO:0001589;VT=Ins;VC=frameshift	GT:NB:ND:NP:NR:NU:PB:PD:PP:PR:PU:TG:VG	./.:9:30:0:30:9:7:23:0:23:7:1:1	./.:8:32:5:32:9:7:17:7:17:7:1:2
X	6635502	581717c0-3095-11e7-9ba7-041e7d8ee618	GT	G	780	PASS	PC=D;RS=6635502;RE=6635512;LEN=1;REP=9;S1=54;S2=1105.52;F017;VD=nhr-120|C25B8.6|r.?|-|-|protein_coding:deletion:5KB_downstream_variant|SO:0000010:SO:0000159:SO:0001633;VW=aexr-2|C25B8.7|r.?|-|-|protein_coding:deletion:5KB_upstream_variant|SO:0000010:SO:0000159:SO:0001635;VT=Del;VC=downstream	GT:NB:ND:NP:NR:NU:PB:PD:PP:PR:PU:TG:VG:MTR:WTR:AMB:UNK:VAF	./.:0:13:0:13:0:0:10:0:10:0:1:0:0:26:0:0:0	./.:9:19:5:19:9:10:19:8:19:10:1:2:19:17:2:0:0.53
X	6838899	5872be68-3095-11e7-9ba7-041e7d8ee618	CA	C	660	F006	PC=D;RS=6838899;RE=6838911;LEN=1;REP=11;S1=36;S2=942.714;F017;VD=glr-6|F41B4.4a|r.?|-|-|protein_coding:CDS:intron:deletion:intron_variant|SO:0000010:SO:0000316:SO:0000188:SO:0000159:SO:0001627;VW=glr-6|F41B4.4a|r.?|-|-|protein_coding:CDS:intron:deletion:intron_variant|SO:0000010:SO:0000316:SO:0000188:SO:0000159:SO:0001627;VT=Del;VC=intronic	GT:NB:ND:NP:NR:NU:PB:PD:PP:PR:PU:TG:VG	./.:0:16:0:16:0:0:19:0:19:0:1:0	./.:15:17:3:17:15:20:21:8:21:20:1:2
X	7710413	5abdcdac-3095-11e7-9ba7-041e7d8ee618	TCC	T	300	F006;F015	PC=D;RS=7710413;RE=7710429;LEN=2;REP=15;S1=10;S2=424.183;F017;VD=K09F5.4|K09F5.4|r.193_194delGG|c.193_194delGG|p.G65fs*40|protein_coding:CDS:exon:deletion:frameshift_variant|SO:0000010:SO:0000316:SO:0000147:SO:0000159:SO:0001589;VW=K09F5.4|K09F5.4|r.193_194delGG|c.193_194delGG|p.G65fs*40|protein_coding:CDS:exon:deletion:frameshift_variant|SO:0000010:SO:0000316:SO:0000147:SO:0000159:SO:0001589;VT=Del;VC=frameshift	GT:NB:ND:NP:NR:NU:PB:PD:PP:PR:PU:TG:VG	./.:2:12:0:12:2:0:13:0:13:0:1:1	./.:11:11:4:11:11:8:17:1:17:8:1:2
X	8392629	5c42c5c4-3095-11e7-9ba7-041e7d8ee618	GA	G	780	PASS	PC=D;RS=8392629;RE=8392639;LEN=1;REP=9;S1=54;S2=1110.34;F017;VD=wrk-1|F41D9.3e|r.?|-|-|protein_coding:deletion:2KB_upstream_variant|SO:0000010:SO:0000159:SO:0001636;VW=wrk-1|F41D9.3e|r.?|-|-|protein_coding:deletion:2KB_upstream_variant|SO:0000010:SO:0000159:SO:0001636;VT=Del;VC=upstream	GT:NB:ND:NP:NR:NU:PB:PD:PP:PR:PU:TG:VG:MTR:WTR:AMB:UNK:VAF	./.:0:18:0:18:0:0:16:0:16:0:1:0:0:38:1:0:0	./.:6:15:5:15:6:12:20:8:20:12:1:2:23:12:1:0:0.66
X	9703603	602157b4-3095-11e7-9ba7-041e7d8ee618	CA	C	540	F015	PC=D;RS=9703603;RE=9703613;LEN=1;REP=9;S1=28;S2=773.282;F017;VD=dyf-7|C43C3.3|r.?|-|-|protein_coding:deletion:5KB_downstream_variant|SO:0000010:SO:0000159:SO:0001633;VW=F15G9.1|F15G9.1a|r.?|-|-|protein_coding:deletion:5KB_upstream_variant|SO:0000010:SO:0000159:SO:0001635;VT=Del;VC=downstream	GT:NB:ND:NP:NR:NU:PB:PD:PP:PR:PU:TG:VG	./.:1:12:0:12:1:0:18:0:18:0:1:1	./.:9:26:6:26:9:4:13:3:13:4:1:2
X	9733343	b432c31a-3095-11e7-9ba7-041e7d8ee618	G	GA	420	PASS	PC=I;RS=9733343;RE=9733351;LEN=1;REP=6;S1=18;S2=596.023;F017;VD=F15G9.5|F15G9.5|r.799_800insu|c.784_785insT|p.S262fs*>17|protein_coding:CDS:exon:insertion:frameshift_variant|SO:0000010:SO:0000316:SO:0000147:SO:0000667:SO:0001589;VW=F15G9.5|F15G9.5|r.799_800insu|c.784_785insT|p.S262fs*>17|protein_coding:CDS:exon:insertion:frameshift_variant|SO:0000010:SO:0000316:SO:0000147:SO:0000667:SO:0001589;VT=Ins;VC=frameshift	GT:NB:ND:NP:NR:NU:PB:PD:PP:PR:PU:TG:VG:MTR:WTR:AMB:UNK:VAF	./.:0:19:0:19:0:0:29:0:29:0:1:0:1:43:0:0:0.02	./.:9:18:5:18:9:5:13:2:13:5:1:2:18:18:0:0:0.5
X	12790261	bb08818e-3095-11e7-9ba7-041e7d8ee618	G	GT	960	F015	PC=I;RS=12790261;RE=12790272;LEN=1;REP=9;S1=80;S2=1358.47;F017;VD=alh-13|T22H6.2a|r.?|-|-|protein_coding:insertion:5KB_downstream_variant|SO:0000010:SO:0000667:SO:0001633;VW=nhr-27|F16H9.2b|r.?|-|-|protein_coding:CDS:intron:insertion:intron_variant|SO:0000010:SO:0000316:SO:0000188:SO:0000667:SO:0001627;VT=Ins;VC=downstream	GT:NB:ND:NP:NR:NU:PB:PD:PP:PR:PU:TG:VG	./.:0:21:0:21:0:2:17:1:17:2:1:2	./.:11:24:9:24:11:8:20:6:20:8:1:2
X	13061073	662ed37a-3095-11e7-9ba7-041e7d8ee618	AT	A	600	F006	PC=D;RS=13061073;RE=13061085;LEN=1;REP=11;S1=36;S2=856.192;F017;VD=K03A11.5|K03A11.5|r.?|-|-|protein_coding:deletion:5KB_upstream_variant|SO:0000010:SO:0000159:SO:0001635;VW=K03A11.5|K03A11.5|r.?|-|-|protein_coding:deletion:5KB_upstream_variant|SO:0000010:SO:0000159:SO:0001635;VT=Del;VC=upstream	GT:NB:ND:NP:NR:NU:PB:PD:PP:PR:PU:TG:VG	./.:0:22:0:22:0:0:26:0:26:0:1:0	./.:12:18:5:18:12:6:22:5:22:6:1:2
X	13812687	68215ca2-3095-11e7-9ba7-041e7d8ee618	GTT	G	1200	F006;F015	PC=D;RS=13812687;RE=13812702;LEN=2;REP=14;S1=121;S2=1705.76;F017;VD=obr-3|ZK1086.1a|r.?|-|-|protein_coding:deletion:5KB_upstream_variant|SO:0000010:SO:0000159:SO:0001635;VW=obr-3|ZK1086.1a|r.?|-|-|protein_coding:deletion:5KB_upstream_variant|SO:0000010:SO:0000159:SO:0001635;VT=Del;VC=upstream	GT:NB:ND:NP:NR:NU:PB:PD:PP:PR:PU:TG:VG	./.:0:17:0:17:0:1:23:0:23:1:1:1	./.:16:18:10:18:16:18:22:10:22:18:1:2
X	14837310	89c75c30-3095-11e7-9ba7-041e7d8ee618	TTATGTGTACTTTGTCACA	TATGTGTACTTTGTCAC	600	F016	PC=DI;RS=14837310;RE=14837329;LEN=18;REP=1;S1=35;F017;VD=dpf-2|C27C12.7|r.?|-|-|protein_coding:CDS:intron:indel:intron_variant|SO:0000010:SO:0000316:SO:0000188:SO:1000032:SO:0001627;VW=dpf-2|C27C12.7|r.?|-|-|protein_coding:CDS:intron:indel:intron_variant|SO:0000010:SO:0000316:SO:0000188:SO:1000032:SO:0001627;VT=Complex;VC=intronic	GT:NB:ND:NP:NR:NU:PB:PD:PP:PR:PU:TG:VG	./.:0:19:0:19:0:0:17:0:17:0:1:0	./.:0:18:6:18:6:0:20:4:20:4:1:1
X	15148686	6ba39e3a-3095-11e7-9ba7-041e7d8ee618	GA	G	780	F006;F015	PC=D;RS=15148686;RE=15148698;LEN=1;REP=11;S1=54;S2=1106.73;F017;VT=Del	GT:NB:ND:NP:NR:NU:PB:PD:PP:PR:PU:TG:VG	./.:0:17:0:17:0:1:16:0:16:1:1:1	./.:10:19:8:19:10:7:17:5:17:7:1:2
X	15934538	6ec37b08-3095-11e7-9ba7-041e7d8ee618	CA	C	300	F006;F015	PC=D;RS=15934538;RE=15934552;LEN=1;REP=13;S1=12;S2=423.581;F017;VD=mrp-3|E03G2.2|r.?|-|-|protein_coding:CDS:intron:deletion:intron_variant|SO:0000010:SO:0000316:SO:0000188:SO:0000159:SO:0001627;VW=mrp-3|E03G2.2|r.?|-|-|protein_coding:CDS:intron:deletion:intron_variant|SO:0000010:SO:0000316:SO:0000188:SO:0000159:SO:0001627;VT=Del;VC=intronic	GT:NB:ND:NP:NR:NU:PB:PD:PP:PR:PU:TG:VG	./.:1:10:0:10:1:0:14:0:14:0:1:1	./.:9:17:3:17:9:4:12:2:12:4:1:2
X	16119780	6f70a404-3095-11e7-9ba7-041e7d8ee618	TC	T	1140	PASS	PC=D;RS=16119780;RE=16119787;LEN=1;REP=6;S1=110;S2=1627.07;F017;VD=ZK1073.1|ZK1073.1.2|r.?|-|-|protein_coding:deletion:5KB_downstream_variant|SO:0000010:SO:0000159:SO:0001633;VW=ZK1073.2|ZK1073.2|r.?|-|-|protein_coding:CDS:intron:deletion:intron_variant|SO:0000010:SO:0000316:SO:0000188:SO:0000159:SO:0001627;VT=Del;VC=downstream	GT:NB:ND:NP:NR:NU:PB:PD:PP:PR:PU:TG:VG:MTR:WTR:AMB:UNK:VAF	./.:0:14:0:14:0:0:22:0:22:0:1:0:0:39:0:0:0	./.:14:29:10:29:14:12:24:9:24:12:1:2:31:24:2:0:0.56
X	16217655	6fe2301a-3095-11e7-9ba7-041e7d8ee618	AT	A	900	F006;F015	PC=D;RS=16217655;RE=16217666;LEN=1;REP=10;S1=72;S2=1281.58;F017;VD=F23A7.1|F23A7.1|r.265delU|c.?|p.?|protein_coding:three_prime_UTR:exon:deletion:3_prime_UTR_variant:transcript_variant|SO:0000010:SO:0000205:SO:0000147:SO:0000159:SO:0001624:SO:0001576;VW=F23A7.1|F23A7.1|r.265delU|c.?|p.?|protein_coding:three_prime_UTR:exon:deletion:3_prime_UTR_variant:transcript_variant|SO:0000010:SO:0000205:SO:0000147:SO:0000159:SO:0001624:SO:0001576;VT=Del;VC=3prime_UTR_variant	GT:NB:ND:NP:NR:NU:PB:PD:PP:PR:PU:TG:VG	./.:1:22:1:22:1:0:14:0:14:0:1:1	./.:11:26:7:26:11:8:13:7:13:8:1:2
X	16511327	70b5a7b0-3095-11e7-9ba7-041e7d8ee618	GA	G	558	PASS	PC=D;RS=16511327;RE=16511337;LEN=1;REP=9;S1=32;S2=858.6;F017;VD=T25D1.2|T25D1.2|r.?|-|-|protein_coding:deletion:5KB_upstream_variant|SO:0000010:SO:0000159:SO:0001635;VW=T25D1.2|T25D1.2|r.?|-|-|protein_coding:deletion:5KB_upstream_variant|SO:0000010:SO:0000159:SO:0001635;VT=Del;VC=upstream	GT:NB:ND:NP:NR:NU:PB:PD:PP:PR:PU:TG:VG:MTR:WTR:AMB:UNK:VAF	./.:0:20:0:20:0:0:25:0:25:0:1:0:0:45:4:0:0	./.:3:10:3:10:3:9:26:7:26:9:1:2:13:25:5:0:0.34
X	16642657	89d36b06-3095-11e7-9ba7-041e7d8ee618	TTGAAATATTCAGGCATTCT	TGAAATATTCAGGCATTC	780	F016	PC=DI;RS=16642657;RE=16642677;LEN=19;REP=1;S1=56;F017;VD=C06G1.5|C06G1.5a|r.?|-|-|protein_coding:CDS:intron:indel:intron_variant|SO:0000010:SO:0000316:SO:0000188:SO:1000032:SO:0001627;VW=C06G1.5|C06G1.5a|r.?|-|-|protein_coding:CDS:intron:indel:intron_variant|SO:0000010:SO:0000316:SO:0000188:SO:1000032:SO:0001627;VT=Complex;VC=intronic	GT:NB:ND:NP:NR:NU:PB:PD:PP:PR:PU:TG:VG	./.:0:20:0:20:0:0:28:0:28:0:1:0	./.:0:16:7:16:7:0:29:6:29:6:1:1
X	17071857	721e7212-3095-11e7-9ba7-041e7d8ee618	GT	G	540	PASS	PC=D;RS=17071857;RE=17071867;LEN=1;REP=9;S1=30;S2=770.874;F017;VD=irld-23|C30G4.6|r.?|-|-|protein_coding:deletion:5KB_downstream_variant|SO:0000010:SO:0000159:SO:0001633;VW=C30G4.4|C30G4.4b.2|r.?|-|-|protein_coding:deletion:5KB_upstream_variant|SO:0000010:SO:0000159:SO:0001635;VT=Del;VC=downstream	GT:NB:ND:NP:NR:NU:PB:PD:PP:PR:PU:TG:VG:MTR:WTR:AMB:UNK:VAF	./.:0:33:0:33:0:0:23:0:23:0:1:0:0:55:6:0:0	./.:9:20:5:20:9:6:14:4:14:6:1:2:17:16:1:0:0.52
X	17207546	728cc532-3095-11e7-9ba7-041e7d8ee618	AT	A	1082	F006;F015	PC=D;RS=17207546;RE=17207559;LEN=1;REP=12;S1=121;S2=1713.59;F017;VD=T08G2.2|T08G2.2|r.?|-|-|protein_coding:CDS:intron:deletion:intron_variant|SO:0000010:SO:0000316:SO:0000188:SO:0000159:SO:0001627;VW=T08G2.2|T08G2.2|r.?|-|-|protein_coding:CDS:intron:deletion:intron_variant|SO:0000010:SO:0000316:SO:0000188:SO:0000159:SO:0001627;VT=Del;VC=intronic	GT:NB:ND:NP:NR:NU:PB:PD:PP:PR:PU:TG:VG	./.:1:17:1:17:1:1:18:0:18:1:1:2	./.:14:24:9:24:14:12:24:10:24:12:1:2
X	17713192	73a4aa70-3095-11e7-9ba7-041e7d8ee618	CG	C	585	F006;F015	PC=D;RS=17713192;RE=17713206;LEN=1;REP=13;S1=40;S2=922.847;F017;VD=cTel55X.1|cTel55X.1b|r.?|-|-|protein_coding:deletion:2KB_upstream_variant|SO:0000010:SO:0000159:SO:0001636;VW=cTel55X.1|cTel55X.1b|r.?|-|-|protein_coding:deletion:2KB_upstream_variant|SO:0000010:SO:0000159:SO:0001636;VT=Del;VC=upstream	GT:NB:ND:NP:NR:NU:PB:PD:PP:PR:PU:TG:VG	./.:1:5:1:5:1:0:19:0:19:0:1:1	./.:6:13:3:13:6:11:13:7:13:11:1:2
