# Supplementary material for: Mutational signatures are jointly shaped by DNA damage and repair
Source: Nat Commun. 2020 May 1;11:2169. doi: 10.1038/s41467-020-15912-7 (PMC7195458; doi:10.1038/s41467-020-15912-7)
Supplement: Supplementary file 9 — Supplementary Data 6 [file 41467_2020_15912_MOESM9_ESM.zip › Filtered_VCFS_recovered/IND/CD0856g.filtered.indels.vcf]

##fileformat=VCFv4.1
##fileDate=20190627
##reference=/lustre/scratch112/sanger/cgppipe/canpipe/live/ref/Caenorhabditis_elegans/WBcel235/genome.fa
##FILTER=<ID=F004,Description="Tum medium read depth strand bias check: Calls In 8% Reads Bt Depth 10 And 200 (inclusive)">
##FILTER=<ID=F005,Description="Tum high read depth strand bias check: Calls In 4% Reads > Depth 200">
##FILTER=<ID=F006,Description="Small call excessive repeat check: Fail if Length <= 4 and Repeats > 9">
##FILTER=<ID=F010,Description="Variant must not exist within the Unmatched Normal Panel">
##FILTER=<ID=F012,Description="Germline: When length < 11 and depth > 9, fail if the variant is seen in both 20% of normal reads AND 20% of tumour reads in either pindel or bwa">
##FILTER=<ID=F018,Description="Sufficient Depth: Pass if depth > 10">
##FILTER=<ID=F015,Description="No normal calls">
##FILTER=<ID=F016,Description="Verify indel condition">
##FORMAT=<ID=GT,Number=1,Type=String,Description="Genotype">
##FORMAT=<ID=NB,Number=1,Type=Integer,Description="BWA calls on the negative strand">
##FORMAT=<ID=ND,Number=1,Type=Integer,Description="BWA mapped reads on the negative strand">
##FORMAT=<ID=NP,Number=1,Type=Integer,Description="Pindel calls on the negative strand">
##FORMAT=<ID=NR,Number=1,Type=Integer,Description="Total mapped reads on the negative strand">
##FORMAT=<ID=NU,Number=1,Type=Integer,Description="Unique calls on the negative strand">
##FORMAT=<ID=PB,Number=1,Type=Integer,Description="BWA calls on the positive strand">
##FORMAT=<ID=PD,Number=1,Type=Integer,Description="BWA mapped reads on the positive strand">
##FORMAT=<ID=PP,Number=1,Type=Integer,Description="Pindel calls on the positive strand">
##FORMAT=<ID=PR,Number=1,Type=Integer,Description="Total mapped reads on the positive strand">
##FORMAT=<ID=PU,Number=1,Type=Integer,Description="Unique calls on the positive strand">
##FORMAT=<ID=TG,Number=1,Type=Integer,Description="Total distinct contributing read groups">
##FORMAT=<ID=VG,Number=1,Type=Integer,Description="Variant distinct contributing read groups">
##FORMAT=<ID=MTR,Number=1,Type=Integer,Description="Reads reporting the variant allele">
##FORMAT=<ID=WTR,Number=1,Type=Integer,Description="Reads reporting the reference allele">
##FORMAT=<ID=AMB,Number=1,Type=Integer,Description="Reads mapping on both the alleles with same specificity">
##FORMAT=<ID=UNK,Number=1,Type=Integer,Description="Reads containing mismatch in the variant position and don't align to ref as first hit">
##FORMAT=<ID=VAF,Number=1,Type=Float,Description="Variant Allele Fraction (excludes ambiguous:AMB and unknown:UNK reads if any)">
##INFO=<ID=PC,Number=1,Type=String,Description="Pindel call">
##INFO=<ID=RS,Number=1,Type=Integer,Description="Range start">
##INFO=<ID=RE,Number=1,Type=Integer,Description="Range end">
##INFO=<ID=LEN,Number=1,Type=Integer,Description="Length">
##INFO=<ID=REP,Number=1,Type=Integer,Description="Change repeat count within range">
##INFO=<ID=S1,Number=1,Type=Integer,Description="S1">
##INFO=<ID=S2,Number=1,Type=Float,Description="S2">
##INFO=<ID=F017,Number=0,Type=Flag,Description="Variant must not overlap with a simple repeat">
##INFO=<ID=VD,Number=1,Type=String,Description="Vagrent Default Annotation">
##INFO=<ID=VW,Number=1,Type=String,Description="Vagrent Most Deleterious Annotation">
##INFO=<ID=VT,Number=1,Type=String,Description="Variant type based on the Vagrent Default Annotation">
##INFO=<ID=VC,Number=.,Type=String,Description="Variant consequence based on the Vagrent Default Annotation">
##SAMPLE=<ID=NORMAL,Description="Wild type",Platform=ILLUMINA,Protocol=WGS,SampleName=CD0850b>
##SAMPLE=<ID=TUMOUR,Description="Mutant",Platform=ILLUMINA,Protocol=WGS,SampleName=CD0856g>
##contig=<ID=MtDNA,assembly=WBcel235,length=13794,species=Worm>
##contig=<ID=IV,assembly=WBcel235,length=17493829,species=Worm>
##contig=<ID=III,assembly=WBcel235,length=13783801,species=Worm>
##contig=<ID=X,assembly=WBcel235,length=17718942,species=Worm>
##contig=<ID=I,assembly=WBcel235,length=15072434,species=Worm>
##contig=<ID=V,assembly=WBcel235,length=20924180,species=Worm>
##contig=<ID=II,assembly=WBcel235,length=15279421,species=Worm>
#CHROM	POS	ID	REF	ALT	QUAL	FILTER	INFO	FORMAT	NORMAL	TUMOUR
I	5205159	dc8854c2-3097-11e7-91a3-793f7f120c1f	AGAATTGTTTCAGGGGAGAGGCTAGAATTGAGGTAGGAGCAGAAAATGTTGGGCTTTCAGAAGAAACAGTGAAAAAAAACATTTGGACGTAGCGATCTACTTACTACCCGAACTTTCAGAAGTTTTCAAAAAA	ATTTCAGAC	1260	PASS	PC=DI;RS=5205159;RE=5205292;LEN=132;REP=0;S1=130;F017;VD=sem-2|C32E12.5.2|r.1298_1429del132insgucugaaa|c.?|p.?|protein_coding:three_prime_UTR:exon:indel:3_prime_UTR_variant:transcript_variant|SO:0000010:SO:0000205:SO:0000147:SO:1000032:SO:0001624:SO:0001576;VW=sem-2|C32E12.5.2|r.1298_1429del132insgucugaaa|c.?|p.?|protein_coding:three_prime_UTR:exon:indel:3_prime_UTR_variant:transcript_variant|SO:0000010:SO:0000205:SO:0000147:SO:1000032:SO:0001624:SO:0001576;VT=Complex;VC=3prime_UTR_variant	GT:NB:ND:NP:NR:NU:PB:PD:PP:PR:PU:TG:VG:MTR:WTR:AMB:UNK:VAF	./.:0:20:0:20:0:0:19:0:19:0:1:0:0:84:0:0:0	./.:0:13:12:17:12:0:6:9:12:9:1:1:29:6:0:3:0.83
I	12820241	e68756ae-3096-11e7-91a3-793f7f120c1f	TTAAAAACTACAGTAGTTTTATCTCTTCCCGCGGGTTCATTTGCGCGGCAGATATGGCGATTTTTCTCATCTGTGGA	T	782	PASS	PC=D;RS=12820241;RE=12820322;LEN=76;REP=1;S1=60;S2=1185.79;F017;VD=gsk-3|Y18D10A.5.1|r.?|-|-|protein_coding:CDS:intron:deletion:intron_variant|SO:0000010:SO:0000316:SO:0000188:SO:0000159:SO:0001627;VW=gsk-3|Y18D10A.5.1|r.?|-|-|protein_coding:CDS:intron:deletion:intron_variant|SO:0000010:SO:0000316:SO:0000188:SO:0000159:SO:0001627;VT=Del;VC=intronic	GT:NB:ND:NP:NR:NU:PB:PD:PP:PR:PU:TG:VG:MTR:WTR:AMB:UNK:VAF	./.:0:5:0:5:0:0:21:0:21:0:1:0:0:38:0:0:0	./.:0:6:5:7:5:0:9:9:12:9:1:1:27:0:0:2:1
I	13399606	ed8456a0-3096-11e7-91a3-793f7f120c1f	TCAGGTCATACCTTTTACGAAAAAAGAAATTCGAAAAAGTGAAGAGAGCACTCAGGAA	T	300	PASS	PC=D;RS=13399606;RE=13399664;LEN=57;REP=1;S1=12;S2=429.948;F017;VD=nlp-38|C01A2.7b|r.?|-|-|protein_coding:deletion:5KB_upstream_variant|SO:0000010:SO:0000159:SO:0001635;VW=nlp-38|C01A2.7b|r.?|-|-|protein_coding:deletion:5KB_upstream_variant|SO:0000010:SO:0000159:SO:0001635;VT=Del;VC=upstream	GT:NB:ND:NP:NR:NU:PB:PD:PP:PR:PU:TG:VG:MTR:WTR:AMB:UNK:VAF	./.:0:16:0:16:0:0:14:0:14:0:1:0:0:43:0:0:0	./.:1:10:2:11:2:0:11:3:14:3:1:1:4:38:0:1:0.1
II	3118876	843ff7e4-3096-11e7-bec4-4bae6c21089c	GC	G	780	PASS	PC=D;RS=3118876;RE=3118879;LEN=1;REP=2;S1=56;S2=1108.34;F017;VD=T10D4.6|T10D4.6a|r.?|-|-|protein_coding:deletion:2KB_upstream_variant|SO:0000010:SO:0000159:SO:0001636;VW=T10D4.6|T10D4.6a|r.?|-|-|protein_coding:deletion:2KB_upstream_variant|SO:0000010:SO:0000159:SO:0001636;VT=Del;VC=upstream	GT:NB:ND:NP:NR:NU:PB:PD:PP:PR:PU:TG:VG:MTR:WTR:AMB:UNK:VAF	./.:0:14:0:14:0:0:19:0:19:0:1:0:0:37:0:0:0	./.:11:11:6:11:11:13:13:7:13:13:1:2:23:0:0:0:1
II	5126623	95f75acc-3096-11e7-bec4-4bae6c21089c	CAGTGAGAAAAAAGCGTTTATTCGTTCTTCTCATTACTCGATTACATAGCCGGCTGTCCCATCCCGGGGGACAATTCGCCCGGTAATGTTGCCACTACTACACGCACACTTTTCCACTCTCGAAACGAGCACAA	C	540	PASS	PC=D;RS=5126623;RE=5126758;LEN=133;REP=1;S1=28;S2=769.77;F017;VD=ggr-3|F09C12.1|r.?|-|-|protein_coding:deletion:5KB_upstream_variant|SO:0000010:SO:0000159:SO:0001635;VW=ggr-3|F09C12.1|r.?|-|-|protein_coding:deletion:5KB_upstream_variant|SO:0000010:SO:0000159:SO:0001635;VT=Del;VC=upstream	GT:NB:ND:NP:NR:NU:PB:PD:PP:PR:PU:TG:VG:MTR:WTR:AMB:UNK:VAF	./.:0:20:0:20:0:0:15:0:15:0:1:0:0:77:0:0:0	./.:0:12:6:16:6:0:7:3:8:3:1:1:16:41:0:1:0.28
III	1341771	e146a24e-3096-11e7-8ef2-4aae6c21089c	ATTTTGACTTGGCCCAATTAGCCATGTACCGACATATTGTCAGTTTTGCTGAGTTGACGTTAGCCAATTTTAGGCAAATGTCAGGCGAATTAGTCGCTTGTCTATTTCGGTTAATTCCGCTAA	AAAATCTGCT	960	PASS	PC=DI;RS=1341771;RE=1341894;LEN=122;REP=0;S1=81;F017;VD=fbxa-5|Y82E9BL.8|r.?|-|-|protein_coding:indel:2KB_upstream_variant|SO:0000010:SO:1000032:SO:0001636;VW=fbxa-26|Y82E9BL.7|r.?|-|-|protein_coding:CDS:intron:indel:intron_variant|SO:0000010:SO:0000316:SO:0000188:SO:1000032:SO:0001627;VT=Complex;VC=upstream	GT:NB:ND:NP:NR:NU:PB:PD:PP:PR:PU:TG:VG:MTR:WTR:AMB:UNK:VAF	./.:0:22:0:22:0:0:22:0:22:0:1:0:0:104:0:0:0	./.:0:16:8:20:8:0:16:8:21:8:1:1:23:33:0:2:0.41
III	1484738	9754d0ac-3096-11e7-8ef2-4aae6c21089c	TTTTTTGAGAGAGAAAAATGAATAATTTAGGCGAAAATTGGCTGAAAAATGCCATTTTTTTAATGAGAATTTCGGGAAAAAATGGCAAATTTTCGGTTTTTTCAGATAAAAAAGCTCAAAATTTATGAGATTTTCAGGTGAAAGGTATGGGCA	T	300	PASS	PC=D;RS=1484738;RE=1484915;LEN=152;REP=1;S1=12;S2=430.176;F017;VD=Y82E9BR.18|Y82E9BR.18.1|r.?|-|-|protein_coding:deletion:2KB_upstream_variant|SO:0000010:SO:0000159:SO:0001636;VW=Y82E9BR.18|Y82E9BR.18.1|r.?|-|-|protein_coding:deletion:2KB_upstream_variant|SO:0000010:SO:0000159:SO:0001636;VT=Del;VC=upstream	GT:NB:ND:NP:NR:NU:PB:PD:PP:PR:PU:TG:VG:MTR:WTR:AMB:UNK:VAF	./.:0:15:0:15:0:0:18:0:18:0:1:0:0:62:7:0:0	./.:0:9:2:10:2:0:8:3:11:3:1:1:10:27:2:2:0.27
III	3945481	a2d41e6a-3096-11e7-8ef2-4aae6c21089c	ATAAAAAAATTCACTTTTACTTTTTCTGGCATTTGTTTTAGGTAGGAGCCAAAAAGTCAGCTCTTTAAAAATATTTAGATTTTGGTGCTCGAAGGACCACACATTAGAAGGAAACACGTGCCTACTATTATTCACTGAAACTCAATTACTCCCTTATCTACAGCACCATCTTCCAAGACTCTATTTAATTCTGCCAAAACATTT	A	780	PASS	PC=D;RS=3945481;RE=3945685;LEN=203;REP=1;S1=56;S2=1117.86;F017;VT=Del	GT:NB:ND:NP:NR:NU:PB:PD:PP:PR:PU:TG:VG:MTR:WTR:AMB:UNK:VAF	./.:0:10:0:10:0:0:24:0:24:0:1:0:0:79:0:0:0	./.:0:14:7:20:7:0:14:6:18:6:1:1:17:29:0:0:0.37
III	8220399	afcc5c86-3096-11e7-8ef2-4aae6c21089c	ACATGCATTCGTTCGGGATATTGAGGTATAATTGACTCAGTTGTGCAGAAACGTTATAGATACGGTTTTTGGGGAGGGGAATTAAAAAATGGATTTACCGAGTTATATTAAAATAAAAGTTAACGCCTGTT	A	840	PASS	PC=D;RS=8220399;RE=8220530;LEN=130;REP=1;S1=60;S2=1200.28;F017;VD=unc-86|C30A5.7b|r.?|-|-|protein_coding:deletion:5KB_upstream_variant|SO:0000010:SO:0000159:SO:0001635;VW=unc-86|C30A5.7b|r.?|-|-|protein_coding:deletion:5KB_upstream_variant|SO:0000010:SO:0000159:SO:0001635;VT=Del;VC=upstream	GT:NB:ND:NP:NR:NU:PB:PD:PP:PR:PU:TG:VG:MTR:WTR:AMB:UNK:VAF	./.:0:12:0:12:0:0:10:0:10:0:1:0:0:66:0:0:0	./.:0:3:9:12:9:0:7:5:12:5:1:1:8:26:0:0:0.24
III	10567279	d862ca72-3096-11e7-8ef2-4aae6c21089c	GCGTTGAGACCAGGTACCGTATTTTTGATACGAAATTTAGCGTATGAGTATTTAAAAAAAAGTTATTTAATAATTGAAATTCCATTTAAATAACAATTTCAAACTTATTTAAAAT	G	1200	PASS	PC=D;RS=10567279;RE=10567394;LEN=114;REP=1;S1=117;S2=1715.89;F017;VD=acdh-11|Y45F3A.3a|r.?|-|-|protein_coding:CDS:intron:deletion:intron_variant|SO:0000010:SO:0000316:SO:0000188:SO:0000159:SO:0001627;VW=acdh-11|Y45F3A.3a|r.?|-|-|protein_coding:CDS:intron:deletion:intron_variant|SO:0000010:SO:0000316:SO:0000188:SO:0000159:SO:0001627;VT=Del;VC=intronic	GT:NB:ND:NP:NR:NU:PB:PD:PP:PR:PU:TG:VG:MTR:WTR:AMB:UNK:VAF	./.:0:26:0:26:0:0:17:0:17:0:1:0:0:83:0:0:0	./.:0:11:12:15:12:0:5:8:10:8:1:1:28:0:0:4:1
III	13571353	f0bdc3ce-3096-11e7-8ef2-4aae6c21089c	TTTCAATGAAAATGGTGGAAAAAAAACGTTTTAATTAAAAAAAAAATTTAATTGCAGGAATTTTTTGAAGAACATGTTTTTGAA	TATCGAAAACTGAAAAAAAAAAAAGGATT	300	PASS	PC=DI;RS=13571353;RE=13571437;LEN=83;REP=0;S1=12;F017;VD=osm-7|T05D4.4a.2|r.?|-|-|protein_coding:indel:5KB_upstream_variant|SO:0000010:SO:1000032:SO:0001635;VW=osm-7|T05D4.4a.2|r.?|-|-|protein_coding:indel:5KB_upstream_variant|SO:0000010:SO:1000032:SO:0001635;VT=Complex;VC=upstream	GT:NB:ND:NP:NR:NU:PB:PD:PP:PR:PU:TG:VG:MTR:WTR:AMB:UNK:VAF	./.:0:25:0:25:0:0:23:0:23:0:1:0:0:69:0:0:0	./.:0:7:3:10:3:0:7:2:9:2:1:1:0:26:0:0:0
IV	9766951	5b744b10-3098-11e7-821d-3f497f120c1f	AGCTTCCTTTGGGTCGAGAACTCCACATGGTGGATCAACTCCAAGTCTCTTCATATTGGTGGTCTTGATACCATATCCAATACGACGAGCCGATGAGTTGATCACCTTGATGTGGTAGGTGTGCTTGTCATCGTATGGCGCATTGAAGACGATCTTGGTACCCGGTTGGGTTTGGATGTCTCCTGGTGGGACGGATTGGGCCATGGTAGTTCGATGAAGGAGTTATGAGAACTCTAT	A	1749	PASS	PC=D;RS=9766951;RE=9767189;LEN=236;REP=1;S1=300;S2=2820.47;F017;VD=msp-79|T13F2.10|r.1_236del236|c.1_203del203|p.?|protein_coding:CDS:five_prime_UTR:exon:deletion:complex_change_in_transcript:transcript_variant:initiator_codon_change|SO:0000010:SO:0000316:SO:0000204:SO:0000147:SO:0000159:SO:0001577:SO:0001576:SO:0001582;VW=msp-79|T13F2.10|r.1_236del236|c.1_203del203|p.?|protein_coding:CDS:five_prime_UTR:exon:deletion:complex_change_in_transcript:transcript_variant:initiator_codon_change|SO:0000010:SO:0000316:SO:0000204:SO:0000147:SO:0000159:SO:0001577:SO:0001576:SO:0001582;VT=Del;VC=start_lost	GT:NB:ND:NP:NR:NU:PB:PD:PP:PR:PU:TG:VG:MTR:WTR:AMB:UNK:VAF	./.:0:10:0:10:0:0:15:0:15:0:1:0:0:49:1:0:0	./.:0:6:19:21:19:0:2:14:14:14:1:1:34:4:0:2:0.89
V	5728845	df4793da-3097-11e7-942c-72386c21089c	TATTTTTAGACTCTCTAACTACTGTAGTTCATTATTAAAAACTTTTAAAGTTTAAACTTTTAAAAGAAAGTTTATTCCTACATTAGGTACTTGTTGAAATGCTGAAAAATGACTTATTGTTGA	T	1320	PASS	PC=D;RS=5728845;RE=5728969;LEN=122;REP=1;S1=140;S2=1889.13;F017;VD=K09H11.4|K09H11.4|r.?|-|-|protein_coding:deletion:5KB_upstream_variant|SO:0000010:SO:0000159:SO:0001635;VW=K09H11.4|K09H11.4|r.?|-|-|protein_coding:deletion:5KB_upstream_variant|SO:0000010:SO:0000159:SO:0001635;VT=Del;VC=upstream	GT:NB:ND:NP:NR:NU:PB:PD:PP:PR:PU:TG:VG:MTR:WTR:AMB:UNK:VAF	./.:0:13:0:13:0:0:16:0:16:0:1:0:0:62:0:0:0	./.:0:13:13:18:13:0:9:9:14:9:1:1:40:0:1:2:1
V	6029997	dfa92e92-3097-11e7-942c-72386c21089c	CCTGCCTTCAAAACGACCTACGCCTGTTTTATGCCTACACATGTGCCTACCGCGAGAGATAACTGTGAGGTAACGTTTGTTTTACCAAATAACAAAACAAAACGTTTTTTATCCTCGA	C	840	PASS	PC=D;RS=6029997;RE=6030117;LEN=117;REP=1;S1=63;S2=1200.75;F017;VD=F29G9.2|F29G9.2b.2|r.?|-|-|protein_coding:deletion:5KB_downstream_variant|SO:0000010:SO:0000159:SO:0001633;VW=dhs-17|F29G9.6a|r.?|-|-|protein_coding:CDS:intron:deletion:intron_variant|SO:0000010:SO:0000316:SO:0000188:SO:0000159:SO:0001627;VT=Del;VC=downstream	GT:NB:ND:NP:NR:NU:PB:PD:PP:PR:PU:TG:VG:MTR:WTR:AMB:UNK:VAF	./.:0:10:0:10:0:0:29:0:29:0:1:0:0:78:0:0:0	./.:0:4:6:8:6:0:14:8:17:8:1:1:17:16:0:4:0.52
V	7555607	e40141dc-3097-11e7-942c-72386c21089c	ATTTCAACAAAAAACTGTGTTTTTAAAATAGTTATAATGAAAGAGTTGACTCGTTTGGCCGCTTTACATTTCCCATGTTTCTGCTC	A	480	PASS	PC=D;RS=7555607;RE=7555694;LEN=85;REP=1;S1=24;S2=685.37;F017;VD=ttr-10|F19F10.4|r.?|-|-|protein_coding:deletion:2KB_upstream_variant|SO:0000010:SO:0000159:SO:0001636;VW=ttr-10|F19F10.4|r.?|-|-|protein_coding:deletion:2KB_upstream_variant|SO:0000010:SO:0000159:SO:0001636;VT=Del;VC=upstream	GT:NB:ND:NP:NR:NU:PB:PD:PP:PR:PU:TG:VG:MTR:WTR:AMB:UNK:VAF	./.:0:28:0:28:0:0:20:0:20:0:1:0:0:76:1:0:0	./.:0:14:3:16:3:0:12:5:15:5:1:1:18:25:0:0:0.42
V	17914492	a045361e-3098-11e7-942c-72386c21089c	TGGTGAAAATCCCGGATCTAAACGCATGGTCAGGGTGTAAAGCAGAGACATGTCTCAGGAATATGTATCGGTCGAGAAATCTGATGACTGCTTCTGTCTACTGTTTCACTATTATTGTATTCGTGGTCACGTGCTTCTTCATACGAAAAGCTCAGAATTTCAGTAATTCGTTTAAAAAGCGGGAGAAAGACGGTGGCGGACGGATTCGGATGGTGAGATTCCCGTTGTGGAAGCTTGCGCTGAATGTTGGAACTTTTGCGATTTTGATGGTTCCCTACGCTATTTGGTGAGTTAGTGTAGGCCTAGGTTTAAGCTTGGCCTTA	T	480	PASS	PC=D;RS=17914492;RE=17914817;LEN=322;REP=1;S1=16;S2=685.972;VD=dcar-1|C06H5.7.2|r.538_822+37del322|c.531_815+37del322|p.?|protein_coding:CDS:exon:extended_cis_splice_site:extended_intronic_splice_region:intron:deletion:complex_change_in_transcript:transcript_variant|SO:0000010:SO:0000316:SO:0000147:SO:0001993:SO:0001996:SO:0000188:SO:0000159:SO:0001577:SO:0001576;VW=dcar-1|C06H5.7.2|r.538_822+37del322|c.531_815+37del322|p.?|protein_coding:CDS:exon:extended_cis_splice_site:extended_intronic_splice_region:intron:deletion:complex_change_in_transcript:transcript_variant|SO:0000010:SO:0000316:SO:0000147:SO:0001993:SO:0001996:SO:0000188:SO:0000159:SO:0001577:SO:0001576;VT=Del;VC=ess_splice	GT:NB:ND:NP:NR:NU:PB:PD:PP:PR:PU:TG:VG:MTR:WTR:AMB:UNK:VAF	./.:0:19:0:19:0:0:18:0:18:0:1:0:0:62:0:0:0	./.:0:11:1:12:1:0:13:7:15:7:1:1:12:25:0:3:0.32
X	2533447	b83cfbea-3097-11e7-8ff2-01b16c21089c	AACTGAGATTTTTCTCTGTTTTTACTGTGCTGTTTAGTCATTGTGGTGCCATAGGCAGCATGTTTTTGGAAAAAATCCCACTGGCAATAAACCACATTTAAAACTGTTTTTAATAAATTATTTTGGTTAAAATCAAAAGATACGTTTCAATATA	AC	840	F016	PC=DI;RS=2533447;RE=2533601;LEN=153;REP=1;S1=63;F017;VD=tbc-12|R11B5.1|r.?|-|-|protein_coding:indel:2KB_upstream_variant|SO:0000010:SO:1000032:SO:0001636;VW=tbc-12|R11B5.1|r.?|-|-|protein_coding:indel:2KB_upstream_variant|SO:0000010:SO:1000032:SO:0001636;VT=Complex;VC=upstream	GT:NB:ND:NP:NR:NU:PB:PD:PP:PR:PU:TG:VG	./.:0:22:0:22:0:0:20:0:20:0:1:0	./.:0:21:8:23:8:0:12:6:15:6:1:1
X	14086906	a1870256-3097-11e7-8ff2-01b16c21089c	AACTTAAATTTGAATTAATTTATTTTTAGGTTGTGTCTTCATGCTGCGTCCAAAATACCCAGATCTTGACGAAGAAGATGAAATGGTTATAAACATAGGCT	A	600	PASS	PC=D;RS=14086906;RE=14087009;LEN=100;REP=1;S1=35;S2=858.66;F017;VD=F16B12.1|F16B12.1|r.565-28_636del100|c.503-28_574del100|p.?|protein_coding:CDS:exon:extended_cis_splice_site:extended_intronic_splice_region:intron:deletion:complex_change_in_transcript:transcript_variant|SO:0000010:SO:0000316:SO:0000147:SO:0001993:SO:0001996:SO:0000188:SO:0000159:SO:0001577:SO:0001576;VW=F16B12.1|F16B12.1|r.565-28_636del100|c.503-28_574del100|p.?|protein_coding:CDS:exon:extended_cis_splice_site:extended_intronic_splice_region:intron:deletion:complex_change_in_transcript:transcript_variant|SO:0000010:SO:0000316:SO:0000147:SO:0001993:SO:0001996:SO:0000188:SO:0000159:SO:0001577:SO:0001576;VT=Del;VC=ess_splice	GT:NB:ND:NP:NR:NU:PB:PD:PP:PR:PU:TG:VG:MTR:WTR:AMB:UNK:VAF	./.:0:19:0:19:0:0:16:0:16:0:1:0:0:63:0:0:0	./.:0:8:4:11:4:0:12:6:13:6:1:1:15:26:1:0:0.37
