# Supplementary material for: Mutational signatures are jointly shaped by DNA damage and repair
Source: Nat Commun. 2020 May 1;11:2169. doi: 10.1038/s41467-020-15912-7 (PMC7195458; doi:10.1038/s41467-020-15912-7)
Supplement: Supplementary file 9 — Supplementary Data 6 [file 41467_2020_15912_MOESM9_ESM.zip › Filtered_VCFS_recovered/IND/CD1034b.filtered.indels.vcf]

##fileformat=VCFv4.1
##fileDate=20190627
##reference=/lustre/scratch112/sanger/cgppipe/canpipe/live/ref/Caenorhabditis_elegans/WBcel235/genome.fa
##FILTER=<ID=F004,Description="Tum medium read depth strand bias check: Calls In 8% Reads Bt Depth 10 And 200 (inclusive)">
##FILTER=<ID=F005,Description="Tum high read depth strand bias check: Calls In 4% Reads > Depth 200">
##FILTER=<ID=F006,Description="Small call excessive repeat check: Fail if Length <= 4 and Repeats > 9">
##FILTER=<ID=F010,Description="Variant must not exist within the Unmatched Normal Panel">
##FILTER=<ID=F012,Description="Germline: When length < 11 and depth > 9, fail if the variant is seen in both 20% of normal reads AND 20% of tumour reads in either pindel or bwa">
##FILTER=<ID=F018,Description="Sufficient Depth: Pass if depth > 10">
##FILTER=<ID=F015,Description="No normal calls">
##FILTER=<ID=F016,Description="Verify indel condition">
##FORMAT=<ID=GT,Number=1,Type=String,Description="Genotype">
##FORMAT=<ID=NB,Number=1,Type=Integer,Description="BWA calls on the negative strand">
##FORMAT=<ID=ND,Number=1,Type=Integer,Description="BWA mapped reads on the negative strand">
##FORMAT=<ID=NP,Number=1,Type=Integer,Description="Pindel calls on the negative strand">
##FORMAT=<ID=NR,Number=1,Type=Integer,Description="Total mapped reads on the negative strand">
##FORMAT=<ID=NU,Number=1,Type=Integer,Description="Unique calls on the negative strand">
##FORMAT=<ID=PB,Number=1,Type=Integer,Description="BWA calls on the positive strand">
##FORMAT=<ID=PD,Number=1,Type=Integer,Description="BWA mapped reads on the positive strand">
##FORMAT=<ID=PP,Number=1,Type=Integer,Description="Pindel calls on the positive strand">
##FORMAT=<ID=PR,Number=1,Type=Integer,Description="Total mapped reads on the positive strand">
##FORMAT=<ID=PU,Number=1,Type=Integer,Description="Unique calls on the positive strand">
##FORMAT=<ID=TG,Number=1,Type=Integer,Description="Total distinct contributing read groups">
##FORMAT=<ID=VG,Number=1,Type=Integer,Description="Variant distinct contributing read groups">
##FORMAT=<ID=MTR,Number=1,Type=Integer,Description="Reads reporting the variant allele">
##FORMAT=<ID=WTR,Number=1,Type=Integer,Description="Reads reporting the reference allele">
##FORMAT=<ID=AMB,Number=1,Type=Integer,Description="Reads mapping on both the alleles with same specificity">
##FORMAT=<ID=UNK,Number=1,Type=Integer,Description="Reads containing mismatch in the variant position and don't align to ref as first hit">
##FORMAT=<ID=VAF,Number=1,Type=Float,Description="Variant Allele Fraction (excludes ambiguous:AMB and unknown:UNK reads if any)">
##INFO=<ID=PC,Number=1,Type=String,Description="Pindel call">
##INFO=<ID=RS,Number=1,Type=Integer,Description="Range start">
##INFO=<ID=RE,Number=1,Type=Integer,Description="Range end">
##INFO=<ID=LEN,Number=1,Type=Integer,Description="Length">
##INFO=<ID=REP,Number=1,Type=Integer,Description="Change repeat count within range">
##INFO=<ID=S1,Number=1,Type=Integer,Description="S1">
##INFO=<ID=S2,Number=1,Type=Float,Description="S2">
##INFO=<ID=F017,Number=0,Type=Flag,Description="Variant must not overlap with a simple repeat">
##INFO=<ID=VD,Number=1,Type=String,Description="Vagrent Default Annotation">
##INFO=<ID=VW,Number=1,Type=String,Description="Vagrent Most Deleterious Annotation">
##INFO=<ID=VT,Number=1,Type=String,Description="Variant type based on the Vagrent Default Annotation">
##INFO=<ID=VC,Number=.,Type=String,Description="Variant consequence based on the Vagrent Default Annotation">
##SAMPLE=<ID=NORMAL,Description="Wild type",Platform=ILLUMINA,Protocol=WGS,SampleName=CD0850b>
##SAMPLE=<ID=TUMOUR,Description="Mutant",Platform=ILLUMINA,Protocol=WGS,SampleName=CD1034b>
##contig=<ID=MtDNA,assembly=WBcel235,length=13794,species=Worm>
##contig=<ID=IV,assembly=WBcel235,length=17493829,species=Worm>
##contig=<ID=III,assembly=WBcel235,length=13783801,species=Worm>
##contig=<ID=X,assembly=WBcel235,length=17718942,species=Worm>
##contig=<ID=I,assembly=WBcel235,length=15072434,species=Worm>
##contig=<ID=V,assembly=WBcel235,length=20924180,species=Worm>
##contig=<ID=II,assembly=WBcel235,length=15279421,species=Worm>
#CHROM	POS	ID	REF	ALT	QUAL	FILTER	INFO	FORMAT	NORMAL	TUMOUR
I	11798149	dd104102-8cfe-11e7-ac10-e35f80955766	C	CT	360	F006;F015	PC=I;RS=11798149;RE=11798162;LEN=1;REP=11;S1=12;S2=505.936;F017;VD=T02G6.2|T02G6.2a|r.?|-|-|protein_coding:insertion:5KB_downstream_variant|SO:0000010:SO:0000667:SO:0001633;VW=T02G6.1|T02G6.1|r.?|-|-|protein_coding:insertion:2KB_upstream_variant|SO:0000010:SO:0000667:SO:0001636;VT=Ins;VC=downstream	GT:NB:ND:NP:NR:NU:PB:PD:PP:PR:PU:TG:VG	./.:1:20:1:20:1:2:23:0:23:2:1:2	./.:4:12:4:12:4:1:8:1:8:1:1:1
II	8272686	a6dbd002-8cfd-11e7-8517-d6698f1fb1de	GAAAAGAAGACGCCTATAAGAACGTTTTTCAGACGACAGTGTAAAAGCTGTGATCGCTGAGGAAGATGAAGAAGCTGTGGCTCTAGAGGAGATGGTTGCTGATTTGAACATTACTGAAACTCCTGAAAAGTGTCTTACTCGACAGAACTCGGCA	G	780	PASS	PC=D;RS=8272686;RE=8272842;LEN=153;REP=1;S1=56;S2=1111.34;F017;VD=tdc-1|K01C8.3b|r.1691+17_1813del153|c.1651+17_1773del153|p.?|protein_coding:CDS:exon:extended_cis_splice_site:extended_intronic_splice_region:intron:deletion:complex_change_in_transcript:transcript_variant|SO:0000010:SO:0000316:SO:0000147:SO:0001993:SO:0001996:SO:0000188:SO:0000159:SO:0001577:SO:0001576;VW=tdc-1|K01C8.3b|r.1691+17_1813del153|c.1651+17_1773del153|p.?|protein_coding:CDS:exon:extended_cis_splice_site:extended_intronic_splice_region:intron:deletion:complex_change_in_transcript:transcript_variant|SO:0000010:SO:0000316:SO:0000147:SO:0001993:SO:0001996:SO:0000188:SO:0000159:SO:0001577:SO:0001576;VT=Del;VC=ess_splice	GT:NB:ND:NP:NR:NU:PB:PD:PP:PR:PU:TG:VG:MTR:WTR:AMB:UNK:VAF	./.:0:15:0:15:0:0:15:0:15:0:1:0:0:59:1:0:0	./.:0:14:6:16:6:0:9:7:14:7:1:1:16:20:1:0:0.44
II	9243032	a7d0385e-8cfd-11e7-8517-d6698f1fb1de	TTTACCGTAAATCGACACAAGTTTTTTTCGGTTTTTTGCAACGTGTTCGTGAATTTTATTTATTTTCTCCGACTCGGAAGATGTTTTTCGCTAAAAGAATAAAAGAATTGCATTTTTTGTGTATTTGGCTACAAAATGATGTCTCTGACGCCTAGTTTCTCCGATGTTTAACCTACTTTTTTCATATGTTCTTGTTCTCACTCCGCTCCAACGTTTGTATTCTCTGCGCTTTCTGTTTTATTTAGC	T	300	PASS	PC=D;RS=9243032;RE=9243278;LEN=245;REP=1;S1=12;S2=430.218;F017;VD=T26C5.3|T26C5.3a|r.?|-|-|protein_coding:CDS:intron:deletion:intron_variant|SO:0000010:SO:0000316:SO:0000188:SO:0000159:SO:0001627;VW=T26C5.3|T26C5.3a|r.?|-|-|protein_coding:CDS:intron:deletion:intron_variant|SO:0000010:SO:0000316:SO:0000188:SO:0000159:SO:0001627;VT=Del;VC=intronic	GT:NB:ND:NP:NR:NU:PB:PD:PP:PR:PU:TG:VG:MTR:WTR:AMB:UNK:VAF	./.:0:23:0:23:0:0:21:0:21:0:1:0:0:84:0:1:0	./.:0:7:2:8:2:0:11:3:13:3:1:1:9:17:0:1:0.35
III	1224904	f42d4886-8cfd-11e7-8341-122f71f321fd	C	CA	300	F006;F015	PC=I;RS=1224904;RE=1224917;LEN=1;REP=11;S1=12;S2=426.207;F017;VD=pes-4|Y119D3B.17|r.?|-|-|protein_coding:insertion:5KB_upstream_variant|SO:0000010:SO:0000667:SO:0001635;VW=pes-4|Y119D3B.17|r.?|-|-|protein_coding:insertion:5KB_upstream_variant|SO:0000010:SO:0000667:SO:0001635;VT=Ins;VC=upstream	GT:NB:ND:NP:NR:NU:PB:PD:PP:PR:PU:TG:VG	./.:2:23:0:23:2:0:21:0:21:0:1:1	./.:1:11:2:11:2:3:11:3:11:4:1:2
