# Supplementary material for: Mutational signatures are jointly shaped by DNA damage and repair
Source: Nat Commun. 2020 May 1;11:2169. doi: 10.1038/s41467-020-15912-7 (PMC7195458; doi:10.1038/s41467-020-15912-7)
Supplement: Supplementary file 9 — Supplementary Data 6 [file 41467_2020_15912_MOESM9_ESM.zip › Filtered_VCFS_recovered/IND/CD0679f.filtered.indels.vcf]

##fileformat=VCFv4.1
##fileDate=20190627
##reference=genome.fa
##FILTER=<ID=F004,Description="Tum medium read depth strand bias check: Calls In 8% Reads Bt Depth 10 And 200 (inclusive)">
##FILTER=<ID=F005,Description="Tum high read depth strand bias check: Calls In 4% Reads > Depth 200">
##FILTER=<ID=F006,Description="Small call excessive repeat check: Fail if Length <= 4 and Repeats > 9">
##FILTER=<ID=F010,Description="Variant must not exist within the Unmatched Normal Panel">
##FILTER=<ID=F012,Description="Germline: When length < 11 and depth > 9, fail if the variant is seen in both 20% of normal reads AND 20% of tumour reads in either pindel or bwa">
##FILTER=<ID=F018,Description="Sufficient Depth: Pass if depth > 10">
##FILTER=<ID=F015,Description="No normal calls">
##FILTER=<ID=F016,Description="Verify indel condition">
##FORMAT=<ID=GT,Number=1,Type=String,Description="Genotype">
##FORMAT=<ID=PP,Number=1,Type=Integer,Description="Pindel calls on the positive strand">
##FORMAT=<ID=NP,Number=1,Type=Integer,Description="Pindel calls on the negative strand">
##FORMAT=<ID=PB,Number=1,Type=Integer,Description="BWA calls on the positive strand">
##FORMAT=<ID=NB,Number=1,Type=Integer,Description="BWA calls on the negative strand">
##FORMAT=<ID=PD,Number=1,Type=Integer,Description="BWA mapped reads on the positive strand">
##FORMAT=<ID=ND,Number=1,Type=Integer,Description="BWA mapped reads on the negative strand">
##FORMAT=<ID=PR,Number=1,Type=Integer,Description="Total mapped reads on the positive strand">
##FORMAT=<ID=NR,Number=1,Type=Integer,Description="Total mapped reads on the negative strand">
##FORMAT=<ID=PU,Number=1,Type=Integer,Description="Unique calls on the positive strand">
##FORMAT=<ID=NU,Number=1,Type=Integer,Description="Unique calls on the negative strand">
##INFO=<ID=PC,Number=1,Type=String,Description="Pindel call">
##INFO=<ID=RS,Number=1,Type=Integer,Description="Range start">
##INFO=<ID=RE,Number=1,Type=Integer,Description="Range end">
##INFO=<ID=LEN,Number=1,Type=Integer,Description="Length">
##INFO=<ID=S1,Number=1,Type=Integer,Description="S1">
##INFO=<ID=S2,Number=1,Type=Float,Description="S2">
##INFO=<ID=PA,Number=1,Type=String,Description="Annotation on the positive strand">
##INFO=<ID=NA,Number=1,Type=String,Description="Annotation on the negative strand">
##INFO=<ID=REP,Number=1,Type=Integer,Description="Change repeat count with range">
##INFO=<ID=PRV,Number=1,Type=Float,Description="Fraction of reads reporting the most prevalent change">
##INFO=<ID=F017,Number=0,Type=Flag,Description="Variant must not overlap with a simple repeat">
##INFO=<ID=VD,Number=1,Type=String,Description="Vagrent Default Annotation">
##INFO=<ID=VW,Number=1,Type=String,Description="Vagrent Most Deleterious Annotation">
##INFO=<ID=VT,Number=1,Type=String,Description="Variant type based on the Vagrent Default Annotation">
##INFO=<ID=VC,Number=1,Type=String,Description="Variant consequence based on the Vagrent Default Annotation">
##SAMPLE=<ID=NORMAL,Description="Normal",Accession=1567436,CGP_Project,Platform=HiSeq,Protocol=genomic,SampleName=CD0001b,Source=COSMIC_SAMPLE_ID>
##SAMPLE=<ID=TUMOUR,Description="Mutant",Accession=2361242,CGP_Project,Platform=HiSeq,Protocol=genomic,SampleName=CD0679f,Source=COSMIC_SAMPLE_ID>
##contig=<ID=MtDNA,assembly=WBcel235,length=13794,species=WORM>
##contig=<ID=IV,assembly=WBcel235,length=17493829,species=WORM>
##contig=<ID=III,assembly=WBcel235,length=13783801,species=WORM>
##contig=<ID=X,assembly=WBcel235,length=17718942,species=WORM>
##contig=<ID=I,assembly=WBcel235,length=15072434,species=WORM>
##contig=<ID=V,assembly=WBcel235,length=20924180,species=WORM>
##contig=<ID=II,assembly=WBcel235,length=15279421,species=WORM>
#CHROM	POS	ID	REF	ALT	QUAL	FILTER	INFO	FORMAT	NORMAL	TUMOUR
I	11798050	2985828104	TAAACTAGGAGAAATTAAAAACAAAAACAACAAAAAAATAGAAAAAAGAGAAATGACAACTTTGGATAGAAAAGGACCACCTGGGTCCCGCCACGAAACCTTTTTTTTTTTTGGAAATTTCAACTGGGAGGTCTCGTTTTTTCATATTGGAATGCTCAGAGGAGTTTATCAATTTTTTGTTAAAAGTTTAAAAATGATGACGCCCTGGAGGGAGGGGTAGTTTAATCCTATTTCGGGGGGGGGGGGGGG	T	655	PASS	PC=D;RS=11798050;RE=11798299;LEN=248;S1=154;S2=1605.09;REP=1;PRV=1;F017;VD=T02G6.2|T02G6.2a|r.?|-|-|protein_coding:deletion:5KB_downstream_variant|SO:0000010:SO:0000159:SO:0001633;VW=T02G6.1|T02G6.1|r.?|-|-|protein_coding:deletion:2KB_upstream_variant|SO:0000010:SO:0000159:SO:0001636;VT=Del;VC=downstream	GT:PP:NP:PB:NB:PD:ND:PR:NR:PU:NU	./.:0:0:0:0:19:20:19:20:0:0	./.:13:10:0:0:6:0:19:10:13:10
II	5593235	2985828546	CGAAATAAAGTCGATTGGGTAGCAACT	C	667	PASS	PC=D;RS=5593235;RE=5593267;LEN=26;S1=156;S2=1614.59;REP=1;PRV=1;F017;VD=cdc-14|C17G10.4b.2|r.110-2_133del26|c.58-2_81del26|p.?|protein_coding:CDS:exon:extended_cis_splice_site:deletion:complex_change_in_transcript:transcript_variant|SO:0000010:SO:0000316:SO:0000147:SO:CGPX06:SO:0000159:SO:0001577:SO:0001576;VW=cdc-14|C17G10.4b.2|r.110-2_133del26|c.58-2_81del26|p.?|protein_coding:CDS:exon:extended_cis_splice_site:deletion:complex_change_in_transcript:transcript_variant|SO:0000010:SO:0000316:SO:0000147:SO:CGPX06:SO:0000159:SO:0001577:SO:0001576;VT=Del;VC=ess splice	GT:PP:NP:PB:NB:PD:ND:PR:NR:PU:NU	./.:0:0:0:0:24:31:24:31:0:0	./.:11:12:10:11:14:12:15:13:11:12
III	11471825	2985829746	TAAATTAACAAATATCGGAGAGGAAGAACGAGCGCTTCTTCTTATTACATACAAAAATAAAAAGGAGATGCATACACATTTATACTACTGCTACTGTATGTGTATATCTGATGTAAATGGAATAGAAGAGGGGGGGGGGGGGGGGG	T	812	PASS	PC=D;RS=11471825;RE=11471972;LEN=145;S1=224;S2=1963.7;REP=1;PRV=1;F017;VD=bed-2|Y47D3B.9|r.?|-|-|protein_coding:deletion:2KB_upstream_variant|SO:0000010:SO:0000159:SO:0001636;VW=bed-2|Y47D3B.9|r.?|-|-|protein_coding:deletion:2KB_upstream_variant|SO:0000010:SO:0000159:SO:0001636;VT=Del;VC=upstream	GT:PP:NP:PB:NB:PD:ND:PR:NR:PU:NU	./.:0:0:0:0:15:26:15:26:0:0	./.:13:15:0:0:1:1:14:16:13:15
IV	1784763	2985829997	ATTAATTACTCATTTCAGTACTTGGAGTTTTAAATTCGGAGGTAAGCAACAAAAAACCGAGAAGAAAAGAAAATTGATCACCCGTTTTGCTCCCAAAAACATGAACCAATATCATCAATTATTATATCCAGCCCAGCTAAAGAATCAGTCAAACGTGTCTGATGAGAAGTGAATTGTATGGGGTCCGACCTTATCGGGGGGGGGGGGGGGGGGGGGGGGAAGGGATGAATATTTGAAT	A	551	PASS	PC=D;RS=1784763;RE=1785002;LEN=237;S1=110;S2=1327.45;REP=1;PRV=1;F017;VD=frpr-19|Y41D4A.8|r.?|-|-|protein_coding:deletion:5KB_upstream_variant|SO:0000010:SO:0000159:SO:0001635;VW=frpr-19|Y41D4A.8|r.?|-|-|protein_coding:deletion:5KB_upstream_variant|SO:0000010:SO:0000159:SO:0001635;VT=Del;VC=upstream	GT:PP:NP:PB:NB:PD:ND:PR:NR:PU:NU	./.:0:0:0:0:7:26:7:26:0:0	./.:10:9:0:0:3:1:13:10:10:9
IV	3807773	2985830130	CGAGGGGAAAACTCGGCCACGTGGGGACACTCTAGCGTGGTGCAATATACAGTTTTTTGGGGGGAAATACCTCGTTGGAGAGAGTGAAGGGGGGGGGGGGGGGGGAGGGAGGT	C	899	PASS	PC=D;RS=3807773;RE=3807887;LEN=112;S1=266;S2=2170.18;REP=1;PRV=1;F017;VD=M02B7.5|M02B7.5|r.?|-|-|protein_coding:deletion:500B_downstream_variant|SO:0000010:SO:0000159:SO:0001634;VW=hpo-16|M02B7.4|r.?|-|-|protein_coding:deletion:5KB_upstream_variant|SO:0000010:SO:0000159:SO:0001635;VT=Del;VC=downstream	GT:PP:NP:PB:NB:PD:ND:PR:NR:PU:NU	./.:0:0:0:0:11:18:11:18:0:0	./.:13:18:0:0:3:3:16:21:13:18
IV	5293681	2985830192	G	GT	1320	PASS	PC=I;RS=5293681;RE=5293691;LEN=1;S1=128;S2=1516.01;REP=9;PRV=1;F017;VD=nlp-47|F36H12.1|r.626_627insu|c.?|p.?|protein_coding:three_prime_UTR:exon:insertion:3_prime_UTR_variant:transcript_variant|SO:0000010:SO:0000205:SO:0000147:SO:0000667:SO:0001624:SO:0001576;VW=nlp-47|F36H12.1|r.626_627insu|c.?|p.?|protein_coding:three_prime_UTR:exon:insertion:3_prime_UTR_variant:transcript_variant|SO:0000010:SO:0000205:SO:0000147:SO:0000667:SO:0001624:SO:0001576;VT=Ins;VC=3'UTR variant	GT:PP:NP:PB:NB:PD:ND:PR:NR:PU:NU	./.:0:0:0:0:33:20:33:20:0:0	./.:15:7:20:9:34:28:34:28:20:9
