# Supplementary material for: Mutational signatures are jointly shaped by DNA damage and repair
Source: Nat Commun. 2020 May 1;11:2169. doi: 10.1038/s41467-020-15912-7 (PMC7195458; doi:10.1038/s41467-020-15912-7)
Supplement: Supplementary file 9 — Supplementary Data 6 [file 41467_2020_15912_MOESM9_ESM.zip › Filtered_VCFS_recovered/IND/CD0499c.filtered.indels.vcf]

##fileformat=VCFv4.1
##fileDate=20190627
##reference=genome.fa
##FILTER=<ID=F004,Description="Tum medium read depth strand bias check: Calls In 8% Reads Bt Depth 10 And 200 (inclusive)">
##FILTER=<ID=F005,Description="Tum high read depth strand bias check: Calls In 4% Reads > Depth 200">
##FILTER=<ID=F006,Description="Small call excessive repeat check: Fail if Length <= 4 and Repeats > 9">
##FILTER=<ID=F010,Description="Variant must not exist within the Unmatched Normal Panel">
##FILTER=<ID=F012,Description="Germline: When length < 11 and depth > 9, fail if the variant is seen in both 20% of normal reads AND 20% of tumour reads in either pindel or bwa">
##FILTER=<ID=F018,Description="Sufficient Depth: Pass if depth > 10">
##FILTER=<ID=F015,Description="No normal calls">
##FILTER=<ID=F016,Description="Verify indel condition">
##FORMAT=<ID=GT,Number=1,Type=String,Description="Genotype">
##FORMAT=<ID=PP,Number=1,Type=Integer,Description="Pindel calls on the positive strand">
##FORMAT=<ID=NP,Number=1,Type=Integer,Description="Pindel calls on the negative strand">
##FORMAT=<ID=PB,Number=1,Type=Integer,Description="BWA calls on the positive strand">
##FORMAT=<ID=NB,Number=1,Type=Integer,Description="BWA calls on the negative strand">
##FORMAT=<ID=PD,Number=1,Type=Integer,Description="BWA mapped reads on the positive strand">
##FORMAT=<ID=ND,Number=1,Type=Integer,Description="BWA mapped reads on the negative strand">
##FORMAT=<ID=PR,Number=1,Type=Integer,Description="Total mapped reads on the positive strand">
##FORMAT=<ID=NR,Number=1,Type=Integer,Description="Total mapped reads on the negative strand">
##FORMAT=<ID=PU,Number=1,Type=Integer,Description="Unique calls on the positive strand">
##FORMAT=<ID=NU,Number=1,Type=Integer,Description="Unique calls on the negative strand">
##INFO=<ID=PC,Number=1,Type=String,Description="Pindel call">
##INFO=<ID=RS,Number=1,Type=Integer,Description="Range start">
##INFO=<ID=RE,Number=1,Type=Integer,Description="Range end">
##INFO=<ID=LEN,Number=1,Type=Integer,Description="Length">
##INFO=<ID=S1,Number=1,Type=Integer,Description="S1">
##INFO=<ID=S2,Number=1,Type=Float,Description="S2">
##INFO=<ID=PA,Number=1,Type=String,Description="Annotation on the positive strand">
##INFO=<ID=NA,Number=1,Type=String,Description="Annotation on the negative strand">
##INFO=<ID=REP,Number=1,Type=Integer,Description="Change repeat count with range">
##INFO=<ID=PRV,Number=1,Type=Float,Description="Fraction of reads reporting the most prevalent change">
##INFO=<ID=F017,Number=0,Type=Flag,Description="Variant must not overlap with a simple repeat">
##INFO=<ID=VD,Number=1,Type=String,Description="Vagrent Default Annotation">
##INFO=<ID=VW,Number=1,Type=String,Description="Vagrent Most Deleterious Annotation">
##INFO=<ID=VT,Number=1,Type=String,Description="Variant type based on the Vagrent Default Annotation">
##INFO=<ID=VC,Number=1,Type=String,Description="Variant consequence based on the Vagrent Default Annotation">
##SAMPLE=<ID=NORMAL,Description="Normal",Accession=1567436,CGP_Project,Platform=HiSeq,Protocol=genomic,SampleName=CD0001b,Source=COSMIC_SAMPLE_ID>
##SAMPLE=<ID=TUMOUR,Description="Mutant",Accession=2287992,CGP_Project,Platform=HiSeq,Protocol=genomic,SampleName=CD0499c,Source=COSMIC_SAMPLE_ID>
##contig=<ID=MtDNA,assembly=WBcel235,length=13794,species=WORM>
##contig=<ID=IV,assembly=WBcel235,length=17493829,species=WORM>
##contig=<ID=III,assembly=WBcel235,length=13783801,species=WORM>
##contig=<ID=X,assembly=WBcel235,length=17718942,species=WORM>
##contig=<ID=I,assembly=WBcel235,length=15072434,species=WORM>
##contig=<ID=V,assembly=WBcel235,length=20924180,species=WORM>
##contig=<ID=II,assembly=WBcel235,length=15279421,species=WORM>
#CHROM	POS	ID	REF	ALT	QUAL	FILTER	INFO	FORMAT	NORMAL	TUMOUR
II	177160	2982837624	CAAAGAAAAGTGTATTGTCGTCTCAATTGAGTGGAACGATTGTCTGATGTAGAAGTTTAGTTGTTGTGGACGGGGTTCAAGTACTTATCCTTGATTTCCTTCAACCTTACGAGAGAAGAAGCGTTGAATTTTGACAAAGTTCTG	C	638	PASS	PC=D;RS=177160;RE=177307;LEN=143;S1=144;S2=1538.64;REP=1;PRV=1;F017;VD=T01D1.4|T01D1.4|r.466-3_605del143|c.424-3_480del60|p.?|protein_coding:CDS:three_prime_UTR:extended_intronic_splice_region:exon:extended_cis_splice_site:deletion:complex_change_in_transcript:transcript_variant:stop_lost|SO:0000010:SO:0000316:SO:0000205:SO:CGPX05:SO:0000147:SO:CGPX06:SO:0000159:SO:0001577:SO:0001576:SO:0001578;VW=T01D1.4|T01D1.4|r.466-3_605del143|c.424-3_480del60|p.?|protein_coding:CDS:three_prime_UTR:extended_intronic_splice_region:exon:extended_cis_splice_site:deletion:complex_change_in_transcript:transcript_variant:stop_lost|SO:0000010:SO:0000316:SO:0000205:SO:CGPX05:SO:0000147:SO:CGPX06:SO:0000159:SO:0001577:SO:0001576:SO:0001578;VT=Del;VC=protein_coding:CDS:three_prime_UTR:extended_intronic_splice_region:exon:extended_cis_splice_site:deletion:complex_change_in_transcript:transcript_variant:stop_lost	GT:PP:NP:PB:NB:PD:ND:PR:NR:PU:NU	./.:0:0:0:0:22:19:22:19:0:0	./.:11:11:0:0:27:47:38:58:11:11
II	3066211	2982837997	TA	T	1049	PASS	PC=D;RS=3066211;RE=3066217;LEN=1;S1=91;S2=1256.81;REP=5;PRV=1;F017;VD=Y25C1A.7|Y25C1A.7c.1|r.?|-|-|protein_coding:CDS:intron:deletion:intron_variant|SO:0000010:SO:0000316:SO:0000188:SO:0000159:SO:0001627;VW=Y25C1A.7|Y25C1A.7c.1|r.?|-|-|protein_coding:CDS:intron:deletion:intron_variant|SO:0000010:SO:0000316:SO:0000188:SO:0000159:SO:0001627;VT=Del;VC=intronic	GT:PP:NP:PB:NB:PD:ND:PR:NR:PU:NU	./.:0:0:0:0:19:25:19:25:0:0	./.:6:12:15:17:45:38:45:38:15:17
II	14369468	2982839370	CAAA	C	84	F006;F016;F015	PC=D;RS=14369468;RE=14369483;LEN=3;S1=28;S2=979.191;REP=14;PRV=1;F017;VD=R06A4.2|R06A4.2.2|r.?|-|-|protein_coding:deletion:5KB_downstream_variant|SO:0000010:SO:0000159:SO:0001633;VW=imb-2|R06A4.4a|r.?|-|-|protein_coding:CDS:intron:deletion:intron_variant|SO:0000010:SO:0000316:SO:0000188:SO:0000159:SO:0001627;VT=Del;VC=downstream	GT:PP:NP:PB:NB:PD:ND:PR:NR:PU:NU	./.:0:0:1:0:26:24:26:24:1:0	./.:13:1:0:0:32:6:32:6:13:1
II	15075021	2982839477	T	TTG	1920	F006	PC=I;RS=15075021;RE=15075042;LEN=2;S1=280;S2=2190.85;REP=10;PRV=1;F017;VD=Y53F4B.18|Y53F4B.18|r.?|-|-|protein_coding:insertion:5KB_upstream_variant|SO:0000010:SO:0000667:SO:0001635;VW=Y53F4B.18|Y53F4B.18|r.?|-|-|protein_coding:insertion:5KB_upstream_variant|SO:0000010:SO:0000667:SO:0001635;VT=Ins;VC=upstream	GT:PP:NP:PB:NB:PD:ND:PR:NR:PU:NU	./.:0:0:0:0:25:19:25:21:0:0	./.:19:13:33:23:59:37:60:37:33:23
III	8519020	2982840642	TAATTTGGAGAATTGAATTTACATAACAGGATTTTCCAGTCTGCTTTTCGTTTGGCGCAAAATATGA	T	725	PASS	PC=D;RS=8519020;RE=8519088;LEN=66;S1=180;S2=1750.85;REP=1;PRV=1;F017;VD=ZC21.8|ZC21.8|r.388_432+21del66|c.355_399+21del66|p.?|protein_coding:CDS:extended_intronic_splice_region:exon:extended_cis_splice_site:intron:deletion:complex_change_in_transcript:transcript_variant|SO:0000010:SO:0000316:SO:CGPX05:SO:0000147:SO:CGPX06:SO:0000188:SO:0000159:SO:0001577:SO:0001576;VW=ZC21.8|ZC21.8|r.388_432+21del66|c.355_399+21del66|p.?|protein_coding:CDS:extended_intronic_splice_region:exon:extended_cis_splice_site:intron:deletion:complex_change_in_transcript:transcript_variant|SO:0000010:SO:0000316:SO:CGPX05:SO:0000147:SO:CGPX06:SO:0000188:SO:0000159:SO:0001577:SO:0001576;VT=Del;VC=ess splice	GT:PP:NP:PB:NB:PD:ND:PR:NR:PU:NU	./.:0:0:0:0:25:20:25:20:0:0	./.:14:11:2:3:32:37:44:45:14:11
IV	10523936	2982842823	G	GA	1980	PASS	PC=I;RS=10523936;RE=10523940;LEN=1;S1=286;S2=2280.99;REP=3;PRV=1;F017;VD=cal-4|T07G12.1a|r.?|-|-|protein_coding:insertion:2KB_upstream_variant|SO:0000010:SO:0000667:SO:0001636;VW=C02F4.5|C02F4.5|r.?|-|-|protein_coding:CDS:intron:insertion:intron_variant|SO:0000010:SO:0000316:SO:0000188:SO:0000667:SO:0001627;VT=Ins;VC=upstream	GT:PP:NP:PB:NB:PD:ND:PR:NR:PU:NU	./.:0:0:0:0:26:34:28:34:0:0	./.:12:21:28:29:54:59:54:61:28:30
IV	11809668	2982842945	TTCTTTCACCGACTTTTTCCTCTTCATGCTCAACCGTTCTCAATACCTTCACTGTCTGCGTATCCATCACGTCGCGCACTCGCCATAGTCCGAAGTCTGCTGTGTCGAGAAAAGAGAAAACCGAAAAAAAAACAGCAGCAGCAATGGGAATGGTTGTAGAGAAAGAGAGAGAGGAAGAGAGATGCATGAAAAAAG	TAA	812	F016	PC=DI;RS=11809669;RE=11809862;LEN=194;S1=209;S2=0;REP=1;PRV=1;F017;VD=M117.1|M117.1.2|r.?|-|-|protein_coding:indel:5KB_upstream_variant|SO:0000010:SO:1000032:SO:0001635;VW=M117.1|M117.1.2|r.?|-|-|protein_coding:indel:5KB_upstream_variant|SO:0000010:SO:1000032:SO:0001635;VT=Complex;VC=upstream	GT:PP:NP:PB:NB:PD:ND:PR:NR:PU:NU	./.:0:0:0:0:16:31:16:31:0:0	./.:10:18:0:0:20:32:30:50:10:18
X	6047844	2982847310	GAATAACACGTTTTTAGAAGAT	G	812	PASS	PC=D;RS=6047844;RE=6047869;LEN=21;S1=224;S2=1956.37;REP=1;PRV=1;F017;VD=pak-1|C09B8.7a.1|r.?|-|-|protein_coding:CDS:intron:deletion:intron_variant|SO:0000010:SO:0000316:SO:0000188:SO:0000159:SO:0001627;VW=pak-1|C09B8.7a.1|r.?|-|-|protein_coding:CDS:intron:deletion:intron_variant|SO:0000010:SO:0000316:SO:0000188:SO:0000159:SO:0001627;VT=Del;VC=intronic	GT:PP:NP:PB:NB:PD:ND:PR:NR:PU:NU	./.:0:0:0:0:19:29:19:29:0:0	./.:13:15:13:15:34:52:34:52:13:15
X	13777408	2982848178	ATTTGTATTACTACTGAAAATAAATTGAACAACTATAATAGTTACAAATATAATGTGTCGGTTGAAGTGAACTT	A	698	PASS	PC=D;RS=13777408;RE=13777483;LEN=73;S1=150;S2=1608.85;REP=1;PRV=1;F017;VT=Del	GT:PP:NP:PB:NB:PD:ND:PR:NR:PU:NU	./.:0:0:0:0:25:28:25:28:0:0	./.:14:9:0:0:35:39:44:48:14:9
