# Supplementary material for: Mutational signatures are jointly shaped by DNA damage and repair
Source: Nat Commun. 2020 May 1;11:2169. doi: 10.1038/s41467-020-15912-7 (PMC7195458; doi:10.1038/s41467-020-15912-7)
Supplement: Supplementary file 9 — Supplementary Data 6 [file 41467_2020_15912_MOESM9_ESM.zip › Filtered_VCFS_recovered/IND/CD0977d.filtered.indels.vcf]

##fileformat=VCFv4.1
##fileDate=20190627
##reference=/lustre/scratch112/sanger/cgppipe/canpipe/live/ref/Caenorhabditis_elegans/WBcel235/genome.fa
##FILTER=<ID=F004,Description="Tum medium read depth strand bias check: Calls In 8% Reads Bt Depth 10 And 200 (inclusive)">
##FILTER=<ID=F005,Description="Tum high read depth strand bias check: Calls In 4% Reads > Depth 200">
##FILTER=<ID=F006,Description="Small call excessive repeat check: Fail if Length <= 4 and Repeats > 9">
##FILTER=<ID=F010,Description="Variant must not exist within the Unmatched Normal Panel">
##FILTER=<ID=F012,Description="Germline: When length < 11 and depth > 9, fail if the variant is seen in both 20% of normal reads AND 20% of tumour reads in either pindel or bwa">
##FILTER=<ID=F018,Description="Sufficient Depth: Pass if depth > 10">
##FILTER=<ID=F015,Description="No normal calls">
##FILTER=<ID=F016,Description="Verify indel condition">
##FORMAT=<ID=GT,Number=1,Type=String,Description="Genotype">
##FORMAT=<ID=NB,Number=1,Type=Integer,Description="BWA calls on the negative strand">
##FORMAT=<ID=ND,Number=1,Type=Integer,Description="BWA mapped reads on the negative strand">
##FORMAT=<ID=NP,Number=1,Type=Integer,Description="Pindel calls on the negative strand">
##FORMAT=<ID=NR,Number=1,Type=Integer,Description="Total mapped reads on the negative strand">
##FORMAT=<ID=NU,Number=1,Type=Integer,Description="Unique calls on the negative strand">
##FORMAT=<ID=PB,Number=1,Type=Integer,Description="BWA calls on the positive strand">
##FORMAT=<ID=PD,Number=1,Type=Integer,Description="BWA mapped reads on the positive strand">
##FORMAT=<ID=PP,Number=1,Type=Integer,Description="Pindel calls on the positive strand">
##FORMAT=<ID=PR,Number=1,Type=Integer,Description="Total mapped reads on the positive strand">
##FORMAT=<ID=PU,Number=1,Type=Integer,Description="Unique calls on the positive strand">
##FORMAT=<ID=TG,Number=1,Type=Integer,Description="Total distinct contributing read groups">
##FORMAT=<ID=VG,Number=1,Type=Integer,Description="Variant distinct contributing read groups">
##FORMAT=<ID=MTR,Number=1,Type=Integer,Description="Reads reporting the variant allele">
##FORMAT=<ID=WTR,Number=1,Type=Integer,Description="Reads reporting the reference allele">
##FORMAT=<ID=AMB,Number=1,Type=Integer,Description="Reads mapping on both the alleles with same specificity">
##FORMAT=<ID=UNK,Number=1,Type=Integer,Description="Reads containing mismatch in the variant position and don't align to ref as first hit">
##FORMAT=<ID=VAF,Number=1,Type=Float,Description="Variant Allele Fraction (excludes ambiguous:AMB and unknown:UNK reads if any)">
##INFO=<ID=PC,Number=1,Type=String,Description="Pindel call">
##INFO=<ID=RS,Number=1,Type=Integer,Description="Range start">
##INFO=<ID=RE,Number=1,Type=Integer,Description="Range end">
##INFO=<ID=LEN,Number=1,Type=Integer,Description="Length">
##INFO=<ID=REP,Number=1,Type=Integer,Description="Change repeat count within range">
##INFO=<ID=S1,Number=1,Type=Integer,Description="S1">
##INFO=<ID=S2,Number=1,Type=Float,Description="S2">
##INFO=<ID=F017,Number=0,Type=Flag,Description="Variant must not overlap with a simple repeat">
##INFO=<ID=VD,Number=1,Type=String,Description="Vagrent Default Annotation">
##INFO=<ID=VW,Number=1,Type=String,Description="Vagrent Most Deleterious Annotation">
##INFO=<ID=VT,Number=1,Type=String,Description="Variant type based on the Vagrent Default Annotation">
##INFO=<ID=VC,Number=.,Type=String,Description="Variant consequence based on the Vagrent Default Annotation">
##SAMPLE=<ID=NORMAL,Description="Wild type",Platform=ILLUMINA,Protocol=WGS,SampleName=CD0850b>
##SAMPLE=<ID=TUMOUR,Description="Mutant",Platform=ILLUMINA,Protocol=WGS,SampleName=CD0977d>
##contig=<ID=MtDNA,assembly=WBcel235,length=13794,species=Worm>
##contig=<ID=IV,assembly=WBcel235,length=17493829,species=Worm>
##contig=<ID=III,assembly=WBcel235,length=13783801,species=Worm>
##contig=<ID=X,assembly=WBcel235,length=17718942,species=Worm>
##contig=<ID=I,assembly=WBcel235,length=15072434,species=Worm>
##contig=<ID=V,assembly=WBcel235,length=20924180,species=Worm>
##contig=<ID=II,assembly=WBcel235,length=15279421,species=Worm>
#CHROM	POS	ID	REF	ALT	QUAL	FILTER	INFO	FORMAT	NORMAL	TUMOUR
I	12779337	6888a818-3094-11e7-b06c-d5c3d00df5e8	AATTCCGCTGAAAAAGACGTTCCACATTCTGATTGGTTTCATAAAGTTAATGATAGTGATTCGATGAGGGAAGATGCTGATTTAAGTAGCAATAGTGTTAAATATCCTTATCAGTAAGAATTTGATACCGTATTTCTTCTATTATTATGGCTGCAATACTATTTTTCGATGGTCTTCCGGCTTGCAATACTAATAGGGAGTGCAAGACT	A	1579	PASS	PC=D;RS=12779337;RE=12779549;LEN=208;REP=1;S1=210;S2=2313.45;F017;VD=B0019.2|B0019.2.2|r.1473_1584+96del208|c.1469_1580+96del208|p.?|protein_coding:CDS:exon:extended_cis_splice_site:extended_intronic_splice_region:intron:deletion:complex_change_in_transcript:transcript_variant|SO:0000010:SO:0000316:SO:0000147:SO:0001993:SO:0001996:SO:0000188:SO:0000159:SO:0001577:SO:0001576;VW=B0019.2|B0019.2.2|r.1473_1584+96del208|c.1469_1580+96del208|p.?|protein_coding:CDS:exon:extended_cis_splice_site:extended_intronic_splice_region:intron:deletion:complex_change_in_transcript:transcript_variant|SO:0000010:SO:0000316:SO:0000147:SO:0001993:SO:0001996:SO:0000188:SO:0000159:SO:0001577:SO:0001576;VT=Del;VC=ess_splice	GT:NB:ND:NP:NR:NU:PB:PD:PP:PR:PU:TG:VG:MTR:WTR:AMB:UNK:VAF	./.:0:15:0:15:0:0:25:0:25:0:1:0:0:89:0:0:0	./.:0:8:13:16:13:0:13:14:20:14:1:1:25:3:1:7:0.89
II	2329663	07adea8a-3094-11e7-9804-ffa02f435df5	GGTAAATGATTCAGAATGTGGCCACTCGGTTTGTCAGTGCTGTGCGACAAAACTACTAAAAAACTCGGCGATTTCTT	G	900	PASS	PC=D;RS=2329663;RE=2329742;LEN=76;REP=1;S1=60;S2=1283.35;F017;VD=ZK1240.1|ZK1240.1|r.256-13_318del76|c.80-13_142del76|p.?|protein_coding:CDS:exon:extended_cis_splice_site:extended_intronic_splice_region:intron:deletion:complex_change_in_transcript:transcript_variant|SO:0000010:SO:0000316:SO:0000147:SO:0001993:SO:0001996:SO:0000188:SO:0000159:SO:0001577:SO:0001576;VW=ZK1240.1|ZK1240.1|r.256-13_318del76|c.80-13_142del76|p.?|protein_coding:CDS:exon:extended_cis_splice_site:extended_intronic_splice_region:intron:deletion:complex_change_in_transcript:transcript_variant|SO:0000010:SO:0000316:SO:0000147:SO:0001993:SO:0001996:SO:0000188:SO:0000159:SO:0001577:SO:0001576;VT=Del;VC=ess_splice	GT:NB:ND:NP:NR:NU:PB:PD:PP:PR:PU:TG:VG:MTR:WTR:AMB:UNK:VAF	./.:0:18:0:18:0:0:15:0:15:0:1:0:0:67:0:0:0	./.:0:13:11:19:11:0:21:4:23:4:1:1:18:30:0:7:0.38
II	3086997	0b6546dc-3094-11e7-9804-ffa02f435df5	TTTTTTAGCCAAAAACCTCAGAAAATTGGGAAAAAAATCGATTTTTTTGGATAAAATCTCAAAAAATTGGAAATTTCTCAGCAAAAACCAGTTAAGGGCAAAAAAAAAATCGATTTTTCGCCCGATTTTCACCTATTTTTCACCCAATTTTCTTGCAGAAGGCGACTG	T	480	PASS	PC=D;RS=3086997;RE=3087166;LEN=167;REP=1;S1=24;S2=683.449;F017;VD=copb-1|Y25C1A.5|r.2691-157_2700del167|c.2681-157_2690del167|p.?|protein_coding:CDS:exon:extended_cis_splice_site:extended_intronic_splice_region:intron:deletion:complex_change_in_transcript:transcript_variant|SO:0000010:SO:0000316:SO:0000147:SO:0001993:SO:0001996:SO:0000188:SO:0000159:SO:0001577:SO:0001576;VW=copb-1|Y25C1A.5|r.2691-157_2700del167|c.2681-157_2690del167|p.?|protein_coding:CDS:exon:extended_cis_splice_site:extended_intronic_splice_region:intron:deletion:complex_change_in_transcript:transcript_variant|SO:0000010:SO:0000316:SO:0000147:SO:0001993:SO:0001996:SO:0000188:SO:0000159:SO:0001577:SO:0001576;VT=Del;VC=ess_splice	GT:NB:ND:NP:NR:NU:PB:PD:PP:PR:PU:TG:VG:MTR:WTR:AMB:UNK:VAF	./.:0:17:0:17:0:0:13:0:13:0:1:0:0:78:0:0:0	./.:0:13:3:16:3:0:19:5:20:5:1:1:10:49:0:3:0.17
II	6289221	d23c1e2a-3094-11e7-9804-ffa02f435df5	AACTCTTGGAATATGATTCTTTCTAGATCTTCCGATAACCCGTCCAGTATGAGAAATCACAACAGCTGTATTCCAAATAACATCATCCTTTTCTTCGTCTCTTTCCAAAATTGGAGAAATAATCACAATATCATGTTTCACGGCCAATTTAGAAAGGAATTGTGTAGTTGGTCCAGTGTATACAGATTCTGCGAATTCTGTCCATGGAAGACGTTCACGAGTACAGAATGCAAATGGCATTGTCCAAGCTTCTTGAAGTC	ATAACATTAGCTCCAGCGGAAGCA	900	PASS	PC=DI;RS=6289221;RE=6289481;LEN=259;REP=0;S1=72;F017;VD=upb-1|F13H8.7.2|r.361_619del259insugcuuccgcuggagcuaauguua|c.353_611del259insTGCTTCCGCTGGAGCTAATGTTA|p.G118fs*12|protein_coding:CDS:exon:indel:frameshift_variant|SO:0000010:SO:0000316:SO:0000147:SO:1000032:SO:0001589;VW=upb-1|F13H8.7.2|r.361_619del259insugcuuccgcuggagcuaauguua|c.353_611del259insTGCTTCCGCTGGAGCTAATGTTA|p.G118fs*12|protein_coding:CDS:exon:indel:frameshift_variant|SO:0000010:SO:0000316:SO:0000147:SO:1000032:SO:0001589;VT=Complex;VC=frameshift	GT:NB:ND:NP:NR:NU:PB:PD:PP:PR:PU:TG:VG:MTR:WTR:AMB:UNK:VAF	./.:0:20:0:20:0:0:13:0:13:0:1:0:0:69:0:0:0	./.:0:18:7:21:7:0:20:8:22:8:1:1:0:36:0:0:0
II	9225128	2ced44da-3094-11e7-9804-ffa02f435df5	TATATGTGATTTTTTATTTTATGTTTTGCCGAATGAAAACATTTCTTGTATAATTCTTAAATTAGAATAATTTATTGTCGAAACTCAAGGAC	T	660	PASS	PC=D;RS=9225128;RE=9225221;LEN=91;REP=1;S1=36;S2=937.711;F017;VD=ZK1067.3|ZK1067.3|r.1246_1295del50|c.?|p.?|protein_coding:three_prime_UTR:exon:deletion:500B_downstream_variant:3_prime_UTR_variant:transcript_variant|SO:0000010:SO:0000205:SO:0000147:SO:0000159:SO:0001634:SO:0001624:SO:0001576;VW=ZK1067.3|ZK1067.3|r.1246_1295del50|c.?|p.?|protein_coding:three_prime_UTR:exon:deletion:500B_downstream_variant:3_prime_UTR_variant:transcript_variant|SO:0000010:SO:0000205:SO:0000147:SO:0000159:SO:0001634:SO:0001624:SO:0001576;VT=Del;VC=3prime_UTR_variant	GT:NB:ND:NP:NR:NU:PB:PD:PP:PR:PU:TG:VG:MTR:WTR:AMB:UNK:VAF	./.:0:16:0:16:0:0:21:0:21:0:1:0:0:65:2:0:0	./.:0:5:3:7:3:0:16:8:19:8:1:1:18:29:0:4:0.38
II	10547108	2e968634-3094-11e7-9804-ffa02f435df5	CA	C	960	PASS	PC=D;RS=10547108;RE=10547112;LEN=1;REP=3;S1=65;S2=1370.51;F017;VD=mnk-1|R166.5a|r.?|-|-|protein_coding:CDS:intron:deletion:intron_variant|SO:0000010:SO:0000316:SO:0000188:SO:0000159:SO:0001627;VW=mnk-1|R166.5a|r.?|-|-|protein_coding:CDS:intron:deletion:intron_variant|SO:0000010:SO:0000316:SO:0000188:SO:0000159:SO:0001627;VT=Del;VC=intronic	GT:NB:ND:NP:NR:NU:PB:PD:PP:PR:PU:TG:VG:MTR:WTR:AMB:UNK:VAF	./.:0:17:0:17:0:0:14:0:14:0:1:0:0:39:1:0:0	./.:8:15:4:15:8:13:17:12:17:13:1:2:24:12:1:0:0.67
II	14619319	e5b4cdee-3094-11e7-9804-ffa02f435df5	TTATAAGACGGAAACACTAAAAACTATGCCT	TGAAAA	660	PASS	PC=DI;RS=14619319;RE=14619350;LEN=30;REP=0;S1=42;F017;VD=mltn-9|F19H8.4|r.?|-|-|protein_coding:CDS:intron:indel:intron_variant|SO:0000010:SO:0000316:SO:0000188:SO:1000032:SO:0001627;VW=mltn-9|F19H8.4|r.?|-|-|protein_coding:CDS:intron:indel:intron_variant|SO:0000010:SO:0000316:SO:0000188:SO:1000032:SO:0001627;VT=Complex;VC=intronic	GT:NB:ND:NP:NR:NU:PB:PD:PP:PR:PU:TG:VG:MTR:WTR:AMB:UNK:VAF	./.:0:19:0:19:0:0:18:0:18:0:1:0:0:45:0:0:0	./.:0:20:5:20:5:0:14:6:15:6:1:1:24:21:0:2:0.53
IV	1145765	ac7b6758-3095-11e7-b93b-1fc8d00df5e8	C	CA	300	F006	PC=I;RS=1145765;RE=1145780;LEN=1;REP=13;S1=12;S2=420.431;F017;VD=C50A2.3|C50A2.3|r.888_889insu|c.?|p.?|protein_coding:three_prime_UTR:exon:insertion:3_prime_UTR_variant:transcript_variant|SO:0000010:SO:0000205:SO:0000147:SO:0000667:SO:0001624:SO:0001576;VW=C50A2.3|C50A2.3|r.888_889insu|c.?|p.?|protein_coding:three_prime_UTR:exon:insertion:3_prime_UTR_variant:transcript_variant|SO:0000010:SO:0000205:SO:0000147:SO:0000667:SO:0001624:SO:0001576;VT=Ins;VC=3prime_UTR_variant	GT:NB:ND:NP:NR:NU:PB:PD:PP:PR:PU:TG:VG	./.:0:25:0:25:0:0:15:0:15:0:1:0	./.:6:22:2:22:6:3:17:3:17:3:1:2
V	8228871	83ccb38e-3095-11e7-8e6c-b1b12f435df5	TTCAGAACATTACAAAAATTTTTTTGTAATCGGCCTCTGGTTTACAGCCATGGTAGCGTCATTAGTTATCAGACGGTAATTCGTGTCTTCACGGGCCTTCTAGTGTACGCCTAACACTATTGGGTAG	T	1080	PASS	PC=D;RS=8228871;RE=8228999;LEN=126;REP=1;S1=84;S2=1540.12;F017;VD=rol-3|C16D9.2|r.7103-135_7103-10del126|c.7103-135_7103-10del126|p.?|protein_coding:CDS:extended_intronic_splice_region:intron:deletion:extended_intronic_splice_region_variant:intron_variant:transcript_variant|SO:0000010:SO:0000316:SO:0001996:SO:0000188:SO:0000159:SO:0001995:SO:0001627:SO:0001576;VW=rol-3|C16D9.2|r.7103-135_7103-10del126|c.7103-135_7103-10del126|p.?|protein_coding:CDS:extended_intronic_splice_region:intron:deletion:extended_intronic_splice_region_variant:intron_variant:transcript_variant|SO:0000010:SO:0000316:SO:0001996:SO:0000188:SO:0000159:SO:0001995:SO:0001627:SO:0001576;VT=Del;VC=splice_region	GT:NB:ND:NP:NR:NU:PB:PD:PP:PR:PU:TG:VG:MTR:WTR:AMB:UNK:VAF	./.:0:19:0:19:0:0:17:0:17:0:1:0:0:79:0:0:0	./.:0:6:13:14:13:0:5:5:8:5:1:1:20:1:0:3:0.95
V	11560756	87818c70-3095-11e7-8e6c-b1b12f435df5	ATCGTCACTTTTGCAAAAGTTGCATATTTCTTTCGGGTATGAACAACTTTAATTTCATTACATTAATTTTGAACCATCACGGCAAGAAAAATATATCTAAAAATGATCGAAATATTCTTATCTCTCACTAAGCCATCAAACCAATTTCAGTTTCAATGAGTGTAATAAATTGGTGAACGTTTAACCAGACTACTGCAG	A	1140	PASS	PC=D;RS=11560756;RE=11560956;LEN=197;REP=1;S1=104;S2=1627.19;F017;VD=duo-1|F38B7.5|r.?|-|-|protein_coding:deletion:5KB_downstream_variant|SO:0000010:SO:0000159:SO:0001633;VW=srx-86|F38B7.7|r.?|-|-|protein_coding:deletion:5KB_upstream_variant:2KB_upstream_variant|SO:0000010:SO:0000159:SO:0001635:SO:0001636;VT=Del;VC=downstream	GT:NB:ND:NP:NR:NU:PB:PD:PP:PR:PU:TG:VG:MTR:WTR:AMB:UNK:VAF	./.:0:17:0:17:0:0:14:0:14:0:1:0:0:60:0:0:0	./.:0:11:12:19:12:0:18:7:22:7:1:1:23:42:0:2:0.35
V	17490465	844f4906-3096-11e7-8e6c-b1b12f435df5	TTTTTCGGACGCGGGTGCGTCCGGTTTTTTTGTTTTTTGTATACATCTCAGTGAGATTGAGTGAGATTGTAAACAAAAAACAAAAAAAAACAAA	T	360	PASS	PC=D;RS=17490465;RE=17490569;LEN=93;REP=1;S1=16;S2=500.731;F017;VD=K03D7.8|K03D7.8|r.730_822del93|c.730_822del93|p.F244_K274delFVFFCFLFTISLNLTEMYTKNKKTGRTRVRK|protein_coding:CDS:exon:deletion:inframe_variant:inframe_codon_loss|SO:0000010:SO:0000316:SO:0000147:SO:0000159:SO:0001650:SO:0001652;VW=K03D7.8|K03D7.8|r.730_822del93|c.730_822del93|p.F244_K274delFVFFCFLFTISLNLTEMYTKNKKTGRTRVRK|protein_coding:CDS:exon:deletion:inframe_variant:inframe_codon_loss|SO:0000010:SO:0000316:SO:0000147:SO:0000159:SO:0001650:SO:0001652;VT=Del;VC=inframe	GT:NB:ND:NP:NR:NU:PB:PD:PP:PR:PU:TG:VG:MTR:WTR:AMB:UNK:VAF	./.:0:6:0:6:0:0:7:0:7:0:1:0:4:21:2:0:0.16	./.:0:8:3:9:3:0:14:3:14:3:1:1:2:17:1:4:0.11
V	20298160	d230b66e-3096-11e7-8e6c-b1b12f435df5	TTTGAAATTTCGAATTTTAAAACAATTTTTTTTGGAACTTTGAGTCCCGTTGCGAAAACTCCCAGGCTACTGTAATTTTTTAGTTTGATTAGATATTTTCTTGAGCAACATTTTGAAAAAAAAAATT	TA	480	F016	PC=DI;RS=20298160;RE=20298287;LEN=126;REP=3;S1=24;F017;VD=clec-261|ZC15.6|r.?|-|-|protein_coding:indel:5KB_upstream_variant|SO:0000010:SO:1000032:SO:0001635;VW=ZC15.5|ZC15.5|r.?|-|-|protein_coding:CDS:intron:indel:intron_variant|SO:0000010:SO:0000316:SO:0000188:SO:1000032:SO:0001627;VT=Complex;VC=upstream	GT:NB:ND:NP:NR:NU:PB:PD:PP:PR:PU:TG:VG	./.:0:19:0:19:0:0:21:0:21:0:1:0	./.:0:15:5:16:5:0:19:3:21:3:1:1
