# Supplementary material for: Mutational signatures are jointly shaped by DNA damage and repair
Source: Nat Commun. 2020 May 1;11:2169. doi: 10.1038/s41467-020-15912-7 (PMC7195458; doi:10.1038/s41467-020-15912-7)
Supplement: Supplementary file 9 — Supplementary Data 6 [file 41467_2020_15912_MOESM9_ESM.zip › Filtered_VCFS_recovered/IND/CD0004a.filtered.indels.vcf]

##fileformat=VCFv4.1
##fileDate=20190627
##reference=genome.fa
##FILTER=<ID=F004,Description="Tum medium read depth strand bias check: Calls In 8% Reads Bt Depth 10 And 200 (inclusive)">
##FILTER=<ID=F005,Description="Tum high read depth strand bias check: Calls In 4% Reads > Depth 200">
##FILTER=<ID=F006,Description="Small call excessive repeat check: Fail if Length <= 4 and Repeats > 9">
##FILTER=<ID=F010,Description="Variant must not exist within the Unmatched Normal Panel">
##FILTER=<ID=F012,Description="Germline: When length < 11 and depth > 9, fail if the variant is seen in both 20% of normal reads AND 20% of tumour reads in either pindel or bwa">
##FILTER=<ID=F018,Description="Sufficient Depth: Pass if depth > 10">
##FILTER=<ID=F015,Description="No normal calls">
##FILTER=<ID=F016,Description="Verify indel condition">
##FORMAT=<ID=GT,Number=1,Type=String,Description="Genotype">
##FORMAT=<ID=PP,Number=1,Type=Integer,Description="Pindel calls on the positive strand">
##FORMAT=<ID=NP,Number=1,Type=Integer,Description="Pindel calls on the negative strand">
##FORMAT=<ID=PB,Number=1,Type=Integer,Description="BWA calls on the positive strand">
##FORMAT=<ID=NB,Number=1,Type=Integer,Description="BWA calls on the negative strand">
##FORMAT=<ID=PD,Number=1,Type=Integer,Description="BWA mapped reads on the positive strand">
##FORMAT=<ID=ND,Number=1,Type=Integer,Description="BWA mapped reads on the negative strand">
##FORMAT=<ID=PR,Number=1,Type=Integer,Description="Total mapped reads on the positive strand">
##FORMAT=<ID=NR,Number=1,Type=Integer,Description="Total mapped reads on the negative strand">
##FORMAT=<ID=PU,Number=1,Type=Integer,Description="Unique calls on the positive strand">
##FORMAT=<ID=NU,Number=1,Type=Integer,Description="Unique calls on the negative strand">
##INFO=<ID=PC,Number=1,Type=String,Description="Pindel call">
##INFO=<ID=RS,Number=1,Type=Integer,Description="Range start">
##INFO=<ID=RE,Number=1,Type=Integer,Description="Range end">
##INFO=<ID=LEN,Number=1,Type=Integer,Description="Length">
##INFO=<ID=S1,Number=1,Type=Integer,Description="S1">
##INFO=<ID=S2,Number=1,Type=Float,Description="S2">
##INFO=<ID=PA,Number=1,Type=String,Description="Annotation on the positive strand">
##INFO=<ID=NA,Number=1,Type=String,Description="Annotation on the negative strand">
##INFO=<ID=REP,Number=1,Type=Integer,Description="Change repeat count with range">
##INFO=<ID=PRV,Number=1,Type=Float,Description="Fraction of reads reporting the most prevalent change">
##INFO=<ID=F017,Number=0,Type=Flag,Description="Variant must not overlap with a simple repeat">
##INFO=<ID=VD,Number=1,Type=String,Description="Vagrent Default Annotation">
##INFO=<ID=VW,Number=1,Type=String,Description="Vagrent Most Deleterious Annotation">
##INFO=<ID=VT,Number=1,Type=String,Description="Variant type based on the Vagrent Default Annotation">
##INFO=<ID=VC,Number=1,Type=String,Description="Variant consequence based on the Vagrent Default Annotation">
##SAMPLE=<ID=NORMAL,Description="Normal",Accession=1567448,CGP_Project,Platform=HiSeq,Protocol=genomic,SampleName=CD0004b,Source=COSMIC_SAMPLE_ID>
##SAMPLE=<ID=TUMOUR,Description="Mutant",Accession=1567449,CGP_Project,Platform=HiSeq,Protocol=genomic,SampleName=CD0004a,Source=COSMIC_SAMPLE_ID>
##contig=<ID=MtDNA,assembly=WBcel235,length=13794,species=WORM>
##contig=<ID=IV,assembly=WBcel235,length=17493829,species=WORM>
##contig=<ID=III,assembly=WBcel235,length=13783801,species=WORM>
##contig=<ID=X,assembly=WBcel235,length=17718942,species=WORM>
##contig=<ID=I,assembly=WBcel235,length=15072434,species=WORM>
##contig=<ID=V,assembly=WBcel235,length=20924180,species=WORM>
##contig=<ID=II,assembly=WBcel235,length=15279421,species=WORM>
#CHROM	POS	ID	REF	ALT	QUAL	FILTER	INFO	FORMAT	NORMAL	TUMOUR
II	2919441	2807353802	AGTCTCGCCAC	A	725	PASS	PC=D;RS=2919441;RE=2919453;LEN=10;S1=176;S2=1378.76;REP=1;PRV=1;F017;VD=ZK355.2|ZK355.2b|r.?|-|-|protein_coding:deletion:5KB_upstream_variant|SO:0000010:SO:0000159:SO:0001635;VW=ZK355.2|ZK355.2b|r.?|-|-|protein_coding:deletion:5KB_upstream_variant|SO:0000010:SO:0000159:SO:0001635;VT=Del;VC=upstream	GT:PP:NP:PB:NB:PD:ND:PR:NR:PU:NU	./.:0:0:0:0:14:26:14:26:0:0	./.:15:10:15:10:17:11:18:11:16:10
IV	3201475	2807354590	TTATTCAAATATTTTTCTTTTTCAGTTTAATTCAGTTTAAAATCCATTACAAAAAGTAGCATATCGACTTAAAAACTACCAAAAGTT	TTTATA	464	PASS	PC=DI;RS=3201476;RE=3201561;LEN=86;S1=77;S2=0;REP=0;PRV=1;F017;VD=Y67D8B.3|Y67D8B.3|r.359_360delAAinsuauaa|c.359_360delAAinsTATAA|p.?|protein_coding:CDS:exon:indel:500B_downstream_variant:complex_change_in_transcript:transcript_variant:stop_lost|SO:0000010:SO:0000316:SO:0000147:SO:1000032:SO:0001634:SO:0001577:SO:0001576:SO:0001578;VW=Y67D8B.3|Y67D8B.3|r.359_360delAAinsuauaa|c.359_360delAAinsTATAA|p.?|protein_coding:CDS:exon:indel:500B_downstream_variant:complex_change_in_transcript:transcript_variant:stop_lost|SO:0000010:SO:0000316:SO:0000147:SO:1000032:SO:0001634:SO:0001577:SO:0001576:SO:0001578;VT=Complex;VC=protein_coding:CDS:exon:indel:500B_downstream_variant:complex_change_in_transcript:transcript_variant:stop_lost	GT:PP:NP:PB:NB:PD:ND:PR:NR:PU:NU	./.:0:0:0:0:22:9:22:9:0:0	./.:6:10:0:0:3:0:9:10:6:10
V	5159700	2807354996	AATCATC	A	628	PASS	PC=D;RS=5159700;RE=5159709;LEN=6;S1=195;S2=1430.49;REP=2;PRV=1;F017;VD=abu-15|C03A7.4|r.1032_1037delAUCAUC|c.1032_1037delATCATC|p.S345_S346delSS|protein_coding:CDS:exon:deletion:inframe_variant:inframe_codon_loss|SO:0000010:SO:0000316:SO:0000147:SO:0000159:SO:0001650:SO:0001652;VW=abu-15|C03A7.4|r.1032_1037delAUCAUC|c.1032_1037delATCATC|p.S345_S346delSS|protein_coding:CDS:exon:deletion:inframe_variant:inframe_codon_loss|SO:0000010:SO:0000316:SO:0000147:SO:0000159:SO:0001650:SO:0001652;VT=Del;VC=inframe	GT:PP:NP:PB:NB:PD:ND:PR:NR:PU:NU	./.:0:0:0:0:14:12:14:12:0:0	./.:14:12:15:16:19:18:19:18:15:16
V	9217478	2807355049	GCAAAAAGTTGTTCACTATAACCGAAAAAACTGAATGTGAAACATCTAGGAGTACTGAATATGATTGTTCATGAACTTCGCGATGAAAAAATCACGGCGACAGAATATCATGTTTATATGTCAGGATTGCGGAGATTTCCTTCTGTTAATTTCTCCAAATCAAATTTTCTTTCTCAGAGATGAAAGCATTTCAGCATTGAGTAATAAACAAAAAATATTGAACGCGTGGGAGAGAAGGAAAGCTACACATGAATAGGAATTAGGACGAAAATGAAGGCTTATATCCAACAGCTAGAAAGAGCGGCTCTTCGAAATGTATTCTCAAGGGATTGGAACTGATTTTTTGT	G	696	PASS	PC=D;RS=9217478;RE=9217828;LEN=346;S1=160;S2=1320.41;REP=1;PRV=1;F017;VD=tag-232|T18H9.7a|r.?|-|-|protein_coding:deletion:2KB_upstream_variant|SO:0000010:SO:0000159:SO:0001636;VW=tag-232|T18H9.7a|r.?|-|-|protein_coding:deletion:2KB_upstream_variant|SO:0000010:SO:0000159:SO:0001636;VT=Del;VC=upstream	GT:PP:NP:PB:NB:PD:ND:PR:NR:PU:NU	./.:0:0:0:0:14:26:14:26:0:0	./.:15:9:0:0:0:3:15:12:15:9
V	19136261	2807355197	GA	G	1200	PASS	PC=D;RS=19136261;RE=19136266;LEN=1;S1=85;S2=1100.84;REP=4;PRV=1;F017;VD=Y39B6A.8|Y39B6A.8|r.?|-|-|protein_coding:deletion:5KB_upstream_variant|SO:0000010:SO:0000159:SO:0001635;VW=Y39B6A.8|Y39B6A.8|r.?|-|-|protein_coding:deletion:5KB_upstream_variant|SO:0000010:SO:0000159:SO:0001635;VT=Del;VC=upstream	GT:PP:NP:PB:NB:PD:ND:PR:NR:PU:NU	./.:0:0:0:0:16:16:16:16:0:0	./.:4:16:8:25:9:27:9:27:8:25
X	634651	2807355276	G	GTA	600	F006;F015	PC=I;RS=634651;RE=634673;LEN=2;S1=36;S2=539.408;REP=10;PRV=1;F017;VD=M6.4|M6.4|r.?|-|-|protein_coding:insertion:5KB_downstream_variant|SO:0000010:SO:0000667:SO:0001633;VW=pha-2|M6.3|r.?|-|-|protein_coding:CDS:intron:insertion:intron_variant|SO:0000010:SO:0000316:SO:0000188:SO:0000667:SO:0001627;VT=Ins;VC=downstream	GT:PP:NP:PB:NB:PD:ND:PR:NR:PU:NU	./.:0:1:0:1:18:22:19:22:0:1	./.:5:4:11:7:20:24:20:24:11:7
