# Supplementary material for: Mutational signatures are jointly shaped by DNA damage and repair
Source: Nat Commun. 2020 May 1;11:2169. doi: 10.1038/s41467-020-15912-7 (PMC7195458; doi:10.1038/s41467-020-15912-7)
Supplement: Supplementary file 9 — Supplementary Data 6 [file 41467_2020_15912_MOESM9_ESM.zip › Filtered_VCFS_recovered/IND/CD0919c.filtered.indels.vcf]

##fileformat=VCFv4.1
##fileDate=20190627
##reference=/lustre/scratch112/sanger/cgppipe/canpipe/live/ref/Caenorhabditis_elegans/WBcel235/genome.fa
##FILTER=<ID=F004,Description="Tum medium read depth strand bias check: Calls In 8% Reads Bt Depth 10 And 200 (inclusive)">
##FILTER=<ID=F005,Description="Tum high read depth strand bias check: Calls In 4% Reads > Depth 200">
##FILTER=<ID=F006,Description="Small call excessive repeat check: Fail if Length <= 4 and Repeats > 9">
##FILTER=<ID=F010,Description="Variant must not exist within the Unmatched Normal Panel">
##FILTER=<ID=F012,Description="Germline: When length < 11 and depth > 9, fail if the variant is seen in both 20% of normal reads AND 20% of tumour reads in either pindel or bwa">
##FILTER=<ID=F018,Description="Sufficient Depth: Pass if depth > 10">
##FILTER=<ID=F015,Description="No normal calls">
##FILTER=<ID=F016,Description="Verify indel condition">
##FORMAT=<ID=GT,Number=1,Type=String,Description="Genotype">
##FORMAT=<ID=NB,Number=1,Type=Integer,Description="BWA calls on the negative strand">
##FORMAT=<ID=ND,Number=1,Type=Integer,Description="BWA mapped reads on the negative strand">
##FORMAT=<ID=NP,Number=1,Type=Integer,Description="Pindel calls on the negative strand">
##FORMAT=<ID=NR,Number=1,Type=Integer,Description="Total mapped reads on the negative strand">
##FORMAT=<ID=NU,Number=1,Type=Integer,Description="Unique calls on the negative strand">
##FORMAT=<ID=PB,Number=1,Type=Integer,Description="BWA calls on the positive strand">
##FORMAT=<ID=PD,Number=1,Type=Integer,Description="BWA mapped reads on the positive strand">
##FORMAT=<ID=PP,Number=1,Type=Integer,Description="Pindel calls on the positive strand">
##FORMAT=<ID=PR,Number=1,Type=Integer,Description="Total mapped reads on the positive strand">
##FORMAT=<ID=PU,Number=1,Type=Integer,Description="Unique calls on the positive strand">
##FORMAT=<ID=TG,Number=1,Type=Integer,Description="Total distinct contributing read groups">
##FORMAT=<ID=VG,Number=1,Type=Integer,Description="Variant distinct contributing read groups">
##FORMAT=<ID=MTR,Number=1,Type=Integer,Description="Reads reporting the variant allele">
##FORMAT=<ID=WTR,Number=1,Type=Integer,Description="Reads reporting the reference allele">
##FORMAT=<ID=AMB,Number=1,Type=Integer,Description="Reads mapping on both the alleles with same specificity">
##FORMAT=<ID=UNK,Number=1,Type=Integer,Description="Reads containing mismatch in the variant position and don't align to ref as first hit">
##FORMAT=<ID=VAF,Number=1,Type=Float,Description="Variant Allele Fraction (excludes ambiguous:AMB and unknown:UNK reads if any)">
##INFO=<ID=PC,Number=1,Type=String,Description="Pindel call">
##INFO=<ID=RS,Number=1,Type=Integer,Description="Range start">
##INFO=<ID=RE,Number=1,Type=Integer,Description="Range end">
##INFO=<ID=LEN,Number=1,Type=Integer,Description="Length">
##INFO=<ID=REP,Number=1,Type=Integer,Description="Change repeat count within range">
##INFO=<ID=S1,Number=1,Type=Integer,Description="S1">
##INFO=<ID=S2,Number=1,Type=Float,Description="S2">
##INFO=<ID=F017,Number=0,Type=Flag,Description="Variant must not overlap with a simple repeat">
##INFO=<ID=VD,Number=1,Type=String,Description="Vagrent Default Annotation">
##INFO=<ID=VW,Number=1,Type=String,Description="Vagrent Most Deleterious Annotation">
##INFO=<ID=VT,Number=1,Type=String,Description="Variant type based on the Vagrent Default Annotation">
##INFO=<ID=VC,Number=.,Type=String,Description="Variant consequence based on the Vagrent Default Annotation">
##SAMPLE=<ID=NORMAL,Description="Wild type",Platform=ILLUMINA,Protocol=WGS,SampleName=CD0850b>
##SAMPLE=<ID=TUMOUR,Description="Mutant",Platform=ILLUMINA,Protocol=WGS,SampleName=CD0919c>
##contig=<ID=MtDNA,assembly=WBcel235,length=13794,species=Worm>
##contig=<ID=IV,assembly=WBcel235,length=17493829,species=Worm>
##contig=<ID=III,assembly=WBcel235,length=13783801,species=Worm>
##contig=<ID=X,assembly=WBcel235,length=17718942,species=Worm>
##contig=<ID=I,assembly=WBcel235,length=15072434,species=Worm>
##contig=<ID=V,assembly=WBcel235,length=20924180,species=Worm>
##contig=<ID=II,assembly=WBcel235,length=15279421,species=Worm>
#CHROM	POS	ID	REF	ALT	QUAL	FILTER	INFO	FORMAT	NORMAL	TUMOUR
I	5661506	363a4a06-3094-11e7-867e-e48efe1cd6a1	TTGGAGATGCAGTCATCGGAGATGCTTGGCGACGTCGCAGTGGCGAATGTTGTCTACTCCCTGCTGATGATTTTCGGGCCCTACTCTTATGTTATTAGTTTAAGTTTTGGTAACTTTCCAAATCATCGTAAAACTGGGGGGGGGGGGGGTTGAAAATTGTGAACTTTGTTACAGGTTTGAGCCCATATAATGTTATAAGCATCTGAAACATTACTAACATAGGAAACCGAAATAAACCCTTATTCTGTTATGTTTTTAAAAACTATCATTTGCGAACATAGAGTAATTGCCACTTGTTGACTGTAAATTTTTAAAA	T	480	PASS	PC=D;RS=5661506;RE=5661822;LEN=315;REP=1;S1=21;S2=687.013;F017;VD=ptr-10|F55F8.1.1|r.?|-|-|protein_coding:deletion:2KB_upstream_variant|SO:0000010:SO:0000159:SO:0001636;VW=ptr-10|F55F8.1.1|r.?|-|-|protein_coding:deletion:2KB_upstream_variant|SO:0000010:SO:0000159:SO:0001636;VT=Del;VC=upstream	GT:NB:ND:NP:NR:NU:PB:PD:PP:PR:PU:TG:VG:MTR:WTR:AMB:UNK:VAF	./.:0:13:0:13:0:0:17:0:17:0:1:0:0:65:0:0:0	./.:0:9:2:10:2:0:9:6:13:6:1:1:12:30:0:0:0.29
I	14617169	b84c40a8-3094-11e7-867e-e48efe1cd6a1	TATTGTAATATGATTATATAATTGTACCCAGGAAAGGGGAAATTCTGAACTTGGAAATTTTTGAAAAAATTTTTTTTTTTTGAAAATTCGA	T	660	PASS	PC=D;RS=14617169;RE=14617262;LEN=90;REP=1;S1=36;S2=943.665;F017;VD=lev-11|Y105E8B.1d|r.?|-|-|protein_coding:deletion:5KB_downstream_variant|SO:0000010:SO:0000159:SO:0001633;VW=lev-11|Y105E8B.1d|r.?|-|-|protein_coding:deletion:5KB_downstream_variant|SO:0000010:SO:0000159:SO:0001633;VT=Del;VC=downstream	GT:NB:ND:NP:NR:NU:PB:PD:PP:PR:PU:TG:VG:MTR:WTR:AMB:UNK:VAF	./.:0:28:0:28:0:0:13:0:13:0:1:0:0:58:0:0:0	./.:0:14:3:16:3:0:16:8:19:8:1:1:19:30:1:1:0.39
II	1417379	1d6345dc-3094-11e7-a552-f7e433edab75	TAAAAAGTTTTTAAAAATTTAATTTCTCAAAAAAAAAAGCTTCTAATTTCGAATACTATATTATTTTGTTTAAAAAATTTTTTTGGTCGGTTAAAAAATAAAAAGGTTTAAAAAAATTTTTCAATTTTTTAAAATGAAATTTTTCCAAAAATAGACCTAAAATAACGATA	T	660	PASS	PC=D;RS=1417379;RE=1417552;LEN=169;REP=1;S1=36;S2=944.41;F017;VD=Y51H7C.5|Y51H7C.5.2|r.?|-|-|protein_coding:CDS:intron:deletion:intron_variant|SO:0000010:SO:0000316:SO:0000188:SO:0000159:SO:0001627;VW=Y51H7C.5|Y51H7C.5.2|r.?|-|-|protein_coding:CDS:intron:deletion:intron_variant|SO:0000010:SO:0000316:SO:0000188:SO:0000159:SO:0001627;VT=Del;VC=intronic	GT:NB:ND:NP:NR:NU:PB:PD:PP:PR:PU:TG:VG:MTR:WTR:AMB:UNK:VAF	./.:0:18:0:18:0:0:20:0:20:0:1:0:0:87:1:0:0	./.:0:14:3:16:3:0:18:8:22:8:1:1:19:49:2:2:0.28
X	5944953	153a63f8-3095-11e7-8f13-9a973122522c	GTGTAGACTACATTAACCAGCAGACTGCCCGCAGAGCAACTGTTCCTTGGCTGTGTGGATGCAGATGAGGACCTCGCTACGTTGGACCTTCC	G	600	PASS	PC=D;RS=5944953;RE=5945045;LEN=91;REP=1;S1=35;S2=859.032;F017;VD=acs-17|C46F4.2.1|r.?|-|-|protein_coding:deletion:5KB_upstream_variant|SO:0000010:SO:0000159:SO:0001635;VW=acs-17|C46F4.2.1|r.?|-|-|protein_coding:deletion:5KB_upstream_variant|SO:0000010:SO:0000159:SO:0001635;VT=Del;VC=upstream	GT:NB:ND:NP:NR:NU:PB:PD:PP:PR:PU:TG:VG:MTR:WTR:AMB:UNK:VAF	./.:0:26:0:26:0:0:18:0:18:0:1:0:0:76:0:0:0	./.:0:9:6:13:6:0:11:4:13:4:1:1:18:20:0:1:0.47
