# Supplementary material for: Mutational signatures are jointly shaped by DNA damage and repair
Source: Nat Commun. 2020 May 1;11:2169. doi: 10.1038/s41467-020-15912-7 (PMC7195458; doi:10.1038/s41467-020-15912-7)
Supplement: Supplementary file 9 — Supplementary Data 6 [file 41467_2020_15912_MOESM9_ESM.zip › Filtered_VCFS_recovered/IND/CD0617a.filtered.indels.vcf]

##fileformat=VCFv4.1
##fileDate=20190627
##reference=genome.fa
##FILTER=<ID=F004,Description="Tum medium read depth strand bias check: Calls In 8% Reads Bt Depth 10 And 200 (inclusive)">
##FILTER=<ID=F005,Description="Tum high read depth strand bias check: Calls In 4% Reads > Depth 200">
##FILTER=<ID=F006,Description="Small call excessive repeat check: Fail if Length <= 4 and Repeats > 9">
##FILTER=<ID=F010,Description="Variant must not exist within the Unmatched Normal Panel">
##FILTER=<ID=F012,Description="Germline: When length < 11 and depth > 9, fail if the variant is seen in both 20% of normal reads AND 20% of tumour reads in either pindel or bwa">
##FILTER=<ID=F018,Description="Sufficient Depth: Pass if depth > 10">
##FILTER=<ID=F015,Description="No normal calls">
##FILTER=<ID=F016,Description="Verify indel condition">
##FORMAT=<ID=GT,Number=1,Type=String,Description="Genotype">
##FORMAT=<ID=PP,Number=1,Type=Integer,Description="Pindel calls on the positive strand">
##FORMAT=<ID=NP,Number=1,Type=Integer,Description="Pindel calls on the negative strand">
##FORMAT=<ID=PB,Number=1,Type=Integer,Description="BWA calls on the positive strand">
##FORMAT=<ID=NB,Number=1,Type=Integer,Description="BWA calls on the negative strand">
##FORMAT=<ID=PD,Number=1,Type=Integer,Description="BWA mapped reads on the positive strand">
##FORMAT=<ID=ND,Number=1,Type=Integer,Description="BWA mapped reads on the negative strand">
##FORMAT=<ID=PR,Number=1,Type=Integer,Description="Total mapped reads on the positive strand">
##FORMAT=<ID=NR,Number=1,Type=Integer,Description="Total mapped reads on the negative strand">
##FORMAT=<ID=PU,Number=1,Type=Integer,Description="Unique calls on the positive strand">
##FORMAT=<ID=NU,Number=1,Type=Integer,Description="Unique calls on the negative strand">
##INFO=<ID=PC,Number=1,Type=String,Description="Pindel call">
##INFO=<ID=RS,Number=1,Type=Integer,Description="Range start">
##INFO=<ID=RE,Number=1,Type=Integer,Description="Range end">
##INFO=<ID=LEN,Number=1,Type=Integer,Description="Length">
##INFO=<ID=S1,Number=1,Type=Integer,Description="S1">
##INFO=<ID=S2,Number=1,Type=Float,Description="S2">
##INFO=<ID=PA,Number=1,Type=String,Description="Annotation on the positive strand">
##INFO=<ID=NA,Number=1,Type=String,Description="Annotation on the negative strand">
##INFO=<ID=REP,Number=1,Type=Integer,Description="Change repeat count with range">
##INFO=<ID=PRV,Number=1,Type=Float,Description="Fraction of reads reporting the most prevalent change">
##INFO=<ID=F017,Number=0,Type=Flag,Description="Variant must not overlap with a simple repeat">
##INFO=<ID=VD,Number=1,Type=String,Description="Vagrent Default Annotation">
##INFO=<ID=VW,Number=1,Type=String,Description="Vagrent Most Deleterious Annotation">
##INFO=<ID=VT,Number=1,Type=String,Description="Variant type based on the Vagrent Default Annotation">
##INFO=<ID=VC,Number=1,Type=String,Description="Variant consequence based on the Vagrent Default Annotation">
##SAMPLE=<ID=NORMAL,Description="Normal",Accession=1567436,CGP_Project,Platform=HiSeq,Protocol=genomic,SampleName=CD0001b,Source=COSMIC_SAMPLE_ID>
##SAMPLE=<ID=TUMOUR,Description="Mutant",Accession=2288327,CGP_Project,Platform=HiSeq,Protocol=genomic,SampleName=CD0617a,Source=COSMIC_SAMPLE_ID>
##contig=<ID=MtDNA,assembly=WBcel235,length=13794,species=WORM>
##contig=<ID=IV,assembly=WBcel235,length=17493829,species=WORM>
##contig=<ID=III,assembly=WBcel235,length=13783801,species=WORM>
##contig=<ID=X,assembly=WBcel235,length=17718942,species=WORM>
##contig=<ID=I,assembly=WBcel235,length=15072434,species=WORM>
##contig=<ID=V,assembly=WBcel235,length=20924180,species=WORM>
##contig=<ID=II,assembly=WBcel235,length=15279421,species=WORM>
#CHROM	POS	ID	REF	ALT	QUAL	FILTER	INFO	FORMAT	NORMAL	TUMOUR
X	12257838	2978624837	CAA	C	2036	PASS	PC=D;RS=12257838;RE=12257848;LEN=2;S1=360;S2=2516.21;REP=9;PRV=1;F017;VD=E01G6.1|E01G6.1|r.?|-|-|protein_coding:deletion:5KB_upstream_variant|SO:0000010:SO:0000159:SO:0001635;VW=E01G6.2|E01G6.2|r.?|-|-|protein_coding:CDS:intron:deletion:intron_variant|SO:0000010:SO:0000316:SO:0000188:SO:0000159:SO:0001627;VT=Del;VC=upstream	GT:PP:NP:PB:NB:PD:ND:PR:NR:PU:NU	./.:0:0:0:0:21:19:21:19:0:0	./.:17:19:20:27:46:60:46:60:20:27
