# Supplementary material for: Mutational signatures are jointly shaped by DNA damage and repair
Source: Nat Commun. 2020 May 1;11:2169. doi: 10.1038/s41467-020-15912-7 (PMC7195458; doi:10.1038/s41467-020-15912-7)
Supplement: Supplementary file 9 — Supplementary Data 6 [file 41467_2020_15912_MOESM9_ESM.zip › Filtered_VCFS_recovered/IND/CD0493a.filtered.indels.vcf]

##fileformat=VCFv4.1
##fileDate=20190627
##reference=genome.fa
##FILTER=<ID=F004,Description="Tum medium read depth strand bias check: Calls In 8% Reads Bt Depth 10 And 200 (inclusive)">
##FILTER=<ID=F005,Description="Tum high read depth strand bias check: Calls In 4% Reads > Depth 200">
##FILTER=<ID=F006,Description="Small call excessive repeat check: Fail if Length <= 4 and Repeats > 9">
##FILTER=<ID=F010,Description="Variant must not exist within the Unmatched Normal Panel">
##FILTER=<ID=F012,Description="Germline: When length < 11 and depth > 9, fail if the variant is seen in both 20% of normal reads AND 20% of tumour reads in either pindel or bwa">
##FILTER=<ID=F018,Description="Sufficient Depth: Pass if depth > 10">
##FILTER=<ID=F015,Description="No normal calls">
##FILTER=<ID=F016,Description="Verify indel condition">
##FORMAT=<ID=GT,Number=1,Type=String,Description="Genotype">
##FORMAT=<ID=PP,Number=1,Type=Integer,Description="Pindel calls on the positive strand">
##FORMAT=<ID=NP,Number=1,Type=Integer,Description="Pindel calls on the negative strand">
##FORMAT=<ID=PB,Number=1,Type=Integer,Description="BWA calls on the positive strand">
##FORMAT=<ID=NB,Number=1,Type=Integer,Description="BWA calls on the negative strand">
##FORMAT=<ID=PD,Number=1,Type=Integer,Description="BWA mapped reads on the positive strand">
##FORMAT=<ID=ND,Number=1,Type=Integer,Description="BWA mapped reads on the negative strand">
##FORMAT=<ID=PR,Number=1,Type=Integer,Description="Total mapped reads on the positive strand">
##FORMAT=<ID=NR,Number=1,Type=Integer,Description="Total mapped reads on the negative strand">
##FORMAT=<ID=PU,Number=1,Type=Integer,Description="Unique calls on the positive strand">
##FORMAT=<ID=NU,Number=1,Type=Integer,Description="Unique calls on the negative strand">
##INFO=<ID=PC,Number=1,Type=String,Description="Pindel call">
##INFO=<ID=RS,Number=1,Type=Integer,Description="Range start">
##INFO=<ID=RE,Number=1,Type=Integer,Description="Range end">
##INFO=<ID=LEN,Number=1,Type=Integer,Description="Length">
##INFO=<ID=S1,Number=1,Type=Integer,Description="S1">
##INFO=<ID=S2,Number=1,Type=Float,Description="S2">
##INFO=<ID=PA,Number=1,Type=String,Description="Annotation on the positive strand">
##INFO=<ID=NA,Number=1,Type=String,Description="Annotation on the negative strand">
##INFO=<ID=REP,Number=1,Type=Integer,Description="Change repeat count with range">
##INFO=<ID=PRV,Number=1,Type=Float,Description="Fraction of reads reporting the most prevalent change">
##INFO=<ID=F017,Number=0,Type=Flag,Description="Variant must not overlap with a simple repeat">
##INFO=<ID=VD,Number=1,Type=String,Description="Vagrent Default Annotation">
##INFO=<ID=VW,Number=1,Type=String,Description="Vagrent Most Deleterious Annotation">
##INFO=<ID=VT,Number=1,Type=String,Description="Variant type based on the Vagrent Default Annotation">
##INFO=<ID=VC,Number=1,Type=String,Description="Variant consequence based on the Vagrent Default Annotation">
##SAMPLE=<ID=NORMAL,Description="Normal",Accession=1567436,CGP_Project,Platform=HiSeq,Protocol=genomic,SampleName=CD0001b,Source=COSMIC_SAMPLE_ID>
##SAMPLE=<ID=TUMOUR,Description="Mutant",Accession=2287974,CGP_Project,Platform=HiSeq,Protocol=genomic,SampleName=CD0493a,Source=COSMIC_SAMPLE_ID>
##contig=<ID=MtDNA,assembly=WBcel235,length=13794,species=WORM>
##contig=<ID=IV,assembly=WBcel235,length=17493829,species=WORM>
##contig=<ID=III,assembly=WBcel235,length=13783801,species=WORM>
##contig=<ID=X,assembly=WBcel235,length=17718942,species=WORM>
##contig=<ID=I,assembly=WBcel235,length=15072434,species=WORM>
##contig=<ID=V,assembly=WBcel235,length=20924180,species=WORM>
##contig=<ID=II,assembly=WBcel235,length=15279421,species=WORM>
#CHROM	POS	ID	REF	ALT	QUAL	FILTER	INFO	FORMAT	NORMAL	TUMOUR
I	12968285	2982753836	AATTAATGTTGT	A	638	PASS	PC=D;RS=12968285;RE=12968300;LEN=11;S1=128;S2=1534.4;REP=1;PRV=1;F017;VD=tba-2|C47B2.3.2|r.?|-|-|protein_coding:deletion:2KB_upstream_variant|SO:0000010:SO:0000159:SO:0001636;VW=tba-2|C47B2.3.2|r.?|-|-|protein_coding:deletion:2KB_upstream_variant|SO:0000010:SO:0000159:SO:0001636;VT=Del;VC=upstream	GT:PP:NP:PB:NB:PD:ND:PR:NR:PU:NU	./.:0:0:0:0:26:12:26:12:0:0	./.:15:7:20:10:50:27:50:27:20:10
II	7660834	2982754775	GTTGCTAAAATGGCAATATTTTGTGCCTGGTTAATAAGCTTACTTGCAAATAAGCTCAGCCAATACACATTTGGCAACAAAAGCTTCATCTGTTACATATGATTCTCCAAAATCAATCTGATCATCGAAGAAATCG	GTTGCTAAAAGATTTTGA	464	PASS	PC=DI;RS=7660835;RE=7660969;LEN=135;S1=80;S2=0;REP=0;PRV=1;F017;VD=F18A1.6|F18A1.6b.1|r.1140_1232+42del135insucaaaaucuuuuagcaa|c.999_1091+42del135insTCAAAATCTTTTAGCAA|p.?|protein_coding:CDS:extended_intronic_splice_region:exon:extended_cis_splice_site:intron:indel:complex_change_in_transcript:transcript_variant|SO:0000010:SO:0000316:SO:CGPX05:SO:0000147:SO:CGPX06:SO:0000188:SO:1000032:SO:0001577:SO:0001576;VW=F18A1.6|F18A1.6b.1|r.1140_1232+42del135insucaaaaucuuuuagcaa|c.999_1091+42del135insTCAAAATCTTTTAGCAA|p.?|protein_coding:CDS:extended_intronic_splice_region:exon:extended_cis_splice_site:intron:indel:complex_change_in_transcript:transcript_variant|SO:0000010:SO:0000316:SO:CGPX05:SO:0000147:SO:CGPX06:SO:0000188:SO:1000032:SO:0001577:SO:0001576;VT=Complex;VC=ess splice	GT:PP:NP:PB:NB:PD:ND:PR:NR:PU:NU	./.:0:0:0:0:28:19:28:19:0:0	./.:7:9:0:0:26:22:33:31:7:9
II	9849419	2982754909	TCTTTTCAGACGCTCGCGGGACTCTTTTGAACGAATCTTCAAAGTTTCTACCCAATGTTAAATTTCTGAAACAGTTTATTGAATATGATTTCATCTTTAACATTGCTGACCAACCGTGC	T	638	PASS	PC=D;RS=9849419;RE=9849538;LEN=118;S1=128;S2=1535.33;REP=1;PRV=1;F017;VD=old-2|ZK938.5|r.61_129del118|c.61_129del118|p.?|protein_coding:CDS:extended_intronic_splice_region:exon:extended_cis_splice_site:intron:deletion:complex_change_in_transcript:transcript_variant|SO:0000010:SO:0000316:SO:CGPX05:SO:0000147:SO:CGPX06:SO:0000188:SO:0000159:SO:0001577:SO:0001576;VW=old-2|ZK938.5|r.61_129del118|c.61_129del118|p.?|protein_coding:CDS:extended_intronic_splice_region:exon:extended_cis_splice_site:intron:deletion:complex_change_in_transcript:transcript_variant|SO:0000010:SO:0000316:SO:CGPX05:SO:0000147:SO:CGPX06:SO:0000188:SO:0000159:SO:0001577:SO:0001576;VT=Del;VC=ess splice	GT:PP:NP:PB:NB:PD:ND:PR:NR:PU:NU	./.:0:0:0:0:28:14:28:14:0:0	./.:15:7:0:0:33:28:48:35:15:7
IV	372089	2982757221	TTCGATTGGTTCAGTGACACGCAGAACAAACGGCGAATCCTGAAATTGAAAAACTTTCAATTTGTTAACTATCAGTCGATTGGAGAGCTATTACTAGTA	T	493	PASS	PC=D;RS=372089;RE=372188;LEN=98;S1=78;S2=1186.91;REP=1;PRV=1;F017;VD=fln-1|Y66H1B.2a.2|r.1930-60_1967del98|c.1873-60_1910del98|p.?|protein_coding:CDS:extended_intronic_splice_region:exon:extended_cis_splice_site:intron:deletion:complex_change_in_transcript:transcript_variant|SO:0000010:SO:0000316:SO:CGPX05:SO:0000147:SO:CGPX06:SO:0000188:SO:0000159:SO:0001577:SO:0001576;VW=fln-1|Y66H1B.2a.2|r.1930-60_1967del98|c.1873-60_1910del98|p.?|protein_coding:CDS:extended_intronic_splice_region:exon:extended_cis_splice_site:intron:deletion:complex_change_in_transcript:transcript_variant|SO:0000010:SO:0000316:SO:CGPX05:SO:0000147:SO:CGPX06:SO:0000188:SO:0000159:SO:0001577:SO:0001576;VT=Del;VC=ess splice	GT:PP:NP:PB:NB:PD:ND:PR:NR:PU:NU	./.:0:0:0:0:26:25:26:25:0:0	./.:5:12:0:0:28:37:33:49:5:12
IV	2372683	2982757508	ACCCGAAAGTTGCGGCGGACGGAGTCGCCGGATT	A	725	PASS	PC=D;RS=2372683;RE=2372718;LEN=33;S1=180;S2=1746.49;REP=1;PRV=1;F017;VD=tftc-1|Y38F2AR.5|r.915_947del33|c.915_947del33|p.P306_F316delPKVAADGVAGF|protein_coding:CDS:exon:deletion:inframe_variant:inframe_codon_loss|SO:0000010:SO:0000316:SO:0000147:SO:0000159:SO:0001650:SO:0001652;VW=tftc-1|Y38F2AR.5|r.915_947del33|c.915_947del33|p.P306_F316delPKVAADGVAGF|protein_coding:CDS:exon:deletion:inframe_variant:inframe_codon_loss|SO:0000010:SO:0000316:SO:0000147:SO:0000159:SO:0001650:SO:0001652;VT=Del;VC=inframe	GT:PP:NP:PB:NB:PD:ND:PR:NR:PU:NU	./.:0:0:0:0:14:22:14:22:0:0	./.:14:11:8:11:44:47:51:48:15:12
IV	15270709	2982758836	ACTGCAATTTTGAACATTTAATTTAAAATATAATTTGGTACAAAACATATTATCTTAGTTTTTCATCGATAATTCAATTTTTTAAAAAAATTAGAAAAAGCGCTAATTTGTTACTAAAATTTGAAACCGTGAGTATTTTTTAAGCATCGAAGTTCGAGTTTTGAATTCAGATTTTT	A	1769	PASS	PC=D;RS=15270709;RE=15270885;LEN=175;S1=986;S2=4251.64;REP=1;PRV=1;F017;VD=Y73F8A.5|Y73F8A.5|r.?|-|-|protein_coding:deletion:5KB_downstream_variant|SO:0000010:SO:0000159:SO:0001633;VW=ccg-1|Y73F8A.6|r.?|-|-|protein_coding:CDS:intron:deletion:intron_variant|SO:0000010:SO:0000316:SO:0000188:SO:0000159:SO:0001627;VT=Del;VC=downstream	GT:PP:NP:PB:NB:PD:ND:PR:NR:PU:NU	./.:0:0:0:0:23:15:23:15:0:0	./.:33:28:0:0:9:3:37:30:33:28
V	9053414	2982759982	CCACTGGAACACTGGCAAACATTTACAATGCATTGTCTGGTACATGGTCTTGGTCCTGGTTTTTCACAAGTTGGCTCACAAGCGGTTCCGCATCGGAAGAATGTCTCATTTTCCGGACATTTGCTAGTTTCCTTGGTACAGGTGGAAATATCGACACATTTTCCAAGTGAATTACG	C	812	PASS	PC=D;RS=9053414;RE=9053593;LEN=175;S1=209;S2=1955.66;REP=1;PRV=1;F017;VD=C25E10.8|C25E10.8.1|r.272_446del175|c.187_361del175|p.R63fs*30|protein_coding:CDS:exon:deletion:frameshift_variant|SO:0000010:SO:0000316:SO:0000147:SO:0000159:SO:0001589;VW=C25E10.8|C25E10.8.1|r.272_446del175|c.187_361del175|p.R63fs*30|protein_coding:CDS:exon:deletion:frameshift_variant|SO:0000010:SO:0000316:SO:0000147:SO:0000159:SO:0001589;VT=Del;VC=frameshift	GT:PP:NP:PB:NB:PD:ND:PR:NR:PU:NU	./.:0:0:0:0:25:22:25:22:0:0	./.:18:10:0:0:29:26:47:36:18:10
V	13580844	2982760243	T	TG	2429	F015	PC=I;RS=13580844;RE=13580853;LEN=1;S1=432;S2=2819.72;REP=8;PRV=1;F017;VD=C50B8.6|C50B8.6|r.?|-|-|protein_coding:insertion:500B_downstream_variant|SO:0000010:SO:0000667:SO:0001634;VW=C50B8.5|C50B8.5|r.?|-|-|protein_coding:insertion:2KB_upstream_variant|SO:0000010:SO:0000667:SO:0001636;VT=Ins;VC=downstream	GT:PP:NP:PB:NB:PD:ND:PR:NR:PU:NU	./.:1:0:1:0:24:22:24:23:1:0	./.:25:15:37:27:46:38:46:38:38:27
V	13613874	2982760246	CTTTTAGATTTTTATAATTTTGATAGATATTATTAAATATTAAAGACAATGGAATAGCTGAAAAAAGAATGAATGCAATAAAGAATGGGCGCATCTTTTTTATGTTGATTGAATCTGGGAGGCTTAGGAACGGTTTTTATGTT	C	452	PASS	PC=D;RS=13613874;RE=13614017;LEN=142;S1=80;S2=1118.98;REP=1;PRV=1;F017;VD=F53F4.7|F53F4.7|r.1_105del105|c.1_93del93|p.?|protein_coding:CDS:five_prime_UTR:exon:deletion:2KB_upstream_variant:complex_change_in_transcript:transcript_variant:initiator_codon_change|SO:0000010:SO:0000316:SO:0000204:SO:0000147:SO:0000159:SO:0001636:SO:0001577:SO:0001576:SO:0001582;VW=F53F4.7|F53F4.7|r.1_105del105|c.1_93del93|p.?|protein_coding:CDS:five_prime_UTR:exon:deletion:2KB_upstream_variant:complex_change_in_transcript:transcript_variant:initiator_codon_change|SO:0000010:SO:0000316:SO:0000204:SO:0000147:SO:0000159:SO:0001636:SO:0001577:SO:0001576:SO:0001582;VT=Del;VC=protein_coding:CDS:five_prime_UTR:exon:deletion:2KB_upstream_variant:complex_change_in_transcript:transcript_variant:initiator_codon_change	GT:PP:NP:PB:NB:PD:ND:PR:NR:PU:NU	./.:0:0:0:0:29:24:29:24:0:0	./.:9:7:0:0:29:29:38:36:9:7
V	19529605	2982760856	GAAAAAATTTGAAAAAAATTGCTTTA	G	1005	PASS	PC=D;RS=19529605;RE=19529641;LEN=25;S1=420;S2=2712.58;REP=1;PRV=1;F017;VD=Y43F8B.2|Y43F8B.2a|r.?|-|-|protein_coding:CDS:intron:deletion:intron_variant|SO:0000010:SO:0000316:SO:0000188:SO:0000159:SO:0001627;VW=Y43F8B.2|Y43F8B.2a|r.?|-|-|protein_coding:CDS:intron:deletion:intron_variant|SO:0000010:SO:0000316:SO:0000188:SO:0000159:SO:0001627;VT=Del;VC=intronic	GT:PP:NP:PB:NB:PD:ND:PR:NR:PU:NU	./.:0:0:0:0:32:22:32:22:0:0	./.:20:19:21:19:35:27:35:28:21:20
