# Supplementary material for: Mutational signatures are jointly shaped by DNA damage and repair
Source: Nat Commun. 2020 May 1;11:2169. doi: 10.1038/s41467-020-15912-7 (PMC7195458; doi:10.1038/s41467-020-15912-7)
Supplement: Supplementary file 9 — Supplementary Data 6 [file 41467_2020_15912_MOESM9_ESM.zip › Filtered_VCFS_recovered/IND/CD0844b.filtered.indels.vcf]

##fileformat=VCFv4.1
##fileDate=20190627
##reference=/lustre/scratch112/sanger/cgppipe/canpipe/live/ref/Caenorhabditis_elegans/WBcel235/genome.fa
##FILTER=<ID=F004,Description="Tum medium read depth strand bias check: Calls In 8% Reads Bt Depth 10 And 200 (inclusive)">
##FILTER=<ID=F005,Description="Tum high read depth strand bias check: Calls In 4% Reads > Depth 200">
##FILTER=<ID=F006,Description="Small call excessive repeat check: Fail if Length <= 4 and Repeats > 9">
##FILTER=<ID=F010,Description="Variant must not exist within the Unmatched Normal Panel">
##FILTER=<ID=F012,Description="Germline: When length < 11 and depth > 9, fail if the variant is seen in both 20% of normal reads AND 20% of tumour reads in either pindel or bwa">
##FILTER=<ID=F018,Description="Sufficient Depth: Pass if depth > 10">
##FILTER=<ID=F015,Description="No normal calls">
##FILTER=<ID=F016,Description="Verify indel condition">
##FORMAT=<ID=GT,Number=1,Type=String,Description="Genotype">
##FORMAT=<ID=NB,Number=1,Type=Integer,Description="BWA calls on the negative strand">
##FORMAT=<ID=ND,Number=1,Type=Integer,Description="BWA mapped reads on the negative strand">
##FORMAT=<ID=NP,Number=1,Type=Integer,Description="Pindel calls on the negative strand">
##FORMAT=<ID=NR,Number=1,Type=Integer,Description="Total mapped reads on the negative strand">
##FORMAT=<ID=NU,Number=1,Type=Integer,Description="Unique calls on the negative strand">
##FORMAT=<ID=PB,Number=1,Type=Integer,Description="BWA calls on the positive strand">
##FORMAT=<ID=PD,Number=1,Type=Integer,Description="BWA mapped reads on the positive strand">
##FORMAT=<ID=PP,Number=1,Type=Integer,Description="Pindel calls on the positive strand">
##FORMAT=<ID=PR,Number=1,Type=Integer,Description="Total mapped reads on the positive strand">
##FORMAT=<ID=PU,Number=1,Type=Integer,Description="Unique calls on the positive strand">
##FORMAT=<ID=TG,Number=1,Type=Integer,Description="Total distinct contributing read groups">
##FORMAT=<ID=VG,Number=1,Type=Integer,Description="Variant distinct contributing read groups">
##FORMAT=<ID=MTR,Number=1,Type=Integer,Description="Reads reporting the variant allele">
##FORMAT=<ID=WTR,Number=1,Type=Integer,Description="Reads reporting the reference allele">
##FORMAT=<ID=AMB,Number=1,Type=Integer,Description="Reads mapping on both the alleles with same specificity">
##FORMAT=<ID=UNK,Number=1,Type=Integer,Description="Reads containing mismatch in the variant position and don't align to ref as first hit">
##FORMAT=<ID=VAF,Number=1,Type=Float,Description="Variant Allele Fraction (excludes ambiguous:AMB and unknown:UNK reads if any)">
##INFO=<ID=PC,Number=1,Type=String,Description="Pindel call">
##INFO=<ID=RS,Number=1,Type=Integer,Description="Range start">
##INFO=<ID=RE,Number=1,Type=Integer,Description="Range end">
##INFO=<ID=LEN,Number=1,Type=Integer,Description="Length">
##INFO=<ID=REP,Number=1,Type=Integer,Description="Change repeat count within range">
##INFO=<ID=S1,Number=1,Type=Integer,Description="S1">
##INFO=<ID=S2,Number=1,Type=Float,Description="S2">
##INFO=<ID=F017,Number=0,Type=Flag,Description="Variant must not overlap with a simple repeat">
##INFO=<ID=VD,Number=1,Type=String,Description="Vagrent Default Annotation">
##INFO=<ID=VW,Number=1,Type=String,Description="Vagrent Most Deleterious Annotation">
##INFO=<ID=VT,Number=1,Type=String,Description="Variant type based on the Vagrent Default Annotation">
##INFO=<ID=VC,Number=.,Type=String,Description="Variant consequence based on the Vagrent Default Annotation">
##SAMPLE=<ID=NORMAL,Description="Wild type",Platform=ILLUMINA,Protocol=WGS,SampleName=CD0850b>
##SAMPLE=<ID=TUMOUR,Description="Mutant",Platform=ILLUMINA,Protocol=WGS,SampleName=CD0844b>
##contig=<ID=MtDNA,assembly=WBcel235,length=13794,species=Worm>
##contig=<ID=IV,assembly=WBcel235,length=17493829,species=Worm>
##contig=<ID=III,assembly=WBcel235,length=13783801,species=Worm>
##contig=<ID=X,assembly=WBcel235,length=17718942,species=Worm>
##contig=<ID=I,assembly=WBcel235,length=15072434,species=Worm>
##contig=<ID=V,assembly=WBcel235,length=20924180,species=Worm>
##contig=<ID=II,assembly=WBcel235,length=15279421,species=Worm>
#CHROM	POS	ID	REF	ALT	QUAL	FILTER	INFO	FORMAT	NORMAL	TUMOUR
I	10552985	a2366572-5fde-11e7-bbad-12cb15a7c47f	TTA	T	660	PASS	PC=D;RS=10552985;RE=10552991;LEN=2;REP=2;S1=40;S2=935.81;F017;VD=F25H2.4|F25H2.4|r.652_653delUA|c.?|p.?|protein_coding:three_prime_UTR:exon:deletion:3_prime_UTR_variant:transcript_variant|SO:0000010:SO:0000205:SO:0000147:SO:0000159:SO:0001624:SO:0001576;VW=F25H2.4|F25H2.4|r.652_653delUA|c.?|p.?|protein_coding:three_prime_UTR:exon:deletion:3_prime_UTR_variant:transcript_variant|SO:0000010:SO:0000205:SO:0000147:SO:0000159:SO:0001624:SO:0001576;VT=Del;VC=3prime_UTR_variant	GT:NB:ND:NP:NR:NU:PB:PD:PP:PR:PU:TG:VG:MTR:WTR:AMB:UNK:VAF	./.:0:14:0:14:0:0:16:0:16:0:1:0:0:32:0:0:0	./.:4:12:4:12:4:10:21:7:21:10:1:2:15:18:1:0:0.45
III	3649021	9205cc10-5fde-11e7-ba08-14cb15a7c47f	AG	A	1080	PASS	PC=D;RS=3649021;RE=3649023;LEN=1;REP=1;S1=100;S2=1543.46;F017;VD=madf-8|C46F11.3|r.879delC|c.794delC|p.S265fs*12|protein_coding:CDS:exon:deletion:frameshift_variant|SO:0000010:SO:0000316:SO:0000147:SO:0000159:SO:0001589;VW=madf-8|C46F11.3|r.879delC|c.794delC|p.S265fs*12|protein_coding:CDS:exon:deletion:frameshift_variant|SO:0000010:SO:0000316:SO:0000147:SO:0000159:SO:0001589;VT=Del;VC=frameshift	GT:NB:ND:NP:NR:NU:PB:PD:PP:PR:PU:TG:VG:MTR:WTR:AMB:UNK:VAF	./.:0:20:0:20:0:0:19:0:19:0:1:0:0:47:0:0:0	./.:10:15:9:15:10:17:23:9:23:17:1:2:31:9:0:0:0.78
III	11133358	cf78ed16-5fde-11e7-ba08-14cb15a7c47f	GA	G	420	F006	PC=D;RS=11133358;RE=11133369;LEN=1;REP=10;S1=18;S2=602.34;F017;VD=pha-1|Y48A6C.5a|r.?|-|-|protein_coding:CDS:intron:deletion:intron_variant|SO:0000010:SO:0000316:SO:0000188:SO:0000159:SO:0001627;VW=pha-1|Y48A6C.5a|r.?|-|-|protein_coding:CDS:intron:deletion:intron_variant|SO:0000010:SO:0000316:SO:0000188:SO:0000159:SO:0001627;VT=Del;VC=intronic	GT:NB:ND:NP:NR:NU:PB:PD:PP:PR:PU:TG:VG	./.:0:17:0:17:0:0:15:0:15:0:1:0	./.:7:18:5:18:7:3:12:2:12:3:1:2
IV	1643180	86f99048-5fe0-11e7-9968-86d415a7c47f	T	TG	540	PASS	PC=I;RS=1643180;RE=1643182;LEN=1;REP=0;S1=24;S2=767.435;F017;VD=nhr-274|Y41D4B.21|r.?|-|-|protein_coding:CDS:intron:insertion:intron_variant|SO:0000010:SO:0000316:SO:0000188:SO:0000667:SO:0001627;VW=nhr-274|Y41D4B.21|r.?|-|-|protein_coding:CDS:intron:insertion:intron_variant|SO:0000010:SO:0000316:SO:0000188:SO:0000667:SO:0001627;VT=Ins;VC=intronic	GT:NB:ND:NP:NR:NU:PB:PD:PP:PR:PU:TG:VG:MTR:WTR:AMB:UNK:VAF	./.:0:19:0:19:0:0:30:0:30:0:1:0:0:60:0:0:0	./.:5:11:2:11:5:9:21:7:21:9:1:2:19:20:0:0:0.49
IV	5299641	202fabe0-5fe0-11e7-9968-86d415a7c47f	GC	G	524	PASS	PC=D;RS=5299641;RE=5299647;LEN=1;REP=5;S1=36;S2=853.977;F017;VD=ZK354.8|ZK354.8|r.?|-|-|protein_coding:deletion:5KB_downstream_variant|SO:0000010:SO:0000159:SO:0001633;VW=ZK354.6|ZK354.6|r.?|-|-|protein_coding:deletion:5KB_upstream_variant|SO:0000010:SO:0000159:SO:0001635;VT=Del;VC=downstream	GT:NB:ND:NP:NR:NU:PB:PD:PP:PR:PU:TG:VG:MTR:WTR:AMB:UNK:VAF	./.:0:19:0:19:0:0:24:0:24:0:1:0:0:41:1:0:0	./.:10:21:5:21:10:8:16:5:16:8:1:2:20:15:3:0:0.57
V	2045468	93bd1e0e-5fdf-11e7-90ce-b5d115a7c47f	GT	G	540	PASS	PC=D;RS=2045468;RE=2045473;LEN=1;REP=4;S1=30;S2=768.99;F017;VD=Y40B10A.4|Y40B10A.4|r.?|-|-|protein_coding:deletion:5KB_upstream_variant|SO:0000010:SO:0000159:SO:0001635;VW=Y40B10A.5|Y40B10A.5|r.?|-|-|protein_coding:CDS:intron:deletion:intron_variant|SO:0000010:SO:0000316:SO:0000188:SO:0000159:SO:0001627;VT=Del;VC=upstream	GT:NB:ND:NP:NR:NU:PB:PD:PP:PR:PU:TG:VG:MTR:WTR:AMB:UNK:VAF	./.:0:21:0:21:0:0:22:0:22:0:1:0:0:50:1:0:0	./.:7:20:4:20:7:7:23:5:23:7:1:2:17:30:0:0:0.36
V	13585203	eb4891c0-5fe0-11e7-90ce-b5d115a7c47f	T	TAA	300	F006	PC=I;RS=13585203;RE=13585215;LEN=2;REP=10;S1=10;S2=418.119;F017;VD=C50B8.6|C50B8.6|r.?|-|-|protein_coding:insertion:5KB_downstream_variant|SO:0000010:SO:0000667:SO:0001633;VW=F53F4.1|F53F4.1|r.?|-|-|protein_coding:CDS:intron:insertion:intron_variant|SO:0000010:SO:0000316:SO:0000188:SO:0000667:SO:0001627;VT=Ins;VC=downstream	GT:NB:ND:NP:NR:NU:PB:PD:PP:PR:PU:TG:VG	./.:0:24:0:24:0:0:15:0:15:0:1:0	./.:7:15:4:15:7:9:16:1:16:9:1:2
